# Supplementary material for: Global stable-isotope tracing metabolomics reveals system-wide metabolic alternations in aging Drosophila
Source: Nat Commun. 2022 Jun 20;13:3518. doi: 10.1038/s41467-022-31268-6 (PMC9209425; doi:10.1038/s41467-022-31268-6)
Supplement: Supplementary file 4 — Supplementary Data 1 [file 41467_2022_31268_MOESM4_ESM.xlsx]

## Sheet: Negative
Metabolite	peak.name	KEGG.ID/lab ID	compound.name	formula	adduct	mz	theo_mz	mass_error(ppm)	RT	RT_lib	RT_error(s)	MS2_score	identification methods	confidence_level	LC type
M207T88C00418	M207T88	C00418	Mevalonic acid	C6H12O4	M+CH3COO	207.087	207.087	0.4	88.3	73.32	15	0.9286	MS1+RT+MS2 matches	level1	RPLC
M188T74C01879	M188T74	C01879	L-Pyroglutamic acid	C5H7NO3	M+CH3COO	188.056	188.056	0.2	73.5	65.56	8	1	MS1+RT+MS2 matches	level1	RPLC
M424T480B190201	M424T480	B190201	S1P(d17:1)_RT471	C17H36NO5P	M+CH3COO	424.247	424.247	0.8	479.9	470.68	9.2	0.8113	MS1+RT+MS2 matches	level1	RPLC
M190T51S0295	M190T51	S0295	Propionylglycine	C5H9NO3	M+CH3COO	190.072	190.072	0.3	51.1	75.79	24.7	0.9927	MS1+RT+MS2 matches	level1	RPLC
M183T206S0170	M183T206	S0170	3-Methylglutaric acid	C6H10O4	M+K-2H	183.005	183.007	6.4	205.9	215.23	9.4	0.821	MS1+RT+MS2 matches	level1	RPLC
M154T41C00785	M154T41	C00785	Urocanic acid	C6H6N2O2	M+NH4-2H	154.062	154.062	0.3	41.5	46.05	4.6	0.8959	MS1+RT+MS2 matches	level1	RPLC
M232T63C02305	M232T63	C02305	Phosphocreatine	C4H10N3O5P	M-2H+Na	232.01	232.011	0.8	63.3	59.48	3.8	0.992	MS1+RT+MS2 matches	level1	RPLC
M187T325C08261	M187T325	C08261	Azelaic acid	C9H16O4	M-H	187.097	187.098	0.9	324.6	325.02	0.5	0.9985	MS1+RT+MS2 matches	level1	RPLC
M498T446C16868	M498T446	C16868	Tauroursodeoxycholic acid	C26H45NO6S	M-H	498.289	498.289	0.8	446.4	467.93	21.5	1	MS1+RT+MS2 matches	level1	RPLC
M309T583C16526	M309T583	C16526	trans-11-Eicosenoic acid	C20H38O2	M-H	309.28	309.28	0.5	583	588.58	5.6	1	MS1+RT+MS2 matches	level1	RPLC
M133T65C00149/C00497	M133T65	C00149/C00497	L-Malic acid	C4H6O5	M-H	133.014	133.014	0	65	58.74	6.2	0.994	MS1+RT+MS2 matches	level1	RPLC
M129T234C00233	M129T234	C00233	Ketoleucine	C6H10O3	M-H	129.056	129.056	0.7	234.4	262.61	28.2	1	MS1+RT+MS2 matches	level1	RPLC
M540T91C13050	M540T91	C13050	Cyclic adenosine diphosphate-ribose (cADPR)	C15H21N5O13P2	M-H	540.053	540.054	0.8	91.5	67.4	24.1	0.9054	MS1+RT+MS2 matches	level1	RPLC
M212T278L0119	M212T278	L0119	Indoxyl sulfate	C8H7NO4S	M-H	212.002	212.002	0.2	278.3	284.06	5.7	0.9982	MS1+RT+MS2 matches	level1	RPLC
M179T42C00137	M179T42	C00137	myo-Inositol	C6H12O6	M-H	179.056	179.056	0.2	42.1	37.36	4.7	0.8042	MS1+RT+MS2 matches	level1	RPLC
M132T39C00049	M132T39	C00049	L-Aspartate	C4H7NO4	M-H	132.03	132.03	0.3	38.8	43.29	4.5	0.9939	MS1+RT+MS2 matches	level1	RPLC
M132T39C00402	M132T39	C00402	D-Aspartic acid	C4H7NO4	M-H	132.03	132.03	0.3	38.8	43.45	4.7	0.9932	MS1+RT+MS2 matches	level1	RPLC
M378T491C06124	M378T491	C06124	Sph-1-P(d18:1)	C18H38NO5P	M-H	378.241	378.241	0.7	490.5	492.6	2.1	0.9997	MS1+RT+MS2 matches	level1	RPLC
M157T449C01601	M157T449	C01601	Pelargonic acid	C9H18O2	M-H	157.123	157.123	1.5	449.1	449.42	0.3	1	MS1+RT+MS2 matches	level1	RPLC
M204T238C02470	M204T238	C02470	Xanthurenic acid	C10H7NO4	M-H	204.03	204.03	0.3	238.4	259.52	21.1	0.9365	MS1+RT+MS2 matches	level1	RPLC
M115T362C21399	M115T362	C21399	Isocaproic acid	C6H12O2	M-H	115.076	115.076	0.3	362.5	355.67	6.8	1	MS1+RT+MS2 matches	level1	RPLC
M115T362C01585	M115T362	C01585	Caproic acid	C6H12O2	M-H	115.076	115.076	0.3	362.5	361.45	1	1	MS1+RT+MS2 matches	level1	RPLC
M448T433L0539	M448T433	L0539	Glycoursodeoxycholic Acid	C26H43NO5	M-H	448.307	448.307	0.8	433.4	411.82	21.6	0.9997	MS1+RT+MS2 matches	level1	RPLC
M218T189C00864	M218T189	C00864	Pantothenate	C9H17NO5	M-H	218.103	218.103	0.5	189	190.47	1.5	0.9996	MS1+RT+MS2 matches	level1	RPLC
M171T470C01571	M171T470	C01571	Capric acid	C10H20O2	M-H	171.139	171.139	1.1	470.4	475.03	4.6	1	MS1+RT+MS2 matches	level1	RPLC
M365T624C08323	M365T624	C08323	Nervonic acid	C24H46O2	M-H	365.342	365.342	0.9	624.2	627.79	3.6	1	MS1+RT+MS2 matches	level1	RPLC
M101T304C08262	M101T304	C08262	Isovaleric acid	C5H10O2	M-H	101.061	101.061	0.3	303.9	301.98	2	1	MS1+RT+MS2 matches	level1	RPLC
M151T82C07599	M151T82	C07599	Oxypurinol	C5H4N4O2	M-H	151.026	151.026	0.1	82.5	78.24	4.2	1	MS1+RT+MS2 matches	level1	RPLC
M255T562C00249	M255T562	C00249	Palmitic acid	C16H32O2	M-H	255.233	255.233	0.8	562.3	563.13	0.9	1	MS1+RT+MS2 matches	level1	RPLC
M116T47C00431	M116T47	C00431	5-Aminopentanoic acid	C5H11NO2	M-H	116.072	116.072	0	46.7	36.3	10.4	0.9755	MS1+RT+MS2 matches	level1	RPLC
M115T92S0202	M115T92	S0202	Levulinic acid	C5H8O3	M-H	115.04	115.04	0.2	92.1	90.91	1.2	0.8633	MS1+RT+MS2 matches	level1	RPLC
M129T234C03465	M129T234	C03465	3-Methyl-2-oxopentanoate	C6H10O3	M-H	129.056	129.056	0.7	234.4	248.4	14	1	MS1+RT+MS2 matches	level1	RPLC
M522T645P0596	M522T645	P0596	LPS(18:1)	C24H46NO9P	M-H	522.283	522.284	0.7	645	648	3	0.996	MS1+RT+MS2 matches	level1	RPLC
M686T239C00882	M686T239	C00882	Dephosphocoenzyme A (Dephospho-CoA)	C21H35N7O13P2S	M-H	686.141	686.142	1.1	239.1	257.25	18.2	0.9903	MS1+RT+MS2 matches	level1	RPLC
M269T572S0367	M269T572	S0367	Heptadecanoic acid	C17H34O2	M-H	269.248	269.249	0.4	572.4	574.17	1.7	1	MS1+RT+MS2 matches	level1	RPLC
M191T67C00158	M191T67	C00158	Citrate	C6H8O7	M-H	191.02	191.02	0.2	66.5	70.45	3.9	0.9983	MS1+RT+MS2 matches	level1	RPLC
M391T469C04483	M391T469	C04483	Deoxycholic acid	C24H40O4	M-H	391.285	391.285	1.5	469.5	468.5	1	1	MS1+RT+MS2 matches	level1	RPLC
M167T68C00366	M167T68	C00366	Uric acid	C5H4N4O3	M-H	167.021	167.021	0.2	67.8	61.65	6.1	0.9998	MS1+RT+MS2 matches	level1	RPLC
M327T534C06429	M327T534	C06429	(4Z,7Z,10Z,13Z,16Z,19Z)-4,7,10,13,1 6,19-Docosahexaenoic acid	C22H32O2	M-H	327.233	327.233	0.6	533.6	539.49	5.8	0.9994	MS1+RT+MS2 matches	level1	RPLC
M101T304C00803	M101T304	C00803	Valeric acid	C5H10O2	M-H	101.061	101.061	0.3	303.9	311.93	8	1	MS1+RT+MS2 matches	level1	RPLC
M165T274S0119	M165T274	S0119	Atrolactic acid	C9H10O3	M-H	165.056	165.056	0.5	274.3	270.86	3.4	0.924	MS1+RT+MS2 matches	level1	RPLC
M282T96_2C00387	M282T96_2	C00387	Guanosine	C10H13N5O5	M-H	282.084	282.084	0.5	96	94.39	1.6	1	MS1+RT+MS2 matches	level1	RPLC
M191T67C00311	M191T67	C00311	Isocitrate	C6H8O7	M-H	191.02	191.02	0.2	66.5	57.76	8.7	0.8807	MS1+RT+MS2 matches	level1	RPLC
M191T49C00311	M191T49	C00311	Isocitrate	C6H8O7	M-H	191.02	191.02	0.3	49.1	57.76	8.7	0.8753	MS1+RT+MS2 matches	level1	RPLC
M114T43C00148	M114T43	C00148	L-Proline	C5H9NO2	M-H	114.056	114.056	0.5	43.4	39.14	4.3	1	MS1+RT+MS2 matches	level1	RPLC
M114T43C00763	M114T43	C00763	D-Proline	C5H9NO2	M-H	114.056	114.056	0.5	43.4	39.14	4.3	1	MS1+RT+MS2 matches	level1	RPLC
M180T68_2C00082	M180T68_2	C00082	L-Tyrosine	C9H11NO3	M-H	180.066	180.067	0.9	68.4	60.76	7.6	0.9998	MS1+RT+MS2 matches	level1	RPLC
M296T186L0250	M296T186	L0250	2'-O-methylguanosine	C11H15N5O5	M-H	296.1	296.1	0.4	185.7	176.06	9.7	0.9991	MS1+RT+MS2 matches	level1	RPLC
M279T547C01595	M279T547	C01595	Linoleic acid	C18H32O2	M-H	279.233	279.233	0.4	546.6	550.73	4.2	0.9999	MS1+RT+MS2 matches	level1	RPLC
M199T507C02679	M199T507	C02679	Dodecanoic acid	C12H24O2	M-H	199.17	199.17	0.6	506.8	507.35	0.6	1	MS1+RT+MS2 matches	level1	RPLC
M115T174C00141	M115T174	C00141	Alpha-ketoisovaleric acid	C5H8O3	M-H	115.04	115.04	0.2	174	155.31	18.7	0.9705	MS1+RT+MS2 matches	level1	RPLC
M178T237C01586	M178T237	C01586	Hippuric acid	C9H9NO3	M-H	178.051	178.051	0.6	237.1	248.38	11.3	0.9998	MS1+RT+MS2 matches	level1	RPLC
M283T584_1C01530	M283T584_1	C01530	Stearic acid	C18H36O2	M-H	283.264	283.264	1.5	583.6	584.89	1.3	0.9997	MS1+RT+MS2 matches	level1	RPLC
M203T206C00078	M203T206	C00078	L-Tryptophan	C11H12N2O2	M-H	203.082	203.083	1.6	206.1	203.68	2.4	0.9975	MS1+RT+MS2 matches	level1	RPLC
M424T480P0511	M424T480	P0511	LPE(14:0)	C19H40NO7P	M-H	424.247	424.247	0.9	479.9	480.6	0.7	0.9885	MS1+RT+MS2 matches	level1	RPLC
M391T469C02528	M391T469	C02528	Chenodeoxycholate	C24H40O4	M-H	391.285	391.285	1.5	469.5	466.42	3.1	1	MS1+RT+MS2 matches	level1	RPLC
M125T91C00178	M125T91	C00178	Thymine	C5H6N2O2	M-H	125.036	125.036	0	91.5	84.76	6.7	1	MS1+RT+MS2 matches	level1	RPLC
M253T542C08362	M253T542	C08362	cis-9-Palmitoleic acid	C16H30O2	M-H	253.217	253.217	0.5	541.8	546.07	4.3	1	MS1+RT+MS2 matches	level1	RPLC
M204T201C05944	M204T201	C05944	Pantothenol	C9H19NO4	M-H	204.124	204.124	0.7	200.6	202.21	1.7	0.9946	MS1+RT+MS2 matches	level1	RPLC
M257T124L0247	M257T124	L0247	2'-O-Methyluridine	C10H14N2O6	M-H	257.078	257.078	0.3	124.5	115.31	9.2	0.9983	MS1+RT+MS2 matches	level1	RPLC
M227T538C06424	M227T538	C06424	Myristic acid	C14H28O2	M-H	227.202	227.202	0.6	537.7	542.75	5	1	MS1+RT+MS2 matches	level1	RPLC
M101T68C00109	M101T68	C00109	2-Ketobutyric acid	C4H6O3	M-H	101.024	101.024	0.1	67.8	76.91	9.1	0.9952	MS1+RT+MS2 matches	level1	RPLC
M173T291C08278	M173T291	C08278	Suberic acid	C8H14O4	M-H	173.082	173.082	0.6	291.1	292.23	1.1	0.9998	MS1+RT+MS2 matches	level1	RPLC
M346T94C00020	M346T94	C00020	Adenosine monophosphate (AMP)	C10H14N5O7P	M-H	346.055	346.056	1	93.9	84.75	9.2	0.993	MS1+RT+MS2 matches	level1	RPLC
M271T472C18218	M271T472	C18218	16-Hydroxypalmitic acid	C16H32O3	M-H	271.228	271.228	0.7	471.9	474.73	2.9	0.9998	MS1+RT+MS2 matches	level1	RPLC
M267T93C00294	M267T93	C00294	Inosine	C10H12N4O5	M-H	267.073	267.073	0.3	93.1	89.58	3.5	0.9997	MS1+RT+MS2 matches	level1	RPLC
M192T254C05598	M192T254	C05598	Phenylacetylglycine	C10H11NO3	M-H	192.066	192.067	0.3	254.4	268.1	13.7	0.9999	MS1+RT+MS2 matches	level1	RPLC
M281T564C08367	M281T564	C08367	trans-Vaccenic acid	C18H34O2	M-H	281.248	281.249	0.6	564.2	569.72	5.5	1	MS1+RT+MS2 matches	level1	RPLC
M165T274C05607	M165T274	C05607	DL-3-Phenyllactic acid	C9H10O3	M-H	165.056	165.056	0.5	274.3	284.14	9.9	0.9971	MS1+RT+MS2 matches	level1	RPLC
M121T320C00180	M121T320	C00180	Benzoic acid	C7H6O2	M-H	121.029	121.029	0.6	319.9	319	0.9	1	MS1+RT+MS2 matches	level1	RPLC
M241T551C16537	M241T551	C16537	Pentadecanoic Acid	C15H30O2	M-H	241.217	241.217	0.4	550.6	552.14	1.5	0.9998	MS1+RT+MS2 matches	level1	RPLC
M180T68_2S0258	M180T68_2	S0258	DL-O-tyrosine	C9H11NO3	M-H	180.066	180.067	0.9	68.4	89.33	20.9	0.8631	MS1+RT+MS2 matches	level1	RPLC
M296T241C00170	M296T241	C00170	S-Methyl-5'-thioadenosine	C11H15N5O3S	M-H	296.082	296.082	0.6	241.1	239.71	1.4	1	MS1+RT+MS2 matches	level1	RPLC
M143T421C06423	M143T421	C06423	Caprylic acid	C8H16O2	M-H	143.108	143.108	0.5	421.1	424.7	3.6	1	MS1+RT+MS2 matches	level1	RPLC
M172T265C02710	M172T265	C02710	Acetyl-DL-Leucine	C8H15NO3	M-H	172.098	172.098	0.2	265.2	273.34	8.1	0.9994	MS1+RT+MS2 matches	level1	RPLC
M204T292C02043	M204T292	C02043	Indolelactic acid	C11H11NO3	M-H	204.066	204.067	0.7	292.2	299.16	7	0.9983	MS1+RT+MS2 matches	level1	RPLC
M293T224L0407	M293T224	L0407	gamma-L-Glutamyl-L-phenylalanine	C14H18N2O5	M-H	293.114	293.114	0.3	223.8	230.37	6.6	0.9974	MS1+RT+MS2 matches	level1	RPLC
M124T41C00245	M124T41	C00245	Taurine	C2H7NO3S	M-H	124.007	124.007	0.1	41.4	37.34	4.1	0.9983	MS1+RT+MS2 matches	level1	RPLC
M151T242C00642	M151T242	C00642	p-Hydroxyphenylacetic acid	C8H8O3	M-H	151.04	151.04	0.3	242.4	244.15	1.7	0.9988	MS1+RT+MS2 matches	level1	RPLC
M514T413L0911	M514T413	L0911	Tauro-gamma-muricholic Acid	C26H45NO7S	M-H	514.284	514.284	1	413.2	398.4	14.8	1	MS1+RT+MS2 matches	level1	RPLC
M307T568C16525	M307T568	C16525	cis-11.14-Eicosadienoic acid	C20H36O2	M-H	307.264	307.264	0.2	567.6	571.73	4.1	1	MS1+RT+MS2 matches	level1	RPLC
M137T294C00805	M137T294	C00805	Salicylic acid	C7H6O3	M-H	137.024	137.024	0.3	293.6	302.04	8.4	0.9948	MS1+RT+MS2 matches	level1	RPLC
M257T124L0255	M257T124	L0255	3'-O-methyluridine	C10H14N2O6	M-H	257.078	257.078	0.3	124.5	105.2	19.3	0.8216	MS1+RT+MS2 matches	level1	RPLC
M376T463B190203	M376T463	B190203	S1P(d18:2)_RT463	C18H36NO5P	M-H	376.226	376.226	0	462.7	463.46	0.7	0.9973	MS1+RT+MS2 matches	level1	RPLC
M452T513P0602	M452T513	P0602	LPE(16:0)	C21H44NO7P	M-H	452.278	452.278	0.8	512.8	514.8	2	0.9785	MS1+RT+MS2 matches	level1	RPLC
M303T541C00219	M303T541	C00219	Arachidonic Acid (peroxide free)	C20H32O2	M-H	303.233	303.233	0.5	540.7	541.03	0.4	0.9994	MS1+RT+MS2 matches	level1	RPLC
M185T484C17715	M185T484	C17715	Undecanoic Acid	C11H22O2	M-H	185.155	185.155	0.7	483.9	492.74	8.8	1	MS1+RT+MS2 matches	level1	RPLC
M145T41C00064	M145T41	C00064	L-Glutamine	C5H10N2O3	M-H	145.062	145.062	0.1	41.4	37.6	3.8	0.9957	MS1+RT+MS2 matches	level1	RPLC
M281T564C00712	M281T564	C00712	Oleic acid	C18H34O2	M-H	281.248	281.249	0.6	564.2	570.29	6.1	1	MS1+RT+MS2 matches	level1	RPLC
M464T402L0905	M464T402	L0905	Glyco-gamma-muricholic Acid	C26H43NO6	M-H	464.301	464.302	1.2	402.5	387.6	14.9	0.9998	MS1+RT+MS2 matches	level1	RPLC
M158T210S0195	M158T210	S0195	Isovalerylglycine	C7H13NO3	M-H	158.082	158.082	0.5	209.7	227.23	17.5	0.8194	MS1+RT+MS2 matches	level1	RPLC
M163T214C03672	M163T214	C03672	Hydroxyphenyllactic acid	C9H10O4	M-H2O-H	163.04	163.04	0.2	213.9	215.17	1.2	0.8211	MS1+RT+MS2 matches	level1	RPLC
M202T67C00140	M202T67	C00140	N-Acetyl-D-glucosamine	C8H15NO6	M-H2O-H	202.072	202.072	0.1	67.1	39.74	27.4	0.8892	MS1+RT+MS2 matches	level1	RPLC
M202T67C05021	M202T67	C05021	N-Acetyl-D-galactosamine	C8H15NO6	M-H2O-H	202.072	202.072	0.1	67.1	39.74	27.4	0.9135	MS1+RT+MS2 matches	level1	RPLC
M112T45C00430	M112T45	C00430	5-Aminolevulinic acid	C5H9NO3	M-H2O-H	112.04	112.04	0.7	44.7	34.99	9.7	0.9131	MS1+RT+MS2 matches	level1	RPLC
M301T78C00214	M301T78	C00214	Thymidine	C10H14N2O5	M+CH3COO	301.104	301.104	0.5	77.6	96.36	18.7	0.9157	MS1+RT+MS2 matches	level1	HILIC
M273T458C00673	M273T458	C00673	2-Deoxyribose 5-phosphate	C5H11O7P	M+CH3COO	273.038	273.038	0.5	458.4	432.03	26.4	0.9828	MS1+RT+MS2 matches	level1	HILIC
M819T44L0364	M819T44	L0364	2-Oleoyl-1-palmitoyl-sn-glycero-3-phosphocholine(PC(16:0/18:1(9Z)))	C42H82NO8P	M+CH3COO	818.591	818.592	0.9	44.3	30.75	13.6	0.8823	MS1+RT+MS2 matches	level1	HILIC
M281T139L0246	M281T139	L0246	3'-O-Methylinosine	C11H14N4O5	M-H	281.089	281.089	0	138.9	145.44	6.5	0.9784	MS1+RT+MS2 matches	level1	HILIC
M171T448C00093	M171T448	C00093	Glycerol 3-phosphate	C3H9O6P	M-H	171.006	171.006	0.1	448.5	434.13	14.3	0.9985	MS1+RT+MS2 matches	level1	HILIC
M259T462C05345	M259T462	C05345	Beta-D-Fructose 6-phosphate	C6H13O9P	M-H	259.023	259.022	0.8	462.1	455.42	6.7	0.9498	MS1+RT+MS2 matches	level1	HILIC
M465T23C18043	M465T23	C18043	Cholesteryl sulfate	C27H46O4S	M-H	465.305	465.304	0.3	22.6	25.21	2.6	1	MS1+RT+MS2 matches	level1	HILIC
M225T433C00386	M225T433	C00386	L-Carnosine	C9H14N4O3	M-H	225.099	225.099	0.3	432.6	405.53	27	0.9981	MS1+RT+MS2 matches	level1	HILIC
M144T228L0206	M144T228	L0206	Isobutyrylglycine	C6H11NO3	M-H	144.067	144.067	0.4	227.9	206.19	21.7	0.9062	MS1+RT+MS2 matches	level1	HILIC
M74T374C00037	M74T374	C00037	Glycine	C2H5NO2	M-H	74.0248	74.0247	0.5	373.9	354.12	19.8	1	MS1+RT+MS2 matches	level1	HILIC
M323T451C00105	M323T451	C00105	Uridine 5'-monophosphate (UMP)	C9H13N2O9P	M-H	323.029	323.029	0.2	451.2	437.09	14.1	0.9997	MS1+RT+MS2 matches	level1	HILIC
M337T36C08316	M337T36	C08316	Erucic acid	C22H42O2	M-H	337.311	337.311	0	36.3	36.2	0.1	1	MS1+RT+MS2 matches	level1	HILIC
M243T158C00299	M243T158	C00299	Uridine	C9H12N2O6	M-H	243.062	243.062	0.4	157.7	157.71	0	0.9992	MS1+RT+MS2 matches	level1	HILIC
M187T361C02727	M187T361	C02727	N6-Acetyl-L-lysine	C8H16N2O3	M-H	187.109	187.109	0	360.7	337.51	23.2	0.9999	MS1+RT+MS2 matches	level1	HILIC
M229T450_1C00199	M229T450_1	C00199	D-Ribulose 5-phosphate	C5H11O8P	M-H	229.012	229.012	0.1	449.8	427.75	22	0.999	MS1+RT+MS2 matches	level1	HILIC
M300T456C04256	M300T456	C04256	N-Acetylglucosamine 1-phosphate	C8H16NO9P	M-H	300.049	300.049	0.1	456.5	437.79	18.7	0.9889	MS1+RT+MS2 matches	level1	HILIC
M173T442C02341	M173T442	C02341	cis-Aconitate	C6H6O6	M-H	173.009	173.009	0	441.9	441.21	0.7	0.9998	MS1+RT+MS2 matches	level1	HILIC
M506T494_2C00286	M506T494_2	C00286	Deoxyguanosine triphosphate (dGTP)	C10H16N5O13P3	M-H	505.988	505.988	0.9	493.8	501.17	7.4	0.9959	MS1+RT+MS2 matches	level1	HILIC
M579T480C00167	M579T480	C00167	Uridine 5'-diphosphoglucuronic acid (UDP-D-glucuronate)	C15H22N2O18P2	M-H	579.027	579.027	0.3	479.8	476.44	3.4	0.9985	MS1+RT+MS2 matches	level1	HILIC
M151T251C00532	M151T251	C00532	L-Arabitol	C5H12O5	M-H	151.061	151.061	0.7	251.4	228.77	22.6	0.995	MS1+RT+MS2 matches	level1	HILIC
M151T251C00379	M151T251	C00379	Xylitol	C5H12O5	M-H	151.061	151.061	0.7	251.4	228.77	22.6	0.9715	MS1+RT+MS2 matches	level1	HILIC
M151T251C00474	M151T251	C00474	Ribitol	C5H12O5	M-H	151.061	151.061	0.7	251.4	228.77	22.6	0.962	MS1+RT+MS2 matches	level1	HILIC
M175T421C00438	M175T421	C00438	N-carbamoyl-L-aspartate	C5H8N2O5	M-H	175.036	175.036	0.3	421.1	416.85	4.3	0.9998	MS1+RT+MS2 matches	level1	HILIC
M281T139S0296	M281T139	S0296	2'-O-methylinosine	C11H14N4O5	M-H	281.089	281.089	0	138.9	142.2	3.3	0.9999	MS1+RT+MS2 matches	level1	HILIC
M565T447C00052	M565T447	C00052	UDP-D-Galactose	C15H24N2O17P2	M-H	565.047	565.048	0.7	447.1	442.16	5	0.9962	MS1+RT+MS2 matches	level1	HILIC
M565T447C00029	M565T447	C00029	Uridine diphosphate glucose(UDP-D-Glucose)	C15H24N2O17P2	M-H	565.047	565.048	0.7	447.1	442.16	5	0.9943	MS1+RT+MS2 matches	level1	HILIC
M147T398C03196	M147T398	C03196	(S)-2-Hydroxyglutarate	C5H8O5	M-H	147.03	147.03	0.5	397.8	391.29	6.5	0.9975	MS1+RT+MS2 matches	level1	HILIC
M259T462C00636	M259T462	C00636	D-Mannose 1-phosphate	C6H13O9P	M-H	259.023	259.022	0.8	462.1	451.25	10.8	0.9961	MS1+RT+MS2 matches	level1	HILIC
M111T68C00106	M111T68	C00106	Uracil	C4H4N2O2	M-H	111.02	111.02	0.5	68.3	83.39	15.1	1	MS1+RT+MS2 matches	level1	HILIC
M89T242_2C01432	M89T242_2	C01432	DL-lactate	C3H6O3	M-H	89.0243	89.0244	0.6	242	222.19	19.8	1	MS1+RT+MS2 matches	level1	HILIC
M214T406S0362	M214T406	S0362	sn-Glycerol 3-phosphoethanolamine	C5H14NO6P	M-H	214.049	214.049	0	405.8	382.31	23.5	0.9979	MS1+RT+MS2 matches	level1	HILIC
M291T449C00284	M291T449	C00284	EDTA	C10H16N2O8	M-H	291.083	291.083	0.1	449.1	437.56	11.6	0.9991	MS1+RT+MS2 matches	level1	HILIC
M117T393C00042	M117T393	C00042	Succinate	C4H6O4	M-H	117.019	117.019	0	392.5	388.42	4.1	0.8305	MS1+RT+MS2 matches	level1	HILIC
M145T357C00026	M145T357	C00026	alpha-ketoglutarate	C5H6O5	M-H	145.014	145.014	0.6	356.8	360.55	3.8	0.9969	MS1+RT+MS2 matches	level1	HILIC
M187T323S0066	M187T323	S0066	alpha-N-Acetyl-L-glutamine	C7H12N2O4	M-H	187.072	187.072	0.1	323.4	310.13	13.3	0.9999	MS1+RT+MS2 matches	level1	HILIC
M87T112C00022	M87T112	C00022	Pyruvate	C3H4O3	M-H	87.0087	87.0087	0.6	111.5	117.79	6.2	1	MS1+RT+MS2 matches	level1	HILIC
M606T435_3C00043	M606T435_3	C00043	UDP-N-acetylglucosamine	C17H27N3O17P2	M-H	606.073	606.074	1.4	435.2	423.08	12.1	0.9964	MS1+RT+MS2 matches	level1	HILIC
M588T458C00325	M588T458	C00325	GDP-L-Fucose	C16H25N5O15P2	M-H	588.075	588.075	0.2	457.8	443.51	14.3	0.9993	MS1+RT+MS2 matches	level1	HILIC
M151T224C00385	M151T224	C00385	Xanthine	C5H4N4O2	M-H	151.026	151.026	0.2	223.9	204.13	19.8	1	MS1+RT+MS2 matches	level1	HILIC
M346T444C00362	M346T444	C00362	2'-Deoxyguanosine 5'-monophosphate (dGMP)	C10H14N5O7P	M-H	346.055	346.056	0.7	443.9	443.19	0.7	0.9039	MS1+RT+MS2 matches	level1	HILIC
M104T387C00065	M104T387	C00065	L-Serine	C3H7NO3	M-H	104.035	104.035	0.2	386.6	367.56	19.1	0.9962	MS1+RT+MS2 matches	level1	HILIC
M604T475C00096	M604T475	C00096	Guanosine diphosphate mannose	C16H25N5O16P2	M-H	604.07	604.07	0.1	475.2	458.74	16.4	0.9977	MS1+RT+MS2 matches	level1	HILIC
M227T92C00526	M227T92	C00526	2'-Deoxyuridine	C9H12N2O5	M-H	227.067	227.067	0.3	92.4	112.03	19.6	0.9974	MS1+RT+MS2 matches	level1	HILIC
M259T462C00092	M259T462	C00092	D-Glucose 6-phosphate	C6H13O9P	M-H	259.023	259.022	0.8	462.1	470.37	8.3	0.9536	MS1+RT+MS2 matches	level1	HILIC
M259T462C00275	M259T462	C00275	D-Mannose-6-phosphate	C6H13O9P	M-H	259.023	259.022	0.8	462.1	470.37	8.3	0.9647	MS1+RT+MS2 matches	level1	HILIC
M303T446_1C12270	M303T446_1	C12270	N-Acetylaspartylglutamate (NAAG)	C11H16N2O8	M-H	303.083	303.083	0.1	445.8	437.55	8.3	0.9967	MS1+RT+MS2 matches	level1	HILIC
M174T398_2C01042	M174T398_2	C01042	N-Acetyl-L-aspartic acid	C6H9NO5	M-H	174.041	174.041	0.9	398.5	387.39	11.1	0.9945	MS1+RT+MS2 matches	level1	HILIC
M275T458C05282	M275T458	C05282	gamma-L-Glutamyl-L-glutamic acid	C10H16N2O7	M-H	275.089	275.088	0.2	457.8	452	5.8	0.9539	MS1+RT+MS2 matches	level1	HILIC
M160T414C00956	M160T414	C00956	DL-2-Aminoadipic acid	C6H11NO4	M-H	160.062	160.062	0.4	414.4	405.54	8.9	0.9989	MS1+RT+MS2 matches	level1	HILIC
M157T187C01551	M157T187	C01551	Allantoin	C4H6N4O3	M-H	157.037	157.037	0.2	187.2	174.8	12.4	0.9802	MS1+RT+MS2 matches	level1	HILIC
M243T252C02067	M243T252	C02067	Pseudouridine	C9H12N2O6	M-H	243.062	243.062	0.3	252.1	233.21	18.8	1	MS1+RT+MS2 matches	level1	HILIC
M122T235C00253	M122T235	C00253	Nicotinate	C6H5NO2	M-H	122.025	122.025	0.6	234.6	216.8	17.8	0.9624	MS1+RT+MS2 matches	level1	HILIC
M155T245C00295	M155T245	C00295	Orotate	C5H4N2O4	M-H	155.01	155.01	0.6	245.4	227.5	17.9	0.997	MS1+RT+MS2 matches	level1	HILIC
M482T42C02592	M482T42	C02592	Taurolithocholic acid	C26H45NO5S	M-H	482.295	482.295	0.8	42.4	38.27	4.1	1	MS1+RT+MS2 matches	level1	HILIC
M105T321C00258	M105T321	C00258	Glyceric acid	C3H6O4	M-H	105.019	105.019	0.3	321.5	297.17	24.3	0.9995	MS1+RT+MS2 matches	level1	HILIC
M87T30C00466	M87T30	C00466	Acetoin	C4H8O2	M-H	87.0452	87.0451	0.4	30.3	54.78	24.5	0.9345	MS1+RT+MS2 matches	level1	HILIC
M362T474C00144	M362T474	C00144	Guanosine 5'-monophosphate (GMP)	C10H14N5O8P	M-H	362.051	362.051	0.3	474.5	459.95	14.5	0.994	MS1+RT+MS2 matches	level1	HILIC
M310T200L0213	M310T200	L0213	N2,N2-Dimethylguanosine	C12H17N5O5	M-H	310.116	310.116	0	199.8	185.91	13.8	0.9997	MS1+RT+MS2 matches	level1	HILIC
M339T515C01231	M339T515	C01231	Alpha-D-Glucose 1,6-bisphosphate	C6H14O12P2	M-H	338.989	338.989	0.3	515	501.35	13.7	0.9558	MS1+RT+MS2 matches	level1	HILIC
M263T39L0228	M263T39	L0228	3-Methoxy-4-Hydroxyphenylglycol Sulfate	C9H12O7S	M-H	263.023	263.023	0.1	39.3	36.9	2.4	0.9998	MS1+RT+MS2 matches	level1	HILIC
M613T445C00128	M613T445	C00128	Cytidine monophosphate N-acetylneuraminic acid	C20H31N4O16P	M-H	613.139	613.14	0.8	445.2	431.94	13.2	1	MS1+RT+MS2 matches	level1	HILIC
M157T301C00337	M157T301	C00337	L-dihydroorotate	C5H6N2O4	M-H	157.025	157.025	0.3	301.3	285.56	15.7	0.9439	MS1+RT+MS2 matches	level1	HILIC
M118T361_1C00263	M118T361_1	C00263	L-homoserine	C4H9NO3	M-H	118.051	118.051	0	360.7	352.66	8.1	0.9592	MS1+RT+MS2 matches	level1	HILIC
M257T162L0263	M257T162	L0263	1-Methylpseudouridine	C10H14N2O6	M-H	257.078	257.078	0.5	161.7	167.47	5.8	0.8487	MS1+RT+MS2 matches	level1	HILIC
M296T208L0235	M296T208	L0235	3'-O-methylguanosine	C11H15N5O5	M-H	296.1	296.1	0.1	207.6	196.7	10.9	0.9495	MS1+RT+MS2 matches	level1	HILIC
M251T184C05512	M251T184	C05512	Deoxyinosine	C10H12N4O4	M-H	251.079	251.079	0.3	184.4	174.2	10.2	1	MS1+RT+MS2 matches	level1	HILIC
M784T403C00016	M784T403	C00016	Flavin adenine dinucleotide (FAD)	C27H33N9O15P2	M-H	784.149	784.15	1.1	403.1	399.33	3.8	0.9934	MS1+RT+MS2 matches	level1	HILIC
M146T403_1C00025	M146T403_1	C00025	L-Glutamate	C5H9NO4	M-H	146.046	146.046	0.5	403.1	393.7	9.4	0.9931	MS1+RT+MS2 matches	level1	HILIC
M179T275C00267	M179T275	C00267	Alpha-D-Glucose	C6H12O6	M-H	179.056	179.056	0	275.1	297.77	22.7	0.9615	MS1+RT+MS2 matches	level1	HILIC
M179T275C00984	M179T275	C00984	D-(+)-Galactose	C6H12O6	M-H	179.056	179.056	0	275.1	297.77	22.7	0.9903	MS1+RT+MS2 matches	level1	HILIC
M179T275C00159	M179T275	C00159	D-Mannose	C6H12O6	M-H	179.056	179.056	0	275.1	297.77	22.7	0.9425	MS1+RT+MS2 matches	level1	HILIC
M435T257L0342	M435T257	L0342	1-Oleoyl-sn-glycerol 3-phosphate	C21H41O7P	M-H	435.252	435.252	0.2	256.8	243.25	13.5	0.9956	MS1+RT+MS2 matches	level1	HILIC
M448T226C05464	M448T226	C05464	Glycodeoxycholic acid	C26H43NO5	M-H	448.307	448.307	0.1	225.9	201.01	24.9	0.9986	MS1+RT+MS2 matches	level1	HILIC
M506T494_2C00002	M506T494_2	C00002	Adenosine 5'-triphosphate (ATP)	C10H16N5O13P3	M-H	505.988	505.988	0.9	493.8	490.81	3	0.9988	MS1+RT+MS2 matches	level1	HILIC
M259T462C01094	M259T462	C01094	Fructose 1-phosphate	C6H13O9P	M-H	259.023	259.022	0.8	462.1	459.43	2.7	0.8975	MS1+RT+MS2 matches	level1	HILIC
M290T359C00270	M290T359	C00270	N-Acetylneuraminic acid	C11H19NO9	M-H2O-H	290.088	290.088	0.8	359.4	366.37	6.9	0.8104	MS1+RT+MS2 matches	level1	HILIC
M224T224C00475	M224T224	C00475	Cytidine	C9H13N3O5	M-H2O-H	224.068	224.068	0.2	223.9	234.11	10.2	0.9871	MS1+RT+MS2 matches	level1	HILIC
M373T296C00341	M373T296	C00341	Geranyl diphosphate	C10H20O7P2	M+CH3COO	373.084	373.082	3.6	295.9	NA	NA	0.9647	MS1+MS2 matches	level2	RPLC
M767T640P0534	M767T640	P0534	PE(P-18:0/18:1(9Z))	C41H80NO7P	M+K-2H	766.513	766.516	3.1	639.5	NA	NA	0.9475	MS1+MS2 matches	level2	RPLC
M791T642P0623	M791T642	P0623	PG(18:1/18:1(9Z))	C42H79O10P	M+NH4-2H	790.56	790.56	1	642	NA	NA	0.9276	MS1+MS2 matches	level2	RPLC
M103T63C05984	M103T63	C05984	DL-a-Hydroxybutyric acid	C4H8O3	M-H	103.04	103.04	0	62.6	NA	NA	0.9864	MS1+MS2 matches	level2	RPLC
M664T210C00004	M664T210	C00004	Reduced nicotinamide adenine dinucleotide (NADH)	C21H29N7O14P2	M-H	664.117	664.117	1.3	209.7	NA	NA	0.9764	MS1+MS2 matches	level2	RPLC
M426T57C00361	M426T57	C00361	2'-Deoxyguanosine 5'-diphosphate (dGDP)	C10H15N5O10P2	M-H	426.022	426.022	0.6	56.6	NA	NA	0.9735	MS1+MS2 matches	level2	RPLC
M426T74C00361	M426T74	C00361	2'-Deoxyguanosine 5'-diphosphate (dGDP)	C10H15N5O10P2	M-H	426.022	426.022	0.8	73.5	NA	NA	0.9757	MS1+MS2 matches	level2	RPLC
M426T218C00361	M426T218	C00361	2'-Deoxyguanosine 5'-diphosphate (dGDP)	C10H15N5O10P2	M-H	426.022	426.022	0.8	217.8	NA	NA	0.9751	MS1+MS2 matches	level2	RPLC
M426T105C00361	M426T105	C00361	2'-Deoxyguanosine 5'-diphosphate (dGDP)	C10H15N5O10P2	M-H	426.022	426.022	0.5	105	NA	NA	0.9744	MS1+MS2 matches	level2	RPLC
M426T93C00361	M426T93	C00361	2'-Deoxyguanosine 5'-diphosphate (dGDP)	C10H15N5O10P2	M-H	426.022	426.022	0.9	92.7	NA	NA	0.9728	MS1+MS2 matches	level2	RPLC
M774T623P0623	M774T623	P0623	PG(18:1/18:1(9Z))	C42H79O10P	M-H	773.532	773.534	2.2	622.8	NA	NA	0.9833	MS1+MS2 matches	level2	RPLC
M149T314C00552	M149T314	C00552	meso-Tartaric acid	C4H6O6	M-H	149.009	149.009	2	314	NA	NA	0.9712	MS1+MS2 matches	level2	RPLC
M149T484C00552	M149T484	C00552	meso-Tartaric acid	C4H6O6	M-H	149.01	149.009	2.2	484.5	NA	NA	0.9712	MS1+MS2 matches	level2	RPLC
M301T524C06428	M301T524	C06428	Eicosapentaenoic acid	C20H30O2	M-H	301.217	301.217	0.5	524.2	NA	NA	0.9986	MS1+MS2 matches	level2	RPLC
M145T331L0276	M145T331	L0276	Butyl lactate	C7H14O3	M-H	145.087	145.087	0.5	331.2	NA	NA	0.9243	MS1+MS2 matches	level2	RPLC
M483T647C00075	M483T647	C00075	Uridine 5'-triphosphate (UTP)	C9H15N2O15P3	M-H	482.961	482.961	0.7	647	NA	NA	0.989	MS1+MS2 matches	level2	RPLC
M367T571C08320	M367T571	C08320	Tetracosanoic acid	C24H48O2	M-H	367.358	367.358	1.1	571.1	NA	NA	1	MS1+MS2 matches	level2	RPLC
M349T595C05476	M349T595	C05476	Tetrahydrocorticosterone	C21H34O4	M-H	349.241	349.238	8.6	595.2	NA	NA	0.9007	MS1+MS2 matches	level2	RPLC
M306T298C00051	M306T298	C00051	Glutathione	C10H17N3O6S	M-H	306.076	306.077	0.5	298.5	NA	NA	0.9965	MS1+MS2 matches	level2	RPLC
M306T392C00051	M306T392	C00051	Glutathione	C10H17N3O6S	M-H	306.076	306.077	0.5	391.5	NA	NA	0.9933	MS1+MS2 matches	level2	RPLC
M401T79C00363	M401T79	C00363	Deoxythymidine 5'-diphosphate (dTDP)	C10H16N2O11P2	M-H	401.015	401.016	1	79	NA	NA	0.9944	MS1+MS2 matches	level2	RPLC
M423T601C21933	M423T601	C21933	Octacosanoic acid	C28H56O2	M-H	423.42	423.421	1	601	NA	NA	0.9998	MS1+MS2 matches	level2	RPLC
M403T648C00015	M403T648	C00015	Uridine 5'-diphosphate (UDP)	C9H14N2O12P2	M-H	402.995	402.995	0	647.7	NA	NA	0.9731	MS1+MS2 matches	level2	RPLC
M395T619C21931	M395T619	C21931	Hexacosanoic acid	C26H52O2	M-H	395.389	395.389	0.8	619.3	NA	NA	0.9998	MS1+MS2 matches	level2	RPLC
M135T353C00160	M135T353	C00160	Glycolate	C2H4O3	M+CH3COO	135.03	135.03	1	353.1	NA	NA	1	MS1+MS2 matches	level2	HILIC
M133T430C00048	M133T430	C00048	Glyoxylate	C2H2O3	M+CH3COO	133.014	133.014	0.4	429.9	NA	NA	1	MS1+MS2 matches	level2	HILIC
M133T454C00048	M133T454	C00048	Glyoxylate	C2H2O3	M+CH3COO	133.014	133.014	0.6	453.8	NA	NA	1	MS1+MS2 matches	level2	HILIC
M133T486C00048	M133T486	C00048	Glyoxylate	C2H2O3	M+CH3COO	133.014	133.014	0.8	486.5	NA	NA	1	MS1+MS2 matches	level2	HILIC
M133T474C00048	M133T474	C00048	Glyoxylate	C2H2O3	M+CH3COO	133.014	133.014	0.9	473.8	NA	NA	1	MS1+MS2 matches	level2	HILIC
M133T579C00048	M133T579	C00048	Glyoxylate	C2H2O3	M+CH3COO	133.014	133.014	1	579.1	NA	NA	1	MS1+MS2 matches	level2	HILIC
M133T540C00048	M133T540	C00048	Glyoxylate	C2H2O3	M+CH3COO	133.014	133.014	0.6	540.3	NA	NA	1	MS1+MS2 matches	level2	HILIC
M133T515C00048	M133T515	C00048	Glyoxylate	C2H2O3	M+CH3COO	133.014	133.014	0.7	515	NA	NA	1	MS1+MS2 matches	level2	HILIC
M149T363C02154	M149T363	C02154	Glyceraldehyde	C3H6O3	M+CH3COO	149.046	149.045	0.7	362.7	NA	NA	1	MS1+MS2 matches	level2	HILIC
M176T296S0150	M176T296	S0150	Acetylglycine	C4H7NO3	M+CH3COO	176.056	176.056	0.1	295.9	NA	NA	0.8901	MS1+MS2 matches	level2	HILIC
M767T158P0534	M767T158	P0534	PE(P-18:0/18:1(9Z))	C41H80NO7P	M+K-2H	766.515	766.516	0.6	157.7	NA	NA	0.9475	MS1+MS2 matches	level2	HILIC
M75T222C00160	M75T222	C00160	Glycolate	C2H4O3	M-H	75.0088	75.0087	0.5	221.9	NA	NA	1	MS1+MS2 matches	level2	HILIC
M71T242C00546	M71T242	C00546	Pyruvaldehyde	C3H4O2	M-H	71.0139	71.0138	1	242	NA	NA	1	MS1+MS2 matches	level2	HILIC
M155T504C00988	M155T504	C00988	Phosphoglycolic acid	C2H5O6P	M-H	154.975	154.975	0.4	504.4	NA	NA	0.999	MS1+MS2 matches	level2	HILIC
M498T143C05463	M498T143	C05463	Taurodeoxycholic acid	C26H45NO6S	M-H	498.289	498.289	0.1	142.6	NA	NA	1	MS1+MS2 matches	level2	HILIC
M498T72C05463	M498T72	C05463	Taurodeoxycholic acid	C26H45NO6S	M-H	498.289	498.289	0.1	72.3	NA	NA	1	MS1+MS2 matches	level2	HILIC
M498T99C05463	M498T99	C05463	Taurodeoxycholic acid	C26H45NO6S	M-H	498.289	498.289	0.1	98.9	NA	NA	1	MS1+MS2 matches	level2	HILIC
M498T143C05465	M498T143	C05465	Taurochenodeoxycholate	C26H45NO6S	M-H	498.289	498.289	0.1	142.6	NA	NA	1	MS1+MS2 matches	level2	HILIC
M498T72C05465	M498T72	C05465	Taurochenodeoxycholate	C26H45NO6S	M-H	498.289	498.289	0.1	72.3	NA	NA	1	MS1+MS2 matches	level2	HILIC
M498T99C05465	M498T99	C05465	Taurochenodeoxycholate	C26H45NO6S	M-H	498.289	498.289	0.1	98.9	NA	NA	1	MS1+MS2 matches	level2	HILIC
M275T495C00345	M275T495	C00345	6-Phospho-D-gluconate	C6H13O10P	M-H	275.017	275.017	0.5	495.1	NA	NA	0.9481	MS1+MS2 matches	level2	HILIC
M168T357C01152	M168T357	C01152	1-Methylhistidine	C7H11N3O2	M-H	168.078	168.078	0.3	356.8	NA	NA	0.9928	MS1+MS2 matches	level2	HILIC
M73T259C00424	M73T259	C00424	L-Lactaldehyde	C3H6O2	M-H	73.0295	73.0295	0.9	259.3	NA	NA	1	MS1+MS2 matches	level2	HILIC
M181T325C01697	M181T325	C01697	Dulcitol	C6H14O6	M-H	181.072	181.072	0.3	325.5	NA	NA	0.9767	MS1+MS2 matches	level2	HILIC
M181T306C01697	M181T306	C01697	Dulcitol	C6H14O6	M-H	181.072	181.072	0.2	306	NA	NA	0.9738	MS1+MS2 matches	level2	HILIC
M181T325C00392	M181T325	C00392	D-Mannitol	C6H14O6	M-H	181.072	181.072	0.3	325.5	NA	NA	0.9871	MS1+MS2 matches	level2	HILIC
M181T306C00392	M181T306	C00392	D-Mannitol	C6H14O6	M-H	181.072	181.072	0.2	306	NA	NA	0.9855	MS1+MS2 matches	level2	HILIC
M181T325C00794	M181T325	C00794	D-Sorbitol	C6H14O6	M-H	181.072	181.072	0.3	325.5	NA	NA	0.9985	MS1+MS2 matches	level2	HILIC
M181T306C00794	M181T306	C00794	D-Sorbitol	C6H14O6	M-H	181.072	181.072	0.2	306	NA	NA	0.9986	MS1+MS2 matches	level2	HILIC
M181T306C01507	M181T306	C01507	L-Iditol	C6H14O6	M-H	181.072	181.072	0.2	306	NA	NA	0.9956	MS1+MS2 matches	level2	HILIC
M181T325C01507	M181T325	C01507	L-Iditol	C6H14O6	M-H	181.072	181.072	0.3	325.5	NA	NA	0.9942	MS1+MS2 matches	level2	HILIC
M509T59P0538	M509T59	P0538	LPG(18:1(9Z))	C24H47O9P	M-H	509.288	509.288	0.3	59	NA	NA	0.9992	MS1+MS2 matches	level2	HILIC
M509T191P0538	M509T191	P0538	LPG(18:1(9Z))	C24H47O9P	M-H	509.288	509.288	0	191.2	NA	NA	0.9997	MS1+MS2 matches	level2	HILIC
M509T76P0538	M509T76	P0538	LPG(18:1(9Z))	C24H47O9P	M-H	509.288	509.288	0.1	76.3	NA	NA	0.9968	MS1+MS2 matches	level2	HILIC
M509T43P0538	M509T43	P0538	LPG(18:1(9Z))	C24H47O9P	M-H	509.288	509.288	0.4	43.4	NA	NA	0.9584	MS1+MS2 matches	level2	HILIC
M506T468C00053	M506T468	C00053	3'-Phosphoadenosine 5'-phosphosulfate (PAPS)	C10H15N5O13P2S	M-H	505.979	505.979	0.3	467.8	NA	NA	0.9697	MS1+MS2 matches	level2	HILIC
M135T353C01620	M135T353	C01620	L-Threonate	C4H8O5	M-H	135.03	135.03	0.7	353.1	NA	NA	0.9886	MS1+MS2 matches	level2	HILIC
M116T310S0150	M116T310	S0150	Acetylglycine	C4H7NO3	M-H	116.035	116.035	0.4	310.3	NA	NA	0.9998	MS1+MS2 matches	level2	HILIC
M116T290S0150	M116T290	S0150	Acetylglycine	C4H7NO3	M-H	116.035	116.035	0.3	290.2	NA	NA	0.9894	MS1+MS2 matches	level2	HILIC
M185T493C00197	M185T493	C00197	3-Phospho-D-glycerate	C3H7O7P	M-H	184.986	184.986	0.1	493.5	NA	NA	0.995	MS1+MS2 matches	level2	HILIC
M185T530C00197	M185T530	C00197	3-Phospho-D-glycerate	C3H7O7P	M-H	184.986	184.986	0.2	530.3	NA	NA	0.9976	MS1+MS2 matches	level2	HILIC
M185T475C00197	M185T475	C00197	3-Phospho-D-glycerate	C3H7O7P	M-H	184.986	184.986	0.5	474.8	NA	NA	0.9857	MS1+MS2 matches	level2	HILIC
M195T364S0210	M195T364	S0210	1,3-Dimethyluric acid	C7H8N4O3	M-H	195.051	195.052	6.8	364	NA	NA	0.9989	MS1+MS2 matches	level2	HILIC
M195T402S0210	M195T402	S0210	1,3-Dimethyluric acid	C7H8N4O3	M-H	195.051	195.052	6.8	401.8	NA	NA	0.9989	MS1+MS2 matches	level2	HILIC
M195T388S0210	M195T388	S0210	1,3-Dimethyluric acid	C7H8N4O3	M-H	195.051	195.052	6.7	388.2	NA	NA	0.9989	MS1+MS2 matches	level2	HILIC
M483T503_2C00075	M483T503_2	C00075	Uridine 5'-triphosphate (UTP)	C9H15N2O15P3	M-H	482.961	482.961	0.6	503.1	NA	NA	0.9992	MS1+MS2 matches	level2	HILIC
M177T126C00198	M177T126	C00198	D-Glucono-1,5-lactone	C6H10O6	M-H	177.04	177.04	0	126.2	NA	NA	0.8962	MS1+MS2 matches	level2	HILIC
M177T148C00198	M177T148	C00198	D-Glucono-1,5-lactone	C6H10O6	M-H	177.04	177.04	0	147.7	NA	NA	0.9032	MS1+MS2 matches	level2	HILIC
M85T316C00741	M85T316	C00741	Diacetyl	C4H6O2	M-H	85.0295	85.0295	0.5	315.6	NA	NA	0.9998	MS1+MS2 matches	level2	HILIC
M102T337C02356	M102T337	C02356	(S)-2-aminobutyric acid	C4H9NO2	M-H	102.056	102.056	0.2	336.8	NA	NA	1	MS1+MS2 matches	level2	HILIC
M195T402C00257	M195T402	C00257	D-gluconate	C6H12O7	M-H	195.051	195.051	0	401.8	NA	NA	0.9956	MS1+MS2 matches	level2	HILIC
M195T364C00257	M195T364	C00257	D-gluconate	C6H12O7	M-H	195.051	195.051	0.1	364	NA	NA	0.9746	MS1+MS2 matches	level2	HILIC
M195T388C00257	M195T388	C00257	D-gluconate	C6H12O7	M-H	195.051	195.051	0.1	388.2	NA	NA	0.9892	MS1+MS2 matches	level2	HILIC
M306T489C00051	M306T489	C00051	Glutathione	C10H17N3O6S	M-H	306.077	306.077	0.2	489.2	NA	NA	0.9957	MS1+MS2 matches	level2	HILIC
M306T456C00051	M306T456	C00051	Glutathione	C10H17N3O6S	M-H	306.077	306.077	0.2	456.5	NA	NA	0.9983	MS1+MS2 matches	level2	HILIC
M306T443C00051	M306T443	C00051	Glutathione	C10H17N3O6S	M-H	306.077	306.077	0.1	443.2	NA	NA	0.997	MS1+MS2 matches	level2	HILIC
M306T538C00051	M306T538	C00051	Glutathione	C10H17N3O6S	M-H	306.077	306.077	0.2	538.2	NA	NA	0.9984	MS1+MS2 matches	level2	HILIC
M306T522C00051	M306T522	C00051	Glutathione	C10H17N3O6S	M-H	306.077	306.077	0.1	522	NA	NA	0.9987	MS1+MS2 matches	level2	HILIC
M306T478C00051	M306T478	C00051	Glutathione	C10H17N3O6S	M-H	306.077	306.077	0.4	477.5	NA	NA	0.997	MS1+MS2 matches	level2	HILIC
M306T406_2C00051	M306T406_2	C00051	Glutathione	C10H17N3O6S	M-H	306.076	306.077	0.7	406.5	NA	NA	0.9983	MS1+MS2 matches	level2	HILIC
M306T355C00051	M306T355	C00051	Glutathione	C10H17N3O6S	M-H	306.076	306.077	0.2	355	NA	NA	0.9898	MS1+MS2 matches	level2	HILIC
M306T425C00051	M306T425	C00051	Glutathione	C10H17N3O6S	M-H	306.077	306.077	0.5	425.5	NA	NA	0.9986	MS1+MS2 matches	level2	HILIC
M149T315C11476	M149T315	C11476	L-Arabinose	C5H10O5	M-H	149.046	149.046	0.4	315.4	NA	NA	0.8981	MS1+MS2 matches	level2	HILIC
M177T126C01040	M177T126	C01040	L-Gulonic gamma-lactone	C6H10O6	M-H	177.04	177.04	0	126.2	NA	NA	0.8401	MS1+MS2 matches	level2	HILIC
M452T213P0604	M452T213	P0604	LPC(13:0)	C21H44NO7P	M-H	452.278	452.278	0	212.7	NA	NA	0.9759	MS1+MS2 matches	level2	HILIC
M73T259C00163	M73T259	C00163	Propionic acid	C3H6O2	M-H	73.0295	73.0295	0.9	259.3	NA	NA	1	MS1+MS2 matches	level2	HILIC
M403T492C00015	M403T492	C00015	Uridine 5'-diphosphate (UDP)	C9H14N2O12P2	M-H	402.995	402.995	0.4	492.5	NA	NA	0.9968	MS1+MS2 matches	level2	HILIC
M73T259C05235	M73T259	C05235	Hydroxyacetone	C3H6O2	M-H	73.0295	73.0295	0.9	259.3	NA	NA	1	MS1+MS2 matches	level2	HILIC
M129T54C00902	M129T54	C00902	alpha-Ketocaproic acid	C6H10O3	M-H	129.056	129.056	0.1	53.6	NA	NA	1	MS1+MS2 matches	level2	HILIC
M129T28C00902	M129T28	C00902	alpha-Ketocaproic acid	C6H10O3	M-H	129.056	129.056	0.4	28.3	NA	NA	1	MS1+MS2 matches	level2	HILIC
M149T315C00310	M149T315	C00310	D-Xylulose	C5H10O5	M-H	149.046	149.046	0.4	315.4	NA	NA	0.9996	MS1+MS2 matches	level2	HILIC
M117T464C02170	M117T464	C02170	Methylmalonic acid	C4H6O4	M-H	117.019	117.019	0.7	464.1	NA	NA	0.9919	MS1+MS2 matches	level2	HILIC
M144T313C05947	M144T313	C05947	L-Erythro-4-Hydroxyglutamic acid	C5H9NO5	M-H2O-H	144.03	144.03	0.7	313.2	NA	NA	0.9921	MS1+MS2 matches	level2	HILIC
M144T276C05947	M144T276	C05947	L-Erythro-4-Hydroxyglutamic acid	C5H9NO5	M-H2O-H	144.03	144.03	0.5	275.9	NA	NA	0.9945	MS1+MS2 matches	level2	HILIC
M327T211C01772	M327T211	C01772	trans-2-Hydroxycinnamate	C9H8O3	2M-H	327.087	327.087	1.18714	210.9	NA	NA	NA	MS1+adduct annotation	level3	RPLC
M305T35C00235	M305T35	C00235	Dimethylallyl diphosphate	C5H12O7P2	M+CH3COO	305.023	305.02	10.7311	35.5	NA	NA	NA	MS1+adduct annotation	level3	RPLC
M218T62C03623	M218T62	C03623	N-Methyl-2-oxoglutaramate	C6H9NO4	M+CH3COO	218.067	218.067	0.265056	62.4	NA	NA	NA	MS1+adduct annotation	level3	RPLC
M305T35C00129	M305T35	C00129	Isopentenyl diphosphate	C5H12O7P2	M+CH3COO	305.023	305.02	10.7311	35.5	NA	NA	NA	MS1+adduct annotation	level3	RPLC
M323T205C03003	M323T205	C03003	N-Glucosylnicotinate	C12H16NO7	M+K-2H	323.041	323.041	0.380756	205.5	NA	NA	NA	MS1+adduct annotation	level3	RPLC
M260T276C16704	M260T276	C16704	Anhalonidine	C12H17NO3	M+K-2H	260.067	260.069	9.78008	275.9	NA	NA	NA	MS1+adduct annotation	level3	RPLC
M195T68C02341	M195T68	C02341	trans-Aconitate	C6H6O6	M-2H+Na	194.988	194.991	13.5288	67.8	NA	NA	NA	MS1+adduct annotation	level3	RPLC
M708T230C00882	M708T230	C00882	Dephospho-CoA	C21H35N7O13P2S	M-2H+Na	708.122	708.124	2.08876	229.8	NA	NA	NA	MS1+adduct annotation	level3	RPLC
M495T533C05951	M495T533	C05951	Leukotriene D4	C25H40N2O6S	M-H	495.255	495.253	4.2243	533	NA	NA	NA	MS1+adduct annotation	level3	RPLC
M188T221_1C04282	M188T221_1	C04282	1-Pyrroline-4-hydroxy-2-carboxylate	C5H7NO3	M+CH3COO	188.056	188.056	0.568447	220.6	NA	NA	NA	MS1+adduct annotation	level3	HILIC
M219T452C00322	M219T452	C00322	2-Oxoadipate	C6H8O5	M+CH3COO	219.051	219.051	0.121433	452.4	NA	NA	NA	MS1+adduct annotation	level3	HILIC
M258T422C01102	M258T422	C01102	O-Phospho-L-homoserine	C4H10NO6P	M+CH3COO	258.038	258.038	0.487912	422.5	NA	NA	NA	MS1+adduct annotation	level3	HILIC
M239T315C00247	M239T315	C00247	L-Sorbose	C6H12O6	M+CH3COO	239.077	239.077	0.0493564	315.4	NA	NA	NA	MS1+adduct annotation	level3	HILIC
M239T315C00764	M239T315	C00764	D-Sorbose	C6H12O6	M+CH3COO	239.077	239.077	0.0493564	315.4	NA	NA	NA	MS1+adduct annotation	level3	HILIC
M239T315C06468	M239T315	C06468	D-Psicose	C6H12O6	M+CH3COO	239.077	239.077	0.0493564	315.4	NA	NA	NA	MS1+adduct annotation	level3	HILIC
M239T315C00795	M239T315	C00795	D-Tagatose	C6H12O6	M+CH3COO	239.077	239.077	0.0493564	315.4	NA	NA	NA	MS1+adduct annotation	level3	HILIC
M190T272C05840	M190T272	C05840	Iminoaspartate	C4H5NO4	M+CH3COO	190.037	190.036	7.06341	272.4	NA	NA	NA	MS1+adduct annotation	level3	HILIC
M188T221_1C02237	M188T221_1	C02237	5-Oxo-D-proline	C5H7NO3	M+CH3COO	188.056	188.056	0.568447	220.6	NA	NA	NA	MS1+adduct annotation	level3	HILIC
M239T315C00095	M239T315	C00095	D-Fructose	C6H12O6	M+CH3COO	239.077	239.077	0.0493564	315.4	NA	NA	NA	MS1+adduct annotation	level3	HILIC
M258T422C12147	M258T422	C12147	L-Threonine O-3-phosphate	C4H10NO6P	M+CH3COO	258.038	258.038	0.487912	422.5	NA	NA	NA	MS1+adduct annotation	level3	HILIC
M239T315C00031	M239T315	C00031	D-Glucose	C6H12O6	M+CH3COO	239.077	239.077	0.0493564	315.4	NA	NA	NA	MS1+adduct annotation	level3	HILIC
M239T315C00984	M239T315	C00984	alpha-D-Galactose	C6H12O6	M+CH3COO	239.077	239.077	0.0493564	315.4	NA	NA	NA	MS1+adduct annotation	level3	HILIC
M239T315C00124	M239T315	C00124	D-Galactose	C6H12O6	M+CH3COO	239.077	239.077	0.0493564	315.4	NA	NA	NA	MS1+adduct annotation	level3	HILIC
M239T315C00221	M239T315	C00221	beta-D-Glucose	C6H12O6	M+CH3COO	239.077	239.077	0.0493564	315.4	NA	NA	NA	MS1+adduct annotation	level3	HILIC
M395T295C20888	M395T295	C20888	Cellobionate	C12H22O12	M+K-2H	395.063	395.06	7.52722	294.6	NA	NA	NA	MS1+adduct annotation	level3	HILIC
M286T272C17238	M286T272	C17238	S-(Hydroxyphenylacetothiohydroximoyl)-L-cysteine	C11H14N2O4S	M+NH4-2H	286.089	286.087	8.99133	271.8	NA	NA	NA	MS1+adduct annotation	level3	HILIC
M165T283C00922	M165T283	C00922	2,3-Dimethylmaleate	C6H8O4	M-2H+Na	165.019	165.017	14.1876	283.2	NA	NA	NA	MS1+adduct annotation	level3	HILIC
M356T455_1C01031	M356T455_1	C01031	S-Formylglutathione	C11H17N3O7S	M-2H+Na	356.056	356.053	6.40157	455.1	NA	NA	NA	MS1+adduct annotation	level3	HILIC
M191T142C01424	M191T142	C01424	Gallate	C7H6O5	M-2H+Na	190.994	190.996	12.6882	141.6	NA	NA	NA	MS1+adduct annotation	level3	HILIC
M641T409C20359	M641T409	C20359	UDP-2-acetamido-3-amino-2,3-dideoxy-alpha-D-glucuronate	C17H26N4O17P2	M-2H+Na	641.052	641.052	0.749394	409.1	NA	NA	NA	MS1+adduct annotation	level3	HILIC
M171T356C03189	M171T356	C03189	DL-Glycerol 1-phosphate	C3H9O6P	M-H	171.006	171.006	0.145609	356.4	NA	NA	NA	MS1+adduct annotation	level3	HILIC
M425T480C05526	M425T480	C05526	S-Glutathionyl-L-cysteine	C13H22N4O8S2	M-H	425.081	425.081	0.012233	479.8	NA	NA	NA	MS1+adduct annotation	level3	HILIC
M267T325C19792	M267T325	C19792	2-O-(alpha-D-Glucopyranosyl)-D-glycerate	C9H16O9	M-H	267.075	267.072	11.8612	324.8	NA	NA	NA	MS1+adduct annotation	level3	HILIC
M267T325C11544	M267T325	C11544	2-O-(alpha-D-Mannosyl)-D-glycerate	C9H16O9	M-H	267.075	267.072	11.8612	324.8	NA	NA	NA	MS1+adduct annotation	level3	HILIC
M171T356C02979	M171T356	C02979	Glycerol 2-phosphate	C3H9O6P	M-H	171.006	171.006	0.145609	356.4	NA	NA	NA	MS1+adduct annotation	level3	HILIC
M131T221C03589	M131T221	C03589	4-Hydroxy-2-oxopentanoate	C5H8O4	M-H	131.035	131.035	0.31442	221.2	NA	NA	NA	MS1+adduct annotation	level3	HILIC
M169T111C01424	M169T111	C01424	Gallate	C7H6O5	M-H	169.012	169.014	13.7468	111	NA	NA	NA	MS1+adduct annotation	level3	HILIC
M190T445C14695	M190T445	C14695	Nitrilotriacetic acid	C6H9NO6	M-H	190.036	190.036	0.594099	445.2	NA	NA	NA	MS1+adduct annotation	level3	HILIC
M131T221C00900	M131T221	C00900	2-Acetolactate	C5H8O4	M-H	131.035	131.035	0.31442	221.2	NA	NA	NA	MS1+adduct annotation	level3	HILIC
M131T221C06010	M131T221	C06010	(S)-2-Acetolactate	C5H8O4	M-H	131.035	131.035	0.31442	221.2	NA	NA	NA	MS1+adduct annotation	level3	HILIC
M188T445C03871	M188T445	C03871	L-2-Amino-6-oxoheptanedioate	C7H11NO5	M-H	188.056	188.056	0.119645	445.2	NA	NA	NA	MS1+adduct annotation	level3	HILIC
M112T398C01110	M112T398	C01110	5-Amino-2-oxopentanoic acid	C5H9NO3	M-H2O-H	112.04	112.04	1.3995	398.5	NA	NA	NA	MS1+adduct annotation	level3	HILIC
M302T364C20775	M302T364	C20775	beta-Citryl-L-glutamate	C11H15NO10	M-H2O-H	302.055	302.052	10.6081	364.1	NA	NA	NA	MS1+adduct annotation	level3	HILIC
M143T401C01088	M143T401	C01088	(R)-3,3-Dimethylmalate	C6H10O5	M-H2O-H	143.035	143.035	1.23396	401.1	NA	NA	NA	MS1+adduct annotation	level3	HILIC
M112T398C03741	M112T398	C03741	(S)-4-Amino-5-oxopentanoate	C5H9NO3	M-H2O-H	112.04	112.04	1.3995	398.5	NA	NA	NA	MS1+adduct annotation	level3	HILIC
M143T401C02360	M143T401	C02360	2-Hydroxyadipate	C6H10O5	M-H2O-H	143.035	143.035	1.23396	401.1	NA	NA	NA	MS1+adduct annotation	level3	HILIC
M112T398C01157	M112T398	C01157	Hydroxyproline	C5H9NO3	M-H2O-H	112.04	112.04	1.3995	398.5	NA	NA	NA	MS1+adduct annotation	level3	HILIC
M112T398C03341	M112T398	C03341	2-Amino-4-oxopentanoic acid	C5H9NO3	M-H2O-H	112.04	112.04	1.3995	398.5	NA	NA	NA	MS1+adduct annotation	level3	HILIC
M143T401C03652	M143T401	C03652	(2R,3S)-2,3-Dimethylmalate	C6H10O5	M-H2O-H	143.035	143.035	1.23396	401.1	NA	NA	NA	MS1+adduct annotation	level3	HILIC
M239T293C01405	M239T293	C01405	Aspirin	C9H8O4	M+CH3COO	239.059	239.056	13.5583	292.6	NA	NA	0.7353	MS1+surrogate MS2 matches	level3	RPLC
M209T267C02137	M209T267	C02137	alpha-Oxo-benzeneacetic acid	C8H6O3	M+CH3COO	209.046	209.045	0.0282235	267.2	NA	NA	0.9481	MS1+surrogate MS2 matches	level3	RPLC
M357T224C19787	M357T224	C19787	5'-S-Methyl-5'-thioinosine	C11H14N4O4S	M+CH3COO	357.086	357.087	2.73238	223.8	NA	NA	0.9239	MS1+surrogate MS2 matches	level3	RPLC
M165T358C00261	M165T358	C00261	Benzaldehyde	C7H6O	M+CH3COO	165.056	165.056	0.392595	358.5	NA	NA	1	MS1+surrogate MS2 matches	level3	RPLC
M237T477C10478	M237T477	C10478	Methylisoeugenol	C11H14O2	M+CH3COO	237.116	237.113	13.5809	476.6	NA	NA	0.8528	MS1+surrogate MS2 matches	level3	RPLC
M211T235C14108	M211T235	C14108	4-Hydroxymethylsalicylaldehyde	C8H8O3	M+CH3COO	211.059	211.061	11.5805	235.1	NA	NA	0.9963	MS1+surrogate MS2 matches	level3	RPLC
M315T206C05841	M315T206	C05841	Nicotinate D-ribonucleoside	C11H14NO6	M+CH3COO	315.096	315.096	0.913055	205.5	NA	NA	0.922245	MS1+surrogate MS2 matches	level3	RPLC
M273T295C06536	M273T295	C06536	Harmaline	C13H14N2O	M+CH3COO	273.124	273.124	0.0479635	295.5	NA	NA	0.995813	MS1+surrogate MS2 matches	level3	RPLC
M393T335C04606	M393T335	C04606	5-(3,4-Diacetoxybut-1-ynyl)-2,2'-bithiophene	C16H14O4S2	M+CH3COO	393.046	393.047	2.41803	335.2	NA	NA	0.5554	MS1+surrogate MS2 matches	level3	RPLC
M342T318C20563	M342T318	C20563	Brevianamide F	C16H17N3O2	M+CH3COO	342.146	342.146	1.10158	318	NA	NA	0.692992	MS1+surrogate MS2 matches	level3	RPLC
M337T65C11453	M337T65	C11453	2-C-Methyl-D-erythritol 2,4-cyclodiphosphate	C5H12O9P2	M+CH3COO	337.011	337.009	5.47136	65	NA	NA	0.9124	MS1+surrogate MS2 matches	level3	RPLC
M333T67C03296	M333T67	C03296	N2-Succinyl-L-arginine	C10H18N4O5	M+CH3COO	333.143	333.142	4.74333	67.1	NA	NA	0.9961	MS1+surrogate MS2 matches	level3	RPLC
M168T43_1C21092	M168T43_1	C21092	D-allo-Isoleucine	C6H13NO2	M+K-2H	168.043	168.043	0.765874	43.1	NA	NA	0.8786	MS1+surrogate MS2 matches	level3	RPLC
M183T102C06762	M183T102	C06762	4-Hydroxy-2-oxohexanoic acid	C6H10O4	M+K-2H	183.006	183.007	5.51292	102.1	NA	NA	0.9965	MS1+surrogate MS2 matches	level3	RPLC
M408T301C05322	M408T301	C05322	7-O-Acetylsalutaridinol	C21H25NO5	M+K-2H	408.123	408.122	2.76143	300.6	NA	NA	0.5554	MS1+surrogate MS2 matches	level3	RPLC
M439T528C15882	M439T528	C15882	2-Methyl-6-phytylquinol	C27H46O2	M+K-2H	439.303	439.298	9.37654	527.6	NA	NA	0.9089	MS1+surrogate MS2 matches	level3	RPLC
M97T101C00033	M97T101	C00033	Acetate	C2H4O2	M+K-2H	96.9696	96.9697	1.33444	101	NA	NA	0.9254	MS1+surrogate MS2 matches	level3	RPLC
M97T129C00033	M97T129	C00033	Acetate	C2H4O2	M+K-2H	96.9696	96.9697	1.33444	128.6	NA	NA	0.9023	MS1+surrogate MS2 matches	level3	RPLC
M97T85C00033	M97T85	C00033	Acetate	C2H4O2	M+K-2H	96.9696	96.9697	1.33444	84.6	NA	NA	0.9212	MS1+surrogate MS2 matches	level3	RPLC
M177T60C05682	M177T60	C05682	Phosphonoacetate	C2H5O5P	M+K-2H	176.936	176.936	0.905977	60.5	NA	NA	0.5554	MS1+surrogate MS2 matches	level3	RPLC
M297T309C02494	M297T309	C02494	1-Methyladenosine	C11H15N5O4	M+NH4-2H	297.134	297.132	8.39998	308.6	NA	NA	0.5267	MS1+surrogate MS2 matches	level3	RPLC
M169T209C16666	M169T209	C16666	Vanillylamine	C8H11NO2	M+NH4-2H	169.098	169.098	0.464818	209.2	NA	NA	0.5043	MS1+surrogate MS2 matches	level3	RPLC
M197T112C02504	M197T112	C02504	alpha-Isopropylmalate	C7H12O5	M-2H+Na	197.043	197.043	0.881025	112.1	NA	NA	0.9968	MS1+surrogate MS2 matches	level3	RPLC
M225T76C04210	M225T76	C04210	N5-(L-1-Carboxyethyl)-L-ornithine	C8H16N2O4	M-2H+Na	225.088	225.086	10.1868	75.8	NA	NA	0.9965	MS1+surrogate MS2 matches	level3	RPLC
M285T205_2C04148	M285T205_2	C04148	Phenylacetylglutamine	C13H16N2O4	M-2H+Na	285.086	285.086	0.726448	205.5	NA	NA	0.989928	MS1+surrogate MS2 matches	level3	RPLC
M163T414C10469	M163T414	C10469	Isoeugenol	C10H12O2	M-H	163.076	163.076	0.795333	414.5	NA	NA	0.9431	MS1+surrogate MS2 matches	level3	RPLC
M401T358C20506	M401T358	C20506	Versiconol acetate	C20H18O9	M-H	401.087	401.088	0.953158	358.4	NA	NA	0.5554	MS1+surrogate MS2 matches	level3	RPLC
M165T358C01198	M165T358	C01198	3-(2-Hydroxyphenyl)propanoate	C9H10O3	M-H	165.056	165.056	0.570716	358.5	NA	NA	1	MS1+surrogate MS2 matches	level3	RPLC
M235T206C19717	M235T206	C19717	N,N-Dihydroxy-L-tryptophan	C11H12N2O4	M-H	235.072	235.072	0.880154	206.1	NA	NA	0.519904	MS1+surrogate MS2 matches	level3	RPLC
M241T354C16210	M241T354	C16210	4-(3-Hydroxy-2-naphthyl)-2-oxobut-3-enoic acid	C14H10O4	M-H	241.054	241.051	13.6531	353.8	NA	NA	0.9965	MS1+surrogate MS2 matches	level3	RPLC
M163T414C10453	M163T414	C10453	Eugenol	C10H12O2	M-H	163.076	163.076	0.795333	414.5	NA	NA	0.9431	MS1+surrogate MS2 matches	level3	RPLC
M348T93C14871	M348T93	C14871	S-(Formylmethyl)glutathione	C12H19N3O7S	M-H	348.087	348.087	0.490682	92.7	NA	NA	0.9914	MS1+surrogate MS2 matches	level3	RPLC
M348T61C14871	M348T61	C14871	S-(Formylmethyl)glutathione	C12H19N3O7S	M-H	348.087	348.087	0.490682	60.8	NA	NA	0.9765	MS1+surrogate MS2 matches	level3	RPLC
M158T335C00637	M158T335	C00637	Indole-3-acetaldehyde	C10H9NO	M-H	158.061	158.061	0.720607	335.2	NA	NA	0.9942	MS1+surrogate MS2 matches	level3	RPLC
M241T354C11426	M241T354	C11426	cis-4-(1'-Hydroxynaphth-2'-yl)-2-oxobut-3-enoate	C14H10O4	M-H	241.054	241.051	13.6531	353.8	NA	NA	0.9965	MS1+surrogate MS2 matches	level3	RPLC
M221T377C20225	M221T377	C20225	Coniferyl acetate	C12H14O4	M-H	221.082	221.082	0.49303	376.5	NA	NA	0.5554	MS1+surrogate MS2 matches	level3	RPLC
M161T94C02488	M161T94	C02488	(R)-2-Ethylmalate	C6H10O5	M-H	161.046	161.046	0.145921	93.6	NA	NA	0.6937	MS1+surrogate MS2 matches	level3	RPLC
M201T352C01275	M201T352	C01275	(3E)-4-(2-Carboxyphenyl)-2-oxobut-3-enoate	C11H8O5	M-H2O-H	201.022	201.019	15.5537	351.9	NA	NA	0.9965	MS1+surrogate MS2 matches	level3	RPLC
M201T352C16149	M201T352	C16149	(3Z)-4-(2-Carboxyphenyl)-2-oxobut-3-enoate	C11H8O5	M-H2O-H	201.022	201.019	15.5537	351.9	NA	NA	0.9965	MS1+surrogate MS2 matches	level3	RPLC
M190T212C03710	M190T212	C03710	N-Benzyloxycarbonylglycine	C10H11NO4	M-H2O-H	190.054	190.051	17.3222	211.8	NA	NA	0.9999	MS1+surrogate MS2 matches	level3	RPLC
M190T212C05596	M190T212	C05596	p-Hydroxyphenylacetylglycine	C10H11NO4	M-H2O-H	190.054	190.051	17.3222	211.8	NA	NA	0.9477	MS1+surrogate MS2 matches	level3	RPLC
M190T180C05596	M190T180	C05596	p-Hydroxyphenylacetylglycine	C10H11NO4	M-H2O-H	190.054	190.051	17.3222	180	NA	NA	0.9999	MS1+surrogate MS2 matches	level3	RPLC
M971T197C06217	M971T197	C06217	Cellohexaose	C36H62O31	M-H2O-H	971.308	971.31	1.55018	197	NA	NA	0.6733	MS1+surrogate MS2 matches	level3	RPLC
M288T108C02515	M288T108	C02515	3-Iodo-L-tyrosine	C9H10INO3	M-H2O-H	287.952	287.953	3.61587	108	NA	NA	0.9881	MS1+surrogate MS2 matches	level3	RPLC
M288T70C02515	M288T70	C02515	3-Iodo-L-tyrosine	C9H10INO3	M-H2O-H	287.952	287.953	3.96315	69.6	NA	NA	0.7223	MS1+surrogate MS2 matches	level3	RPLC
M232T356C03771	M232T356	C03771	5-Guanidino-2-oxopentanoate	C6H11N3O3	M+CH3COO	232.094	232.094	0.683775	356.1	NA	NA	0.5457	MS1+surrogate MS2 matches	level3	HILIC
M105T221C00058	M105T221	C00058	Formate	CH2O2	M+CH3COO	105.019	105.019	0.197107	220.6	NA	NA	0.874939	MS1+surrogate MS2 matches	level3	HILIC
M538T392C14848	M538T392	C14848	2,3-Dihydro-2-S-glutathionyl-3-hydroxy bromobenzene	C16H22BrN3O7S	M+CH3COO	538.051	540.048	1.5	392.5	NA	NA	0.9188	MS1+surrogate MS2 matches	level3	HILIC
M251T522C03600	M251T522	C03600	Carboxymethyloxysuccinate	C6H8O7	M+CH3COO	251.041	251.041	2.37929	522	NA	NA	0.8528	MS1+surrogate MS2 matches	level3	HILIC
M258T387_2C03584	M258T387_2	C03584	3-(Uracil-1-yl)-L-alanine	C7H9N3O4	M+CH3COO	258.071	258.073	9.32216	386.5	NA	NA	0.9866	MS1+surrogate MS2 matches	level3	HILIC
M391T137C01158	M391T137	C01158	1-O-Galloyl-beta-D-glucose	C13H16O10	M+CH3COO	391.087	391.088	2.93259	137.1	NA	NA	0.6601	MS1+surrogate MS2 matches	level3	HILIC
M249T400C00680	M249T400	C00680	meso-2,6-Diaminoheptanedioate	C7H14N2O4	M+CH3COO	249.109	249.109	0.228815	400.5	NA	NA	0.994	MS1+surrogate MS2 matches	level3	HILIC
M278T357C01118	M278T357	C01118	O-Succinyl-L-homoserine	C8H13NO6	M+CH3COO	278.088	278.088	0.0460286	357.3	NA	NA	0.9968	MS1+surrogate MS2 matches	level3	HILIC
M639T436C00617	M639T436	C00617	UDP-D-galacturonate	C15H22N2O18P2	M+CH3COO	639.046	639.048	3.73383	435.9	NA	NA	0.5835	MS1+surrogate MS2 matches	level3	HILIC
M211T347C01904	M211T347	C01904	D-Arabitol	C5H12O5	M+CH3COO	211.082	211.082	0.12507	346.7	NA	NA	0.6106	MS1+surrogate MS2 matches	level3	HILIC
M265T538C04593	M265T538	C04593	(2S,3R)-3-Hydroxybutane-1,2,3-tricarboxylate	C7H10O7	M+CH3COO	265.057	265.056	2.44174	538.2	NA	NA	0.9606	MS1+surrogate MS2 matches	level3	HILIC
M536T454C00513	M536T454	C00513	CDP-glycerol	C12H21N3O13P2	M+CH3COO	536.069	536.069	0.11547	454.5	NA	NA	0.9246	MS1+surrogate MS2 matches	level3	HILIC
M246T357_2C20234	M246T357_2	C20234	5-Guanidino-3-methyl-2-oxopentanoate	C7H13N3O3	M+CH3COO	246.11	246.109	0.441267	357.3	NA	NA	0.994034	MS1+surrogate MS2 matches	level3	HILIC
M189T254C02226	M189T254	C02226	2-Methylmaleate	C5H6O4	M+CH3COO	189.041	189.04	0.482966	254.1	NA	NA	0.8536	MS1+surrogate MS2 matches	level3	HILIC
M189T254C01732	M189T254	C01732	Mesaconate	C5H6O4	M+CH3COO	189.041	189.04	0.482966	254.1	NA	NA	0.8536	MS1+surrogate MS2 matches	level3	HILIC
M486T409C00224	M486T409	C00224	Adenylyl sulfate	C10H14N5O10PS	M+CH3COO	486.033	486.034	1.23345	409	NA	NA	0.782985	MS1+surrogate MS2 matches	level3	HILIC
M349T492C05382	M349T492	C05382	Sedoheptulose 7-phosphate	C7H15O10P	M+CH3COO	349.054	349.054	0.0464111	492.5	NA	NA	0.9736	MS1+surrogate MS2 matches	level3	HILIC
M605T469C11921	M605T469	C11921	dTDP-L-oleandrose	C17H28N2O14P2	M+CH3COO	605.115	605.115	1.45063	469.1	NA	NA	0.7174	MS1+surrogate MS2 matches	level3	HILIC
M255T357C06367	M255T357	C06367	1-Carboxyvinyl carboxyphosphonate	C4H5O7P	M+CH3COO	254.988	254.991	11.7243	356.8	NA	NA	0.9993	MS1+surrogate MS2 matches	level3	HILIC
M238T328C02262	M238T328	C02262	D-Galactosamine	C6H13NO5	M+CH3COO	238.093	238.093	0.535085	328.1	NA	NA	0.9992	MS1+surrogate MS2 matches	level3	HILIC
M162T195C02193	M162T195	C02193	Pyruvate oxime	C3H5NO3	M+CH3COO	162.042	162.041	8.99095	195.1	NA	NA	0.9783	MS1+surrogate MS2 matches	level3	HILIC
M513T463C04823	M513T463	C04823	1-(5'-Phosphoribosyl)-5-amino-4-(N-succinocarboxamide)-imidazole	C13H19N4O12P	M+CH3COO	513.089	513.088	2.71065	463.1	NA	NA	0.9929	MS1+surrogate MS2 matches	level3	HILIC
M190T357_2C05840	M190T357_2	C05840	Iminoaspartate	C4H5NO4	M+CH3COO	190.037	190.036	7.06341	356.8	NA	NA	0.6279	MS1+surrogate MS2 matches	level3	HILIC
M190T229C05840	M190T229	C05840	Iminoaspartate	C4H5NO4	M+CH3COO	190.037	190.036	7.06341	229	NA	NA	0.9417	MS1+surrogate MS2 matches	level3	HILIC
M233T416C00439	M233T416	C00439	N-Formimino-L-glutamate	C6H10N2O4	M+CH3COO	233.078	233.078	0.613958	416.4	NA	NA	1	MS1+surrogate MS2 matches	level3	HILIC
M233T354C00439	M233T354	C00439	N-Formimino-L-glutamate	C6H10N2O4	M+CH3COO	233.078	233.078	0.184917	354.1	NA	NA	1	MS1+surrogate MS2 matches	level3	HILIC
M302T408C05711	M302T408	C05711	gamma-Glutamyl-beta-cyanoalanine	C9H13N3O5	M+CH3COO	302.099	302.099	0.262827	408.4	NA	NA	0.9549	MS1+surrogate MS2 matches	level3	HILIC
M225T402C00502	M225T402	C00502	D-Xylonate	C5H10O6	M+CH3COO	225.061	225.062	0.169287	401.8	NA	NA	0.9841	MS1+surrogate MS2 matches	level3	HILIC
M225T402C00878	M225T402	C00878	D-Arabinonate	C5H10O6	M+CH3COO	225.061	225.062	0.169287	401.8	NA	NA	0.9841	MS1+surrogate MS2 matches	level3	HILIC
M225T402C00545	M225T402	C00545	L-Arabinonate	C5H10O6	M+CH3COO	225.061	225.062	0.169287	401.8	NA	NA	0.9841	MS1+surrogate MS2 matches	level3	HILIC
M528T403C05125	M528T403	C05125	2-(alpha-Hydroxyethyl)thiamine diphosphate	C14H23N4O8P2S	M+CH3COO	528.08	528.085	9.81584	403.1	NA	NA	1	MS1+surrogate MS2 matches	level3	HILIC
M200T336C05678	M200T336	C05678	(2-Amino-1-hydroxyethyl)phosphonate	C2H8NO4P	M+CH3COO	200.033	200.033	0.525914	336.1	NA	NA	0.7605	MS1+surrogate MS2 matches	level3	HILIC
M349T492C19882	M349T492	C19882	D-glycero-D-manno-Heptose 7-phosphate	C7H15O10P	M+CH3COO	349.054	349.054	0.0464111	492.5	NA	NA	0.9736	MS1+surrogate MS2 matches	level3	HILIC
M349T492C19878	M349T492	C19878	D-glycero-alpha-D-manno-Heptose 7-phosphate	C7H15O10P	M+CH3COO	349.054	349.054	0.0464111	492.5	NA	NA	0.9736	MS1+surrogate MS2 matches	level3	HILIC
M349T492C07836	M349T492	C07836	D-glycero-beta-D-manno-Heptose 7-phosphate	C7H15O10P	M+CH3COO	349.054	349.054	0.0464111	492.5	NA	NA	0.9736	MS1+surrogate MS2 matches	level3	HILIC
M185T357C06451	M185T357	C06451	2-Hydroxyethylphosphonate	C2H7O4P	M+CH3COO	185.02	185.022	8.62492	356.8	NA	NA	0.5051	MS1+surrogate MS2 matches	level3	HILIC
M245T88C07088	M245T88	C07088	4-Chlorophenoxyacetate	C8H7ClO3	M+CH3COO	245.021	245.022	3.15033	87.6	NA	NA	0.8357	MS1+surrogate MS2 matches	level3	HILIC
M200T336C00346	M200T336	C00346	Ethanolamine phosphate	C2H8NO4P	M+CH3COO	200.033	200.033	0.525914	336.1	NA	NA	0.9983	MS1+surrogate MS2 matches	level3	HILIC
M854T448C00798	M854T448	C00798	Formyl-CoA	C22H36N7O17P3S	M+CH3COO	854.127	854.124	3.24929	448.1	NA	NA	0.7571	MS1+surrogate MS2 matches	level3	HILIC
M272T287C03169	M272T287	C03169	Pyrimidine nucleoside	C9H13N2O4	M+CH3COO	272.099	272.101	8.93785	287.2	NA	NA	0.9647	MS1+surrogate MS2 matches	level3	HILIC
M272T277C03169	M272T277	C03169	Pyrimidine nucleoside	C9H13N2O4	M+CH3COO	272.099	272.101	8.57034	276.5	NA	NA	0.9647	MS1+surrogate MS2 matches	level3	HILIC
M189T254C00433	M189T254	C00433	2,5-Dioxopentanoate	C5H6O4	M+CH3COO	189.041	189.04	0.482966	254.1	NA	NA	0.8536	MS1+surrogate MS2 matches	level3	HILIC
M206T329C00979	M206T329	C00979	O-Acetyl-L-serine	C5H9NO4	M+CH3COO	206.067	206.067	0.280491	329.2	NA	NA	0.8416	MS1+surrogate MS2 matches	level3	HILIC
M206T329C00217	M206T329	C00217	D-Glutamate	C5H9NO4	M+CH3COO	206.067	206.067	0.280491	329.2	NA	NA	0.9297	MS1+surrogate MS2 matches	level3	HILIC
M206T329C00302	M206T329	C00302	Glutamate	C5H9NO4	M+CH3COO	206.067	206.067	0.280491	329.2	NA	NA	0.9297	MS1+surrogate MS2 matches	level3	HILIC
M605T469C11916	M605T469	C11916	dTDP-L-mycarose	C17H28N2O14P2	M+CH3COO	605.115	605.115	1.45063	469.1	NA	NA	0.7174	MS1+surrogate MS2 matches	level3	HILIC
M605T469C12444	M605T469	C12444	dTDP-D-mycarose	C17H28N2O14P2	M+CH3COO	605.115	605.115	1.45063	469.1	NA	NA	0.7174	MS1+surrogate MS2 matches	level3	HILIC
M538T392C14847	M538T392	C14847	3,4-Dihydro-3-hydroxy-4-S-glutathionyl bromobenzene	C16H22BrN3O7S	M+CH3COO	538.051	540.048	1.5	392.5	NA	NA	0.9188	MS1+surrogate MS2 matches	level3	HILIC
M233T231C16674	M233T231	C16674	Formylisoglutamine	C6H10N2O4	M+CH3COO	233.078	233.078	0.184917	231.3	NA	NA	0.9371	MS1+surrogate MS2 matches	level3	HILIC
M221T328C01127	M221T328	C01127	4-Hydroxy-2-oxoglutarate	C5H6O6	M+CH3COO	221.031	221.03	1.63778	328.2	NA	NA	0.9962	MS1+surrogate MS2 matches	level3	HILIC
M221T328C05946	M221T328	C05946	(4R)-4-Hydroxy-2-oxoglutarate	C5H6O6	M+CH3COO	221.031	221.03	1.63778	328.2	NA	NA	0.9962	MS1+surrogate MS2 matches	level3	HILIC
M265T538C01251	M265T538	C01251	(R)-2-Hydroxybutane-1,2,4-tricarboxylate	C7H10O7	M+CH3COO	265.057	265.056	2.44174	538.2	NA	NA	0.9524	MS1+surrogate MS2 matches	level3	HILIC
M387T269C16519	M387T269	C16519	2-Succinyl-5-enolpyruvyl-6-hydroxy-3-cyclohexene-1-carboxylate	C14H16O9	M+CH3COO	387.097	387.093	8.95857	269.3	NA	NA	0.881	MS1+surrogate MS2 matches	level3	HILIC
M206T329C03790	M206T329	C03790	N-(Carboxymethyl)-D-alanine	C5H9NO4	M+CH3COO	206.067	206.067	0.280491	329.2	NA	NA	0.9962	MS1+surrogate MS2 matches	level3	HILIC
M561T463C19799	M561T463	C19799	Bis(1L-myo-inositol)-3,1'-phosphate 1-phosphate	C12H24O17P2	M+CH3COO	561.068	561.063	8.95871	463.1	NA	NA	0.9753	MS1+surrogate MS2 matches	level3	HILIC
M952T452C14144	M952T452	C14144	5-Carboxy-2-pentenoyl-CoA	C27H42N7O19P3S	M+CH3COO	952.152	952.161	9.24655	452.5	NA	NA	0.7507	MS1+surrogate MS2 matches	level3	HILIC
M876T458C05668	M876T458	C05668	3-Hydroxypropionyl-CoA	C24H40N7O18P3S	M+K-2H	876.087	876.085	2.92266	457.8	NA	NA	0.7752	MS1+surrogate MS2 matches	level3	HILIC
M427T376C20684	M427T376	C20684	O-Carbamoyladenylate	C11H15N6O8P	M+K-2H	427.018	427.017	2.11092	375.5	NA	NA	0.9951	MS1+surrogate MS2 matches	level3	HILIC
M587T392C02199	M587T392	C02199	UDP-L-rhamnose	C15H24N2O16P2	M+K-2H	587.005	587.009	6.65561	391.8	NA	NA	0.8804	MS1+surrogate MS2 matches	level3	HILIC
M187T331C00310	M187T331	C00310	D-Xylulose	C5H10O5	M+K-2H	187.001	187.001	0.125667	330.8	NA	NA	0.9999	MS1+surrogate MS2 matches	level3	HILIC
M187T331C00312	M187T331	C00312	L-Xylulose	C5H10O5	M+K-2H	187.001	187.001	0.125667	330.8	NA	NA	0.9999	MS1+surrogate MS2 matches	level3	HILIC
M187T331C00508	M187T331	C00508	L-Ribulose	C5H10O5	M+K-2H	187.001	187.001	0.125667	330.8	NA	NA	0.9999	MS1+surrogate MS2 matches	level3	HILIC
M289T256C05648	M289T256	C05648	5-Hydroxy-N-formylkynurenine	C11H12N2O5	M+K-2H	289.024	289.023	3.73119	255.7	NA	NA	0.8946	MS1+surrogate MS2 matches	level3	HILIC
M187T331C01508	M187T331	C01508	L-Lyxose	C5H10O5	M+K-2H	187.001	187.001	0.125667	330.8	NA	NA	0.99	MS1+surrogate MS2 matches	level3	HILIC
M187T343C01508	M187T343	C01508	L-Lyxose	C5H10O5	M+K-2H	187.001	187.001	0.660423	343.4	NA	NA	0.9999	MS1+surrogate MS2 matches	level3	HILIC
M187T331C00476	M187T331	C00476	D-Lyxose	C5H10O5	M+K-2H	187.001	187.001	0.125667	330.8	NA	NA	0.99	MS1+surrogate MS2 matches	level3	HILIC
M187T343C00476	M187T343	C00476	D-Lyxose	C5H10O5	M+K-2H	187.001	187.001	0.660423	343.4	NA	NA	0.9999	MS1+surrogate MS2 matches	level3	HILIC
M187T331C00181	M187T331	C00181	D-Xylose	C5H10O5	M+K-2H	187.001	187.001	0.125667	330.8	NA	NA	0.99	MS1+surrogate MS2 matches	level3	HILIC
M187T343C00181	M187T343	C00181	D-Xylose	C5H10O5	M+K-2H	187.001	187.001	0.660423	343.4	NA	NA	0.9999	MS1+surrogate MS2 matches	level3	HILIC
M187T343C01394	M187T343	C01394	Xylose	C5H10O5	M+K-2H	187.001	187.001	0.660423	343.4	NA	NA	0.9999	MS1+surrogate MS2 matches	level3	HILIC
M157T331C02022	M157T331	C02022	D-Erythrulose	C4H8O4	M+K-2H	156.991	156.991	1.01152	331.5	NA	NA	1	MS1+surrogate MS2 matches	level3	HILIC
M157T343C02022	M157T343	C02022	D-Erythrulose	C4H8O4	M+K-2H	156.991	156.991	1.01152	342.7	NA	NA	1	MS1+surrogate MS2 matches	level3	HILIC
M157T331C02045	M157T331	C02045	L-Erythrulose	C4H8O4	M+K-2H	156.991	156.991	1.01152	331.5	NA	NA	0.6175	MS1+surrogate MS2 matches	level3	HILIC
M157T343C02045	M157T343	C02045	L-Erythrulose	C4H8O4	M+K-2H	156.991	156.991	1.01152	342.7	NA	NA	0.6175	MS1+surrogate MS2 matches	level3	HILIC
M261T259C03227	M261T259	C03227	3-Hydroxy-L-kynurenine	C10H12N2O4	M+K-2H	261.029	261.028	4.18767	258.8	NA	NA	0.7097	MS1+surrogate MS2 matches	level3	HILIC
M416T379C03451	M416T379	C03451	(R)-S-Lactoylglutathione	C13H21N3O8S	M+K-2H	416.053	416.054	2.48886	378.6	NA	NA	1	MS1+surrogate MS2 matches	level3	HILIC
M291T371C05844	M291T371	C05844	5-L-Glutamyl-taurine	C7H14N2O6S	M+K-2H	291.007	291.006	5.3023	370.7	NA	NA	0.9072	MS1+surrogate MS2 matches	level3	HILIC
M133T343C20396	M133T343	C20396	Methylphosphonate	CH5O3P	M+K-2H	132.946	132.946	1.27044	342.7	NA	NA	0.7536	MS1+surrogate MS2 matches	level3	HILIC
M133T332C20396	M133T332	C20396	Methylphosphonate	CH5O3P	M+K-2H	132.946	132.946	2.02262	332.1	NA	NA	0.7536	MS1+surrogate MS2 matches	level3	HILIC
M580T460C04121	M580T460	C04121	CMP-3-deoxy-D-manno-octulosonate	C17H26N3O15P	M+K-2H	580.059	580.059	0.0786127	459.8	NA	NA	0.9638	MS1+surrogate MS2 matches	level3	HILIC
M201T493C01005	M201T493	C01005	O-Phospho-L-serine	C3H8NO6P	M+NH4-2H	201.025	201.028	13.5508	493.1	NA	NA	0.8477	MS1+surrogate MS2 matches	level3	HILIC
M281T387C16625	M281T387	C16625	Isoniazid alpha-ketoglutaric acid	C11H11N3O5	M+NH4-2H	281.087	281.089	8.43327	387.2	NA	NA	0.9064	MS1+surrogate MS2 matches	level3	HILIC
M203T429C01215	M203T429	C01215	2-(Acetamidomethylene)succinate	C7H9NO5	M+NH4-2H	203.067	203.067	0.135423	429.2	NA	NA	1	MS1+surrogate MS2 matches	level3	HILIC
M187T404C03972	M187T404	C03972	2,3,4,5-Tetrahydrodipicolinate	C7H9NO4	M+NH4-2H	187.072	187.072	0.308971	403.8	NA	NA	0.996202	MS1+surrogate MS2 matches	level3	HILIC
M203T429C20258	M203T429	C20258	(2S,4S)-4-Hydroxy-2,3,4,5-tetrahydrodipicolinate	C7H9NO5	M+NH4-2H	203.067	203.067	0.135423	429.2	NA	NA	0.9962	MS1+surrogate MS2 matches	level3	HILIC
M637T383_2C06240	M637T383_2	C06240	UDP-N-acetyl-D-mannosaminouronate	C17H25N3O18P2	M+NH4-2H	637.08	637.08	0.840083	382.7	NA	NA	0.9764	MS1+surrogate MS2 matches	level3	HILIC
M310T270C21186	M310T270	C21186	6-Tuliposide B	C11H18O9	M+NH4-2H	310.114	310.114	0.0570757	269.8	NA	NA	0.9563	MS1+surrogate MS2 matches	level3	HILIC
M158T148C05281	M158T148	C05281	5-Methylbarbiturate	C5H6N2O3	M+NH4-2H	158.061	158.057	10	148.5	NA	NA	0.9968	MS1+surrogate MS2 matches	level3	HILIC
M358T363C00185	M358T363	C00185	Cellobiose	C12H22O11	M+NH4-2H	358.135	358.136	0.311893	362.5	NA	NA	0.8244	MS1+surrogate MS2 matches	level3	HILIC
M358T363C20236	M358T363	C20236	4-O-beta-D-Mannopyranosyl-D-glucopyranose	C12H22O11	M+NH4-2H	358.135	358.136	0.311893	362.5	NA	NA	0.8244	MS1+surrogate MS2 matches	level3	HILIC
M358T363C00208	M358T363	C00208	Maltose	C12H22O11	M+NH4-2H	358.135	358.136	0.311893	362.5	NA	NA	0.8244	MS1+surrogate MS2 matches	level3	HILIC
M358T363C00243	M358T363	C00243	Lactose	C12H22O11	M+NH4-2H	358.135	358.136	0.311893	362.5	NA	NA	0.8244	MS1+surrogate MS2 matches	level3	HILIC
M250T92C07731	M250T92	C07731	2-Hydroxy-6-oxo-6-(2-hydroxyphenyl)-hexa-2,4-dienoate	C12H10O5	M+NH4-2H	250.07	250.072	9.6912	91.9	NA	NA	0.9923	MS1+surrogate MS2 matches	level3	HILIC
M564T439C03442	M564T439	C03442	dTDP-L-dihydrostreptose	C16H26N2O15P2	M+NH4-2H	564.106	564.1	9.85215	438.5	NA	NA	0.6425	MS1+surrogate MS2 matches	level3	HILIC
M527T461C16429	M527T461	C16429	trans-Zeatin riboside diphosphate	C15H23N5O11P2	M+NH4-2H	527.104	527.106	3.66283	461.1	NA	NA	0.673371	MS1+surrogate MS2 matches	level3	HILIC
M932T374C04058	M932T374	C04058	Bis(5'-adenosyl) pentaphosphate	C20H29N10O22P5	M+NH4-2H	932.026	932.034	8.15196	373.8	NA	NA	0.9912	MS1+surrogate MS2 matches	level3	HILIC
M591T458C16424	M591T458	C16424	Isopentenyladenosine-5'-triphosphate	C15H24N5O13P3	M+NH4-2H	591.076	591.078	2.44807	458.4	NA	NA	0.8834	MS1+surrogate MS2 matches	level3	HILIC
M358T363C02048	M358T363	C02048	Laminaribiose	C12H22O11	M+NH4-2H	358.135	358.136	0.311893	362.5	NA	NA	0.8244	MS1+surrogate MS2 matches	level3	HILIC
M358T363C01518	M358T363	C01518	Nigerose	C12H22O11	M+NH4-2H	358.135	358.136	0.311893	362.5	NA	NA	0.8244	MS1+surrogate MS2 matches	level3	HILIC
M612T398C20784	M612T398	C20784	ADP-5-ethyl-4-methylthiazole-2-carboxylate	C17H22N6O12P2S	M+NH4-2H	612.064	612.068	7.29494	398.5	NA	NA	0.7605	MS1+surrogate MS2 matches	level3	HILIC
M228T403C04366	M228T403	C04366	3-(2-Carboxyethenyl)-cis,cis-muconate	C9H8O6	M+NH4-2H	228.049	228.051	10.4718	403.1	NA	NA	0.8392	MS1+surrogate MS2 matches	level3	HILIC
M153T221C01004	M153T221	C01004	N-Methylnicotinate	C7H7NO2	M+NH4-2H	153.067	153.067	0.140461	220.9	NA	NA	0.587665	MS1+surrogate MS2 matches	level3	HILIC
M449T460C20776	M449T460	C20776	N-Acetylaspartylglutamylglutamate	C16H23N3O11	M+NH4-2H	449.152	449.153	0.130691	459.8	NA	NA	0.9841	MS1+surrogate MS2 matches	level3	HILIC
M247T320C05932	M247T320	C05932	N-Succinyl-L-glutamate 5-semialdehyde	C9H13NO6	M+NH4-2H	247.094	247.094	0.0518022	320.1	NA	NA	0.7416	MS1+surrogate MS2 matches	level3	HILIC
M247T408C05932	M247T408	C05932	N-Succinyl-L-glutamate 5-semialdehyde	C9H13NO6	M+NH4-2H	247.094	247.094	0.0518022	407.8	NA	NA	0.5408	MS1+surrogate MS2 matches	level3	HILIC
M222T402C02225	M222T402	C02225	2-Methylcitrate	C7H10O7	M+NH4-2H	222.062	222.062	0.212553	401.8	NA	NA	0.9369	MS1+surrogate MS2 matches	level3	HILIC
M564T439C11912	M564T439	C11912	dTDP-6-deoxy-D-allose	C16H26N2O15P2	M+NH4-2H	564.106	564.1	9.85215	438.5	NA	NA	0.6425	MS1+surrogate MS2 matches	level3	HILIC
M564T439C03319	M564T439	C03319	dTDP-L-rhamnose	C16H26N2O15P2	M+NH4-2H	564.106	564.1	9.85215	438.5	NA	NA	0.7893	MS1+surrogate MS2 matches	level3	HILIC
M564T439C07277	M564T439	C07277	dTDP-D-fucose	C16H26N2O15P2	M+NH4-2H	564.106	564.1	9.85215	438.5	NA	NA	0.7893	MS1+surrogate MS2 matches	level3	HILIC
M537T373C12447	M537T373	C12447	dTDP-beta-L-rhodinose	C16H26N2O13P2	M-2H+Na	537.066	537.066	0.348002	372.6	NA	NA	0.8445	MS1+surrogate MS2 matches	level3	HILIC
M154T409C00402	M154T409	C00402	D-Aspartate	C4H7NO4	M-2H+Na	154.012	154.012	0.699945	409.1	NA	NA	0.9577	MS1+surrogate MS2 matches	level3	HILIC
M558T454C00789	M558T454	C00789	CDP-ribitol	C14H25N3O15P2	M-2H+Na	558.05	558.051	1.95556	454.5	NA	NA	0.6913	MS1+surrogate MS2 matches	level3	HILIC
M580T403C11911	M580T403	C11911	dTDP-D-desosamine	C18H31N3O13P2	M-2H+Na	580.102	580.108	10.0193	403.1	NA	NA	0.7365	MS1+surrogate MS2 matches	level3	HILIC
M580T403C21356	M580T403	C21356	dTDP-4-ethylamino-3-O-methyl-2,4-dideoxy-L-threo-pentopyranose	C18H31N3O13P2	M-2H+Na	580.102	580.108	10.0193	403.1	NA	NA	0.7365	MS1+surrogate MS2 matches	level3	HILIC
M183T235C03827	M183T235	C03827	2-Dehydro-3-deoxy-L-fuconate	C6H10O5	M-2H+Na	183.028	183.028	0.128396	235.3	NA	NA	0.9966	MS1+surrogate MS2 matches	level3	HILIC
M183T235C17209	M183T235	C17209	2-Deoxy-scyllo-inosose	C6H10O5	M-2H+Na	183.028	183.028	0.128396	235.3	NA	NA	0.9725	MS1+surrogate MS2 matches	level3	HILIC
M361T272C05403	M361T272	C05403	3-Ketolactose	C12H20O11	M-2H+Na	361.072	361.075	9.86387	271.8	NA	NA	0.6679	MS1+surrogate MS2 matches	level3	HILIC
M213T154C06203	M213T154	C06203	trans-o-Hydroxybenzylidenepyruvate	C10H8O4	M-2H+Na	213.017	213.017	0.662858	153.8	NA	NA	1	MS1+surrogate MS2 matches	level3	HILIC
M385T285C02999	M385T285	C02999	N-Acetylmuramoyl-Ala	C14H24N2O9	M-2H+Na	385.123	385.123	0.468682	284.5	NA	NA	1	MS1+surrogate MS2 matches	level3	HILIC
M405T313C02130	M405T313	C02130	Acetyl-maltose	C14H24O12	M-2H+Na	405.104	405.101	6.4764	313.4	NA	NA	0.9105	MS1+surrogate MS2 matches	level3	HILIC
M203T103C03964	M203T103	C03964	(R)-3-(4-Hydroxyphenyl)lactate	C9H10O4	M-2H+Na	203.033	203.033	0.0438353	102.9	NA	NA	0.8416	MS1+surrogate MS2 matches	level3	HILIC
M530T313C07027	M530T313	C07027	N6,N6,O-Tridemethylpuromycin-5'-phosphate	C19H24N7O8P	M-2H+Na	530.119	530.117	3.02216	313	NA	NA	0.9529	MS1+surrogate MS2 matches	level3	HILIC
M910T403C02802	M910T403	C02802	4-Fluorobenzoyl-CoA	C28H39FN7O17P3S	M-2H+Na	910.113	910.107	6.91897	403.1	NA	NA	0.9936	MS1+surrogate MS2 matches	level3	HILIC
M580T403C11919	M580T403	C11919	dTDP-L-megosamine	C18H31N3O13P2	M-2H+Na	580.102	580.108	10.0193	403.1	NA	NA	0.7365	MS1+surrogate MS2 matches	level3	HILIC
M580T403C18643	M580T403	C18643	dTDP-beta-L-rhodosamine	C18H31N3O13P2	M-2H+Na	580.102	580.108	10.0193	403.1	NA	NA	0.7365	MS1+surrogate MS2 matches	level3	HILIC
M395T314C08565	M395T314	C08565	Portulacaxanthin II	C18H18N2O7	M-2H+Na	395.089	395.086	8.09697	313.7	NA	NA	0.9529	MS1+surrogate MS2 matches	level3	HILIC
M193T222C00191	M193T222	C00191	D-Glucuronate	C6H10O7	M-H	193.037	193.035	8.53315	221.6	NA	NA	0.7605	MS1+surrogate MS2 matches	level3	HILIC
M211T304C20960	M211T304	C20960	3-Hydroxy-5-phosphooxypentane-2,4-dione	C5H9O7P	M-H	211.001	211.001	0.0488149	303.7	NA	NA	0.5172	MS1+surrogate MS2 matches	level3	HILIC
M189T254C06201	M189T254	C06201	2,4-Dihydroxyhept-2-enedioate	C7H10O6	M-H	189.041	189.04	0.327443	254.1	NA	NA	0.7905	MS1+surrogate MS2 matches	level3	HILIC
M171T356C00623	M171T356	C00623	sn-Glycerol 1-phosphate	C3H9O6P	M-H	171.006	171.006	0.145609	356.4	NA	NA	0.941152	MS1+surrogate MS2 matches	level3	HILIC
M146T311C05574	M146T311	C05574	3-Aminopentanedioate	C5H9NO4	M-H	146.046	146.046	0.395766	310.7	NA	NA	0.735368	MS1+surrogate MS2 matches	level3	HILIC
M170T362C03972	M170T362	C03972	2,3,4,5-Tetrahydrodipicolinate	C7H9NO4	M-H	170.043	170.046	14.4537	362.3	NA	NA	0.9996	MS1+surrogate MS2 matches	level3	HILIC
M267T399C19792	M267T399	C19792	2-O-(alpha-D-Glucopyranosyl)-D-glycerate	C9H16O9	M-H	267.072	267.072	0.253864	399.1	NA	NA	0.9297	MS1+surrogate MS2 matches	level3	HILIC
M267T399C11544	M267T399	C11544	2-O-(alpha-D-Mannosyl)-D-glycerate	C9H16O9	M-H	267.072	267.072	0.253864	399.1	NA	NA	0.9297	MS1+surrogate MS2 matches	level3	HILIC
M535T439C00935	M535T439	C00935	UDP-L-arabinose	C14H22N2O16P2	M-H	535.037	535.037	0.0805552	439.2	NA	NA	0.89359	MS1+surrogate MS2 matches	level3	HILIC
M535T439C00190	M535T439	C00190	UDP-D-xylose	C14H22N2O16P2	M-H	535.037	535.037	0.0805552	439.2	NA	NA	0.902001	MS1+surrogate MS2 matches	level3	HILIC
M620T467C06240	M620T467	C06240	UDP-N-acetyl-D-mannosaminouronate	C17H25N3O18P2	M-H	620.053	620.054	0.540598	467.1	NA	NA	0.9642	MS1+surrogate MS2 matches	level3	HILIC
M161T316C03979	M161T316	C03979	2-Dehydro-3-deoxy-L-rhamnonate	C6H10O5	M-H	161.046	161.046	0.475021	315.6	NA	NA	1	MS1+surrogate MS2 matches	level3	HILIC
M161T316C06159	M161T316	C06159	2-Dehydro-3-deoxy-D-fuconate	C6H10O5	M-H	161.046	161.046	0.475021	315.6	NA	NA	1	MS1+surrogate MS2 matches	level3	HILIC
M144T295C04076	M144T295	C04076	L-2-Aminoadipate 6-semialdehyde	C6H11NO3	M-H	144.067	144.067	0.0465063	295.2	NA	NA	0.5213	MS1+surrogate MS2 matches	level3	HILIC
M531T452C12446	M531T452	C12446	dTDP-D-oliose	C16H26N2O14P2	M-H	531.078	531.079	1.93512	452.5	NA	NA	0.877409	MS1+surrogate MS2 matches	level3	HILIC
M531T452C11920	M531T452	C11920	dTDP-L-olivose	C16H26N2O14P2	M-H	531.078	531.079	1.93512	452.5	NA	NA	0.877409	MS1+surrogate MS2 matches	level3	HILIC
M531T452C18636	M531T452	C18636	dTDP-2-deoxy-beta-L-fucose	C16H26N2O14P2	M-H	531.078	531.079	1.93512	452.5	NA	NA	0.877409	MS1+surrogate MS2 matches	level3	HILIC
M531T452C11923	M531T452	C11923	dTDP-D-olivose	C16H26N2O14P2	M-H	531.078	531.079	1.93512	452.5	NA	NA	0.877409	MS1+surrogate MS2 matches	level3	HILIC
M111T445C06455	M111T445	C06455	Hydroxymethylphosphonate	CH5O4P	M-H	110.985	110.985	0.489254	445.2	NA	NA	0.9423	MS1+surrogate MS2 matches	level3	HILIC
M144T295C03239	M144T295	C03239	6-Amino-2-oxohexanoate	C6H11NO3	M-H	144.067	144.067	0.0465063	295.2	NA	NA	0.5001	MS1+surrogate MS2 matches	level3	HILIC
M320T395C04544	M320T395	C04544	gamma-L-Glutamyl-L-cysteinyl-beta-alanine	C11H19N3O6S	M-H	320.092	320.092	0.761656	395.1	NA	NA	0.9888	MS1+surrogate MS2 matches	level3	HILIC
M629T458_2C03691	M629T458_2	C03691	CMP-N-glycoloylneuraminate	C20H31N4O17P	M-H	629.134	629.135	0.767403	458.4	NA	NA	0.9801	MS1+surrogate MS2 matches	level3	HILIC
M171T246C03063	M171T246	C03063	2-Oxohept-3-enedioate	C7H8O5	M-H	171.028	171.03	13.8771	246	NA	NA	0.99	MS1+surrogate MS2 matches	level3	HILIC
M146T311C05941	M146T311	C05941	2-Oxo-4-hydroxy-5-aminovalerate	C5H9NO4	M-H	146.046	146.046	0.395766	310.7	NA	NA	0.695747	MS1+surrogate MS2 matches	level3	HILIC
M190T269C16850	M190T269	C16850	2-Amino-3,7-dideoxy-D-threo-hept-6-ulosonic acid	C7H13NO5	M-H	190.072	190.072	0.38196	269	NA	NA	0.89766	MS1+surrogate MS2 matches	level3	HILIC
M175T355C19719	M175T355	C19719	D-Alanyl-D-serine	C6H12N2O4	M-H	175.072	175.072	0.0394123	354.7	NA	NA	0.7996	MS1+surrogate MS2 matches	level3	HILIC
M421T315C02995	M421T315	C02995	Maltose 6'-phosphate	C12H23O14P	M-H	421.078	421.075	7.49842	315.1	NA	NA	0.910795	MS1+surrogate MS2 matches	level3	HILIC
M421T315C05396	M421T315	C05396	Lactose 6'-phosphate	C12H23O14P	M-H	421.078	421.075	7.49842	315.1	NA	NA	0.667856	MS1+surrogate MS2 matches	level3	HILIC
M421T315C04534	M421T315	C04534	6-Phospho-beta-D-glucosyl-(1,4)-D-glucose	C12H23O14P	M-H	421.078	421.075	7.49842	315.1	NA	NA	0.667856	MS1+surrogate MS2 matches	level3	HILIC
M289T472C05382	M289T472	C05382	Sedoheptulose 7-phosphate	C7H15O10P	M-H	289.033	289.033	0.40203	472.5	NA	NA	0.9638	MS1+surrogate MS2 matches	level3	HILIC
M161T316C01989	M161T316	C01989	3-Ethylmalate	C6H10O5	M-H	161.046	161.046	0.475021	315.6	NA	NA	0.954528	MS1+surrogate MS2 matches	level3	HILIC
M631T484C20357	M631T484	C20357	UDP-N,N'-Diacetylbacillosamine	C19H30N4O16P2	M-H	631.111	631.106	7.28071	483.8	NA	NA	0.614	MS1+surrogate MS2 matches	level3	HILIC
M157T281C16432	M157T281	C16432	5-Hydroxyectoine	C6H10N2O3	M-H	157.062	157.062	0.368008	281.2	NA	NA	0.6374	MS1+surrogate MS2 matches	level3	HILIC
M161T316C01088	M161T316	C01088	(R)-3,3-Dimethylmalate	C6H10O5	M-H	161.046	161.046	0.475021	315.6	NA	NA	0.856618	MS1+surrogate MS2 matches	level3	HILIC
M421T315C00689	M421T315	C00689	alpha,alpha'-Trehalose 6-phosphate	C12H23O14P	M-H	421.078	421.075	7.49842	315.1	NA	NA	0.667856	MS1+surrogate MS2 matches	level3	HILIC
M189T435C05829	M189T435	C05829	N-Carbamyl-L-glutamate	C6H10N2O5	M-H	189.052	189.052	0.150752	435.2	NA	NA	0.5039	MS1+surrogate MS2 matches	level3	HILIC
M146T311C03618	M146T311	C03618	L-threo-3-Methylaspartate	C5H9NO4	M-H	146.046	146.046	0.395766	310.7	NA	NA	0.735368	MS1+surrogate MS2 matches	level3	HILIC
M916T406C12324	M916T406	C12324	3,5-Dihydroxyphenylacetyl-CoA	C29H42N7O19P3S	M-H	916.144	916.14	4.36156	405.8	NA	NA	0.9152	MS1+surrogate MS2 matches	level3	HILIC
M339T328C04063	M339T328	C04063	D-myo-Inositol 3,4-bisphosphate	C6H14O12P2	M-H	338.989	338.989	0.147793	327.6	NA	NA	0.9894	MS1+surrogate MS2 matches	level3	HILIC
M190T357_2C14695	M190T357_2	C14695	Nitrilotriacetic acid	C6H9NO6	M-H	190.037	190.036	6.9087	356.8	NA	NA	0.8507	MS1+surrogate MS2 matches	level3	HILIC
M141T235C00682	M141T235	C00682	2-Hydroxymuconate semialdehyde	C6H6O4	M-H	141.017	141.019	16.3715	235.3	NA	NA	0.9966	MS1+surrogate MS2 matches	level3	HILIC
M173T327C00439	M173T327	C00439	N-Formimino-L-glutamate	C6H10N2O4	M-H	173.057	173.057	0.249051	326.8	NA	NA	0.994356	MS1+surrogate MS2 matches	level3	HILIC
M161T316C02360	M161T316	C02360	2-Hydroxyadipate	C6H10O5	M-H	161.046	161.046	0.475021	315.6	NA	NA	0.996187	MS1+surrogate MS2 matches	level3	HILIC
M131T400_2C03943	M131T400_2	C03943	(2R,4S)-2,4-Diaminopentanoate	C5H12N2O2	M-H	131.083	131.083	0.170122	400.5	NA	NA	0.9763	MS1+surrogate MS2 matches	level3	HILIC
M339T328C04062	M339T328	C04062	D-myo-Inositol 1,3-bisphosphate	C6H14O12P2	M-H	338.989	338.989	0.147793	327.6	NA	NA	0.9894	MS1+surrogate MS2 matches	level3	HILIC
M203T383C05533	M203T383	C05533	Oxaloglutarate	C7H8O7	M-H	203.02	203.02	3.43464	382.7	NA	NA	0.9962	MS1+surrogate MS2 matches	level3	HILIC
M338T501C17267	M338T501	C17267	S-Sulfanylglutathione	C10H17N3O6S2	M-H	338.049	338.049	0.364445	501.1	NA	NA	0.7923	MS1+surrogate MS2 matches	level3	HILIC
M653T487C14863	M653T487	C14863	2-(S-Glutathionyl)acetyl glutathione	C22H34N6O13S2	M-H	653.155	653.155	0.806546	487.2	NA	NA	0.896	MS1+surrogate MS2 matches	level3	HILIC
M535T439C18094	M535T439	C18094	UDP-L-arabinofuranose	C14H22N2O16P2	M-H	535.037	535.037	0.0805552	439.2	NA	NA	0.580485	MS1+surrogate MS2 matches	level3	HILIC
M928T457C00323	M928T457	C00323	Caffeoyl-CoA	C30H42N7O19P3S	M-H	928.133	928.14	7.65424	457.1	NA	NA	0.7612	MS1+surrogate MS2 matches	level3	HILIC
M160T248C19694	M160T248	C19694	D-Alanyl-(R)-lactate	C6H11NO4	M-H	160.062	160.062	0.575404	248	NA	NA	1	MS1+surrogate MS2 matches	level3	HILIC
M242T357C05711	M242T357	C05711	gamma-Glutamyl-beta-cyanoalanine	C9H13N3O5	M-H	242.078	242.078	0.327993	356.8	NA	NA	1	MS1+surrogate MS2 matches	level3	HILIC
M242T439C05711	M242T439	C05711	gamma-Glutamyl-beta-cyanoalanine	C9H13N3O5	M-H	242.078	242.078	0.741083	438.8	NA	NA	1	MS1+surrogate MS2 matches	level3	HILIC
M191T448C21091	M191T448	C21091	(2S,3R)-2,3-Dihydroxy-5-oxohexanedioate	C6H8O7	M-H	191.02	191.02	0.0141347	448.5	NA	NA	0.9995	MS1+surrogate MS2 matches	level3	HILIC
M191T465C21091	M191T465	C21091	(2S,3R)-2,3-Dihydroxy-5-oxohexanedioate	C6H8O7	M-H	191.02	191.02	0.509372	464.7	NA	NA	0.9999	MS1+surrogate MS2 matches	level3	HILIC
M191T491C21091	M191T491	C21091	(2S,3R)-2,3-Dihydroxy-5-oxohexanedioate	C6H8O7	M-H	191.02	191.02	0.537641	491.5	NA	NA	0.9999	MS1+surrogate MS2 matches	level3	HILIC
M191T448C03921	M191T448	C03921	2-Dehydro-3-deoxy-D-glucarate	C6H8O7	M-H	191.02	191.02	0.0141347	448.5	NA	NA	1	MS1+surrogate MS2 matches	level3	HILIC
M191T465C03921	M191T465	C03921	2-Dehydro-3-deoxy-D-glucarate	C6H8O7	M-H	191.02	191.02	0.509372	464.7	NA	NA	1	MS1+surrogate MS2 matches	level3	HILIC
M191T491C03921	M191T491	C03921	2-Dehydro-3-deoxy-D-glucarate	C6H8O7	M-H	191.02	191.02	0.537641	491.5	NA	NA	1	MS1+surrogate MS2 matches	level3	HILIC
M191T448C00679	M191T448	C00679	5-Dehydro-4-deoxy-D-glucarate	C6H8O7	M-H	191.02	191.02	0.0141347	448.5	NA	NA	1	MS1+surrogate MS2 matches	level3	HILIC
M191T465C00679	M191T465	C00679	5-Dehydro-4-deoxy-D-glucarate	C6H8O7	M-H	191.02	191.02	0.509372	464.7	NA	NA	1	MS1+surrogate MS2 matches	level3	HILIC
M191T491C00679	M191T491	C00679	5-Dehydro-4-deoxy-D-glucarate	C6H8O7	M-H	191.02	191.02	0.537641	491.5	NA	NA	1	MS1+surrogate MS2 matches	level3	HILIC
M289T472C19882	M289T472	C19882	D-glycero-D-manno-Heptose 7-phosphate	C7H15O10P	M-H	289.033	289.033	0.40203	472.5	NA	NA	0.9736	MS1+surrogate MS2 matches	level3	HILIC
M289T472C19878	M289T472	C19878	D-glycero-alpha-D-manno-Heptose 7-phosphate	C7H15O10P	M-H	289.033	289.033	0.40203	472.5	NA	NA	0.9736	MS1+surrogate MS2 matches	level3	HILIC
M289T472C07836	M289T472	C07836	D-glycero-beta-D-manno-Heptose 7-phosphate	C7H15O10P	M-H	289.033	289.033	0.40203	472.5	NA	NA	0.9736	MS1+surrogate MS2 matches	level3	HILIC
M171T246C02637	M171T246	C02637	3-Dehydroshikimate	C7H8O5	M-H	171.028	171.03	13.8771	246	NA	NA	0.99	MS1+surrogate MS2 matches	level3	HILIC
M315T295C17935	M315T295	C17935	Cysteinyldopa	C12H16N2O6S	M-H	315.063	315.066	7.95707	295.2	NA	NA	0.601731	MS1+surrogate MS2 matches	level3	HILIC
M535T439C01623	M535T439	C01623	UDP-apiose	C14H22N2O16P2	M-H	535.037	535.037	0.0805552	439.2	NA	NA	0.714851	MS1+surrogate MS2 matches	level3	HILIC
M158T221C03087	M158T221	C03087	5-Acetamidopentanoate	C7H13NO3	M-H	158.082	158.082	0.273908	220.6	NA	NA	0.991462	MS1+surrogate MS2 matches	level3	HILIC
M119T295C02022	M119T295	C02022	D-Erythrulose	C4H8O4	M-H	119.035	119.035	0.346117	295.2	NA	NA	0.7621	MS1+surrogate MS2 matches	level3	HILIC
M119T295C02045	M119T295	C02045	L-Erythrulose	C4H8O4	M-H	119.035	119.035	0.346117	295.2	NA	NA	0.7621	MS1+surrogate MS2 matches	level3	HILIC
M421T315C20237	M421T315	C20237	alpha-Maltose 1-phosphate	C12H23O14P	M-H	421.078	421.075	7.49842	315.1	NA	NA	0.910795	MS1+surrogate MS2 matches	level3	HILIC
M146T311C00979	M146T311	C00979	O-Acetyl-L-serine	C5H9NO4	M-H	146.046	146.046	0.395766	310.7	NA	NA	0.75649	MS1+surrogate MS2 matches	level3	HILIC
M364T454C14862	M364T454	C14862	2-S-Glutathionyl acetate	C12H19N3O8S	M-H	364.082	364.082	0.509226	453.8	NA	NA	0.593891	MS1+surrogate MS2 matches	level3	HILIC
M217T312C03738	M217T312	C03738	gamma-L-Glutamyl-D-alanine	C8H14N2O5	M-H	217.083	217.083	0.790481	311.7	NA	NA	1	MS1+surrogate MS2 matches	level3	HILIC
M161T316C03652	M161T316	C03652	(2R,3S)-2,3-Dimethylmalate	C6H10O5	M-H	161.046	161.046	0.475021	315.6	NA	NA	1	MS1+surrogate MS2 matches	level3	HILIC
M445T454C00570	M445T454	C00570	CDP-ethanolamine	C11H20N4O11P2	M-H	445.053	445.053	0.408041	453.8	NA	NA	0.803	MS1+surrogate MS2 matches	level3	HILIC
M189T254C00944	M189T254	C00944	3-Dehydroquinate	C7H10O6	M-H	189.041	189.04	0.327443	254.1	NA	NA	0.7905	MS1+surrogate MS2 matches	level3	HILIC
M146T311C03790	M146T311	C03790	N-(Carboxymethyl)-D-alanine	C5H9NO4	M-H	146.046	146.046	0.395766	310.7	NA	NA	1	MS1+surrogate MS2 matches	level3	HILIC
M154T498C04122	M154T498	C04122	D-1-Aminopropan-2-ol O-phosphate	C3H10NO4P	M-H	154.028	154.027	0.357728	497.8	NA	NA	0.9723	MS1+surrogate MS2 matches	level3	HILIC
M351T39C11997	M351T39	C11997	Narbonolide	C20H32O5	M-H	351.221	351.218	8.89961	39.3	NA	NA	0.6894	MS1+surrogate MS2 matches	level3	HILIC
M588T446_2C20415	M588T446_2	C20415	dTDP-4-acetamido-4,6-dideoxy-alpha-D-galactose	C18H29N3O15P2	M-H	588.105	588.1	8.34637	445.8	NA	NA	0.7799	MS1+surrogate MS2 matches	level3	HILIC
M113T221C03248	M113T221	C03248	Acetylenedicarboxylate	C4H2O4	M-H	112.986	112.988	6.5	220.6	NA	NA	1	MS1+surrogate MS2 matches	level3	HILIC
M171T246C05600	M171T246	C05600	2-Hydroxyhepta-2,4-dienedioate	C7H8O5	M-H	171.028	171.03	13.8771	246	NA	NA	0.99	MS1+surrogate MS2 matches	level3	HILIC
M145T400C00819	M145T400	C00819	D-Glutamine	C5H10N2O3	M-H	145.062	145.062	0.398451	400.5	NA	NA	1	MS1+surrogate MS2 matches	level3	HILIC
M273T489C01218	M273T489	C01218	6-Phospho-2-dehydro-D-gluconate	C6H11O10P	M-H	273.002	273.002	0.426005	489.5	NA	NA	0.803328	MS1+surrogate MS2 matches	level3	HILIC
M291T467C01151	M291T467	C01151	D-Ribose 1,5-bisphosphate	C5H12O11P2	M-H2O-H	290.968	290.968	0.737539	467.1	NA	NA	0.7202	MS1+surrogate MS2 matches	level3	HILIC
M167T376C02514	M167T376	C02514	3-Fumarylpyruvate	C7H6O6	M-H2O-H	166.996	166.999	14.5989	375.5	NA	NA	0.9	MS1+surrogate MS2 matches	level3	HILIC
M167T376C02167	M167T376	C02167	Maleylpyruvate	C7H6O6	M-H2O-H	166.996	166.999	14.5989	375.5	NA	NA	0.9	MS1+surrogate MS2 matches	level3	HILIC
M190T222C05596	M190T222	C05596	p-Hydroxyphenylacetylglycine	C10H11NO4	M-H2O-H	190.054	190.051	17.3222	221.9	NA	NA	0.9453	MS1+surrogate MS2 matches	level3	HILIC
M267T325C03003	M267T325	C03003	N-Glucosylnicotinate	C12H16NO7	M-H2O-H	267.075	267.075	1.95825	324.8	NA	NA	0.7245	MS1+surrogate MS2 matches	level3	HILIC
M231T115C07734	M231T115	C07734	2-Hydroxy-6-oxo-6-(2-hydroxyphenoxy)-hexa-2,4-dienoate	C12H10O6	M-H2O-H	231.028	231.03	10.1203	114.8	NA	NA	0.6921	MS1+surrogate MS2 matches	level3	HILIC
M392T455C00206	M392T455	C00206	dADP	C10H15N5O9P2	M-H2O-H	392.018	392.017	3.56822	455.1	NA	NA	0.8209	MS1+surrogate MS2 matches	level3	HILIC
M800T44C04218	M800T44	C04218	alpha,alpha'-Trehalose 6-mycolate	C44H82O13	M-H2O-H	799.56	799.558	3.19789	44.4	NA	NA	0.798926	MS1+surrogate MS2 matches	level3	HILIC
M302T482_2C20775	M302T482_2	C20775	beta-Citryl-L-glutamate	C11H15NO10	M-H2O-H	302.052	302.052	0.0139049	481.8	NA	NA	1	MS1+surrogate MS2 matches	level3	HILIC
M864T516C20747	M864T516	C20747	(R)-Malyl-CoA	C25H40N7O20P3S	M-H2O-H	864.102	864.108	6.6759	515.7	NA	NA	0.9578	MS1+surrogate MS2 matches	level3	HILIC
M864T516C04348	M864T516	C04348	L-Malyl-CoA	C25H40N7O20P3S	M-H2O-H	864.102	864.108	6.6759	515.7	NA	NA	0.9793	MS1+surrogate MS2 matches	level3	HILIC
M98T215C00441	M98T215	C00441	L-Aspartate 4-semialdehyde	C4H7NO3	M-H2O-H	98.0247	98.0247	0.0699824	215.2	NA	NA	1	MS1+surrogate MS2 matches	level3	HILIC
M98T322C00441	M98T322	C00441	L-Aspartate 4-semialdehyde	C4H7NO3	M-H2O-H	98.0248	98.0247	1.09013	322.3	NA	NA	0.994608	MS1+surrogate MS2 matches	level3	HILIC
M291T467C20986	M291T467	C20986	D-Ribose 2,5-bisphosphate	C5H12O11P2	M-H2O-H	290.968	290.968	0.737539	467.1	NA	NA	0.7202	MS1+surrogate MS2 matches	level3	HILIC
M157T281C19719	M157T281	C19719	D-Alanyl-D-serine	C6H12N2O4	M-H2O-H	157.062	157.062	0.59276	281.2	NA	NA	0.799615	MS1+surrogate MS2 matches	level3	HILIC
M228T450C05931	M228T450	C05931	N-Succinyl-L-glutamate	C9H13NO7	M-H2O-H	228.051	228.051	0.430166	449.8	NA	NA	1	MS1+surrogate MS2 matches	level3	HILIC
M162T195C21065	M162T195	C21065	7,8-Dihydroxanthopterin	C6H7N5O2	M-H2O-H	162.042	162.042	0.77449	195.1	NA	NA	0.9783	MS1+surrogate MS2 matches	level3	HILIC
M221T393C00491	M221T393	C00491	L-Cystine	C6H12N2O4S2	M-H2O-H	221.004	221.006	7.00569	392.5	NA	NA	0.9962	MS1+surrogate MS2 matches	level3	HILIC
M522T501C05922	M522T501	C05922	Formamidopyrimidine nucleoside triphosphate	C10H18N5O15P3	M-H2O-H	521.983	521.983	0.433156	501.1	NA	NA	0.7042	MS1+surrogate MS2 matches	level3	HILIC
M354T455_1C16698	M354T455_1	C16698	N-Acetylmuramic acid 6-phosphate	C11H20NO11P	M-H2O-H	354.061	354.059	4.52579	455.1	NA	NA	0.70974	MS1+surrogate MS2 matches	level3	HILIC
M206T313_1C11355	M206T313_1	C11355	4-Amino-4-deoxychorismate	C10H11NO5	M-H2O-H	206.049	206.046	16.392	313	NA	NA	0.5115	MS1+surrogate MS2 matches	level3	HILIC
M239T334C06893	M239T334	C06893	2-Deoxy-5-keto-D-gluconic acid 6-phosphate	C6H11O9P	M-H2O-H	238.994	238.996	9.49429	334.1	NA	NA	0.9896	MS1+surrogate MS2 matches	level3	HILIC
M203T103C14107	M203T103	C14107	2-Hydroxy-4-hydroxymethylbenzalpyruvate	C11H10O5	M-H2O-H	203.033	203.035	11.4438	102.9	NA	NA	0.9962	MS1+surrogate MS2 matches	level3	HILIC
M173T510C21091	M173T510	C21091	(2S,3R)-2,3-Dihydroxy-5-oxohexanedioate	C6H8O7	M-H2O-H	173.009	173.009	0.0156061	510.4	NA	NA	0.997243	MS1+surrogate MS2 matches	level3	HILIC
M173T481C03921	M173T481	C03921	2-Dehydro-3-deoxy-D-glucarate	C6H8O7	M-H2O-H	173.009	173.009	0.0156061	481.2	NA	NA	0.998654	MS1+surrogate MS2 matches	level3	HILIC
M173T510C03921	M173T510	C03921	2-Dehydro-3-deoxy-D-glucarate	C6H8O7	M-H2O-H	173.009	173.009	0.0156061	510.4	NA	NA	0.997243	MS1+surrogate MS2 matches	level3	HILIC
M173T481C00679	M173T481	C00679	5-Dehydro-4-deoxy-D-glucarate	C6H8O7	M-H2O-H	173.009	173.009	0.0156061	481.2	NA	NA	0.998654	MS1+surrogate MS2 matches	level3	HILIC
M173T510C00679	M173T510	C00679	5-Dehydro-4-deoxy-D-glucarate	C6H8O7	M-H2O-H	173.009	173.009	0.0156061	510.4	NA	NA	0.997243	MS1+surrogate MS2 matches	level3	HILIC
M203T103C14106	M203T103	C14106	2-Hydroxy-7-hydroxymethylchromene-2-carboxylate	C11H10O5	M-H2O-H	203.033	203.035	11.4438	102.9	NA	NA	0.9976	MS1+surrogate MS2 matches	level3	HILIC
M170T393C00624	M170T393	C00624	N-Acetyl-L-glutamate	C7H11NO5	M-H2O-H	170.046	170.046	1.04384	392.5	NA	NA	1	MS1+surrogate MS2 matches	level3	HILIC
M98T322C03508	M98T322	C03508	L-2-Amino-3-oxobutanoic acid	C4H7NO3	M-H2O-H	98.0248	98.0247	1.09013	322.3	NA	NA	0.9946	MS1+surrogate MS2 matches	level3	HILIC
M170T393C03871	M170T393	C03871	L-2-Amino-6-oxoheptanedioate	C7H11NO5	M-H2O-H	170.046	170.046	1.04384	392.5	NA	NA	0.9791	MS1+surrogate MS2 matches	level3	HILIC
M113T221C03981	M113T221	C03981	2-Hydroxyethylenedicarboxylate	C4H4O5	M-H2O-H	112.986	112.988	6	220.6	NA	NA	1	MS1+surrogate MS2 matches	level3	HILIC
M291T467C01182	M291T467	C01182	D-Ribulose 1,5-bisphosphate	C5H12O11P2	M-H2O-H	290.968	290.968	0.737539	467.1	NA	NA	0.8431	MS1+surrogate MS2 matches	level3	HILIC
M316T400C04540	M316T400	C04540	N4-(Acetyl-beta-D-glucosaminyl)asparagine	C12H21N3O8	M-H2O-H	316.117	316.115	5.1728	400.5	NA	NA	0.754776	MS1+surrogate MS2 matches	level3	HILIC
M331T313C17950	M331T313	C17950	N-Acetyldemethylphosphinothricin tripeptide	C12H21N3O7P	M-H2O-H	331.091	331.094	7.88961	312.8	NA	NA	0.728812	MS1+surrogate MS2 matches	level3	HILIC

## Sheet: Positive
Metabolite	peak.name	KEGG.ID/lab ID	compound.name	formula	adduct	mz	theo_mz	mass_error(ppm)	RT	RT_lib	RT_error(s)	MS2_score	identification methods	confidence_level	LC type
M265T43C00378	M265T43	C00378	Thiamine	C12H17N4OS	M+	265.112	265.112	0.4	43.1	35.71	7.4	0.9999	MS1+RT+MS2 matches	level1	RPLC
M132T49_2C00407	M132T49_2	C00407	L-Isoleucine	C6H13NO2	M+H	132.102	132.102	1.3	49.1	55.96	6.9	0.9999	MS1+RT+MS2 matches	level1	RPLC
M745T622B109401	M745T622	B109401	PC(33:2)_RT627	C41H78NO8P	M+H	744.553	744.554	1.6	621.5	626.53	5	0.9986	MS1+RT+MS2 matches	level1	RPLC
M819T603B112901	M819T603	B112901	PC(39:7)_RT608	C47H80NO8P	M+H	818.568	818.569	2.3	603	608.44	5.4	0.9903	MS1+RT+MS2 matches	level1	RPLC
M623T582B106401	M623T582	B106401	LPI(20:3)_RT553	C29H51O12P	M+H	623.316	623.319	4.9	581.9	552.58	29.3	0.9277	MS1+RT+MS2 matches	level1	RPLC
M496T507_2P0516	M496T507_2	P0516	LPC(16:0)	C24H50NO7P	M+H	496.339	496.34	1.6	507.1	509.4	2.3	0.9955	MS1+RT+MS2 matches	level1	RPLC
M146T44C00315	M146T44	C00315	Spermidine	C7H19N3	M+H	146.165	146.165	0.5	44.4	29.69	14.7	0.9996	MS1+RT+MS2 matches	level1	RPLC
M773T546B110201	M773T546	B110201	PC(35:2)_RT549	C43H82NO8P	M+H	772.583	772.585	2.1	546.2	549.45	3.3	0.9999	MS1+RT+MS2 matches	level1	RPLC
M377T249C00255	M377T249	C00255	Riboflavin	C17H20N4O6	M+H	377.145	377.146	0.5	249.4	246.91	2.5	0.9995	MS1+RT+MS2 matches	level1	RPLC
M266T221B015401	M266T221	B015401	Car(7:4)_RT229	C14H19NO4	M+H	266.139	266.139	6.2	220.8	228.84	8.1	0.9949	MS1+RT+MS2 matches	level1	RPLC
M370T431B005002	M370T431	B005002	Car(14:1)_RT438	C21H39NO4	M+H	370.295	370.295	3.9	431.4	437.83	6.4	0.9769	MS1+RT+MS2 matches	level1	RPLC
M440T437P0605	M440T437	P0605	LPC(12:0)	C20H42NO7P	M+H	440.277	440.277	0.1	437.5	438.6	1.1	0.9917	MS1+RT+MS2 matches	level1	RPLC
M797T628B111501	M797T628	B111501	PC(37:4)_RT641	C45H82NO8P	M+H	796.583	796.585	2.7	628.3	640.93	12.6	0.9951	MS1+RT+MS2 matches	level1	RPLC
M679T610P0588	M679T610	P0588	PC(14:0/14:0)	C36H72NO8P	M+H	678.506	678.507	1.6	610.1	609	1.1	0.9997	MS1+RT+MS2 matches	level1	RPLC
M759T634B109701	M759T634	B109701	PC(34:2)_RT638	C42H80NO8P	M+H	758.568	758.569	1.5	633.7	638.42	4.7	0.9999	MS1+RT+MS2 matches	level1	RPLC
M536T551B104001	M536T551	B104001	LPC(O-20:1)_RT557	C28H58NO6P	M+H	536.407	536.407	1.5	551.3	556.92	5.6	0.9632	MS1+RT+MS2 matches	level1	RPLC
M166T100C00079	M166T100	C00079	L-Phenylalanine	C9H11NO2	M+H	166.086	166.086	1.3	100.4	98.59	1.8	0.9999	MS1+RT+MS2 matches	level1	RPLC
M132T44C00300	M132T44	C00300	Creatine	C4H9N3O2	M+H	132.077	132.077	0.8	44.4	39.29	5.1	1	MS1+RT+MS2 matches	level1	RPLC
M288T330B000701	M288T330	B000701	Car(8:0)_RT316	C15H29NO4	M+H	288.217	288.217	5.2	329.5	316.5	13	0.9955	MS1+RT+MS2 matches	level1	RPLC
M731T610B109001	M731T610	B109001	PC(32:2)_RT616	C40H76NO8P	M+H	730.537	730.538	1.8	610.4	615.72	5.3	0.9982	MS1+RT+MS2 matches	level1	RPLC
M123T87C00153	M123T87	C00153	Nicotinamide	C6H6N2O	M+H	123.055	123.055	1	87.1	92.1	5	1	MS1+RT+MS2 matches	level1	RPLC
M457T482B101001	M457T482	B101001	LPA(20:5)_RT501	C23H37O7P	M+H	457.232	457.235	6.2	481.6	500.97	19.4	0.9733	MS1+RT+MS2 matches	level1	RPLC
M152T69S0183	M152T69	S0183	2-Hydroxyadenine	C5H5N5O	M+H	152.057	152.057	0.7	69.3	41.43	27.9	0.9991	MS1+RT+MS2 matches	level1	RPLC
M150T49C00073	M150T49	C00073	L-Methionine	C5H11NO2S	M+H	150.058	150.058	0.9	49.2	51.15	1.9	0.9977	MS1+RT+MS2 matches	level1	RPLC
M428T525L0423	M428T525	L0423	Stearoylcarnitine	C25H49NO4	M+H	428.373	428.373	1.5	525.1	514.14	11	0.9772	MS1+RT+MS2 matches	level1	RPLC
M344T417B001101	M344T417	B001101	Car(12:0)_RT430	C19H37NO4	M+H	344.279	344.28	4.1	417.4	429.7	12.3	0.9987	MS1+RT+MS2 matches	level1	RPLC
M564T517B108201	M564T517	B108201	PC(20:1)_RT521	C28H54NO8P	M+H	564.366	564.366	0.4	516.5	520.78	4.3	0.9954	MS1+RT+MS2 matches	level1	RPLC
M538T581B103901	M538T581	B103901	LPC(O-20:0)_RT585	C28H60NO6P	M+H	538.423	538.423	0.4	581.2	585.45	4.2	0.9724	MS1+RT+MS2 matches	level1	RPLC
M835T641B113301	M835T641	B113301	PC(40:6)_RT642	C48H84NO8P	M+H	834.599	834.601	2.5	640.9	641.82	0.9	0.9996	MS1+RT+MS2 matches	level1	RPLC
M524T536_2L0412	M524T536_2	L0412	1-Stearoyl-sn-glycerol 3-phosphocholine	C26H54NO7P	M+H	524.37	524.371	1.2	536	535.75	0.3	0.9953	MS1+RT+MS2 matches	level1	RPLC
M783T624P0599	M783T624	P0599	PC(16:0/20:4)	C44H80NO8P	M+H	782.568	782.569	1.4	624.4	640.2	15.8	0.9986	MS1+RT+MS2 matches	level1	RPLC
M426T497P0520	M426T497	P0520	Carnitine(18:1)	C25H47NO4	M+H	426.358	426.358	0.8	497	495	2	0.9945	MS1+RT+MS2 matches	level1	RPLC
M839T614B113102	M839T614	B113102	PC(40:4)_RT611	C48H88NO8P	M+H	838.63	838.632	2.2	614.4	611.39	3	0.9959	MS1+RT+MS2 matches	level1	RPLC
M494T482B101801	M494T482	B101801	LPC(16:1)_RT487	C24H48NO7P	M+H	494.324	494.324	1.2	481.6	486.95	5.3	0.9947	MS1+RT+MS2 matches	level1	RPLC
M693T574B103201	M693T574	B103201	LPC(30:0)_RT565	C38H78NO7P	M+H	692.558	692.559	2	573.9	564.85	9	0.9936	MS1+RT+MS2 matches	level1	RPLC
M500T473B104901	M500T473	B104901	LPE(20:5)_RT478	C25H42NO7P	M+H	500.277	500.277	0.8	472.9	478.12	5.2	0.9147	MS1+RT+MS2 matches	level1	RPLC
M147T36C00047	M147T36	C00047	L-Lysine	C6H14N2O2	M+H	147.113	147.113	0.6	35.9	31.06	4.8	0.9891	MS1+RT+MS2 matches	level1	RPLC
M801T603B111301	M801T603	B111301	PC(37:2)_RT605	C45H86NO8P	M+H	800.616	800.616	1	602.6	604.66	2.1	0.9963	MS1+RT+MS2 matches	level1	RPLC
M805T594B112401	M805T594	B112401	PC(38:7)_RT600	C46H78NO8P	M+H	804.553	804.554	1.7	593.6	599.96	6.4	0.9995	MS1+RT+MS2 matches	level1	RPLC
M118T46C00719	M118T46	C00719	Betaine	C5H11NO2	M+H	118.086	118.086	1.4	45.9	37.94	7.9	0.9986	MS1+RT+MS2 matches	level1	RPLC
M118T46C00183	M118T46	C00183	L-Valine	C5H11NO2	M+H	118.086	118.086	1.4	45.9	42.14	3.7	0.9969	MS1+RT+MS2 matches	level1	RPLC
M544T487B102801	M544T487	B102801	LPC(20:4)_RT492	C28H50NO7P	M+H	544.339	544.34	1.1	486.9	492.22	5.3	0.9914	MS1+RT+MS2 matches	level1	RPLC
M466T502B104501	M466T502	B104501	LPE(17:1)_RT508	C22H44NO7P	M+H	466.293	466.293	0.6	502.4	508.38	6	0.8977	MS1+RT+MS2 matches	level1	RPLC
M753T588B110001	M753T588	B110001	PC(34:5)_RT593	C42H74NO8P	M+H	752.521	752.523	1.6	588.2	593.33	5.1	0.995	MS1+RT+MS2 matches	level1	RPLC
M831T597B113501	M831T597	B113501	PC(40:8)_RT601	C48H80NO8P	M+H	830.568	830.569	1.5	597.2	601.27	4.1	0.9998	MS1+RT+MS2 matches	level1	RPLC
M508T493B102001	M508T493	B102001	LPC(17:1)_RT503	C25H50NO7P	M+H	508.336	508.34	6.6	493.3	502.97	9.7	0.9892	MS1+RT+MS2 matches	level1	RPLC
M132T67C01933	M132T67	C01933	L-Norleucine	C6H13NO2	M+H	132.102	132.102	1.1	66.7	64.34	2.3	0.9999	MS1+RT+MS2 matches	level1	RPLC
M284T563C13846	M284T563	C13846	Stearamide	C18H37NO	M+H	284.295	284.295	0.4	563.2	564.6	1.4	0.9993	MS1+RT+MS2 matches	level1	RPLC
M316T377B000901	M316T377	B000901	Car(10:0)_RT370	C17H33NO4	M+H	316.248	316.248	4.4	376.8	369.54	7.3	0.9948	MS1+RT+MS2 matches	level1	RPLC
M399T44C00019	M399T44	C00019	S-Adenosylmethionine	C15H22N6O5S	M+H	399.144	399.145	0.9	43.7	33.74	10	0.9718	MS1+RT+MS2 matches	level1	RPLC
M536T525B115401	M536T525	B115401	PC(P-19:0)_RT531	C27H54NO7P	M+H	536.371	536.371	0.4	525.1	531.2	6.1	0.9943	MS1+RT+MS2 matches	level1	RPLC
M821T612B112801	M821T612	B112801	PC(39:6)_RT628	C47H82NO8P	M+H	820.583	820.585	2.3	612.2	627.66	15.4	0.9932	MS1+RT+MS2 matches	level1	RPLC
M779T590_1B111101	M779T590_1	B111101	PC(36:6)_RT599	C44H76NO8P	M+H	778.537	778.538	1.5	589.6	599.09	9.5	0.9987	MS1+RT+MS2 matches	level1	RPLC
M358T429B001201	M358T429	B001201	Car(13:0)_RT433	C20H39NO4	M+H	358.295	358.295	4.2	428.8	432.61	3.9	0.9959	MS1+RT+MS2 matches	level1	RPLC
M252T204C00559	M252T204	C00559	Deoxyadenosine	C10H13N5O3	M+H	252.109	252.109	0.8	204.2	201.88	2.3	1	MS1+RT+MS2 matches	level1	RPLC
M442T236C00504	M442T236	C00504	Folate	C19H19N7O6	M+H	442.147	442.147	0.4	236.1	239.47	3.3	0.9987	MS1+RT+MS2 matches	level1	RPLC
M342T396B004801	M342T396	B004801	Car(12:1)_RT402	C19H35NO4	M+H	342.264	342.264	4.1	395.5	401.94	6.4	0.9859	MS1+RT+MS2 matches	level1	RPLC
M542T468B102901	M542T468	B102901	LPC(20:5)_RT473	C28H48NO7P	M+H	542.323	542.324	1	468.2	473.4	5.2	0.9961	MS1+RT+MS2 matches	level1	RPLC
M719T572B115501	M719T572	B115501	PC(P-32:0)_RT566	C40H80NO7P	M+H	718.573	718.575	1.4	571.8	566.25	5.5	0.9969	MS1+RT+MS2 matches	level1	RPLC
M162T43C00318	M162T43	C00318	L-Carnitine	C7H15NO3	M+H	162.112	162.112	0.3	42.6	35.78	6.8	0.999	MS1+RT+MS2 matches	level1	RPLC
M372T455B001301	M372T455	B001301	Car(14:0)_RT467	C21H41NO4	M+H	372.311	372.311	3.5	455.5	467.34	11.9	0.9987	MS1+RT+MS2 matches	level1	RPLC
M464T529B105301	M464T529	B105301	LPE(O-18:2)_RT535	C23H46NO6P	M+H	464.313	464.314	1.4	528.6	534.62	6.1	0.8806	MS1+RT+MS2 matches	level1	RPLC
M232T95_2B000301	M232T95_2	B000301	Car(4:0)_RT100	C11H21NO4	M+H	232.154	232.154	6.5	95.4	100.11	4.8	0.9995	MS1+RT+MS2 matches	level1	RPLC
M438T526B105601	M438T526	B105601	LPE(P-16:0)_RT532	C21H44NO6P	M+H	438.298	438.298	0.8	525.8	531.62	5.8	0.9946	MS1+RT+MS2 matches	level1	RPLC
M204T46C02571	M204T46	C02571	Acetylcarnitine	C9H17NO4	M+H	204.123	204.123	0.9	45.9	40.34	5.5	0.9831	MS1+RT+MS2 matches	level1	RPLC
M482T492P0603	M482T492	P0603	LPC(15:0)	C23H48NO7P	M+H	482.324	482.324	0.5	491.6	493.2	1.6	0.9701	MS1+RT+MS2 matches	level1	RPLC
M811T640B112102	M811T640	B112102	PC(38:4)_RT643	C46H84NO8P	M+H	810.6	810.601	1.6	639.5	643.12	3.6	0.9981	MS1+RT+MS2 matches	level1	RPLC
M132T67C00123	M132T67	C00123	L-Leucine	C6H13NO2	M+H	132.102	132.102	1.1	66.7	60.76	5.9	0.9996	MS1+RT+MS2 matches	level1	RPLC
M468T527B104401	M468T527	B104401	LPE(17:0)_RT534	C22H46NO7P	M+H	468.308	468.308	1.2	527.2	533.52	6.3	0.9775	MS1+RT+MS2 matches	level1	RPLC
M170T49_2C00547	M170T49_2	C00547	Norepinephrine	C8H11NO3	M+H	170.081	170.081	1	48.6	32.67	15.9	0.8465	MS1+RT+MS2 matches	level1	RPLC
M272T251B004301	M272T251	B004301	Car(7:1)_RT257	C14H25NO4	M+H	272.186	272.186	6.2	251.4	257.24	5.8	0.9996	MS1+RT+MS2 matches	level1	RPLC
M787T599P0561	M787T599	P0561	PC(18:1(9Z)/18:1(9Z))	C44H84NO8P	M+H	786.6	786.601	1.6	598.6	597	1.6	0.9986	MS1+RT+MS2 matches	level1	RPLC
M787T575P0562	M787T575	P0562	PC(18:1(9E)/18:1(9E))	C44H84NO8P	M+H	786.6	786.601	1.6	574.6	575.4	0.8	0.9997	MS1+RT+MS2 matches	level1	RPLC
M398T464B005201	M398T464	B005201	Car(16:1)_RT478	C23H43NO4	M+H	398.326	398.327	3.5	464.2	478.16	14	0.985	MS1+RT+MS2 matches	level1	RPLC
M510T517P0506	M510T517	P0506	LPC(17:0/0:0)	C25H52NO7P	M+H	510.355	510.355	0.9	517.1	523.8	6.7	0.9923	MS1+RT+MS2 matches	level1	RPLC
M244T198B004101	M244T198	B004101	Car(5:1)_RT214	C12H21NO4	M+H	244.154	244.154	6.9	197.6	213.54	15.9	0.9969	MS1+RT+MS2 matches	level1	RPLC
M861T627B114501	M861T627	B114501	PC(42:7)_RT639	C50H86NO8P	M+H	860.616	860.616	0.8	626.5	638.68	12.2	0.9977	MS1+RT+MS2 matches	level1	RPLC
M552T562P0606	M552T562	P0606	LPC(20:0)	C28H58NO7P	M+H	552.402	552.402	1.5	561.9	564.6	2.7	0.997	MS1+RT+MS2 matches	level1	RPLC
M338T584L0202	M338T584	L0202	Erucamide	C22H43NO	M+H	338.341	338.342	1	583.9	588.41	4.5	0.9113	MS1+RT+MS2 matches	level1	RPLC
M218T63B000201	M218T63	B000201	Car(3:0)_RT63	C10H19NO4	M+H	218.139	218.139	6.8	63.3	62.62	0.6	0.9991	MS1+RT+MS2 matches	level1	RPLC
M492T553B105401	M492T553	B105401	LPE(O-20:2)_RT559	C25H50NO6P	M+H	492.344	492.345	1.3	553	559.18	6.2	0.8275	MS1+RT+MS2 matches	level1	RPLC
M152T69C00242	M152T69	C00242	Guanine	C5H5N5O	M+H	152.057	152.057	0.7	69.3	61.36	8	0.9999	MS1+RT+MS2 matches	level1	RPLC
M855T589B113901	M855T589	B113901	PC(42:10)_RT595	C50H80NO8P	M+H	854.568	854.569	1.6	588.6	594.62	6.1	0.9994	MS1+RT+MS2 matches	level1	RPLC
M482T522B103501	M482T522	B103501	LPC(O-16:0)_RT528	C24H52NO6P	M+H	482.36	482.361	0.8	521.8	527.79	6	0.9762	MS1+RT+MS2 matches	level1	RPLC
M246T210_2B000401	M246T210_2	B000401	Car(5:0)_RT219	C12H23NO4	M+H	246.17	246.17	6.4	210.2	218.68	8.5	0.9992	MS1+RT+MS2 matches	level1	RPLC
M260T257B000502	M260T257	B000502	Car(6:0)_RT263	C13H25NO4	M+H	260.186	260.186	6.4	256.8	262.91	6.1	0.9997	MS1+RT+MS2 matches	level1	RPLC
M260T244B000501	M260T244	B000501	Car(6:0)_RT250	C13H25NO4	M+H	260.186	260.186	6.6	244.4	249.7	5.3	0.9965	MS1+RT+MS2 matches	level1	RPLC
M468T474B101501	M468T474	B101501	LPC(14:0)_RT480	C22H46NO7P	M+H	468.308	468.308	0.9	474.2	479.77	5.5	0.936	MS1+RT+MS2 matches	level1	RPLC
M815T629B111903	M815T629	B111903	PC(38:2)_RT629	C46H88NO8P	M+H	814.631	814.632	0.9	629.1	628.68	0.4	0.9961	MS1+RT+MS2 matches	level1	RPLC
M538T550B102501	M538T550	B102501	LPC(19:0)_RT555	C27H56NO7P	M+H	538.386	538.387	1.6	549.6	555.06	5.5	0.9644	MS1+RT+MS2 matches	level1	RPLC
M252T204C05198	M252T204	C05198	5'-Deoxyadenosine	C10H13N5O3	M+H	252.109	252.109	0.8	204.2	212.08	7.9	0.9992	MS1+RT+MS2 matches	level1	RPLC
M526T486B105211	M526T486	B105211	LPE(22:6)_RT492_1	C27H44NO7P	M+H	526.292	526.293	1.2	486.3	491.82	5.5	0.9776	MS1+RT+MS2 matches	level1	RPLC
M883T596B114801	M883T596	B114801	PC(44:10)_RT606	C52H84NO8P	M+H	882.598	882.601	2.9	596.3	606.14	9.8	0.998	MS1+RT+MS2 matches	level1	RPLC
M778T379C01829	M778T379	C01829	L-Thyroxine	C15H11I4NO4	M+H	777.693	777.694	1.6	379.5	376.62	2.8	0.9276	MS1+RT+MS2 matches	level1	RPLC
M707T635B108501	M707T635	B108501	PC(30:0)_RT638	C38H76NO8P	M+H	706.537	706.538	1.5	635	637.9	2.9	0.9953	MS1+RT+MS2 matches	level1	RPLC
M522T512_3P0597	M522T512_3	P0597	LPC(18:1)	C26H52NO7P	M+H	522.355	522.355	1.4	511.7	514.2	2.5	0.997	MS1+RT+MS2 matches	level1	RPLC
M570T492B103002	M570T492	B103002	LPC(22:5)_RT501	C30H52NO7P	M+H	570.355	570.355	0.9	491.6	501.29	9.7	0.9937	MS1+RT+MS2 matches	level1	RPLC
M546T500B102701	M546T500	B102701	LPC(20:3)_RT505	C28H52NO7P	M+H	546.355	546.355	0.5	499.6	504.75	5.1	0.9979	MS1+RT+MS2 matches	level1	RPLC
M426T497B005401	M426T497	B005401	Car(18:1)_RT511	C25H47NO4	M+H	426.358	426.358	3	497	511.05	14.1	0.999	MS1+RT+MS2 matches	level1	RPLC
M747T630B115601	M747T630	B115601	PC(P-34:0)_RT618	C42H84NO7P	M+H	746.605	746.606	1.4	629.8	618.33	11.4	0.999	MS1+RT+MS2 matches	level1	RPLC
M243T307C01727	M243T307	C01727	Lumichrome	C12H10N4O2	M+H	243.088	243.088	0.4	307	307.92	0.9	0.9999	MS1+RT+MS2 matches	level1	RPLC
M385T97C00021	M385T97	C00021	S-Adenosyl-L-homocysteine	C14H20N6O5S	M+H	385.129	385.129	0.6	97.4	94.27	3.1	0.995	MS1+RT+MS2 matches	level1	RPLC
M384T454B005101	M384T454	B005101	Car(15:1)_RT463	C22H41NO4	M+H	384.31	384.311	2.8	454.1	462.58	8.4	0.9775	MS1+RT+MS2 matches	level1	RPLC
M526T585B106702	M526T585	B106702	LPS(18:0)_RT554	C24H48NO9P	M+H	526.313	526.314	1.1	584.7	554.03	30.7	0.8813	MS1+RT+MS2 matches	level1	RPLC
M749T624B110502	M749T624	B110502	PC(35:5)_RT602	C43H76NO8P	M+H-H2O	748.526	748.528	2	624.5	602.18	22.3	0.9978	MS1+RT+MS2 matches	level1	RPLC
M817T546B113302	M817T546	B113302	PC(40:6)_RT549	C48H84NO8P	M+H-H2O	816.587	816.59	3.9	545.8	548.75	2.9	0.998	MS1+RT+MS2 matches	level1	RPLC
M280T425B117301	M280T425	B117301	Sph(d18:2)_RT434	C18H35NO2	M+H-H2O	280.264	280.263	0.1	424.7	434.09	9.3	0.9989	MS1+RT+MS2 matches	level1	RPLC
M767T637B110801	M767T637	B110801	PC(36:3)_RT642	C44H82NO8P	M+H-H2O	766.578	766.575	5.2	636.8	641.82	5.1	0.9995	MS1+RT+MS2 matches	level1	RPLC
M775T624B111701	M775T624	B111701	PC(37:6)_RT608	C45H78NO8P	M+H-H2O	774.542	774.543	1.7	623.7	608.27	15.4	0.9981	MS1+RT+MS2 matches	level1	RPLC
M745T569P0564	M745T569	P0564	PC(16:0/18:0)	C42H84NO8P	M+H-H2O	744.589	744.59	1.5	569.4	580.2	10.8	0.9998	MS1+RT+MS2 matches	level1	RPLC
M282T452C00319	M282T452	C00319	Sphingosine	C18H37NO2	M+H-H2O	282.279	282.279	0.1	452.2	427.32	24.8	0.9995	MS1+RT+MS2 matches	level1	RPLC
M791T624B112201	M791T624	B112201	PC(38:5)_RT626	C46H82NO8P	M+H-H2O	790.574	790.575	1.1	624.4	626.42	2.1	0.9995	MS1+RT+MS2 matches	level1	RPLC
M791T613B110401	M791T613	B110401	PC(35:4)_RT617	C43H78NO8P	M+Na	790.536	790.536	0.1	613.3	616.53	3.3	0.9953	MS1+RT+MS2 matches	level1	RPLC
M550T496B105101	M550T496	B105101	LPE(22:5)_RT502	C27H46NO7P	M+Na	550.289	550.29	1.8	495.6	501.86	6.2	0.9879	MS1+RT+MS2 matches	level1	RPLC
M530T525B103801	M530T525	B103801	LPC(O-18:1)_RT531	C26H54NO6P	M+Na	530.358	530.358	1	524.6	531.22	6.7	0.8385	MS1+RT+MS2 matches	level1	RPLC
M552T492B116101	M552T492	B116101	PE(21:4)_RT498	C26H44NO8P	M+Na	552.269	552.27	0.7	492.3	497.99	5.7	0.8559	MS1+RT+MS2 matches	level1	RPLC
M793T600B110301	M793T600	B110301	PC(35:3)_RT627	C43H80NO8P	M+Na	792.552	792.551	0.6	600.2	626.88	26.7	0.9939	MS1+RT+MS2 matches	level1	RPLC
M741T623B108701	M741T623	B108701	PC(31:1)_RT624	C39H76NO8P	M+Na	740.52	740.52	0.8	623.4	623.98	0.6	0.9639	MS1+RT+MS2 matches	level1	RPLC
M771T623B109201	M771T623	B109201	PC(33:0)_RT606	C41H82NO8P	M+Na	770.568	770.567	1.4	622.9	605.7	17.2	0.9973	MS1+RT+MS2 matches	level1	RPLC
M855T589B113401	M855T589	B113401	PC(40:7)_RT616	C48H82NO8P	M+Na	854.568	854.567	1.2	588.6	616	27.4	0.9985	MS1+RT+MS2 matches	level1	RPLC
M881T589B114601	M881T589	B114601	PC(42:8)_RT615	C50H84NO8P	M+Na	880.583	880.583	0.5	588.8	615.29	26.5	0.9966	MS1+RT+MS2 matches	level1	RPLC
M755T603B108901	M755T603	B108901	PC(32:1)_RT639	C40H78NO8P	M+Na	754.537	754.536	1.8	602.7	638.62	35.9	0.9954	MS1+RT+MS2 matches	level1	RPLC
M280T41_2C00670	M280T41_2	C00670	Glycerophosphocholine	C8H20NO6P	M+Na	280.092	280.092	0.1	41.5	38.38	3.1	0.8865	MS1+RT+MS2 matches	level1	RPLC
M879T597B114701	M879T597	B114701	PC(42:9)_RT602	C50H82NO8P	M+Na	878.566	878.567	1.3	597.3	601.93	4.6	0.8097	MS1+RT+MS2 matches	level1	RPLC
M859T604B113203	M859T604	B113203	PC(40:5)_RT578	C48H86NO8P	M+Na	858.599	858.598	0.4	604.4	577.86	26.6	0.9918	MS1+RT+MS2 matches	level1	RPLC
M532T551B103701	M532T551	B103701	LPC(O-18:0)_RT557	C26H56NO6P	M+Na	532.373	532.374	1.1	551	556.88	5.9	0.8316	MS1+RT+MS2 matches	level1	RPLC
M769T556B115603	M769T556	B115603	PC(P-34:0)_RT586	C42H84NO7P	M+Na	768.589	768.588	1.7	556.4	585.82	29.4	0.9928	MS1+RT+MS2 matches	level1	RPLC
M132T44C00429	M132T44	C00429	Dihydrouracil	C4H6N2O2	M+NH4	132.077	132.077	1.2	44.4	52.42	8	0.9713	MS1+RT+MS2 matches	level1	RPLC
M834T633B111801	M834T633	B111801	PC(38:1)_RT606	C46H90NO8P	M+NH4	833.672	833.674	2.2	632.9	605.74	27.2	0.9824	MS1+RT+MS2 matches	level1	RPLC
M664T443_2C00003	M664T443_2	C00003	Nicotinamide adenine dinucleotide (NAD)	C21H28N7O14P2	M+	664.117	664.116	1.3	442.7	433.01	9.7	0.9996	MS1+RT+MS2 matches	level1	HILIC
M104T265C00114	M104T265	C00114	Choline	C5H14NO	M+	104.107	104.107	1.1	265	257.09	7.9	0.9999	MS1+RT+MS2 matches	level1	HILIC
M744T500C00006	M744T500	C00006	Nicotinamide adenine dinucleotide phosphate (NADP)	C21H29N7O17P3	M+	744.08	744.083	3.8	499.9	492.25	7.7	0.9996	MS1+RT+MS2 matches	level1	HILIC
M184T481C00588	M184T481	C00588	Phosphorylcholine	C5H15NO4P	M+	184.073	184.073	1.7	481.3	462.66	18.7	0.9999	MS1+RT+MS2 matches	level1	HILIC
M184T443C00588	M184T443	C00588	Phosphorylcholine	C5H15NO4P	M+	184.073	184.073	1.9	442.7	462.66	19.9	0.9999	MS1+RT+MS2 matches	level1	HILIC
M318T150C12144	M318T150	C12144	Phytosphingosine	C18H39NO3	M+H	318.301	318.3	1.2	150.1	143.57	6.5	0.9713	MS1+RT+MS2 matches	level1	HILIC
M133T521C00077	M133T521	C00077	Ornithine	C5H12N2O2	M+H	133.097	133.097	0.3	521.1	490.69	30.4	0.9996	MS1+RT+MS2 matches	level1	HILIC
M120T361C00188	M120T361	C00188	L-Threonine	C4H9NO3	M+H	120.065	120.066	1.4	360.7	341.36	19.4	0.9999	MS1+RT+MS2 matches	level1	HILIC
M133T387C00152	M133T387	C00152	L-Asparagine	C4H8N2O3	M+H	133.061	133.061	0.1	387.3	367.32	20	0.9983	MS1+RT+MS2 matches	level1	HILIC
M114T171_3C00791	M114T171_3	C00791	Creatinine	C4H7N3O	M+H	114.066	114.066	0.6	170.8	163.83	6.9	1	MS1+RT+MS2 matches	level1	HILIC
M240T289C02953	M240T289	C02953	7,8-Dihydrobiopterin	C9H13N5O3	M+H	240.109	240.109	0.7	289	268.15	20.9	0.9683	MS1+RT+MS2 matches	level1	HILIC
M282T83L0234	M282T83	L0234	2'-O-methyladenosine	C11H15N5O4	M+H	282.12	282.12	0.6	83.2	103.32	20.1	0.9986	MS1+RT+MS2 matches	level1	HILIC
M457T423C00061	M457T423	C00061	Flavin mononucleotide (FMN)	C17H21N4O9P	M+H	457.111	457.112	1.1	422.6	404.49	18.1	0.9764	MS1+RT+MS2 matches	level1	HILIC
M136T157C00147	M136T157	C00147	Adenine	C5H5N5	M+H	136.062	136.062	0.3	156.8	153.11	3.7	0.9999	MS1+RT+MS2 matches	level1	HILIC
M156T389C00135	M156T389	C00135	L-Histidine	C6H9N3O2	M+H	156.077	156.077	0.2	388.6	365.84	22.8	0.9984	MS1+RT+MS2 matches	level1	HILIC
M330T298C00575	M330T298	C00575	Adenosine 3',5'-cyclic phosphate (cAMP)	C10H12N5O6P	M+H	330.06	330.06	1.2	298.4	283.89	14.5	0.9953	MS1+RT+MS2 matches	level1	HILIC
M291T474C03406	M291T474	C03406	Argininosuccinic acid	C10H18N4O6	M+H	291.13	291.13	1.5	474	466.39	7.6	0.9989	MS1+RT+MS2 matches	level1	HILIC
M238T269C06313	M238T269	C06313	Biopterin	C9H11N5O3	M+H	238.093	238.093	0.8	269.5	246.67	22.8	0.9931	MS1+RT+MS2 matches	level1	HILIC
M1006T355C00154	M1006T355	C00154	Palmitoyl CoA	C37H66N7O17P3S	M+H	1006.35	1006.35	2.5	355.4	343.59	11.8	0.9961	MS1+RT+MS2 matches	level1	HILIC
M483T487C00459	M483T487	C00459	Deoxythymidine triphosphate (dTTP)	C10H17N2O14P3	M+H	482.996	482.997	0.5	487.4	480.25	7.1	0.9999	MS1+RT+MS2 matches	level1	HILIC
M268T172C00212	M268T172	C00212	Adenosine	C10H13N5O4	M+H	268.105	268.104	2	172.1	164.92	7.2	0.9986	MS1+RT+MS2 matches	level1	HILIC
M302T115C00836	M302T115	C00836	Sphinganine	C18H39NO2	M+H	302.305	302.305	0.4	114.7	123.05	8.4	0.9922	MS1+RT+MS2 matches	level1	HILIC
M484T510C00063	M484T510	C00063	Cytidine triphosphate (CTP)	C9H16N3O14P3	M+H	483.992	483.992	0.4	509.9	501.85	8	0.9998	MS1+RT+MS2 matches	level1	HILIC
M132T357C03440	M132T357	C03440	cis-4-Hydroxy-D-proline	C5H9NO3	M+H	132.066	132.066	0.8	356.8	337.61	19.2	0.9475	MS1+RT+MS2 matches	level1	HILIC
M444T475C00035	M444T475	C00035	Guanosine 5'-diphosphate (GDP)	C10H15N5O11P2	M+H	444.031	444.032	0.5	474.7	493.08	18.4	0.9993	MS1+RT+MS2 matches	level1	HILIC
M176T403C00327	M176T403	C00327	L-Citrulline	C6H13N3O3	M+H	176.103	176.103	0.2	402.6	382.65	20	0.9989	MS1+RT+MS2 matches	level1	HILIC
M282T83L0251	M282T83	L0251	3'-O-methyladenosine	C11H15N5O4	M+H	282.12	282.12	0.6	83.2	105.93	22.7	0.9988	MS1+RT+MS2 matches	level1	HILIC
M489T450C00307	M489T450	C00307	Cytidine 5'-diphosphocholine (CDP-choline)	C14H26N4O11P2	M+H	489.115	489.115	1.6	450	437.7	12.3	0.9988	MS1+RT+MS2 matches	level1	HILIC
M163T63C00745	M163T63	C00745	Nicotine	C10H14N2	M+H	163.123	163.123	0.7	63.3	75.22	11.9	0.9972	MS1+RT+MS2 matches	level1	HILIC
M492T489C00131	M492T489	C00131	2'-Deoxyadenosine 5'-triphosphate (dATP)	C10H16N5O12P3	M+H	492.008	492.008	0.6	488.7	493.97	5.3	1	MS1+RT+MS2 matches	level1	HILIC
M110T356C00519	M110T356	C00519	Hypotaurine	C2H7NO2S	M+H	110.027	110.027	0.8	356.1	330.54	25.6	0.9996	MS1+RT+MS2 matches	level1	HILIC
M428T472_1C00054	M428T472_1	C00054	Adenosine 3',5'-diphosphate (PAP)	C10H15N5O10P2	M+H	428.037	428.037	0.7	472	481.8	9.8	0.9961	MS1+RT+MS2 matches	level1	HILIC
M400T173C02990	M400T173	C02990	L-Palmitoylcarnitine	C23H45NO4	M+H	400.343	400.342	1.2	173.1	165.23	7.9	0.9905	MS1+RT+MS2 matches	level1	HILIC
M428T472_1C00008	M428T472_1	C00008	Adenosine 5'-diphosphate (ADP)	C10H15N5O10P2	M+H	428.037	428.037	0.7	472	482.2	10.2	0.9998	MS1+RT+MS2 matches	level1	HILIC
M837T473C01260	M837T473	C01260	P1,P4-Diadenosine 5'-tetraphosphate	C20H28N10O19P4	M+H	837.057	837.056	1.2	473.4	461.41	12	0.9984	MS1+RT+MS2 matches	level1	HILIC
M613T501_3C00127	M613T501_3	C00127	Glutathione disulfide	C20H32N6O12S2	M+H	613.16	613.159	0.9	501.3	495.03	6.3	0.9981	MS1+RT+MS2 matches	level1	HILIC
M277T455C00449	M277T455	C00449	L-Saccharopine	C11H20N2O6	M+H	277.14	277.139	1.1	455.3	438.23	17	0.9997	MS1+RT+MS2 matches	level1	HILIC
M810T429C00024	M810T429	C00024	Acetyl coenzyme A (Acetyl-CoA)	C23H38N7O17P3S	M+H	810.131	810.133	2.7	429.4	419.26	10.1	0.9989	MS1+RT+MS2 matches	level1	HILIC
M404T491C00112	M404T491	C00112	Cytidine 5'-diphosphate (CDP)	C9H15N3O11P2	M+H	404.025	404.025	0.5	490.7	495.02	4.3	0.9999	MS1+RT+MS2 matches	level1	HILIC
M717T44S0151	M717T44	S0151	PC(16:0/16:0)	C40H80NO8P	M+H-H2O	716.557	716.559	2.1	44.1	38.1	6	1	MS1+RT+MS2 matches	level1	HILIC
M160T40L0204	M160T40	L0204	5-Hydroxytryptophol (5HTOL)	C10H11NO2	M+H-H2O	160.076	160.076	0.4	40.5	38.33	2.2	1	MS1+RT+MS2 matches	level1	HILIC
M152T94C00314	M152T94	C00314	Pyridoxine	C8H11NO3	M+H-H2O	152.07	152.071	1.5	94	103.87	9.9	0.8124	MS1+RT+MS2 matches	level1	HILIC
M542T443C00301	M542T443	C00301	ADP-ribose	C15H23N5O14P2	M+H-H2O	542.067	542.068	1.8	442.7	414.56	28.2	0.9104	MS1+RT+MS2 matches	level1	HILIC
M150T83C00250	M150T83	C00250	Pyridoxal (Vitamin B6)	C8H9NO3	M+H-H2O	150.055	150.055	1	83.1	96.43	13.3	0.9922	MS1+RT+MS2 matches	level1	HILIC
M410T494C00008	M410T494	C00008	Adenosine 5'-diphosphate (ADP)	C10H15N5O10P2	M+H-H2O	410.026	410.026	1	494	482.2	11.8	0.9393	MS1+RT+MS2 matches	level1	HILIC
M346T449C00055	M346T449	C00055	Cytidine 5'-monophosphate (CMP)	C9H14N3O8P	M+Na	346.041	346.041	1.1	448.7	452.98	4.3	0.9993	MS1+RT+MS2 matches	level1	HILIC
M585T541C00486	M585T541	C00486	Bilirubin	C33H36N4O6	M+H	585.269	585.271	2.4	541.4	NA	NA	0.9479	MS1+MS2 matches	level2	RPLC
M768T284C00010	M768T284	C00010	Coenzyme A (CoA)	C21H36N7O16P3S	M+H	768.122	768.123	0.9	283.8	NA	NA	0.9996	MS1+MS2 matches	level2	RPLC
M717T560P0566	M717T560	P0566	PC(18:0/14:0)	C40H80NO8P	M+H-H2O	716.558	716.559	1.3	560.5	NA	NA	0.9998	MS1+MS2 matches	level2	RPLC
M717T523P0566	M717T523	P0566	PC(18:0/14:0)	C40H80NO8P	M+H-H2O	716.552	716.559	9.8	523.1	NA	NA	0.9992	MS1+MS2 matches	level2	RPLC
M795T557P0533	M795T557	P0533	PC(P-18:0/18:1(9Z))	C44H86NO7P	M+Na	794.605	794.603	1.4	557.4	NA	NA	0.9949	MS1+MS2 matches	level2	RPLC
M170T453C01152	M170T453	C01152	1-Methylhistidine	C7H11N3O2	M+H	170.092	170.092	1.3	452.6	NA	NA	0.9966	MS1+MS2 matches	level2	HILIC
M170T483C01152	M170T483	C01152	1-Methylhistidine	C7H11N3O2	M+H	170.092	170.092	1.1	482.6	NA	NA	0.9957	MS1+MS2 matches	level2	HILIC
M170T406C01152	M170T406	C01152	1-Methylhistidine	C7H11N3O2	M+H	170.092	170.092	1	406.5	NA	NA	0.9755	MS1+MS2 matches	level2	HILIC
M912T469C00356	M912T469	C00356	DL-3-hydroxy-3-methylglutaryl-CoA (HMG CoA)	C27H44N7O20P3S	M+H	912.162	912.165	3.4	468.6	NA	NA	0.9994	MS1+MS2 matches	level2	HILIC
M570T255B107001	M570T255	B107001	LPS(22:6)_RT516	C28H44NO9P	M+H	570.28	570.283	5.4	255.1	NA	NA	0.8392	MS1+MS2 matches	level2	HILIC
M704T183B116801	M704T183	B116801	SM(d34:1)_RT568	C39H79N2O6P	M+H	703.573	703.575	2.8	182.9	NA	NA	0.9993	MS1+MS2 matches	level2	HILIC
M704T201B116801	M704T201	B116801	SM(d34:1)_RT568	C39H79N2O6P	M+H	703.573	703.575	2.8	200.8	NA	NA	0.9987	MS1+MS2 matches	level2	HILIC
M223T457_2C02291	M223T457_2	C02291	L-Cystathionine	C7H14N2O4S	M+H	223.074	223.075	1.3	457.3	NA	NA	0.9992	MS1+MS2 matches	level2	HILIC
M170T388C01152	M170T388	C01152	3-Methylhistidine	C7H11N3O2	M+H	170.092	170.092	1.7	388.1	NA	NA	0.9669	MS1+MS2 matches	level2	HILIC
M258T249_2B004201	M258T249_2	B004201	Car(6:1)_RT234	C13H23NO4	M+H	258.171	258.17	8	248.6	NA	NA	0.9856	MS1+MS2 matches	level2	HILIC
M787T44P0560	M787T44	P0560	PC(18:1(6Z)/18:1(6Z))	C44H84NO8P	M+H	786.597	786.601	4.1	44.1	NA	NA	0.9997	MS1+MS2 matches	level2	HILIC
M787T57P0560	M787T57	P0560	PC(18:1(6Z)/18:1(6Z))	C44H84NO8P	M+H	786.598	786.601	4	57.4	NA	NA	0.9997	MS1+MS2 matches	level2	HILIC
M749T144B116501	M749T144	B116501	PE(P-38:6)_RT634	C43H74NO7P	M+H	748.527	748.528	0.5	144.1	NA	NA	0.8674	MS1+MS2 matches	level2	HILIC
M454T222B103402	M454T222	B103402	LPC(O-14:0)_RT494	C22H48NO6P	M+H	454.328	454.329	2.1	222	NA	NA	0.9911	MS1+MS2 matches	level2	HILIC
M781T154B111001	M781T154	B111001	PC(36:5)_RT611	C44H78NO8P	M+H	780.549	780.554	5.8	154.1	NA	NA	0.9831	MS1+MS2 matches	level2	HILIC
M87T390C00741	M87T390	C00741	Diacetyl	C4H6O2	M+H	87.044	87.0441	0.4	390.3	NA	NA	1	MS1+MS2 matches	level2	HILIC
M303T483C00389	M303T483	C00389	Quercetin	C15H10O7	M+H	303.047	303.05	9	482.6	NA	NA	0.9997	MS1+MS2 matches	level2	HILIC
M768T440C00010	M768T440	C00010	Coenzyme A (CoA)	C21H36N7O16P3S	M+H	768.121	768.123	1.9	440	NA	NA	0.9973	MS1+MS2 matches	level2	HILIC
M274T231B000601	M274T231	B000601	Car(7:0)_RT288	C14H27NO4	M+H	274.202	274.201	8	230.6	NA	NA	0.9994	MS1+MS2 matches	level2	HILIC
M326T287B041602	M326T287	B041602	Car(10:3-O)_RT239	C17H27NO5	M+H	326.193	326.196	4.6	287.1	NA	NA	0.8067	MS1+MS2 matches	level2	HILIC
M747T44_1B109302	M747T44_1	B109302	PC(33:1)_RT566	C41H80NO8P	M+H	746.567	746.569	3.1	44.2	NA	NA	0.9973	MS1+MS2 matches	level2	HILIC
M747T157B109302	M747T157	B109302	PC(33:1)_RT566	C41H80NO8P	M+H	746.567	746.569	3	156.8	NA	NA	0.9973	MS1+MS2 matches	level2	HILIC
M405T479C00015	M405T479	C00015	Uridine 5'-diphosphate (UDP)	C9H14N2O12P2	M+H	405.01	405.009	1.2	479.4	NA	NA	0.9962	MS1+MS2 matches	level2	HILIC
M405T447_1C00015	M405T447_1	C00015	Uridine 5'-diphosphate (UDP)	C9H14N2O12P2	M+H	405.01	405.009	1.6	446.7	NA	NA	0.9962	MS1+MS2 matches	level2	HILIC
M498T260B106601	M498T260	B106601	LPS(16:0)_RT648	C22H44NO9P	M+H	498.283	498.283	0.6	259.8	NA	NA	0.9952	MS1+MS2 matches	level2	HILIC
M302T266B034002	M302T266	B034002	Car(8:1-O)_RT240	C15H27NO5	M+H	302.196	302.196	5.9	265.8	NA	NA	0.9659	MS1+MS2 matches	level2	HILIC
M302T234B034001	M302T234	B034001	Car(8:1-O)_RT277	C15H27NO5	M+H	302.196	302.196	5.7	233.9	NA	NA	0.9377	MS1+MS2 matches	level2	HILIC
M204T126C00645	M204T126	C00645	N-Acetylmannosamine	C8H15NO6	M+H-H2O	204.087	204.087	1.6	126	NA	NA	0.8969	MS1+MS2 matches	level2	HILIC
M717T153P0566	M717T153	P0566	PC(18:0/14:0)	C40H80NO8P	M+H-H2O	716.557	716.559	2.1	153.5	NA	NA	1	MS1+MS2 matches	level2	HILIC
M101T398_1L0197	M101T398_1	L0197	2-Methyl-3-hydroxybutyric acid	C5H10O3	M+H-H2O	101.06	101.06	0.6	397.9	NA	NA	0.874	MS1+MS2 matches	level2	HILIC
M87T390C01089	M87T390	C01089	DL-3-Hydroxybutyric acid	C4H8O3	M+H-H2O	87.044	87.044	0	390.3	NA	NA	0.9972	MS1+MS2 matches	level2	HILIC
M739T153B109803	M739T153	B109803	PC(34:3)_RT636	C42H78NO8P	M+H-H2O	738.541	738.543	2.6	152.8	NA	NA	0.9078	MS1+MS2 matches	level2	HILIC
M792T157B109901	M792T157	B109901	PC(34:4)_RT606	C42H76NO8P	M+K	792.498	792.494	4.9	157.5	NA	NA	0.992	MS1+MS2 matches	level2	HILIC
M809T152_1P0560	M809T152_1	P0560	PC(18:1(6Z)/18:1(6Z))	C44H84NO8P	M+Na	808.584	808.583	1.3	152.1	NA	NA	0.9918	MS1+MS2 matches	level2	HILIC
M621T262B106201	M621T262	B106201	LPI(18:1)_RT559	C27H51O12P	M+Na	621.3	621.301	1.2	262.5	NA	NA	0.8344	MS1+MS2 matches	level2	HILIC
M427T435C00015	M427T435	C00015	Uridine 5'-diphosphate (UDP)	C9H14N2O12P2	M+Na	426.992	426.991	0.9	435.4	NA	NA	0.884	MS1+MS2 matches	level2	HILIC
M816T44B111401	M816T44	B111401	PC(37:3)_RT568	C45H84NO8P	M+NH4	815.633	815.627	6.6	43.9	NA	NA	0.9897	MS1+MS2 matches	level2	HILIC
M102T419C06144	M102T419	C06144	3-Butynoic acid	C4H4O2	M+NH4	102.055	102.055	1	419	NA	NA	0.9999	MS1+MS2 matches	level2	HILIC
M102T480C06144	M102T480	C06144	3-Butynoic acid	C4H4O2	M+NH4	102.055	102.055	1.1	480	NA	NA	0.9999	MS1+MS2 matches	level2	HILIC
M214T277S0210	M214T277	S0210	1,3-Dimethyluric acid	C7H8N4O3	M+NH4	214.093	214.094	4	276.6	NA	NA	0.9956	MS1+MS2 matches	level2	HILIC
M122T298C01089	M122T298	C01089	DL-3-Hydroxybutyric acid	C4H8O3	M+NH4	122.081	122.081	1.8	297.7	NA	NA	0.8918	MS1+MS2 matches	level2	HILIC
M128T52C00450	M128T52	C00450	(S)-2,3,4,5-Tetrahydropyridine-2-carboxylate	C6H9NO2	M+H	128.071	128.071	1	51.8	NA	NA	NA	MS1+adduct annotation	level3	RPLC
M192T181C05635	M192T181	C05635	5-Hydroxyindoleacetate	C10H9NO3	M+H	192.069	192.066	7	180.6	NA	NA	NA	MS1+adduct annotation	level3	RPLC
M128T52C04092	M128T52	C04092	Delta1-Piperideine-2-carboxylate	C6H9NO2	M+H	128.071	128.071	1	51.8	NA	NA	NA	MS1+adduct annotation	level3	RPLC
M280T491C06121	M280T491	C06121	3-Ketosphingosine	C18H35NO2	M+H-H2O	280.264	280.263	0.1	490.9	NA	NA	NA	MS1+adduct annotation	level3	RPLC
M91T101C00556	M91T101	C00556	Benzyl alcohol	C7H8O	M+H-H2O	91.0541	91.0542	1.3	100.7	NA	NA	NA	MS1+adduct annotation	level3	RPLC
M227T48C04210	M227T48	C04210	N5-(L-1-Carboxyethyl)-L-ornithine	C8H16N2O4	M+Na	227.102	227.1	9.2	47.8	NA	NA	NA	MS1+adduct annotation	level3	RPLC
M181T92C02350	M181T92	C02350	(S)-Allantoin	C4H6N4O3	M+Na	181.032	181.033	8.8	92.1	NA	NA	NA	MS1+adduct annotation	level3	RPLC
M210T97C00296	M210T97	C00296	Quinate	C7H12O6	M+NH4	210.095	210.097	9.5	97	NA	NA	NA	MS1+adduct annotation	level3	RPLC
M91T69C15809	M91T69	C15809	Iminoglycine	C2H3NO2	M+NH4	91.0542	91.0503	8.6	69.3	NA	NA	NA	MS1+adduct annotation	level3	RPLC
M171T43_2C00632	M171T43_2	C00632	3-Hydroxyanthranilate	C7H7NO3	M+NH4	171.076	171.076	0.5	43.2	NA	NA	NA	MS1+adduct annotation	level3	RPLC
M301T387C00898	M301T387	C00898	(R,R)-Tartaric acid	C4H6O6	2M+H	301.039	301.04	4.9	387.1	NA	NA	NA	MS1+adduct annotation	level3	HILIC
M301T387C02107	M301T387	C02107	(S,S)-Tartaric acid	C4H6O6	2M+H	301.039	301.04	4.9	387.1	NA	NA	NA	MS1+adduct annotation	level3	HILIC
M120T418C05519	M120T418	C05519	L-Allothreonine	C4H9NO3	M+H	120.065	120.066	1.2	418.3	NA	NA	NA	MS1+adduct annotation	level3	HILIC
M120T418C12317	M120T418	C12317	D-Allothreonine	C4H9NO3	M+H	120.065	120.066	1.2	418.3	NA	NA	NA	MS1+adduct annotation	level3	HILIC
M120T418C00820	M120T418	C00820	D-Threonine	C4H9NO3	M+H	120.065	120.066	1.2	418.3	NA	NA	NA	MS1+adduct annotation	level3	HILIC
M118T313C00581	M118T313	C00581	Guanidinoacetate	C3H7N3O2	M+H	118.065	118.061	9.5	313	NA	NA	NA	MS1+adduct annotation	level3	HILIC
M237T308C02700	M237T308	C02700	L-Formylkynurenine	C11H12N2O4	M+H	237.087	237.087	1.7	307.7	NA	NA	NA	MS1+adduct annotation	level3	HILIC
M506T505_1C07024	M506T505_1	C07024	3'-Keto-3'-deoxy-ATP	C10H14N5O13P3	M+H	505.988	505.987	1	505.2	NA	NA	NA	MS1+adduct annotation	level3	HILIC
M294T394C03536	M294T394	C03536	Pyrimidine 5'-nucleotide	C9H14N2O7P	M+H	294.062	294.061	3.2	393.9	NA	NA	NA	MS1+adduct annotation	level3	HILIC
M245T393C06657	M245T393	C06657	Guanidinoproclavaminic acid	C9H16N4O4	M+H	245.124	245.124	0.2	392.6	NA	NA	NA	MS1+adduct annotation	level3	HILIC
M560T427C00301	M560T427	C00301	ADP-ribose	C15H23N5O14P2	M+H	560.08	560.079	1.7	426.6	NA	NA	NA	MS1+adduct annotation	level3	HILIC
M317T363C17935	M317T363	C17935	Cysteinyldopa	C12H16N2O6S	M+H	317.08	317.08	0.6	363.4	NA	NA	NA	MS1+adduct annotation	level3	HILIC
M198T463C03166	M198T463	C03166	Phosphoguanidinoacetate	C3H8N3O5P	M+H	198.027	198.027	0.3	463.3	NA	NA	NA	MS1+adduct annotation	level3	HILIC
M122T225C00097	M122T225	C00097	L-Cysteine	C3H7NO2S	M+H	122.027	122.027	0.4	225.2	NA	NA	NA	MS1+adduct annotation	level3	HILIC
M122T225C00793	M122T225	C00793	D-Cysteine	C3H7NO2S	M+H	122.027	122.027	0.4	225.2	NA	NA	NA	MS1+adduct annotation	level3	HILIC
M375T270C08565	M375T270	C08565	Portulacaxanthin II	C18H18N2O7	M+H	375.116	375.119	7.2	269.6	NA	NA	NA	MS1+adduct annotation	level3	HILIC
M125T513C03167	M125T513	C03167	Phosphonoacetaldehyde	C2H5O4P	M+H	125	125	0.4	512.6	NA	NA	NA	MS1+adduct annotation	level3	HILIC
M152T357C03298	M152T357	C03298	Nalpha-Methylhistidine	C7H11N3O2	M+H-H2O	152.082	152.082	0.5	356.8	NA	NA	NA	MS1+adduct annotation	level3	HILIC
M243T259C02827	M243T259	C02827	D-Glucose 6-sulfate	C6H12O9S	M+H-H2O	243.016	243.017	4.5	259.2	NA	NA	NA	MS1+adduct annotation	level3	HILIC
M219T316C00137	M219T316	C00137	myo-Inositol	C6H12O6	M+K	219.027	219.027	1.4	316.2	NA	NA	NA	MS1+adduct annotation	level3	HILIC
M126T404C00334	M126T404	C00334	4-Aminobutanoate	C4H9NO2	M+Na	126.055	126.053	18	404.2	NA	NA	NA	MS1+adduct annotation	level3	HILIC
M208T404_1C01005	M208T404_1	C01005	O-Phospho-L-serine	C3H8NO6P	M+Na	207.998	207.998	0.4	403.6	NA	NA	NA	MS1+adduct annotation	level3	HILIC
M160T227C00483	M160T227	C00483	Tyramine	C8H11NO	M+Na	160.076	160.073	13.3	227.2	NA	NA	NA	MS1+adduct annotation	level3	HILIC
M365T409C00185	M365T409	C00185	Cellobiose	C12H22O11	M+Na	365.105	365.106	2.5	409.3	NA	NA	NA	MS1+adduct annotation	level3	HILIC
M365T409C02964	M365T409	C02964	4-O-beta-D-Glucopyranosyl-D-mannose	C12H22O11	M+Na	365.105	365.106	2.5	409.3	NA	NA	NA	MS1+adduct annotation	level3	HILIC
M365T409C20236	M365T409	C20236	4-O-beta-D-Mannopyranosyl-D-glucopyranose	C12H22O11	M+Na	365.105	365.106	2.5	409.3	NA	NA	NA	MS1+adduct annotation	level3	HILIC
M365T409C00208	M365T409	C00208	Maltose	C12H22O11	M+Na	365.105	365.106	2.5	409.3	NA	NA	NA	MS1+adduct annotation	level3	HILIC
M365T409C00243	M365T409	C00243	Lactose	C12H22O11	M+Na	365.105	365.106	2.5	409.3	NA	NA	NA	MS1+adduct annotation	level3	HILIC
M203T316_1C16623	M203T316_1	C16623	Isonicotinylglycine	C8H8N2O3	M+Na	203.04	203.043	12.8	315.6	NA	NA	NA	MS1+adduct annotation	level3	HILIC
M98T361C03194	M98T361	C03194	(R)-1-Aminopropan-2-ol	C3H9NO	M+Na	98.06	98.0577	4.7	360.7	NA	NA	NA	MS1+adduct annotation	level3	HILIC
M365T409C02048	M365T409	C02048	Laminaribiose	C12H22O11	M+Na	365.105	365.106	2.5	409.3	NA	NA	NA	MS1+adduct annotation	level3	HILIC
M365T409C01518	M365T409	C01518	Nigerose	C12H22O11	M+Na	365.105	365.106	2.5	409.3	NA	NA	NA	MS1+adduct annotation	level3	HILIC
M273T407C00669	M273T407	C00669	gamma-L-Glutamyl-L-cysteine	C8H14N2O5S	M+Na	273.053	273.052	3.9	406.9	NA	NA	NA	MS1+adduct annotation	level3	HILIC
M412T286_1C05993	M412T286_1	C05993	Acetyl adenylate	C12H16N5O8P	M+Na	412.067	412.063	10.3	285.8	NA	NA	NA	MS1+adduct annotation	level3	HILIC
M358T444C04540	M358T444	C04540	N4-(Acetyl-beta-D-glucosaminyl)asparagine	C12H21N3O8	M+Na	358.122	358.122	0.5	444	NA	NA	NA	MS1+adduct annotation	level3	HILIC
M169T307C00819	M169T307	C00819	D-Glutamine	C5H10N2O3	M+Na	169.06	169.058	7.4	307	NA	NA	NA	MS1+adduct annotation	level3	HILIC
M426T490C00112	M426T490	C00112	CDP	C9H15N3O11P2	M+Na	426.006	426.007	3.5	489.6	NA	NA	NA	MS1+adduct annotation	level3	HILIC
M335T270C20567	M335T270	C20567	7,8-Dihydroneopterin 2',3'-cyclic phosphate	C9H12N5O6P	M+NH4	335.091	335.086	12.8	269.8	NA	NA	NA	MS1+adduct annotation	level3	HILIC
M193T94C00954	M193T94	C00954	Indole-3-acetate	C10H9NO2	M+NH4	193.097	193.097	0.1	94	NA	NA	NA	MS1+adduct annotation	level3	HILIC
M258T317C20807	M258T317	C20807	3-Hydroxy-L-phenylalanine	C9H11NO3	M-H+2K	257.993	257.993	1.5	317.3	NA	NA	NA	MS1+adduct annotation	level3	HILIC
M258T317C03290	M258T317	C03290	L-threo-3-Phenylserine	C9H11NO3	M-H+2K	257.993	257.993	1.5	317.3	NA	NA	NA	MS1+adduct annotation	level3	HILIC
M175T45C01047	M175T45	C01047	N5-Ethyl-L-glutamine	C7H14N2O3	M+H	175.108	175.108	0.8	45.2	NA	NA	0.994348	MS1+surrogate MS2 matches	level3	RPLC
M300T533C02934	M300T533	C02934	3-Dehydrosphinganine	C18H37NO2	M+H	300.289	300.29	1.1	533.3	NA	NA	0.7587	MS1+surrogate MS2 matches	level3	RPLC
M234T133C08062	M234T133	C08062	2-Hydroxy-6-oxo-(2'-aminophenyl)-hexa-2,4-dienoate	C12H11NO4	M+H	234.08	234.076	14.9	132.8	NA	NA	0.9826	MS1+surrogate MS2 matches	level3	RPLC
M159T108C03453	M159T108	C03453	gamma-Oxalocrotonate	C6H6O5	M+H	159.033	159.029	25	108	NA	NA	0.9799	MS1+surrogate MS2 matches	level3	RPLC
M272T282C06160	M272T282	C06160	(S)-Norcoclaurine	C16H17NO3	M+H	272.132	272.128	12.7	281.9	NA	NA	0.9915	MS1+surrogate MS2 matches	level3	RPLC
M179T49C01419	M179T49	C01419	Cys-Gly	C5H10N2O3S	M+H	179.048	179.049	0.6	49	NA	NA	0.822006	MS1+surrogate MS2 matches	level3	RPLC
M282T542C02934	M282T542	C02934	3-Dehydrosphinganine	C18H37NO2	M+H-H2O	282.279	282.279	0.2	542.1	NA	NA	0.8915	MS1+surrogate MS2 matches	level3	RPLC
M499T121C18235	M499T121	C18235	S-(Hydroxymethyl)mycothiol	C18H32N2O13S	M+H-H2O	499.157	499.159	3.6	120.7	NA	NA	0.9066	MS1+surrogate MS2 matches	level3	RPLC
M385T101C04352	M385T101	C04352	(R)-4'-Phosphopantothenoyl-L-cysteine	C12H23N2O9PS	M+H-H2O	385.084	385.083	3.7	100.7	NA	NA	0.6227	MS1+surrogate MS2 matches	level3	RPLC
M504T504C03640	M504T504	C03640	Sphingosyl-phosphocholine	C23H50N2O5P	M+K	504.308	504.309	1.7	503.7	NA	NA	0.5537	MS1+surrogate MS2 matches	level3	RPLC
M598T102C14856	M598T102	C14856	7,8-Dihydro-7-hydroxy-8-S-glutathionyl-benzo[a]pyrene	C30H29N3O7S	M+Na	598.161	598.162	1.2	101.7	NA	NA	0.9693	MS1+surrogate MS2 matches	level3	RPLC
M409T492C00187	M409T492	C00187	Cholesterol	C27H46O	M+Na	409.342	409.344	5	492.3	NA	NA	0.8048	MS1+surrogate MS2 matches	level3	RPLC
M482T243C00440	M482T243	C00440	5-Methyltetrahydrofolate	C20H25N7O6	M+Na	482.175	482.176	1.1	243.4	NA	NA	0.9902	MS1+surrogate MS2 matches	level3	RPLC
M192T66C02734	M192T66	C02734	Phenolic phosphate	C6H7O4P	M+NH4	192.04	192.042	12.5	65.5	NA	NA	0.5768	MS1+surrogate MS2 matches	level3	RPLC
M176T93_2C03703	M176T93_2	C03703	L-5-Carboxymethylhydantoin	C5H6N2O4	M+NH4	176.071	176.067	9.6	93.4	NA	NA	0.9999	MS1+surrogate MS2 matches	level3	RPLC
M160T93C05281	M160T93	C05281	5-Methylbarbiturate	C5H6N2O3	M+NH4	160.076	160.072	9.7	93.4	NA	NA	0.8776	MS1+surrogate MS2 matches	level3	RPLC
M191T93C06556	M191T93	C06556	Deisopropylatrazine	C5H8ClN5	M+NH4	191.081	191.081	2	93.4	NA	NA	0.9561	MS1+surrogate MS2 matches	level3	RPLC
M246T121C18911	M246T121	C18911	(R)-4-Phosphopantoate	C6H13O7P	M+NH4	246.072	246.074	8.9	121	NA	NA	0.9645	MS1+surrogate MS2 matches	level3	RPLC
M148T92C02132	M148T92	C02132	Acetylpyruvate	C5H6O4	M+NH4	148.06	148.061	0.7	92.4	NA	NA	0.9202	MS1+surrogate MS2 matches	level3	RPLC
M230T88C12624	M230T88	C12624	2-Hydroxy-6-ketononatrienedioate	C9H8O6	M+NH4	230.07	230.066	17	88.4	NA	NA	0.8403	MS1+surrogate MS2 matches	level3	RPLC
M200T339C14097	M200T339	C14097	2-Hydroxyisophthalic acid	C8H6O5	M+NH4	200.059	200.055	19.9	339.1	NA	NA	0.9942	MS1+surrogate MS2 matches	level3	RPLC
M200T326C14097	M200T326	C14097	2-Hydroxyisophthalic acid	C8H6O5	M+NH4	200.059	200.055	19.4	325.9	NA	NA	0.9887	MS1+surrogate MS2 matches	level3	RPLC
M148T92C02800	M148T92	C02800	4,5-Dioxopentanoate	C5H6O4	M+NH4	148.06	148.061	0.7	92.4	NA	NA	0.754	MS1+surrogate MS2 matches	level3	RPLC
M367T425C04734	M367T425	C04734	1-(5'-Phosphoribosyl)-5-formamido-4-imidazolecarboxamide	C10H15N4O9P	M+H	367.066	367.065	1.7	424.7	NA	NA	0.999432	MS1+surrogate MS2 matches	level3	HILIC
M271T249_2C17238	M271T249_2	C17238	S-(Hydroxyphenylacetothiohydroximoyl)-L-cysteine	C11H14N2O4S	M+H	271.075	271.075	0.8	249.2	NA	NA	0.9992	MS1+surrogate MS2 matches	level3	HILIC
M118T299C15987	M118T299	C15987	4-Methylaminobutyrate	C5H11NO2	M+H	118.086	118.086	0.7	299	NA	NA	0.7142	MS1+surrogate MS2 matches	level3	HILIC
M148T433C05574	M148T433	C05574	3-Aminopentanedioate	C5H9NO4	M+H	148.06	148.06	1.1	433.4	NA	NA	0.9971	MS1+surrogate MS2 matches	level3	HILIC
M148T485C05574	M148T485	C05574	3-Aminopentanedioate	C5H9NO4	M+H	148.06	148.06	1.7	485.4	NA	NA	0.9849	MS1+surrogate MS2 matches	level3	HILIC
M335T441C01225	M335T441	C01225	sn-Glycero-3-phospho-1-inositol	C9H19O11P	M+H	335.074	335.074	0.3	441.4	NA	NA	0.921441	MS1+surrogate MS2 matches	level3	HILIC
M129T231C02837	M129T231	C02837	L-Lysine 1,6-lactam	C6H12N2O	M+H	129.102	129.102	0.3	231.4	NA	NA	0.640839	MS1+surrogate MS2 matches	level3	HILIC
M408T441C03174	M408T441	C03174	S-Succinylglutathione	C14H21N3O9S	M+H	408.107	408.107	0.4	440.7	NA	NA	0.509073	MS1+surrogate MS2 matches	level3	HILIC
M188T269C01215	M188T269	C01215	2-(Acetamidomethylene)succinate	C7H9NO5	M+H	188.054	188.055	4.6	268.7	NA	NA	0.9521	MS1+surrogate MS2 matches	level3	HILIC
M129T353C05715	M129T353	C05715	gamma-Amino-gamma-cyanobutanoate	C5H8N2O2	M+H	129.066	129.066	0.6	353.4	NA	NA	0.921701	MS1+surrogate MS2 matches	level3	HILIC
M294T306C16518	M294T306	C16518	S-(Indolylmethylthiohydroximoyl)-L-cysteine	C13H15N3O3S	M+H	294.091	294.091	0.6	306	NA	NA	0.9291	MS1+surrogate MS2 matches	level3	HILIC
M567T383C00052	M567T383	C00052	UDP-alpha-D-galactose	C15H24N2O17P2	M+H	567.062	567.062	1.4	382.6	NA	NA	0.810168	MS1+surrogate MS2 matches	level3	HILIC
M325T421C20831	M325T421	C20831	6-Deoxy-6-sulfo-D-fructose 1-phosphate	C6H13O11PS	M+H	324.999	324.999	1.5	420.6	NA	NA	0.6472	MS1+surrogate MS2 matches	level3	HILIC
M248T288C05931	M248T288	C05931	N-Succinyl-L-glutamate	C9H13NO7	M+H	248.081	248.077	17.7	287.7	NA	NA	0.705086	MS1+surrogate MS2 matches	level3	HILIC
M1073T505C00920	M1073T505	C00920	CoA-glutathione	C31H51N10O22P3S2	M+H	1073.19	1073.19	1.4	505.2	NA	NA	0.9218	MS1+surrogate MS2 matches	level3	HILIC
M74T213C02787	M74T213	C02787	2-Methylpropanamine	C4H11N	M+H	74.0964	74.0964	0.7	213.1	NA	NA	0.9996	MS1+surrogate MS2 matches	level3	HILIC
M348T493C01367	M348T493	C01367	3'-AMP	C10H14N5O7P	M+H	348.07	348.07	0.2	493.3	NA	NA	0.97434	MS1+surrogate MS2 matches	level3	HILIC
M854T479C00083	M854T479	C00083	Malonyl-CoA	C24H38N7O19P3S	M+H	854.123	854.123	0.5	479.4	NA	NA	0.914218	MS1+surrogate MS2 matches	level3	HILIC
M148T433C03618	M148T433	C03618	L-threo-3-Methylaspartate	C5H9NO4	M+H	148.06	148.06	1.1	433.4	NA	NA	0.9971	MS1+surrogate MS2 matches	level3	HILIC
M148T485C03618	M148T485	C03618	L-threo-3-Methylaspartate	C5H9NO4	M+H	148.06	148.06	1.7	485.4	NA	NA	0.9849	MS1+surrogate MS2 matches	level3	HILIC
M622T500C20742	M622T500	C20742	2'-Phospho-cyclic ADP-ribose	C15H22N5O16P3	M+H	622.036	622.035	1.4	499.9	NA	NA	0.986436	MS1+surrogate MS2 matches	level3	HILIC
M176T73C02298	M176T73	C02298	N-Acetylindoxyl	C10H9NO2	M+H	176.071	176.071	1	73.2	NA	NA	1	MS1+surrogate MS2 matches	level3	HILIC
M176T56C02298	M176T56	C02298	N-Acetylindoxyl	C10H9NO2	M+H	176.071	176.071	1	56.3	NA	NA	0.999998	MS1+surrogate MS2 matches	level3	HILIC
M288T424_1C03506	M288T424_1	C03506	Indoleglycerol phosphate	C11H14NO6P	M+H	288.065	288.063	5.6	424.1	NA	NA	0.9979	MS1+surrogate MS2 matches	level3	HILIC
M175T532C00062	M175T532	C00062	L-Arginine	C6H14N4O2	M+H	175.119	175.119	0.7	531.8	NA	NA	0.9752	MS1+surrogate MS2 matches	level3	HILIC
M175T532C00792	M175T532	C00792	D-Arginine	C6H14N4O2	M+H	175.119	175.119	0.7	531.8	NA	NA	0.9752	MS1+surrogate MS2 matches	level3	HILIC
M156T407C01162	M156T407	C01162	3-(Pyrazol-1-yl)-L-alanine	C6H9N3O2	M+H	156.077	156.077	0.1	406.6	NA	NA	0.8312	MS1+surrogate MS2 matches	level3	HILIC
M335T441C04641	M335T441	C04641	2-(alpha-D-Galactosyl)-sn-glycerol 3-phosphate	C9H19O11P	M+H	335.074	335.074	0.3	441.4	NA	NA	0.921441	MS1+surrogate MS2 matches	level3	HILIC
M335T441C10517	M335T441	C10517	2-(alpha-D-Glucosyl)-sn-glycerol 3-phosphate	C9H19O11P	M+H	335.074	335.074	0.3	441.4	NA	NA	0.921441	MS1+surrogate MS2 matches	level3	HILIC
M161T554C02728	M161T554	C02728	N6-Methyl-L-lysine	C7H16N2O2	M+H	161.128	161.128	0.5	554.3	NA	NA	0.95213	MS1+surrogate MS2 matches	level3	HILIC
M176T129C00954	M176T129	C00954	Indole-3-acetate	C10H9NO2	M+H	176.071	176.071	0.4	129.4	NA	NA	1	MS1+surrogate MS2 matches	level3	HILIC
M335T441C04703	M335T441	C04703	alpha-D-Galactosyl-(1,1')-sn-glycerol 3-phosphate	C9H19O11P	M+H	335.074	335.074	0.3	441.4	NA	NA	0.921441	MS1+surrogate MS2 matches	level3	HILIC
M148T433C00217	M148T433	C00217	D-Glutamate	C5H9NO4	M+H	148.06	148.06	1.1	433.4	NA	NA	0.9971	MS1+surrogate MS2 matches	level3	HILIC
M148T485C00217	M148T485	C00217	D-Glutamate	C5H9NO4	M+H	148.06	148.06	1.7	485.4	NA	NA	0.9849	MS1+surrogate MS2 matches	level3	HILIC
M148T433C00302	M148T433	C00302	Glutamate	C5H9NO4	M+H	148.06	148.06	1.1	433.4	NA	NA	0.7928	MS1+surrogate MS2 matches	level3	HILIC
M148T485C00302	M148T485	C00302	Glutamate	C5H9NO4	M+H	148.06	148.06	1.7	485.4	NA	NA	0.6944	MS1+surrogate MS2 matches	level3	HILIC
M219T417C03738	M219T417	C03738	gamma-L-Glutamyl-D-alanine	C8H14N2O5	M+H	219.098	219.098	2	416.6	NA	NA	0.836176	MS1+surrogate MS2 matches	level3	HILIC
M198T314C00355	M198T314	C00355	3,4-Dihydroxy-L-phenylalanine	C9H11NO4	M+H	198.074	198.076	12.2	314.3	NA	NA	0.9972	MS1+surrogate MS2 matches	level3	HILIC
M423T314C20985	M423T314	C20985	2-Sulfotrehalose	C12H22O14S	M+H	423.084	423.08	9.4	313.7	NA	NA	0.9933	MS1+surrogate MS2 matches	level3	HILIC
M423T447_2C20985	M423T447_2	C20985	2-Sulfotrehalose	C12H22O14S	M+H	423.079	423.08	2.4	447.3	NA	NA	0.987742	MS1+surrogate MS2 matches	level3	HILIC
M260T423C00352	M260T423	C00352	D-Glucosamine 6-phosphate	C6H14NO8P	M+H	260.053	260.053	0.4	422.6	NA	NA	0.566285	MS1+surrogate MS2 matches	level3	HILIC
M524T501C00044	M524T501	C00044	GTP	C10H16N5O14P3	M+H	523.997	523.998	1.8	500.6	NA	NA	0.9968	MS1+surrogate MS2 matches	level3	HILIC
M176T73C03230	M176T73	C03230	(Indol-3-yl)glycolaldehyde	C10H9NO2	M+H	176.071	176.071	1	73.2	NA	NA	1	MS1+surrogate MS2 matches	level3	HILIC
M176T56C03230	M176T56	C03230	(Indol-3-yl)glycolaldehyde	C10H9NO2	M+H	176.071	176.071	1	56.3	NA	NA	0.999998	MS1+surrogate MS2 matches	level3	HILIC
M203T514C03626	M203T514	C03626	NG,NG-Dimethyl-L-arginine	C8H18N4O2	M+H	203.15	203.15	1.9	513.9	NA	NA	0.5377	MS1+surrogate MS2 matches	level3	HILIC
M203T528C03626	M203T528	C03626	NG,NG-Dimethyl-L-arginine	C8H18N4O2	M+H	203.15	203.15	0.6	528.4	NA	NA	0.5377	MS1+surrogate MS2 matches	level3	HILIC
M125T539C03167	M125T539	C03167	Phosphonoacetaldehyde	C2H5O4P	M+H	125	125	1.2	539	NA	NA	0.9817	MS1+surrogate MS2 matches	level3	HILIC
M260T423C06156	M260T423	C06156	alpha-D-Glucosamine 1-phosphate	C6H14NO8P	M+H	260.053	260.053	0.4	422.6	NA	NA	0.98561	MS1+surrogate MS2 matches	level3	HILIC
M147T434C00819	M147T434	C00819	D-Glutamine	C5H10N2O3	M+H	147.076	147.076	1	434.1	NA	NA	0.999	MS1+surrogate MS2 matches	level3	HILIC
M147T451C00819	M147T451	C00819	D-Glutamine	C5H10N2O3	M+H	147.076	147.076	1	450.6	NA	NA	0.9991	MS1+surrogate MS2 matches	level3	HILIC
M156T407C03771	M156T407	C03771	5-Guanidino-2-oxopentanoate	C6H11N3O3	M+H-H2O	156.077	156.077	0.4	406.6	NA	NA	0.8312	MS1+surrogate MS2 matches	level3	HILIC
M144T249C01077	M144T249	C01077	O-Acetyl-L-homoserine	C6H11NO4	M+H-H2O	144.065	144.066	0.7	249.2	NA	NA	0.8253	MS1+surrogate MS2 matches	level3	HILIC
M144T249C03210	M144T249	C03210	Alanopine	C6H11NO4	M+H-H2O	144.065	144.066	0.7	249.2	NA	NA	0.9535	MS1+surrogate MS2 matches	level3	HILIC
M173T433C00680	M173T433	C00680	meso-2,6-Diaminoheptanedioate	C7H14N2O4	M+H-H2O	173.092	173.092	1.4	432.7	NA	NA	0.5687	MS1+surrogate MS2 matches	level3	HILIC
M329T355C21160	M329T355	C21160	L-Alanyl-gamma-D-glutamyl-L-lysine	C14H26N4O6	M+H-H2O	329.182	329.182	0.4	355.4	NA	NA	0.9948	MS1+surrogate MS2 matches	level3	HILIC
M615T428C19971	M615T428	C19971	UDP-2,4-bis(acetamido)-2,4,6-trideoxy-beta-L-altropyranose	C19H30N4O16P2	M+H-H2O	615.105	615.11	7.5	428.1	NA	NA	0.7429	MS1+surrogate MS2 matches	level3	HILIC
M227T351C06657	M227T351	C06657	Guanidinoproclavaminic acid	C9H16N4O4	M+H-H2O	227.114	227.114	0.7	350.7	NA	NA	0.9119	MS1+surrogate MS2 matches	level3	HILIC
M162T301C00329	M162T301	C00329	D-Glucosamine	C6H13NO5	M+H-H2O	162.076	162.076	1.1	301.1	NA	NA	0.6378	MS1+surrogate MS2 matches	level3	HILIC
M219T316C14095	M219T316	C14095	2-Hydroxy-3-carboxybenzalpyruvate	C11H8O6	M+H-H2O	219.027	219.029	8.6	316.2	NA	NA	0.5715	MS1+surrogate MS2 matches	level3	HILIC
M144T435C02207	M144T435	C02207	beta-Alanopine	C6H11NO4	M+H-H2O	144.065	144.066	0.7	435.4	NA	NA	0.9859	MS1+surrogate MS2 matches	level3	HILIC
M144T249C02207	M144T249	C02207	beta-Alanopine	C6H11NO4	M+H-H2O	144.065	144.066	0.7	249.2	NA	NA	0.8013	MS1+surrogate MS2 matches	level3	HILIC
M143T363C03153	M143T363	C03153	N5-Methyl-L-glutamine	C6H12N2O3	M+H-H2O	143.082	143.081	0.1	363.4	NA	NA	0.9521	MS1+surrogate MS2 matches	level3	HILIC
M129T231C01142	M129T231	C01142	(3S)-3,6-Diaminohexanoate	C6H14N2O2	M+H-H2O	129.102	129.102	0.6	231.4	NA	NA	0.6408	MS1+surrogate MS2 matches	level3	HILIC
M648T423C00857	M648T423	C00857	Deamino-NAD+	C21H27N6O15P2	M+H-H2O	648.093	648.098	7.8	423.3	NA	NA	0.8517	MS1+surrogate MS2 matches	level3	HILIC
M143T363C19929	M143T363	C19929	N(alpha)-Acetyl-L-2,4-diaminobutyrate	C6H12N2O3	M+H-H2O	143.082	143.081	0.1	363.4	NA	NA	0.8324	MS1+surrogate MS2 matches	level3	HILIC
M572T435C04613	M572T435	C04613	UDP-2-acetamido-4-dehydro-2,6-dideoxyglucose	C17H25N3O16P2	M+H-H2O	572.068	572.068	0.2	434.7	NA	NA	0.9375	MS1+surrogate MS2 matches	level3	HILIC
M572T435C19823	M572T435	C19823	UDP-2-acetamido-2,6-dideoxy-beta-L-arabino-hexos-4-ulose	C17H25N3O16P2	M+H-H2O	572.068	572.068	0.2	434.7	NA	NA	0.9375	MS1+surrogate MS2 matches	level3	HILIC
M144T435C01046	M144T435	C01046	N-Methyl-L-glutamate	C6H11NO4	M+H-H2O	144.065	144.066	0.7	435.4	NA	NA	0.9997	MS1+surrogate MS2 matches	level3	HILIC
M144T249C01046	M144T249	C01046	N-Methyl-L-glutamate	C6H11NO4	M+H-H2O	144.065	144.066	0.7	249.2	NA	NA	0.988	MS1+surrogate MS2 matches	level3	HILIC
M143T363C06442	M143T363	C06442	N(gamma)-Acetyldiaminobutyrate	C6H12N2O3	M+H-H2O	143.082	143.081	0.1	363.4	NA	NA	0.5815	MS1+surrogate MS2 matches	level3	HILIC
M671T469C20357	M671T469	C20357	UDP-N,N'-Diacetylbacillosamine	C19H30N4O16P2	M+K	671.074	671.076	2.8	469.3	NA	NA	0.8569	MS1+surrogate MS2 matches	level3	HILIC
M291T356C17242	M291T356	C17242	S-(4-Methylthiobutylthiohydroximoyl)-L-cysteine	C8H16N2O3S2	M+K	291.022	291.023	6.3	356.1	NA	NA	0.8962	MS1+surrogate MS2 matches	level3	HILIC
M209T143C07123	M209T143	C07123	2-Hydroxy-6-oxo-octa-2,4-dienoate	C8H10O4	M+K	209.024	209.021	12.9	143.5	NA	NA	0.6024	MS1+surrogate MS2 matches	level3	HILIC
M126T435C00334	M126T435	C00334	4-Aminobutanoate	C4H9NO2	M+Na	126.055	126.053	18	435.4	NA	NA	1	MS1+surrogate MS2 matches	level3	HILIC
M527T462C05404	M527T462	C05404	D-Gal alpha 1->6D-Gal alpha 1->6D-Glucose	C18H32O16	M+Na	527.158	527.158	1.6	461.9	NA	NA	0.9102	MS1+surrogate MS2 matches	level3	HILIC
M527T462C06219	M527T462	C06219	Cellotriose	C18H32O16	M+Na	527.158	527.158	1.6	461.9	NA	NA	0.9102	MS1+surrogate MS2 matches	level3	HILIC
M203T281C16623	M203T281	C16623	Isonicotinylglycine	C8H8N2O3	M+Na	203.04	203.043	12.8	281.2	NA	NA	0.9729	MS1+surrogate MS2 matches	level3	HILIC
M245T270C02655	M245T270	C02655	6-Acetyl-D-glucose	C8H14O7	M+Na	245.06	245.063	13.7	269.8	NA	NA	0.8175	MS1+surrogate MS2 matches	level3	HILIC
M245T407C00542	M245T407	C00542	Cystathionine	C7H14N2O4S	M+Na	245.059	245.057	8.5	406.6	NA	NA	0.8324	MS1+surrogate MS2 matches	level3	HILIC
M197T308C00437	M197T308	C00437	N-Acetylornithine	C7H14N2O3	M+Na	197.092	197.09	10.9	308	NA	NA	0.9265	MS1+surrogate MS2 matches	level3	HILIC
M388T363C17951	M388T363	C17951	N-Acetylbialaphos	C13H24N3O7P	M+Na	388.128	388.124	9.3	363.4	NA	NA	0.8798	MS1+surrogate MS2 matches	level3	HILIC
M527T462C00492	M527T462	C00492	Raffinose	C18H32O16	M+Na	527.158	527.158	1.6	461.9	NA	NA	0.9102	MS1+surrogate MS2 matches	level3	HILIC
M890T472C01213	M890T472	C01213	(R)-Methylmalonyl-CoA	C25H40N7O19P3S	M+Na	890.122	890.121	2.2	472	NA	NA	0.970044	MS1+surrogate MS2 matches	level3	HILIC
M890T472C02557	M890T472	C02557	Methylmalonyl-CoA	C25H40N7O19P3S	M+Na	890.122	890.121	2.2	472	NA	NA	0.970044	MS1+surrogate MS2 matches	level3	HILIC
M890T472C00683	M890T472	C00683	(S)-Methylmalonyl-CoA	C25H40N7O19P3S	M+Na	890.122	890.121	2.2	472	NA	NA	0.970044	MS1+surrogate MS2 matches	level3	HILIC
M283T474C00668	M283T474	C00668	alpha-D-Glucose 6-phosphate	C6H13O9P	M+Na	283.019	283.019	0.6	474	NA	NA	0.9983	MS1+surrogate MS2 matches	level3	HILIC
M283T474C00275	M283T474	C00275	D-Mannose 6-phosphate	C6H13O9P	M+Na	283.019	283.019	0.6	474	NA	NA	0.9983	MS1+surrogate MS2 matches	level3	HILIC
M283T474C01113	M283T474	C01113	D-Galactose 6-phosphate	C6H13O9P	M+Na	283.019	283.019	0.6	474	NA	NA	0.9983	MS1+surrogate MS2 matches	level3	HILIC
M283T474C01172	M283T474	C01172	beta-D-Glucose 6-phosphate	C6H13O9P	M+Na	283.019	283.019	0.6	474	NA	NA	0.9983	MS1+surrogate MS2 matches	level3	HILIC
M270T308C00018	M270T308	C00018	Pyridoxal phosphate	C8H10NO6P	M+Na	270.01	270.014	13.2	308.3	NA	NA	0.9892	MS1+surrogate MS2 matches	level3	HILIC
M527T462C03848	M527T462	C03848	6F-alpha-D-Galactosylsucrose	C18H32O16	M+Na	527.158	527.158	1.6	461.9	NA	NA	0.9102	MS1+surrogate MS2 matches	level3	HILIC
M244T269C00645	M244T269	C00645	N-Acetyl-D-mannosamine	C8H15NO6	M+Na	244.079	244.079	0.6	269.2	NA	NA	0.974678	MS1+surrogate MS2 matches	level3	HILIC
M513T482C05560	M513T482	C05560	L-2-Aminoadipate adenylate	C16H23N6O10P	M+Na	513.109	513.111	4	482	NA	NA	0.7985	MS1+surrogate MS2 matches	level3	HILIC
M168T351C01035	M168T351	C01035	4-Guanidinobutanoate	C5H11N3O2	M+Na	168.077	168.074	12.9	351.4	NA	NA	0.9979	MS1+surrogate MS2 matches	level3	HILIC
M527T462C03661	M527T462	C03661	1F-beta-D-Fructosylsucrose	C18H32O16	M+Na	527.158	527.158	1.6	461.9	NA	NA	0.9102	MS1+surrogate MS2 matches	level3	HILIC
M890T472C00091	M890T472	C00091	Succinyl-CoA	C25H40N7O19P3S	M+Na	890.122	890.121	2.2	472	NA	NA	0.970044	MS1+surrogate MS2 matches	level3	HILIC
M518T461C16426	M518T461	C16426	Isopentenyladenosine-5'-diphosphate	C15H23N5O10P2	M+Na	518.087	518.081	10.4	461.3	NA	NA	0.57134	MS1+surrogate MS2 matches	level3	HILIC
M456T294C20776	M456T294	C20776	N-Acetylaspartylglutamylglutamate	C16H23N3O11	M+Na	456.125	456.123	4.7	294.4	NA	NA	0.5852	MS1+surrogate MS2 matches	level3	HILIC
M203T281C05380	M203T281	C05380	Nicotinurate	C8H8N2O3	M+Na	203.04	203.043	12.8	281.2	NA	NA	0.9718	MS1+surrogate MS2 matches	level3	HILIC
M88T216C05670	M88T216	C05670	3-Aminopropiononitrile	C3H6N2	M+NH4	88.0869	88.087	1.1	215.8	NA	NA	0.7155	MS1+surrogate MS2 matches	level3	HILIC
M166T191C02753	M166T191	C02753	D-Xylono-1,4-lactone	C5H8O5	M+NH4	166.072	166.071	6.8	191.4	NA	NA	0.9998	MS1+surrogate MS2 matches	level3	HILIC
M166T191C00652	M166T191	C00652	D-Arabinono-1,4-lactone	C5H8O5	M+NH4	166.072	166.071	6.8	191.4	NA	NA	0.9644	MS1+surrogate MS2 matches	level3	HILIC
M166T191C01114	M166T191	C01114	L-Arabinono-1,4-lactone	C5H8O5	M+NH4	166.072	166.071	6.8	191.4	NA	NA	0.9644	MS1+surrogate MS2 matches	level3	HILIC
M164T195C06030	M164T195	C06030	Methyloxaloacetate	C5H6O5	M+NH4	164.057	164.055	8.4	195.3	NA	NA	0.9996	MS1+surrogate MS2 matches	level3	HILIC
M144T81C02814	M144T81	C02814	Benzene-1,2,4-triol	C6H6O3	M+NH4	144.065	144.066	1.3	80.9	NA	NA	0.819	MS1+surrogate MS2 matches	level3	HILIC
M598T479C02330	M598T479	C02330	UDP-L-iduronate	C15H22N2O18P2	M+NH4	598.067	598.068	2.3	479.4	NA	NA	0.9799	MS1+surrogate MS2 matches	level3	HILIC
M598T479C00617	M598T479	C00617	UDP-D-galacturonate	C15H22N2O18P2	M+NH4	598.067	598.068	2.3	479.4	NA	NA	0.9992	MS1+surrogate MS2 matches	level3	HILIC
M167T102C03742	M167T102	C03742	(S)-4-Hydroxymandelonitrile	C8H7NO2	M+NH4	167.082	167.082	0.7	102.3	NA	NA	0.5852	MS1+surrogate MS2 matches	level3	HILIC
M584T447C00052	M584T447	C00052	UDP-alpha-D-galactose	C15H24N2O17P2	M+NH4	584.088	584.089	1.7	446.7	NA	NA	0.9994	MS1+surrogate MS2 matches	level3	HILIC
M154T76C00548	M154T76	C00548	Phenyl acetate	C8H8O2	M+NH4	154.086	154.086	0.2	76.2	NA	NA	0.8324	MS1+surrogate MS2 matches	level3	HILIC
M383T419C17951	M383T419	C17951	N-Acetylbialaphos	C13H24N3O7P	M+NH4	383.165	383.169	10.1	419.3	NA	NA	0.9702	MS1+surrogate MS2 matches	level3	HILIC
M855T383C05989	M855T383	C05989	3-Oxopropionyl-CoA	C24H38N7O18P3S	M+NH4	855.152	855.155	3.6	383.1	NA	NA	0.6457	MS1+surrogate MS2 matches	level3	HILIC
M166T267C06032	M166T267	C06032	D-erythro-3-Methylmalate	C5H8O5	M+NH4	166.072	166.071	6.8	267.2	NA	NA	0.9622	MS1+surrogate MS2 matches	level3	HILIC
M178T289C20846	M178T289	C20846	3-Oxo-3-ureidoisobutyrate	C5H8N2O4	M+NH4	178.086	178.082	9.3	289	NA	NA	1	MS1+surrogate MS2 matches	level3	HILIC
M451T460C16445	M451T460	C16445	Dihydrozeatin riboside monophosphate	C15H24N5O8P	M+NH4	451.167	451.17	7.4	460	NA	NA	0.6028	MS1+surrogate MS2 matches	level3	HILIC
M154T76C20645	M154T76	C20645	Methyl benzoate	C8H8O2	M+NH4	154.086	154.086	0.2	76.2	NA	NA	0.9265	MS1+surrogate MS2 matches	level3	HILIC
M276T409C00670	M276T409	C00670	sn-Glycero-3-phosphocholine	C8H21NO6P	M+NH4	276.144	276.145	1.3	408.6	NA	NA	0.576429	MS1+surrogate MS2 matches	level3	HILIC
M166T267C00684	M166T267	C00684	2-Dehydro-3-deoxy-L-arabinonate	C5H8O5	M+NH4	166.072	166.071	6.8	267.2	NA	NA	0.7514	MS1+surrogate MS2 matches	level3	HILIC
M166T267C03826	M166T267	C03826	2-Dehydro-3-deoxy-D-xylonate	C5H8O5	M+NH4	166.072	166.071	6.8	267.2	NA	NA	0.7514	MS1+surrogate MS2 matches	level3	HILIC
M166T267C02612	M166T267	C02612	(R)-2-Methylmalate	C5H8O5	M+NH4	166.072	166.071	6.8	267.2	NA	NA	0.7514	MS1+surrogate MS2 matches	level3	HILIC
M166T267C02614	M166T267	C02614	(S)-2-Methylmalate	C5H8O5	M+NH4	166.072	166.071	6.8	267.2	NA	NA	0.7514	MS1+surrogate MS2 matches	level3	HILIC
M193T94C03230	M193T94	C03230	(Indol-3-yl)glycolaldehyde	C10H9NO2	M+NH4	193.097	193.097	0.1	94	NA	NA	0.982818	MS1+surrogate MS2 matches	level3	HILIC
M166T155C02266	M166T155	C02266	D-Xylonolactone	C5H8O5	M+NH4	166.072	166.071	6.8	155.4	NA	NA	0.9998	MS1+surrogate MS2 matches	level3	HILIC
M346T312C16519	M346T312	C16519	2-Succinyl-5-enolpyruvyl-6-hydroxy-3-cyclohexene-1-carboxylate	C14H16O9	M+NH4	346.11	346.113	8.5	311.7	NA	NA	0.8901	MS1+surrogate MS2 matches	level3	HILIC
M460T312C04713	M460T312	C04713	N6-(delta2-Isopentenyl)-adenosine 5'-monophosphate	C15H22N5O7P	M-H+2Na	460.099	460.097	5.5	312.4	NA	NA	0.57134	MS1+surrogate MS2 matches	level3	HILIC
M650T475C00394	M650T475	C00394	GDP-glucose	C16H25N5O16P2	M-H+2Na	650.047	650.048	2.4	474.7	NA	NA	1	MS1+surrogate MS2 matches	level3	HILIC
M650T475C02280	M650T475	C02280	GDP-L-galactose	C16H25N5O16P2	M-H+2Na	650.047	650.048	2.4	474.7	NA	NA	0.959972	MS1+surrogate MS2 matches	level3	HILIC
M650T475C15925	M650T475	C15925	GDP-L-gulose	C16H25N5O16P2	M-H+2Na	650.047	650.048	2.4	474.7	NA	NA	0.959972	MS1+surrogate MS2 matches	level3	HILIC
