# Supplementary material for: Global stable-isotope tracing metabolomics reveals system-wide metabolic alternations in aging Drosophila
Source: Nat Commun. 2022 Jun 20;13:3518. doi: 10.1038/s41467-022-31268-6 (PMC9209425; doi:10.1038/s41467-022-31268-6)
Supplement: Supplementary file 5 — Supplementary Data 2 [file 41467_2022_31268_MOESM5_ESM.xlsx]

## Sheet: Negative
Metabolite	peak.name	KEGG.ID	compound.name	formula	adduct	mz	theo_mz	mass_error(ppm)	RT	RT_lib	RT_error(s)	MS2_score	identification methods	confidence_level
M87T130C00022	M87T130	C00022	Pyruvate	C3H4O3	M-H	87.0087	87.0087	0	130.279	117.791	12.4877	0.9463	MS1+RT+MS2 matches	level1
M87T106C00022	M87T106	C00022	Pyruvate	C3H4O3	M-H	87.0087	87.0087	-0.574655	105.507	117.791	-12.2848	0.9463	MS1+RT+MS2 matches	level1
M88T332C00041	M88T332	C00041	L-Alanine	C3H7NO2	M-H	88.0403	88.0404	-1.02226	332.264	337.828	-5.56366	0.9916	MS1+RT+MS2 matches	level1
M88T332C00213	M88T332	C00213	Sarcosine	C3H7NO2	M-H	88.0403	88.0404	-1.02226	332.264	321.596	10.6689	0.9885	MS1+RT+MS2 matches	level1
M88T351C00041	M88T351	C00041	L-Alanine	C3H7NO2	M-H	88.0403	88.0404	-1.70376	351.126	337.828	13.2978	0.9916	MS1+RT+MS2 matches	level1
M104T365C00065	M104T365	C00065	L-Serine	C3H7NO3	M-H	104.035	104.035	-2.69139	364.761	367.562	-2.80127	0.9962	MS1+RT+MS2 matches	level1
M104T365C00716	M104T365	C00716	Serine	C3H7NO3	M-H	104.035	104.035	-2.69139	364.761	362.99	1.77085	0.9956	MS1+RT+MS2 matches	level1
M114T298C00763	M114T298	C00763	D-Proline	C5H9NO2	M-H	114.057	114.056	7.3648	298.442	299.265	-0.822305	0.9994	MS1+RT+MS2 matches	level1
M114T298C00148	M114T298	C00148	L-Proline	C5H9NO2	M-H	114.057	114.056	7.3648	298.442	298.954	-0.511727	0.9993	MS1+RT+MS2 matches	level1
M116T289_2C00183	M116T289_2	C00183	L-Valine	C5H11NO2	M-H	116.072	116.072	4.13537	288.866	290.255	-1.38824	0.9965	MS1+RT+MS2 matches	level1
M117T383C00042	M117T383	C00042	Succinate	C4H6O4	M-H	117.019	117.019	-3.93098	383.373	388.423	-5.05015	0.962	MS1+RT+MS2 matches	level1
M117T366C00042	M117T366	C00042	Succinate	C4H6O4	M-H	117.019	117.019	-2.1364	366.382	388.423	-22.0412	0.9625	MS1+RT+MS2 matches	level1
M118T341_2C00188	M118T341_2	C00188	L-Threonine	C4H9NO3	M-H	118.051	118.051	4.32017	340.827	341.358	-0.530197	0.9984	MS1+RT+MS2 matches	level1
M121T125C00180	M121T125	C00180	Benzoate	C7H6O2	M-H	121.029	121.029	-3.55285	124.652	106.642	18.0104	0.8427	MS1+RT+MS2 matches	level1
M124T284_2C00245	M124T284_2	C00245	Taurine	C2H7NO3S	M-H	124.008	124.007	2.98369	284.083	288.332	-4.24949	0.9976	MS1+RT+MS2 matches	level1
M128T292C01879	M128T292	C01879	Pidolic acid	C5H7NO3	M-H	128.035	128.035	1.09345	292.361	296.798	-4.43711	0.9785	MS1+RT+MS2 matches	level1
M130T263_2C00407	M130T263_2	C00407	L-Isoleucine	C6H13NO2	M-H	130.088	130.087	5.07352	262.625	264.253	-1.62872	0.9779	MS1+RT+MS2 matches	level1
M130T263_2C00123	M130T263_2	C00123	L-Leucine	C6H13NO2	M-H	130.088	130.087	5.07352	262.625	257.213	5.41198	0.9743	MS1+RT+MS2 matches	level1
M130T263_2C01933	M130T263_2	C01933	L-Norleucine	C6H13NO2	M-H	130.088	130.087	5.07352	262.625	252.548	10.0762	0.9733	MS1+RT+MS2 matches	level1
M130T252C00407	M130T252	C00407	L-Isoleucine	C6H13NO2	M-H	130.088	130.087	4.76603	251.868	264.253	-12.3857	0.88	MS1+RT+MS2 matches	level1
M130T252C01933	M130T252	C01933	L-Norleucine	C6H13NO2	M-H	130.088	130.087	4.76603	251.868	252.548	-0.680799	0.8787	MS1+RT+MS2 matches	level1
M130T252C00123	M130T252	C00123	L-Leucine	C6H13NO2	M-H	130.088	130.087	4.76603	251.868	257.213	-5.34502	0.8749	MS1+RT+MS2 matches	level1
M131T382C00152	M131T382	C00152	L-Asparagine	C4H8N2O3	M-H	131.046	131.046	-4.80746	382.394	367.316	15.0783	0.8318	MS1+RT+MS2 matches	level1
M131T366_2C00152	M131T366_2	C00152	L-Asparagine	C4H8N2O3	M-H	131.047	131.046	2.89974	365.904	367.316	-1.41219	0.8224	MS1+RT+MS2 matches	level1
M132T414C00402	M132T414	C00402	D-Aspartate	C4H7NO4	M-H	132.03	132.03	-1.74203	414.358	420.731	-6.37282	0.9471	MS1+RT+MS2 matches	level1
M132T414C00049	M132T414	C00049	L-Aspartate	C4H7NO4	M-H	132.03	132.03	-1.74203	414.358	397.817	16.5411	0.9458	MS1+RT+MS2 matches	level1
M132T398C00402	M132T398	C00402	D-Aspartate	C4H7NO4	M-H	132.03	132.03	-2.34795	398.399	420.731	-22.3318	0.946	MS1+RT+MS2 matches	level1
M132T398C00049	M132T398	C00049	L-Aspartate	C4H7NO4	M-H	132.03	132.03	-2.34795	398.399	397.817	0.582131	0.9439	MS1+RT+MS2 matches	level1
M134T154C00147	M134T154	C00147	Adenine	C5H5N5	M-H	134.047	134.047	-1.64121	154.237	153.113	1.12429	0.8739	MS1+RT+MS2 matches	level1
M147T389C03196	M147T389	C03196	(S)-2-Hydroxyglutarate	C5H8O5	M-H	147.03	147.03	-1.22424	388.668	391.286	-2.6176	0.8531	MS1+RT+MS2 matches	level1
M148T272C00073	M148T272	C00073	L-Methionine	C5H11NO2S	M-H	148.043	148.044	-3.85021	271.933	276.34	-4.40719	0.9998	MS1+RT+MS2 matches	level1
M154T382C00135	M154T382	C00135	L-Histidine	C6H9N3O2	M-H	154.062	154.062	-4.08926	382.149	365.839	16.3104	0.9846	MS1+RT+MS2 matches	level1
M155T227C00295	M155T227	C00295	Orotate	C5H4N2O4	M-H	155.009	155.01	-3.61267	227.462	227.496	-0.0335138	0.9201	MS1+RT+MS2 matches	level1
M159T382C00322	M159T382	C00322	2-Oxoadipate	C6H8O5	M-H	159.029	159.03	-4.59033	382.123	352.554	29.5682	0.9698	MS1+RT+MS2 matches	level1
M161T369C03761	M161T369	C03761	3-Hydroxy-3-methylglutarate	C6H10O5	M-H	161.045	161.046	-5.96105	368.554	368.127	0.426538	0.954	MS1+RT+MS2 matches	level1
M164T245_2C00079	M164T245_2	C00079	L-Phenylalanine	C9H11NO2	M-H	164.071	164.072	-1.40183	245.358	250.856	-5.49783	0.9403	MS1+RT+MS2 matches	level1
M171T424C00093	M171T424	C00093	sn-Glycerol 3-phosphate	C3H9O6P	M-H	171.006	171.006	-0.818683	423.793	434.133	-10.3398	1	MS1+RT+MS2 matches	level1
M171T408C00093	M171T408	C00093	sn-Glycerol 3-phosphate	C3H9O6P	M-H	171.006	171.006	-2.16366	408.457	434.133	-25.6763	1	MS1+RT+MS2 matches	level1
M173T435C00417	M173T435	C00417	cis-Aconitate	C6H6O6	M-H	173.009	173.009	-1.21381	434.618	441.213	-6.59422	0.9923	MS1+RT+MS2 matches	level1
M173T479C00062	M173T479	C00062	L-Arginine	C6H14N4O2	M-H	173.103	173.104	-5.66132	479.205	494.994	-15.7882	0.9992	MS1+RT+MS2 matches	level1
M174T391C01042	M174T391	C01042	N-Acetyl-L-aspartate	C6H9NO5	M-H	174.041	174.041	-1.72373	390.675	387.386	3.28899	0.9718	MS1+RT+MS2 matches	level1
M175T414C00438	M175T414	C00438	N-Carbamoyl-L-aspartate	C5H8N2O5	M-H	175.035	175.036	-3.71352	414.358	416.85	-2.49229	0.9703	MS1+RT+MS2 matches	level1
M181T202C03672	M181T202	C03672	3-(4-Hydroxyphenyl)lactate	C9H10O4	M-H	181.05	181.051	-5.13669	202.464	178.625	23.8383	0.9709	MS1+RT+MS2 matches	level1
M182T453C00588	M182T453	C00588	Choline phosphate	C5H14NO4P	M-H	182.058	182.058	1.15348	453.137	462.655	-9.51858	0.9981	MS1+RT+MS2 matches	level1
M193T383C00191	M193T383	C00191	D-Glucuronate	C6H10O7	M-H	193.035	193.035	-3.9371	382.752	383.8	-1.04709	0.946	MS1+RT+MS2 matches	level1
M203T246C00078	M203T246	C00078	L-Tryptophan	C11H12N2O2	M-H	203.082	203.083	-2.16661	246.002	251.442	-5.43907	0.9884	MS1+RT+MS2 matches	level1
M209T217C00259	M209T217	C00259	L-Arabinose	C5H10O5	M+CH3COO	209.064	209.067	-13.7755	216.698	222.187	-5.48884	0.9201	MS1+RT+MS2 matches	level1
M210T437C02305	M210T437	C02305	Phosphocreatine	C4H10N3O5P	M-H	210.028	210.029	-2.42824	436.574	431.973	4.60038	0.9999	MS1+RT+MS2 matches	level1
M217T412C03740	M217T412	C03740	(5-L-Glutamyl)-L-amino acid	C8H14N2O5	M-H	217.082	217.082	-1.75049	411.855	401.086	10.7694	0.8422	MS1+RT+MS2 matches	level1
M217T401C03740	M217T401	C03740	(5-L-Glutamyl)-L-amino acid	C8H14N2O5	M-H	217.082	217.082	-2.02688	400.805	401.086	-0.280077	0.8422	MS1+RT+MS2 matches	level1
M218T266_1C00864	M218T266_1	C00864	Pantothenate	C9H17NO5	M-H	218.103	218.103	-0.550198	265.608	269.348	-3.73952	0.8719	MS1+RT+MS2 matches	level1
M236T245C06313	M236T245	C06313	Biopterin	C9H11N5O3	M-H	236.078	236.079	-5.08305	245.368	246.672	-1.3044	0.8095	MS1+RT+MS2 matches	level1
M243T235C02067	M243T235	C02067	Pseudouridine	C9H12N2O6	M-H	243.061	243.062	-5.55413	234.63	233.206	1.42435	0.9407	MS1+RT+MS2 matches	level1
M243T157C00299	M243T157	C00299	Uridine	C9H12N2O6	M-H	243.061	243.062	-5.80098	157.423	157.711	-0.287389	0.9115	MS1+RT+MS2 matches	level1
M249T393C00669	M249T393	C00669	gamma-L-Glutamyl-L-cysteine	C8H14N2O5S	M-H	249.054	249.055	-4.21594	393.205	378.827	14.3782	0.9338	MS1+RT+MS2 matches	level1
M251T174C05512	M251T174	C05512	Deoxyinosine	C10H12N4O4	M-H	251.077	251.079	-7.04959	173.678	174.205	-0.526784	0.9901	MS1+RT+MS2 matches	level1
M257T191D02742	M257T191	D02742	NA	C9H14N4O5	M-H	257.087	257.089	-4.93993	191.365	192.056	-0.690318	0.9991	MS1+RT+MS2 matches	level1
M259T449C00636	M259T449	C00636	D-Mannose 1-phosphate	C6H13O9P	M-H	259.021	259.022	-5.90683	448.69	457.409	-8.71876	0.991	MS1+RT+MS2 matches	level1
M259T449C05345	M259T449	C05345	beta-D-Fructose 6-phosphate	C6H13O9P	M-H	259.021	259.022	-5.90683	448.69	455.424	-6.73394	0.9527	MS1+RT+MS2 matches	level1
M259T468C00636	M259T468	C00636	D-Mannose 1-phosphate	C6H13O9P	M-H	259.021	259.022	-3.70624	467.803	457.409	10.3937	0.9992	MS1+RT+MS2 matches	level1
M259T468C05345	M259T468	C05345	beta-D-Fructose 6-phosphate	C6H13O9P	M-H	259.021	259.022	-3.70624	467.803	455.424	12.3786	0.9783	MS1+RT+MS2 matches	level1
M267T210C00294	M267T210	C00294	Inosine	C10H12N4O5	M-H	267.072	267.074	-6.96437	210.25	211.072	-0.822148	0.976	MS1+RT+MS2 matches	level1
M273T440C00673	M273T440	C00673	2-Deoxy-D-ribose 5-phosphate	C5H11O7P	M+CH3COO	273.036	273.038	-7.43486	439.534	432.031	7.50243	0.9827	MS1+RT+MS2 matches	level1
M273T404C11437	M273T404	C11437	1-Deoxy-D-xylulose 5-phosphate	C5H11O7P	M+CH3COO	273.036	273.038	-6.40936	403.815	411.454	-7.63903	0.97	MS1+RT+MS2 matches	level1
M275T456C05282	M275T456	C05282	(5-L-Glutamyl)-L-glutamate	C10H16N2O7	M-H	275.087	275.089	-6.79781	455.712	452.001	3.71077	0.9403	MS1+RT+MS2 matches	level1
M279T43C01595	M279T43	C01595	Linoleate	C18H32O2	M-H	279.231	279.233	-6.62529	42.745	37.2529	5.49213	0.9996	MS1+RT+MS2 matches	level1
M281T43C00712	M281T43	C00712	(9Z)-Octadecenoic acid	C18H34O2	M-H	281.248	281.249	-2.34668	42.7415	59.2843	-16.5428	1	MS1+RT+MS2 matches	level1
M282T251C00387	M282T251	C00387	Guanosine	C10H13N5O5	M-H	282.082	282.084	-7.58638	251.256	256.106	-4.84988	0.9634	MS1+RT+MS2 matches	level1
M289T462C03406	M289T462	C03406	N-(L-Arginino)succinate	C10H18N4O6	M-H	289.114	289.115	-5.81083	461.897	466.393	-4.49602	0.8177	MS1+RT+MS2 matches	level1
M296T98C00170	M296T98	C00170	5'-Methylthioadenosine	C11H15N5O3S	M-H	296.08	296.082	-6.11317	98.4275	96.3363	2.09122	0.9996	MS1+RT+MS2 matches	level1
M299T46C00517	M299T46	C00517	Hexadecanal	C16H32O	M+CH3COO	299.257	299.259	-6.75	46.0095	32.0513	13.9582	0.881	MS1+RT+MS2 matches	level1
M300T436C04256	M300T436	C04256	N-Acetyl-D-glucosamine 1-phosphate	C8H16NO9P	M-H	300.047	300.049	-5.59909	436.207	437.785	-1.57887	0.9786	MS1+RT+MS2 matches	level1
M303T443C12270	M303T443	C12270	N-Acetylaspartylglutamate	C11H16N2O8	M-H	303.082	303.083	-4.75117	442.829	437.55	5.2791	0.9556	MS1+RT+MS2 matches	level1
M308T368C00270	M308T368	C00270	N-Acetylneuraminate	C11H19NO9	M-H	308.096	308.099	-7.33531	368.389	366.37	2.01928	0.9912	MS1+RT+MS2 matches	level1
M321T401C00364	M321T401	C00364	dTMP	C10H15N2O8P	M-H	321.047	321.049	-8.31648	401.487	410.315	-8.82773	0.9147	MS1+RT+MS2 matches	level1
M322T437C00055	M322T437	C00055	CMP	C9H14N3O8P	M-H	322.042	322.045	-7.60764	437.495	452.985	-15.4896	0.9123	MS1+RT+MS2 matches	level1
M322T450C00055	M322T450	C00055	CMP	C9H14N3O8P	M-H	322.042	322.045	-9.03602	449.815	452.985	-3.16955	0.8834	MS1+RT+MS2 matches	level1
M323T432C00105	M323T432	C00105	UMP	C9H13N2O9P	M-H	323.026	323.029	-6.8415	432.017	437.086	-5.06932	0.9561	MS1+RT+MS2 matches	level1
M327T42C06429	M327T42	C06429	(4Z,7Z,10Z,13Z,16Z,19Z)-Docosahexaenoic acid	C22H32O2	M-H	327.231	327.233	-4.9506	42.086	39.7732	2.3128	0.9276	MS1+RT+MS2 matches	level1
M337T40C08316	M337T40	C08316	Erucic acid	C22H42O2	M-H	337.308	337.311	-8.92351	39.966	36.2034	3.76259	1	MS1+RT+MS2 matches	level1
M341T356C00089	M341T356	C00089	Sucrose	C12H22O11	M-H	341.106	341.109	-8.50168	356.398	361.425	-5.02701	0.8924	MS1+RT+MS2 matches	level1
M346T420C00020	M346T420	C00020	AMP	C10H14N5O7P	M-H	346.053	346.056	-8.49574	420.009	427.546	-7.53689	0.9803	MS1+RT+MS2 matches	level1
M346T420C00362	M346T420	C00362	dGMP	C10H14N5O7P	M-H	346.053	346.056	-8.49574	420.009	443.19	-23.181	0.962	MS1+RT+MS2 matches	level1
M346T452C00362	M346T452	C00362	dGMP	C10H14N5O7P	M-H	346.054	346.056	-5.37486	451.812	443.19	8.62253	0.9712	MS1+RT+MS2 matches	level1
M346T452C00020	M346T452	C00020	AMP	C10H14N5O7P	M-H	346.054	346.056	-5.37486	451.812	427.546	24.2666	0.9685	MS1+RT+MS2 matches	level1
M347T437C00130	M347T437	C00130	IMP	C10H13N4O8P	M-H	347.037	347.04	-8.7598	436.508	443.176	-6.66765	0.95	MS1+RT+MS2 matches	level1
M383T371C00021	M383T371	C00021	S-Adenosyl-L-homocysteine	C14H20N6O5S	M-H	383.111	383.114	-8.19599	370.842	376.142	-5.29936	0.9922	MS1+RT+MS2 matches	level1
M402T474C00112	M402T474	C00112	CDP	C9H15N3O11P2	M-H	402.007	402.011	-8.90523	474.271	495.024	-20.7535	0.901	MS1+RT+MS2 matches	level1
M426T361C00224	M426T361	C00224	Adenylyl sulfate	C10H14N5O10PS	M-H	426.009	426.013	-9.41287	361.25	365.238	-3.98797	0.9946	MS1+RT+MS2 matches	level1
M426T452C00054	M426T452	C00054	Adenosine 3',5'-bisphosphate	C10H15N5O10P2	M-H	426.019	426.022	-6.5959	451.837	481.804	-29.967	0.8485	MS1+RT+MS2 matches	level1
M426T476C00008	M426T476	C00008	ADP	C10H15N5O10P2	M-H	426.018	426.022	-9.41266	475.571	482.196	-6.62521	0.8427	MS1+RT+MS2 matches	level1
M426T476C00054	M426T476	C00054	Adenosine 3',5'-bisphosphate	C10H15N5O10P2	M-H	426.018	426.022	-9.41266	475.571	481.804	-6.23252	0.802	MS1+RT+MS2 matches	level1
M432T173C15557	M432T173	C15557	Glycolithocholate	C26H43NO4	M-H	432.31	432.312	-5.43589	172.989	153.304	19.6854	0.999	MS1+RT+MS2 matches	level1
M442T479C00035	M442T479	C00035	GDP	C10H15N5O11P2	M-H	442.013	442.017	-9.32091	478.625	493.081	-14.4563	0.8734	MS1+RT+MS2 matches	level1
M448T202C05464	M448T202	C05464	Glycodeoxycholate	C26H43NO5	M-H	448.304	448.307	-5.66576	202.187	201.01	1.17739	0.9997	MS1+RT+MS2 matches	level1
M448T202C05466	M448T202	C05466	Glycochenodeoxycholate	C26H43NO5	M-H	448.304	448.307	-5.66576	202.187	198.119	4.06821	0.9996	MS1+RT+MS2 matches	level1
M455T398C00061	M455T398	C00061	FMN	C17H21N4O9P	M-H	455.093	455.097	-9.18485	398.385	404.491	-6.10668	0.8474	MS1+RT+MS2 matches	level1
M462T486C03794	M462T486	C03794	N6-(1,2-Dicarboxyethyl)-AMP	C14H18N5O11P	M-H	462.062	462.067	-9.19781	486.03	491.79	-5.75997	0.8403	MS1+RT+MS2 matches	level1
M466T484C00458	M466T484	C00458	dCTP	C9H16N3O13P3	M-H	465.979	465.982	-7.51101	483.743	499.949	-16.2056	0.9557	MS1+RT+MS2 matches	level1
M481T473C00459	M481T473	C00459	dTTP	C10H17N2O14P3	M-H	480.978	480.982	-8.25395	472.895	480.246	-7.35126	0.9238	MS1+RT+MS2 matches	level1
M482T491C00063	M482T491	C00063	CTP	C9H16N3O14P3	M-H	481.974	481.977	-7.40699	491.156	501.846	-10.69	0.9368	MS1+RT+MS2 matches	level1
M482T529C00063	M482T529	C00063	CTP	C9H16N3O14P3	M-H	481.973	481.977	-7.73896	529.405	501.846	27.559	0.9174	MS1+RT+MS2 matches	level1
M490T473C00131	M490T473	C00131	dATP	C10H16N5O12P3	M-H	489.99	489.993	-7.95929	472.562	493.973	-21.4109	0.8277	MS1+RT+MS2 matches	level1
M498T126C05465	M498T126	C05465	Taurochenodeoxycholate	C26H45NO6S	M-H	498.285	498.289	-8.56932	126.076	115.755	10.3207	1	MS1+RT+MS2 matches	level1
M506T523C00286	M506T523	C00286	dGTP	C10H16N5O13P3	M-H	505.984	505.988	-9.48638	523.365	501.168	22.1972	0.8884	MS1+RT+MS2 matches	level1
M506T476C00286	M506T476	C00286	dGTP	C10H16N5O13P3	M-H	505.986	505.988	-4.56532	475.571	501.168	-25.5968	0.8821	MS1+RT+MS2 matches	level1
M506T476C00002	M506T476	C00002	ATP	C10H16N5O13P3	M-H	505.986	505.988	-4.56532	475.571	490.815	-15.2436	0.8771	MS1+RT+MS2 matches	level1
M522T495C00044	M522T495	C00044	GTP	C10H16N5O14P3	M-H	521.979	521.983	-9.06159	495.192	507.403	-12.2108	0.8536	MS1+RT+MS2 matches	level1
M558T419C00301	M558T419	C00301	ADP-ribose	C15H23N5O14P2	M-H	558.061	558.064	-6.50463	419.095	414.563	4.53175	0.865	MS1+RT+MS2 matches	level1
M565T442C00029	M565T442	C00029	UDP-glucose	C15H24N2O17P2	M-H	565.044	565.048	-6.22956	441.583	442.161	-0.578468	0.9788	MS1+RT+MS2 matches	level1
M565T442C00052	M565T442	C00052	UDP-alpha-D-galactose	C15H24N2O17P2	M-H	565.044	565.048	-6.22956	441.583	436.945	4.6378	0.9305	MS1+RT+MS2 matches	level1
M579T475C00167	M579T475	C00167	UDP-glucuronate	C15H22N2O18P2	M-H	579.024	579.027	-4.71481	474.921	476.441	-1.52026	0.891	MS1+RT+MS2 matches	level1
M606T430C00043	M606T430	C00043	UDP-N-acetyl-alpha-D-glucosamine	C17H27N3O17P2	M-H	606.071	606.074	-5.18088	429.527	423.081	6.44578	0.9997	MS1+RT+MS2 matches	level1
M611T487C00127	M611T487	C00127	Glutathione disulfide	C20H32N6O12S2	M-H	611.142	611.145	-4.79428	487.38	495.027	-7.64772	0.8828	MS1+RT+MS2 matches	level1
M613T438C00128	M613T438	C00128	CMP-N-acetylneuraminate	C20H31N4O16P	M-H	613.136	613.14	-6.67058	437.805	431.941	5.86432	0.9983	MS1+RT+MS2 matches	level1
M662T428C00003	M662T428	C00003	NAD+	C21H27N7O14P2	M-H	662.098	662.101	-5.01434	427.75	433.014	-5.26435	0.9997	MS1+RT+MS2 matches	level1
M664T398C00004	M664T398	C00004	NADH	C21H29N7O14P2	M-H	664.114	664.117	-5.69176	397.735	403.776	-6.04095	0.9997	MS1+RT+MS2 matches	level1
M836T399C00630	M836T399	C00630	2-Methylpropanoyl-CoA	C25H42N7O17P3S	M-H	836.145	836.15	-5.48945	398.696	409.93	-11.2345	0.9994	MS1+RT+MS2 matches	level1
M836T399C00136	M836T399	C00136	Butanoyl-CoA	C25H42N7O17P3S	M-H	836.145	836.15	-5.48945	398.696	397.533	1.16328	0.9992	MS1+RT+MS2 matches	level1
M88T391C00041	M88T391	C00041	L-Alanine	C3H7NO2	M-H	88.0403	88.0404	-1.02226	390.675	NA	NA	0.9916	MS1+MS2 matches	level2
M88T415C00041	M88T415	C00041	L-Alanine	C3H7NO2	M-H	88.0404	88.0404	-0.454337	414.592	NA	NA	0.9916	MS1+MS2 matches	level2
M88T249C00213	M88T249	C00213	Sarcosine	C3H7NO2	M-H	88.0404	88.0404	0	248.611	NA	NA	0.9885	MS1+MS2 matches	level2
M88T249C00041	M88T249	C00041	L-Alanine	C3H7NO2	M-H	88.0404	88.0404	0	248.611	NA	NA	0.9916	MS1+MS2 matches	level2
M88T266C00213	M88T266	C00213	Sarcosine	C3H7NO2	M-H	88.0403	88.0404	-1.13584	265.681	NA	NA	0.9885	MS1+MS2 matches	level2
M88T266C00041	M88T266	C00041	L-Alanine	C3H7NO2	M-H	88.0403	88.0404	-1.13584	265.681	NA	NA	0.9916	MS1+MS2 matches	level2
M89T263C01432	M89T263	C01432	Lactate	C3H6O3	M-H	89.0243	89.0244	-1.34795	263.163	NA	NA	0.9827	MS1+MS2 matches	level2
M89T263C00184	M89T263	C00184	Glycerone	C3H6O3	M-H	89.0243	89.0244	-1.34795	263.163	NA	NA	1	MS1+MS2 matches	level2
M89T224_2C00184	M89T224_2	C00184	Glycerone	C3H6O3	M-H	89.025	89.0244	7.18904	224.46	NA	NA	1	MS1+MS2 matches	level2
M89T224_2C01432	M89T224_2	C01432	Lactate	C3H6O3	M-H	89.025	89.0244	7.18904	224.46	NA	NA	0.9827	MS1+MS2 matches	level2
M89T289C01432	M89T289	C01432	Lactate	C3H6O3	M-H	89.0242	89.0244	-2.24658	288.781	NA	NA	0.9442	MS1+MS2 matches	level2
M101T219C00109	M101T219	C00109	2-Oxobutanoate	C4H6O3	M-H	101.024	101.024	-0.098986	219.189	NA	NA	0.959	MS1+MS2 matches	level2
M104T294C00065	M104T294	C00065	L-Serine	C3H7NO3	M-H	104.035	104.035	-5.38279	294.321	NA	NA	0.9962	MS1+MS2 matches	level2
M104T294C00716	M104T294	C00716	Serine	C3H7NO3	M-H	104.035	104.035	-5.38279	294.321	NA	NA	0.9956	MS1+MS2 matches	level2
M111T227C00106	M111T227	C00106	Uracil	C4H4N2O2	M-H	111.02	111.02	-0.720591	227.339	NA	NA	0.996	MS1+MS2 matches	level2
M111T306C00106	M111T306	C00106	Uracil	C4H4N2O2	M-H	111.02	111.02	-2.25185	305.753	NA	NA	0.996	MS1+MS2 matches	level2
M111T366C00106	M111T366	C00106	Uracil	C4H4N2O2	M-H	111.02	111.02	-3.96325	366.007	NA	NA	0.996	MS1+MS2 matches	level2
M114T205C00148	M114T205	C00148	L-Proline	C5H9NO2	M-H	114.056	114.056	-1.22747	204.567	NA	NA	0.9949	MS1+MS2 matches	level2
M114T205C00763	M114T205	C00763	D-Proline	C5H9NO2	M-H	114.056	114.056	-1.22747	204.567	NA	NA	0.9942	MS1+MS2 matches	level2
M115T208C01384	M115T208	C01384	Maleic acid	C4H4O4	M-H	115.003	115.004	-4.34769	207.593	NA	NA	0.9975	MS1+MS2 matches	level2
M116T369C00183	M116T369	C00183	L-Valine	C5H11NO2	M-H	116.071	116.072	-2.49846	369.378	NA	NA	0.9965	MS1+MS2 matches	level2
M116T208C00431	M116T208	C00431	5-Aminopentanoate	C5H11NO2	M-H	116.071	116.072	-2.75692	208.07	NA	NA	0.9535	MS1+MS2 matches	level2
M116T208C00183	M116T208	C00183	L-Valine	C5H11NO2	M-H	116.071	116.072	-2.75692	208.07	NA	NA	0.9965	MS1+MS2 matches	level2
M117T315C00042	M117T315	C00042	Succinate	C4H6O4	M-H	117.019	117.019	-1.02547	315.221	NA	NA	0.9625	MS1+MS2 matches	level2
M117T458C00042	M117T458	C00042	Succinate	C4H6O4	M-H	117.019	117.019	-1.53821	458.085	NA	NA	0.962	MS1+MS2 matches	level2
M125T361_2C00178	M125T361_2	C00178	Thymine	C5H6N2O2	M-H	125.035	125.036	-3.03913	361.252	NA	NA	0.9993	MS1+MS2 matches	level2
M127T361_2C00906	M127T361_2	C00906	5,6-Dihydrothymine	C5H8N2O2	M-H	127.052	127.051	1.73158	361.252	NA	NA	0.9999	MS1+MS2 matches	level2
M133T401C00149	M133T401	C00149	(S)-Malate	C4H6O5	M-H	133.015	133.014	3.08238	400.656	NA	NA	0.8957	MS1+MS2 matches	level2
M133T427C00149	M133T427	C00149	(S)-Malate	C4H6O5	M-H	133.014	133.014	-3.45828	427.377	NA	NA	0.8957	MS1+MS2 matches	level2
M133T455C00149	M133T455	C00149	(S)-Malate	C4H6O5	M-H	133.014	133.014	-3.45828	454.741	NA	NA	0.8957	MS1+MS2 matches	level2
M135T315C01620	M135T315	C01620	Threonate	C4H8O5	M-H	135.03	135.03	0.666519	315.284	NA	NA	0.9396	MS1+MS2 matches	level2
M146T443C00025	M146T443	C00025	L-Glutamate	C5H9NO4	M-H	146.046	146.046	-1.91721	442.829	NA	NA	0.9955	MS1+MS2 matches	level2
M146T391_2C00025	M146T391_2	C00025	L-Glutamate	C5H9NO4	M-H	146.047	146.046	5.0669	391.315	NA	NA	0.9952	MS1+MS2 matches	level2
M148T204C00073	M148T204	C00073	L-Methionine	C5H11NO2S	M-H	148.043	148.044	-4.86343	204.231	NA	NA	0.9998	MS1+MS2 matches	level2
M151T230C00474	M151T230	C00474	Ribitol	C5H12O5	M-H	151.06	151.061	-4.89868	230.073	NA	NA	0.919	MS1+MS2 matches	level2
M151T230C00379	M151T230	C00379	Xylitol	C5H12O5	M-H	151.06	151.061	-4.89868	230.073	NA	NA	0.8765	MS1+MS2 matches	level2
M170T257C00380	M170T257	C00380	Cytosine	C4H5N3O	M+CH3COO	170.056	170.057	-3.70464	257.404	NA	NA	0.8472	MS1+MS2 matches	level2
M171T372C00093	M171T372	C00093	sn-Glycerol 3-phosphate	C3H9O6P	M-H	171.006	171.006	-2.92387	371.577	NA	NA	0.9608	MS1+MS2 matches	level2
M173T435C02341	M173T435	C02341	trans-Aconitate	C6H6O6	M-H	173.009	173.009	-1.21381	434.618	NA	NA	0.9023	MS1+MS2 matches	level2
M173T308_2C00429	M173T308_2	C00429	5,6-Dihydrouracil	C4H6N2O2	M+CH3COO	173.057	173.057	0.0577845	308.389	NA	NA	0.9992	MS1+MS2 matches	level2
M179T292C00137	M179T292	C00137	myo-Inositol	C6H12O6	M-H	179.055	179.056	-4.07693	292.096	NA	NA	0.966	MS1+MS2 matches	level2
M179T292C00795	M179T292	C00795	D-Tagatose	C6H12O6	M-H	179.055	179.056	-4.07693	292.096	NA	NA	0.8267	MS1+MS2 matches	level2
M179T253C00159	M179T253	C00159	D-Mannose	C6H12O6	M-H	179.055	179.056	-5.75239	253.11	NA	NA	0.9669	MS1+MS2 matches	level2
M179T253C01487	M179T253	C01487	D-Allose	C6H12O6	M-H	179.055	179.056	-5.75239	253.11	NA	NA	0.9545	MS1+MS2 matches	level2
M179T253C00267	M179T253	C00267	alpha-D-Glucose	C6H12O6	M-H	179.055	179.056	-5.75239	253.11	NA	NA	0.93	MS1+MS2 matches	level2
M179T253C00247	M179T253	C00247	L-Sorbose	C6H12O6	M-H	179.055	179.056	-5.75239	253.11	NA	NA	0.9051	MS1+MS2 matches	level2
M179T382_1C00795	M179T382_1	C00795	D-Tagatose	C6H12O6	M-H	179.056	179.056	1.06112	382.123	NA	NA	0.9066	MS1+MS2 matches	level2
M179T224C00159	M179T224	C00159	D-Mannose	C6H12O6	M-H	179.055	179.056	-5.02636	224.481	NA	NA	0.9669	MS1+MS2 matches	level2
M179T224C01487	M179T224	C01487	D-Allose	C6H12O6	M-H	179.055	179.056	-5.02636	224.481	NA	NA	0.9545	MS1+MS2 matches	level2
M179T224C00267	M179T224	C00267	alpha-D-Glucose	C6H12O6	M-H	179.055	179.056	-5.02636	224.481	NA	NA	0.93	MS1+MS2 matches	level2
M179T224C00247	M179T224	C00247	L-Sorbose	C6H12O6	M-H	179.055	179.056	-5.02636	224.481	NA	NA	0.9051	MS1+MS2 matches	level2
M181T288_2C16884	M181T288_2	C16884	D-Threitol	C4H10O4	M+CH3COO	181.071	181.072	-4.58382	287.993	NA	NA	0.9207	MS1+MS2 matches	level2
M188T385C00624	M188T385	C00624	N-Acetyl-L-glutamate	C7H11NO5	M-H	188.056	188.056	-0.850809	384.781	NA	NA	0.8917	MS1+MS2 matches	level2
M191T474C00158	M191T474	C00158	Citrate	C6H8O7	M-H	191.019	191.02	-5.02566	474.481	NA	NA	0.9656	MS1+MS2 matches	level2
M191T474C00311	M191T474	C00311	Isocitrate	C6H8O7	M-H	191.019	191.02	-5.02566	474.481	NA	NA	0.8821	MS1+MS2 matches	level2
M191T569C00158	M191T569	C00158	Citrate	C6H8O7	M-H	191.019	191.02	-5.23506	569.088	NA	NA	0.9656	MS1+MS2 matches	level2
M191T492C00158	M191T492	C00158	Citrate	C6H8O7	M-H	191.019	191.02	-5.02566	492.462	NA	NA	0.9656	MS1+MS2 matches	level2
M191T492C00311	M191T492	C00311	Isocitrate	C6H8O7	M-H	191.019	191.02	-5.02566	492.462	NA	NA	0.8821	MS1+MS2 matches	level2
M191T516C00158	M191T516	C00158	Citrate	C6H8O7	M-H	191.019	191.02	-5.44446	515.914	NA	NA	0.9656	MS1+MS2 matches	level2
M191T516C00311	M191T516	C00311	Isocitrate	C6H8O7	M-H	191.019	191.02	-5.44446	515.914	NA	NA	0.8821	MS1+MS2 matches	level2
M193T383C00333	M193T383	C00333	D-Galacturonate	C6H10O7	M-H	193.035	193.035	-3.9371	382.752	NA	NA	0.9308	MS1+MS2 matches	level2
M193T383C08348	M193T383	C08348	Galacturonic acid	C6H10O7	M-H	193.035	193.035	-3.9371	382.752	NA	NA	0.8707	MS1+MS2 matches	level2
M195T375C00880	M195T375	C00880	D-Galactonate	C6H12O7	M-H	195.05	195.051	-3.38373	374.831	NA	NA	0.9628	MS1+MS2 matches	level2
M195T375C00257	M195T375	C00257	D-Gluconic acid	C6H12O7	M-H	195.05	195.051	-3.38373	374.831	NA	NA	0.933	MS1+MS2 matches	level2
M195T351C00880	M195T351	C00880	D-Galactonate	C6H12O7	M-H	195.051	195.051	-0.0512686	351.252	NA	NA	0.9719	MS1+MS2 matches	level2
M195T351C00257	M195T351	C00257	D-Gluconic acid	C6H12O7	M-H	195.051	195.051	-0.0512686	351.252	NA	NA	0.9511	MS1+MS2 matches	level2
M199T494C00279	M199T494	C00279	D-Erythrose 4-phosphate	C4H9O7P	M-H	199	199.001	-6.23112	493.948	NA	NA	0.8537	MS1+MS2 matches	level2
M199T46C02679	M199T46	C02679	Dodecanoic acid	C12H24O2	M-H	199.17	199.17	-3.71541	46.2535	NA	NA	0.9999	MS1+MS2 matches	level2
M207T264C00418	M207T264	C00418	(R)-Mevalonate	C6H12O4	M+CH3COO	207.087	207.087	-4.20112	264.158	NA	NA	0.9921	MS1+MS2 matches	level2
M209T311C00121	M209T311	C00121	D-Ribose	C5H10O5	M+CH3COO	209.065	209.067	-6.31378	310.579	NA	NA	0.9051	MS1+MS2 matches	level2
M209T311C00259	M209T311	C00259	L-Arabinose	C5H10O5	M+CH3COO	209.065	209.067	-6.31378	310.579	NA	NA	0.906	MS1+MS2 matches	level2
M209T311C02204	M209T311	C02204	alpha-D-Lyxose	C5H10O5	M+CH3COO	209.065	209.067	-6.31378	310.579	NA	NA	0.85	MS1+MS2 matches	level2
M209T311C00181	M209T311	C00181	D-Xylose	C5H10O5	M+CH3COO	209.065	209.067	-6.31378	310.579	NA	NA	0.8135	MS1+MS2 matches	level2
M209T287C00121	M209T287	C00121	D-Ribose	C5H10O5	M+CH3COO	209.063	209.067	-18.9413	287.055	NA	NA	0.9497	MS1+MS2 matches	level2
M209T287C02204	M209T287	C02204	alpha-D-Lyxose	C5H10O5	M+CH3COO	209.063	209.067	-18.9413	287.055	NA	NA	0.9799	MS1+MS2 matches	level2
M209T287C00259	M209T287	C00259	L-Arabinose	C5H10O5	M+CH3COO	209.063	209.067	-18.9413	287.055	NA	NA	0.9201	MS1+MS2 matches	level2
M209T287C00181	M209T287	C00181	D-Xylose	C5H10O5	M+CH3COO	209.063	209.067	-18.9413	287.055	NA	NA	0.873	MS1+MS2 matches	level2
M209T217C02204	M209T217	C02204	alpha-D-Lyxose	C5H10O5	M+CH3COO	209.064	209.067	-13.7755	216.698	NA	NA	0.9799	MS1+MS2 matches	level2
M209T217C00121	M209T217	C00121	D-Ribose	C5H10O5	M+CH3COO	209.064	209.067	-13.7755	216.698	NA	NA	0.9497	MS1+MS2 matches	level2
M209T217C00181	M209T217	C00181	D-Xylose	C5H10O5	M+CH3COO	209.064	209.067	-13.7755	216.698	NA	NA	0.873	MS1+MS2 matches	level2
M209T262C00121	M209T262	C00121	D-Ribose	C5H10O5	M+CH3COO	209.065	209.067	-8.80102	261.595	NA	NA	0.9652	MS1+MS2 matches	level2
M209T262C00259	M209T262	C00259	L-Arabinose	C5H10O5	M+CH3COO	209.065	209.067	-8.80102	261.595	NA	NA	0.9561	MS1+MS2 matches	level2
M209T262C02204	M209T262	C02204	alpha-D-Lyxose	C5H10O5	M+CH3COO	209.065	209.067	-8.80102	261.595	NA	NA	0.9355	MS1+MS2 matches	level2
M209T262C00181	M209T262	C00181	D-Xylose	C5H10O5	M+CH3COO	209.065	209.067	-8.80102	261.595	NA	NA	0.874	MS1+MS2 matches	level2
M213T45C17076	M213T45	C17076	Tridecanoic acid	C13H26O2	M-H	213.185	213.186	-5.01909	44.6295	NA	NA	0.9999	MS1+MS2 matches	level2
M227T45C06424	M227T45	C06424	Tetradecanoic acid	C14H28O2	M-H	227.201	227.202	-2.68484	44.605	NA	NA	0.9999	MS1+MS2 matches	level2
M241T44C16537	M241T44	C16537	Pentadecanoic acid	C15H30O2	M-H	241.216	241.217	-3.52379	43.995	NA	NA	0.9998	MS1+MS2 matches	level2
M243T406C02985	M243T406	C02985	L-Fucose 1-phosphate	C6H13O8P	M-H	243.026	243.028	-6.66591	406.285	NA	NA	0.9963	MS1+MS2 matches	level2
M253T43C08362	M253T43	C08362	(9Z)-Hexadecenoic acid	C16H30O2	M-H	253.216	253.217	-5.88427	43.3765	NA	NA	1	MS1+MS2 matches	level2
M255T44C00249	M255T44	C00249	Hexadecanoic acid	C16H32O2	M-H	255.233	255.233	-0.11754	43.995	NA	NA	1	MS1+MS2 matches	level2
M258T412C01102	M258T412	C01102	O-Phospho-L-homoserine	C4H10NO6P	M+CH3COO	258.037	258.038	-5.30929	412.384	NA	NA	0.9085	MS1+MS2 matches	level2
M259T449C00085	M259T449	C00085	D-Fructose 6-phosphate	C6H13O9P	M-H	259.021	259.022	-5.90683	448.69	NA	NA	0.9486	MS1+MS2 matches	level2
M259T449C03267	M259T449	C03267	beta-D-Fructose 2-phosphate	C6H13O9P	M-H	259.021	259.022	-5.90683	448.69	NA	NA	0.9404	MS1+MS2 matches	level2
M259T449C00092	M259T449	C00092	D-Glucose 6-phosphate	C6H13O9P	M-H	259.021	259.022	-5.90683	448.69	NA	NA	0.9413	MS1+MS2 matches	level2
M259T468C00085	M259T468	C00085	D-Fructose 6-phosphate	C6H13O9P	M-H	259.021	259.022	-3.70624	467.803	NA	NA	0.9755	MS1+MS2 matches	level2
M259T468C03267	M259T468	C03267	beta-D-Fructose 2-phosphate	C6H13O9P	M-H	259.021	259.022	-3.70624	467.803	NA	NA	0.9696	MS1+MS2 matches	level2
M259T468C00092	M259T468	C00092	D-Glucose 6-phosphate	C6H13O9P	M-H	259.021	259.022	-3.70624	467.803	NA	NA	0.9703	MS1+MS2 matches	level2
M259T382_2C00636	M259T382_2	C00636	D-Mannose 1-phosphate	C6H13O9P	M-H	259.027	259.022	18.0679	382.231	NA	NA	0.9994	MS1+MS2 matches	level2
M259T382_2C05345	M259T382_2	C05345	beta-D-Fructose 6-phosphate	C6H13O9P	M-H	259.027	259.022	18.0679	382.231	NA	NA	0.9773	MS1+MS2 matches	level2
M259T382_2C00092	M259T382_2	C00092	D-Glucose 6-phosphate	C6H13O9P	M-H	259.027	259.022	18.0679	382.231	NA	NA	0.97	MS1+MS2 matches	level2
M259T382_2C03267	M259T382_2	C03267	beta-D-Fructose 2-phosphate	C6H13O9P	M-H	259.027	259.022	18.0679	382.231	NA	NA	0.9693	MS1+MS2 matches	level2
M259T382_2C00275	M259T382_2	C00275	D-Mannose 6-phosphate	C6H13O9P	M-H	259.027	259.022	18.0679	382.231	NA	NA	0.9638	MS1+MS2 matches	level2
M271T46C18218	M271T46	C18218	16-Hydroxypalmitate	C16H32O3	M-H	271.226	271.228	-5.16171	46.0305	NA	NA	0.9983	MS1+MS2 matches	level2
M271T63C18218	M271T63	C18218	16-Hydroxypalmitate	C16H32O3	M-H	271.226	271.228	-5.23545	63.014	NA	NA	0.9969	MS1+MS2 matches	level2
M273T341C00673	M273T341	C00673	2-Deoxy-D-ribose 5-phosphate	C5H11O7P	M+CH3COO	273.033	273.038	-17.5067	341.478	NA	NA	0.9523	MS1+MS2 matches	level2
M280T270C00645	M280T270	C00645	N-Acetyl-D-mannosamine	C8H15NO6	M+CH3COO	280.103	280.104	-3.74861	270.086	NA	NA	0.8719	MS1+MS2 matches	level2
M281T43C08367	M281T43	C08367	(11E)-Octadecenoic acid	C18H34O2	M-H	281.248	281.249	-2.34668	42.7415	NA	NA	1	MS1+MS2 matches	level2
M283T43C01530	M283T43	C01530	Octadecanoic acid	C18H36O2	M-H	283.264	283.264	-0.600146	42.745	NA	NA	0.9998	MS1+MS2 matches	level2
M296T129C00170	M296T129	C00170	5'-Methylthioadenosine	C11H15N5O3S	M-H	296.08	296.082	-6.45091	129.023	NA	NA	0.9996	MS1+MS2 matches	level2
M300T238C00272	M300T238	C00272	Tetrahydrobiopterin	C9H15N5O3	M+CH3COO	300.133	300.131	4.93118	238.113	NA	NA	0.9283	MS1+MS2 matches	level2
M306T396C00051	M306T396	C00051	Glutathione	C10H17N3O6S	M-H	306.075	306.077	-4.14929	395.8	NA	NA	0.98	MS1+MS2 matches	level2
M306T442C00051	M306T442	C00051	Glutathione	C10H17N3O6S	M-H	306.074	306.077	-7.44912	441.88	NA	NA	0.98	MS1+MS2 matches	level2
M311T41C06425	M311T41	C06425	Icosanoic acid	C20H40O2	M-H	311.293	311.296	-7.70972	40.69	NA	NA	1	MS1+MS2 matches	level2
M320T353C06501	M320T353	C06501	Phosphotyrosine	C9H12NO6P	M+CH3COO	320.053	320.054	-2.18713	353.058	NA	NA	0.9998	MS1+MS2 matches	level2
M333T391C00455	M333T391	C00455	Nicotinamide D-ribonucleotide	C11H15N2O8P	M-H	333.051	333.049	5.85499	391.291	NA	NA	0.8248	MS1+MS2 matches	level2
M337T426C04677	M337T426	C04677	1-(5'-Phosphoribosyl)-5-amino-4-imidazolecarboxamide	C9H15N4O8P	M-H	337.053	337.055	-7.65453	425.96	NA	NA	0.9529	MS1+MS2 matches	level2
M339T494C00354	M339T494	C00354	D-Fructose 1,6-bisphosphate	C6H14O12P2	M-H	338.987	338.989	-6.2244	493.75	NA	NA	0.9669	MS1+MS2 matches	level2
M339T567C00354	M339T567	C00354	D-Fructose 1,6-bisphosphate	C6H14O12P2	M-H	338.986	338.989	-8.49586	567.432	NA	NA	0.9669	MS1+MS2 matches	level2
M341T356C01083	M341T356	C01083	alpha,alpha-Trehalose	C12H22O11	M-H	341.106	341.109	-8.50168	356.398	NA	NA	0.9113	MS1+MS2 matches	level2
M341T356C00252	M341T356	C00252	Isomaltose	C12H22O11	M-H	341.106	341.109	-8.50168	356.398	NA	NA	0.8554	MS1+MS2 matches	level2
M346T476C00362	M346T476	C00362	dGMP	C10H14N5O7P	M-H	346.053	346.056	-7.07978	475.579	NA	NA	0.9712	MS1+MS2 matches	level2
M346T476C00020	M346T476	C00020	AMP	C10H14N5O7P	M-H	346.053	346.056	-7.07978	475.579	NA	NA	0.9685	MS1+MS2 matches	level2
M383T454C00021	M383T454	C00021	S-Adenosyl-L-homocysteine	C14H20N6O5S	M-H	383.11	383.114	-10.4669	453.781	NA	NA	0.9922	MS1+MS2 matches	level2
M403T485C00015	M403T485	C00015	UDP	C9H14N2O12P2	M-H	402.991	402.995	-8.48646	484.72	NA	NA	0.8349	MS1+MS2 matches	level2
M403T465C00015	M403T465	C00015	UDP	C9H14N2O12P2	M-H	402.992	402.995	-7.81648	465.137	NA	NA	0.8885	MS1+MS2 matches	level2
M426T452C00008	M426T452	C00008	ADP	C10H15N5O10P2	M-H	426.019	426.022	-6.5959	451.837	NA	NA	0.8657	MS1+MS2 matches	level2
M426T272C00224	M426T272	C00224	Adenylyl sulfate	C10H14N5O10PS	M-H	426.012	426.013	-0.891992	271.706	NA	NA	0.9946	MS1+MS2 matches	level2
M481T393C00459	M481T393	C00459	dTTP	C10H17N2O14P3	M-H	480.978	480.982	-9.10637	392.543	NA	NA	0.9445	MS1+MS2 matches	level2
M482T545C00063	M482T545	C00063	CTP	C9H16N3O14P3	M-H	481.973	481.977	-8.90084	545.138	NA	NA	0.9301	MS1+MS2 matches	level2
M482T571C00063	M482T571	C00063	CTP	C9H16N3O14P3	M-H	481.973	481.977	-8.11242	570.574	NA	NA	0.9174	MS1+MS2 matches	level2
M482T85C02592	M482T85	C02592	Taurolithocholate	C26H45NO5S	M-H	482.291	482.295	-6.9667	84.503	NA	NA	1	MS1+MS2 matches	level2
M498T161C05465	M498T161	C05465	Taurochenodeoxycholate	C26H45NO6S	M-H	498.286	498.289	-7.4254	161.137	NA	NA	1	MS1+MS2 matches	level2
M498T161C05463	M498T161	C05463	Taurodeoxycholate	C26H45NO6S	M-H	498.286	498.289	-7.4254	161.137	NA	NA	1	MS1+MS2 matches	level2
M498T126C05463	M498T126	C05463	Taurodeoxycholate	C26H45NO6S	M-H	498.285	498.289	-8.56932	126.076	NA	NA	1	MS1+MS2 matches	level2
M506T523C00002	M506T523	C00002	ATP	C10H16N5O13P3	M-H	505.984	505.988	-9.48638	523.365	NA	NA	0.8869	MS1+MS2 matches	level2
M606T468C00043	M606T468	C00043	UDP-N-acetyl-alpha-D-glucosamine	C17H27N3O17P2	M-H	606.07	606.074	-6.88034	468.125	NA	NA	0.9171	MS1+MS2 matches	level2
M613T487C00128	M613T487	C00128	CMP-N-acetylneuraminate	C20H31N4O16P	M-H	613.141	613.14	1.69619	487.38	NA	NA	0.9988	MS1+MS2 matches	level2
M673T140C13889	M673T140	C13889	1-Hexadecanoyl-2-(9Z-octadecenoyl)-sn-glycero-3-phosphate	C37H71O8P	M-H	673.477	673.481	-6.51837	140.381	NA	NA	0.8186	MS1+MS2 matches	level2
M74T345C00037	M74T345	C00037	Glycine	C2H5NO2	M-H	74.0253	74.0247	8.64576	345.092	NA	NA	0.980581	MS1+surrogate MS2 matches	level3
M74T268C00037	M74T268	C00037	Glycine	C2H5NO2	M-H	74.0251	74.0247	5.94396	267.612	NA	NA	0.980581	MS1+surrogate MS2 matches	level3
M74T362C00037	M74T362	C00037	Glycine	C2H5NO2	M-H	74.0249	74.0247	2.43162	361.89	NA	NA	0.980581	MS1+surrogate MS2 matches	level3
M84T294C02659	M84T294	C02659	Acetone cyanohydrin	C4H7NO	M-H	84.0456	84.0455	1.07085	293.63	NA	NA	0.816497	MS1+surrogate MS2 matches	level3
M85T137C00741	M85T137	C00741	Diacetyl	C4H6O2	M-H	85.0294	85.0295	-0.823244	137.06	NA	NA	0.999907	MS1+surrogate MS2 matches	level3
M102T260C02721	M102T260	C02721	N-Methyl-L-alanine	C4H9NO2	M-H	102.056	102.056	-2.93956	259.925	NA	NA	1	MS1+surrogate MS2 matches	level3
M102T260C11735	M102T260	C11735	N-Ethylglycine	C4H9NO2	M-H	102.056	102.056	-2.93956	259.925	NA	NA	1	MS1+surrogate MS2 matches	level3
M102T260C01026	M102T260	C01026	N,N-Dimethylglycine	C4H9NO2	M-H	102.056	102.056	-2.93956	259.925	NA	NA	1	MS1+surrogate MS2 matches	level3
M102T260C00334	M102T260	C00334	4-Aminobutanoate	C4H9NO2	M-H	102.056	102.056	-2.93956	259.925	NA	NA	1	MS1+surrogate MS2 matches	level3
M102T260C02356	M102T260	C02356	(S)-2-Aminobutanoate	C4H9NO2	M-H	102.056	102.056	-2.93956	259.925	NA	NA	1	MS1+surrogate MS2 matches	level3
M102T247C02721	M102T247	C02721	N-Methyl-L-alanine	C4H9NO2	M-H	102.056	102.056	0.391942	246.652	NA	NA	1	MS1+surrogate MS2 matches	level3
M102T247C11735	M102T247	C11735	N-Ethylglycine	C4H9NO2	M-H	102.056	102.056	0.391942	246.652	NA	NA	1	MS1+surrogate MS2 matches	level3
M102T247C01026	M102T247	C01026	N,N-Dimethylglycine	C4H9NO2	M-H	102.056	102.056	0.391942	246.652	NA	NA	1	MS1+surrogate MS2 matches	level3
M102T247C00334	M102T247	C00334	4-Aminobutanoate	C4H9NO2	M-H	102.056	102.056	0.391942	246.652	NA	NA	1	MS1+surrogate MS2 matches	level3
M102T247C02356	M102T247	C02356	(S)-2-Aminobutanoate	C4H9NO2	M-H	102.056	102.056	0.391942	246.652	NA	NA	1	MS1+surrogate MS2 matches	level3
M103T241C01089	M103T241	C01089	(R)-3-Hydroxybutanoate	C4H8O3	M-H	103.04	103.04	-1.45575	241.171	NA	NA	0.950541	MS1+surrogate MS2 matches	level3
M103T241C03197	M103T241	C03197	(S)-3-Hydroxybutanoate	C4H8O3	M-H	103.04	103.04	-1.45575	241.171	NA	NA	0.950541	MS1+surrogate MS2 matches	level3
M112T210C19706	M112T210	C19706	cis-3-Hydroxy-L-proline	C5H9NO3	M-H-H2O	112.04	112.04	-0.446268	209.726	NA	NA	0.929211	MS1+surrogate MS2 matches	level3
M112T163C00791	M112T163	C00791	Creatinine	C4H7N3O	M-H	112.052	112.052	-0.713957	162.7	NA	NA	0.931882	MS1+surrogate MS2 matches	level3
M113T285C02512	M113T285	C02512	3-Cyano-L-alanine	C4H6N2O2	M-H	113.035	113.036	-1.85782	285.091	NA	NA	0.948683	MS1+surrogate MS2 matches	level3
M113T285C02565	M113T285	C02565	N-Methylhydantoin	C4H6N2O2	M-H	113.035	113.036	-1.85782	285.091	NA	NA	0.613941	MS1+surrogate MS2 matches	level3
M113T460C02512	M113T460	C02512	3-Cyano-L-alanine	C4H6N2O2	M-H	113.035	113.036	-3.98105	460.13	NA	NA	0.948683	MS1+surrogate MS2 matches	level3
M114T366C19911	M114T366	C19911	Iminodiacetate	C4H7NO4	M-H-H2O	114.019	114.02	-0.964746	365.874	NA	NA	1	MS1+surrogate MS2 matches	level3
M114T285_1C01596	M114T285_1	C01596	Maleamate	C4H5NO3	M-H	114.02	114.02	1.84179	285.142	NA	NA	1	MS1+surrogate MS2 matches	level3
M116T295C00441	M116T295	C00441	L-Aspartate 4-semialdehyde	C4H7NO3	M-H	116.035	116.035	-1.72361	294.94	NA	NA	0.816497	MS1+surrogate MS2 matches	level3
M116T295C03508	M116T295	C03508	L-2-Amino-3-oxobutanoic acid	C4H7NO3	M-H	116.035	116.035	-1.72361	294.94	NA	NA	0.816497	MS1+surrogate MS2 matches	level3
M119T289C02022	M119T289	C02022	D-Erythrulose	C4H8O4	M-H	119.035	119.035	-3.52837	288.7	NA	NA	0.999992	MS1+surrogate MS2 matches	level3
M119T289C02045	M119T289	C02045	L-Erythrulose	C4H8O4	M-H	119.035	119.035	-3.52837	288.7	NA	NA	0.999972	MS1+surrogate MS2 matches	level3
M119T245C00086	M119T245	C00086	Urea	CH4N2O	M+CH3COO	119.05	119.046	32.4244	245.358	NA	NA	0.999977	MS1+surrogate MS2 matches	level3
M119T288C00086	M119T288	C00086	Urea	CH4N2O	M+CH3COO	119.05	119.046	29.4844	288.083	NA	NA	0.999938	MS1+surrogate MS2 matches	level3
M128T332C02237	M128T332	C02237	5-Oxo-D-proline	C5H7NO3	M-H	128.033	128.035	-21.5566	332.298	NA	NA	0.99591	MS1+surrogate MS2 matches	level3
M128T332C04282	M128T332	C04282	1-Pyrroline-4-hydroxy-2-carboxylate	C5H7NO3	M-H	128.033	128.035	-21.5566	332.298	NA	NA	0.99591	MS1+surrogate MS2 matches	level3
M128T332C01877	M128T332	C01877	4-Oxoproline	C5H7NO3	M-H	128.033	128.035	-21.5566	332.298	NA	NA	0.938637	MS1+surrogate MS2 matches	level3
M128T332C04281	M128T332	C04281	L-1-Pyrroline-3-hydroxy-5-carboxylate	C5H7NO3	M-H	128.033	128.035	-21.5566	332.298	NA	NA	0.99591	MS1+surrogate MS2 matches	level3
M129T232C20254	M129T232	C20254	Ureidoacrylate	C4H6N2O3	M-H	129.03	129.03	-4.18506	232.361	NA	NA	1	MS1+surrogate MS2 matches	level3
M130T207C03741	M130T207	C03741	(S)-4-Amino-5-oxopentanoate	C5H9NO3	M-H	130.051	130.051	-2.76815	206.673	NA	NA	0.999208	MS1+surrogate MS2 matches	level3
M130T207C01110	M130T207	C01110	5-Amino-2-oxopentanoic acid	C5H9NO3	M-H	130.051	130.051	-2.76815	206.673	NA	NA	0.999208	MS1+surrogate MS2 matches	level3
M130T207C00430	M130T207	C00430	5-Aminolevulinate	C5H9NO3	M-H	130.051	130.051	-2.76815	206.673	NA	NA	0.999443	MS1+surrogate MS2 matches	level3
M134T475C06056	M134T475	C06056	4-Hydroxy-L-threonine	C4H9NO4	M-H	134.047	134.046	5.6697	475.251	NA	NA	0.707107	MS1+surrogate MS2 matches	level3
M136T101C00108	M136T101	C00108	Anthranilate	C7H7NO2	M-H	136.04	136.04	-3.96941	101.489	NA	NA	0.816206	MS1+surrogate MS2 matches	level3
M143T217C06195	M143T217	C06195	Imidazolone	C3H4N2O	M+CH3COO	143.046	143.046	-3.14584	217.03	NA	NA	0.707107	MS1+surrogate MS2 matches	level3
M144T265C00940	M144T265	C00940	2-Oxoglutaramate	C5H7NO4	M-H	144.03	144.03	-3.9575	264.876	NA	NA	1	MS1+surrogate MS2 matches	level3
M144T265C05572	M144T265	C05572	4-Oxoglutaramate	C5H7NO4	M-H	144.03	144.03	-3.9575	264.876	NA	NA	1	MS1+surrogate MS2 matches	level3
M144T287C05947	M144T287	C05947	L-erythro-4-Hydroxyglutamate	C5H9NO5	M-H-H2O	144.03	144.03	-3.12434	286.899	NA	NA	0.979054	MS1+surrogate MS2 matches	level3
M144T208_2C17580	M144T208_2	C17580	2-Deoxy-scyllo-inosamine	C6H13NO4	M-H-H2O	144.066	144.067	-3.26238	208.417	NA	NA	0.816497	MS1+surrogate MS2 matches	level3
M145T366C00026	M145T366	C00026	2-Oxoglutarate	C5H6O5	M-H	145.015	145.014	3.1721	365.725	NA	NA	1	MS1+surrogate MS2 matches	level3
M145T448C00026	M145T448	C00026	2-Oxoglutarate	C5H6O5	M-H	145.014	145.014	-2.89627	447.692	NA	NA	1	MS1+surrogate MS2 matches	level3
M145T361_2C00819	M145T361_2	C00819	D-Glutamine	C5H10N2O3	M-H	145.062	145.062	2.34383	361.252	NA	NA	1	MS1+surrogate MS2 matches	level3
M145T361_2C00064	M145T361_2	C00064	L-Glutamine	C5H10N2O3	M-H	145.062	145.062	2.34383	361.252	NA	NA	1	MS1+surrogate MS2 matches	level3
M145T458C00819	M145T458	C00819	D-Glutamine	C5H10N2O3	M-H	145.061	145.062	-4.41191	458.139	NA	NA	1	MS1+surrogate MS2 matches	level3
M145T458C00064	M145T458	C00064	L-Glutamine	C5H10N2O3	M-H	145.061	145.062	-4.41191	458.139	NA	NA	1	MS1+surrogate MS2 matches	level3
M146T341C00979	M146T341	C00979	O-Acetyl-L-serine	C5H9NO4	M-H	146.043	146.046	-21.9109	341.131	NA	NA	1	MS1+surrogate MS2 matches	level3
M146T341C03618	M146T341	C03618	L-threo-3-Methylaspartate	C5H9NO4	M-H	146.043	146.046	-21.9109	341.131	NA	NA	1	MS1+surrogate MS2 matches	level3
M146T341C03790	M146T341	C03790	N-(Carboxymethyl)-D-alanine	C5H9NO4	M-H	146.043	146.046	-21.9109	341.131	NA	NA	1	MS1+surrogate MS2 matches	level3
M146T341C02218	M146T341	C02218	Dehydroalanine	C3H5NO2	M+CH3COO	146.043	146.046	-21.2262	341.131	NA	NA	1	MS1+surrogate MS2 matches	level3
M146T341C05938	M146T341	C05938	L-4-Hydroxyglutamate semialdehyde	C5H9NO4	M-H	146.043	146.046	-21.9109	341.131	NA	NA	0.926414	MS1+surrogate MS2 matches	level3
M146T260C20253	M146T260	C20253	Aminoacrylate	C3H5NO2	M+CH3COO	146.046	146.046	-0.684717	260.324	NA	NA	1	MS1+surrogate MS2 matches	level3
M146T260C05941	M146T260	C05941	2-Oxo-4-hydroxy-5-aminovalerate	C5H9NO4	M-H	146.046	146.046	-1.36943	260.324	NA	NA	0.987743	MS1+surrogate MS2 matches	level3
M146T260C02218	M146T260	C02218	Dehydroalanine	C3H5NO2	M+CH3COO	146.046	146.046	-0.684717	260.324	NA	NA	1	MS1+surrogate MS2 matches	level3
M146T295C02218	M146T295	C02218	Dehydroalanine	C3H5NO2	M+CH3COO	146.045	146.046	-3.56053	294.598	NA	NA	1	MS1+surrogate MS2 matches	level3
M146T295C20253	M146T295	C20253	Aminoacrylate	C3H5NO2	M+CH3COO	146.045	146.046	-3.56053	294.598	NA	NA	1	MS1+surrogate MS2 matches	level3
M146T247C20253	M146T247	C20253	Aminoacrylate	C3H5NO2	M+CH3COO	146.046	146.046	-2.05415	246.625	NA	NA	1	MS1+surrogate MS2 matches	level3
M149T316C00216	M149T316	C00216	D-Arabinose	C5H10O5	M-H	149.045	149.046	-1.94571	315.558	NA	NA	0.751576	MS1+surrogate MS2 matches	level3
M149T316C00476	M149T316	C00476	D-Lyxose	C5H10O5	M-H	149.045	149.046	-1.94571	315.558	NA	NA	0.751576	MS1+surrogate MS2 matches	level3
M149T316C01508	M149T316	C01508	L-Lyxose	C5H10O5	M-H	149.045	149.046	-1.94571	315.558	NA	NA	0.751576	MS1+surrogate MS2 matches	level3
M151T106C02086	M151T106	C02086	Thioglycolate	C2H4O2S	M+CH3COO	151.006	151.007	-7.08576	105.922	NA	NA	0.999967	MS1+surrogate MS2 matches	level3
M151T241C13635	M151T241	C13635	4-Hydroxyphenacyl alcohol	C8H8O3	M-H	151.038	151.04	-12.447	241.044	NA	NA	0.912463	MS1+surrogate MS2 matches	level3
M152T334C00300	M152T334	C00300	Creatine	C4H9N3O2	M-2H+Na	152.044	152.044	-2.76235	333.861	NA	NA	1	MS1+surrogate MS2 matches	level3
M152T334C00719	M152T334	C00719	Betaine	C5H11NO2	M+Cl	152.044	152.048	-30.3851	333.861	NA	NA	1	MS1+surrogate MS2 matches	level3
M152T334C01826	M152T334	C01826	L-Norvaline	C5H11NO2	M+Cl	152.044	152.048	-30.3851	333.861	NA	NA	0.857493	MS1+surrogate MS2 matches	level3
M153T266C00802	M153T266	C00802	Oxalureate	C3H4N2O4	M-2H+Na	152.995	152.992	21.7659	266.347	NA	NA	0.999634	MS1+surrogate MS2 matches	level3
M154T436C01210	M154T436	C01210	N-Methylethanolamine phosphate	C3H10NO4P	M-H	154.027	154.027	-1.81786	435.557	NA	NA	1	MS1+surrogate MS2 matches	level3
M154T436C04122	M154T436	C04122	D-1-Aminopropan-2-ol O-phosphate	C3H10NO4P	M-H	154.027	154.027	-1.81786	435.557	NA	NA	1	MS1+surrogate MS2 matches	level3
M154T436C00263	M154T436	C00263	L-Homoserine	C4H9NO3	M+Cl	154.027	154.028	-3.11632	435.557	NA	NA	1	MS1+surrogate MS2 matches	level3
M154T436C00820	M154T436	C00820	D-Threonine	C4H9NO3	M+Cl	154.027	154.028	-3.11632	435.557	NA	NA	1	MS1+surrogate MS2 matches	level3
M154T436C05519	M154T436	C05519	L-Allothreonine	C4H9NO3	M+Cl	154.027	154.028	-3.11632	435.557	NA	NA	1	MS1+surrogate MS2 matches	level3
M155T327C19675	M155T327	C19675	(R)-2,3-Dihydroxypropane-1-sulfonate	C3H8O5S	M-H	155	155.002	-9.74182	327.488	NA	NA	0.993701	MS1+surrogate MS2 matches	level3
M155T275C19675	M155T275	C19675	(R)-2,3-Dihydroxypropane-1-sulfonate	C3H8O5S	M-H	155.001	155.002	-6.58056	275.45	NA	NA	0.993702	MS1+surrogate MS2 matches	level3
M155T226C03680	M155T226	C03680	4-Imidazolone-5-propanoate	C6H8N2O3	M-H	155.045	155.046	-5.03076	225.967	NA	NA	1	MS1+surrogate MS2 matches	level3
M156T349C02220	M156T349	C02220	2-Aminomuconate	C6H7NO4	M-H	156.028	156.03	-15.3175	349.259	NA	NA	0.999988	MS1+surrogate MS2 matches	level3
M156T349C07272	M156T349	C07272	Maleimide	C4H3NO2	M+CH3COO	156.028	156.03	-15.3175	349.259	NA	NA	1	MS1+surrogate MS2 matches	level3
M157T253C02222	M157T253	C02222	2-Maleylacetate	C6H6O5	M-H	157.013	157.014	-10.636	253.151	NA	NA	0.999997	MS1+surrogate MS2 matches	level3
M157T253C03676	M157T253	C03676	3-Hydroxy-cis,cis-muconate	C6H6O5	M-H	157.013	157.014	-10.636	253.151	NA	NA	0.999993	MS1+surrogate MS2 matches	level3
M157T253C02501	M157T253	C02501	2-Hydroxymuconate	C6H6O5	M-H	157.013	157.014	-10.636	253.151	NA	NA	0.999993	MS1+surrogate MS2 matches	level3
M157T253C03453	M157T253	C03453	gamma-Oxalocrotonate	C6H6O5	M-H	157.013	157.014	-10.636	253.151	NA	NA	0.999993	MS1+surrogate MS2 matches	level3
M157T253C06035	M157T253	C06035	4-Methylene-2-oxoglutarate	C6H6O5	M-H	157.013	157.014	-10.636	253.151	NA	NA	0.999993	MS1+surrogate MS2 matches	level3
M157T261C19719	M157T261	C19719	D-Alanyl-D-serine	C6H12N2O4	M-H-H2O	157.061	157.062	-4.26584	260.813	NA	NA	0.999911	MS1+surrogate MS2 matches	level3
M158T340C00651	M158T340	C00651	4-Methylene-L-glutamate	C6H9NO4	M-H	158.043	158.046	-19.2349	340.354	NA	NA	0.928477	MS1+surrogate MS2 matches	level3
M158T362C00651	M158T362	C00651	4-Methylene-L-glutamate	C6H9NO4	M-H	158.045	158.046	-2.59418	362.003	NA	NA	0.860414	MS1+surrogate MS2 matches	level3
M158T362C03623	M158T362	C03623	N-Methyl-2-oxoglutaramate	C6H9NO4	M-H	158.045	158.046	-2.59418	362.003	NA	NA	1	MS1+surrogate MS2 matches	level3
M158T201C03087	M158T201	C03087	5-Acetamidopentanoate	C7H13NO3	M-H	158.082	158.082	-4.04853	201.35	NA	NA	1	MS1+surrogate MS2 matches	level3
M160T403C01234	M160T403	C01234	1-Aminocyclopropane-1-carboxylate	C4H7NO2	M+CH3COO	160.061	160.061	-5.37293	403.084	NA	NA	1	MS1+surrogate MS2 matches	level3
M160T227C19694	M160T227	C19694	D-Alanyl-(R)-lactate	C6H11NO4	M-H	160.061	160.061	-3.06132	226.861	NA	NA	1	MS1+surrogate MS2 matches	level3
M160T227C03210	M160T227	C03210	Alanopine	C6H11NO4	M-H	160.061	160.061	-3.06132	226.861	NA	NA	1	MS1+surrogate MS2 matches	level3
M160T227C17581	M160T227	C17581	3-Amino-2,3-dideoxy-scyllo-inosose	C6H11NO4	M-H	160.061	160.061	-3.06132	226.861	NA	NA	0.816497	MS1+surrogate MS2 matches	level3
M160T227C01077	M160T227	C01077	O-Acetyl-L-homoserine	C6H11NO4	M-H	160.061	160.061	-3.06132	226.861	NA	NA	0.94581	MS1+surrogate MS2 matches	level3
M160T267C17234	M160T267	C17234	2-Aminobut-2-enoate	C4H7NO2	M+CH3COO	160.061	160.061	-1.62438	267.404	NA	NA	0.999578	MS1+surrogate MS2 matches	level3
M160T267C03210	M160T267	C03210	Alanopine	C6H11NO4	M-H	160.061	160.061	-1.62438	267.404	NA	NA	1	MS1+surrogate MS2 matches	level3
M160T374C02207	M160T374	C02207	beta-Alanopine	C6H11NO4	M-H	160.061	160.061	-3.87351	373.613	NA	NA	1	MS1+surrogate MS2 matches	level3
M160T374C01046	M160T374	C01046	N-Methyl-L-glutamate	C6H11NO4	M-H	160.061	160.061	-3.87351	373.613	NA	NA	0.993702	MS1+surrogate MS2 matches	level3
M160T374C01234	M160T374	C01234	1-Aminocyclopropane-1-carboxylate	C4H7NO2	M+CH3COO	160.061	160.061	-3.87351	373.613	NA	NA	1	MS1+surrogate MS2 matches	level3
M160T374C01077	M160T374	C01077	O-Acetyl-L-homoserine	C6H11NO4	M-H	160.061	160.061	-3.87351	373.613	NA	NA	0.999985	MS1+surrogate MS2 matches	level3
M160T374C00956	M160T374	C00956	L-2-Aminoadipate	C6H11NO4	M-H	160.061	160.061	-3.87351	373.613	NA	NA	0.846744	MS1+surrogate MS2 matches	level3
M162T182C05127	M162T182	C05127	N-Methylhistamine	C6H11N3	M-2H+K	162.041	162.044	-15.6131	181.892	NA	NA	0.89181	MS1+surrogate MS2 matches	level3
M162T182C02193	M162T182	C02193	Pyruvate oxime	C3H5NO3	M+CH3COO	162.041	162.041	4.13476	181.892	NA	NA	0.852803	MS1+surrogate MS2 matches	level3
M163T288C01010	M163T288	C01010	Urea-1-carboxylate	C2H4N2O3	M+CH3COO	163.039	163.036	20.4863	288.083	NA	NA	0.999964	MS1+surrogate MS2 matches	level3
M164T288C00919	M164T288	C00919	Choline sulfate	C5H13NO4S	M-H-H2O	164.043	164.039	24.2016	288.216	NA	NA	0.943132	MS1+surrogate MS2 matches	level3
M164T178C02647	M164T178	C02647	4-Guanidinobutanal	C5H11N3O	M+Cl	164.057	164.06	-16.0308	177.787	NA	NA	0.799585	MS1+surrogate MS2 matches	level3
M165T340C00502	M165T340	C00502	D-Xylonate	C5H10O6	M-H	165.04	165.04	-2.96897	340.228	NA	NA	1	MS1+surrogate MS2 matches	level3
M165T340C00878	M165T340	C00878	D-Arabinonate	C5H10O6	M-H	165.04	165.04	-2.96897	340.228	NA	NA	1	MS1+surrogate MS2 matches	level3
M165T340C05411	M165T340	C05411	L-Xylonate	C5H10O6	M-H	165.04	165.04	-2.96897	340.228	NA	NA	0.717741	MS1+surrogate MS2 matches	level3
M165T340C05412	M165T340	C05412	L-Lyxonate	C5H10O6	M-H	165.04	165.04	-2.96897	340.228	NA	NA	0.717741	MS1+surrogate MS2 matches	level3
M165T340C01685	M165T340	C01685	D-Ribonate	C5H10O6	M-H	165.04	165.04	-2.96897	340.228	NA	NA	0.70014	MS1+surrogate MS2 matches	level3
M166T353C03722	M166T353	C03722	Quinolinate	C7H5NO4	M-H	166.017	166.015	15.4203	353.388	NA	NA	0.845154	MS1+surrogate MS2 matches	level3
M166T282C01165	M166T282	C01165	L-Glutamate 5-semialdehyde	C5H9NO3	M+Cl	166.029	166.028	7.04702	281.702	NA	NA	1	MS1+surrogate MS2 matches	level3
M166T282C01157	M166T282	C01157	Hydroxyproline	C5H9NO3	M+Cl	166.029	166.028	7.04702	281.702	NA	NA	1	MS1+surrogate MS2 matches	level3
M166T282C03440	M166T282	C03440	cis-4-Hydroxy-D-proline	C5H9NO3	M+Cl	166.029	166.028	7.04702	281.702	NA	NA	1	MS1+surrogate MS2 matches	level3
M166T282C01073	M166T282	C01073	N-Acetyl-beta-alanine	C5H9NO3	M+Cl	166.029	166.028	7.04702	281.702	NA	NA	1	MS1+surrogate MS2 matches	level3
M168T343C02362	M168T343	C02362	2-Oxosuccinamate	C4H5NO4	M-2H+K	167.975	167.97	28.5169	343.256	NA	NA	0.998597	MS1+surrogate MS2 matches	level3
M168T453_2C13482	M168T453_2	C13482	Phosphodimethylethanolamine	C4H12NO4P	M-H	168.043	168.043	-1.48771	453.137	NA	NA	1	MS1+surrogate MS2 matches	level3
M168T361C13482	M168T361	C13482	Phosphodimethylethanolamine	C4H12NO4P	M-H	168.047	168.043	20.2329	361.371	NA	NA	1	MS1+surrogate MS2 matches	level3
M169T344C00975	M169T344	C00975	Dihydroxyfumarate	C4H4O6	M-2H+Na	168.972	168.976	-23.317	343.945	NA	NA	0.999756	MS1+surrogate MS2 matches	level3
M169T344C03459	M169T344	C03459	2-Hydroxy-3-oxosuccinate	C4H4O6	M-2H+Na	168.972	168.976	-23.317	343.945	NA	NA	0.999759	MS1+surrogate MS2 matches	level3
M169T305C20850	M169T305	C20850	N5-Hydroxy-L-ornithine	C5H12N2O3	M-2H+Na	169.061	169.06	9.81903	304.884	NA	NA	0.948683	MS1+surrogate MS2 matches	level3
M170T331C03871	M170T331	C03871	L-2-Amino-6-oxoheptanedioate	C7H11NO5	M-H-H2O	170.043	170.046	-17.9952	331.3	NA	NA	0.994282	MS1+surrogate MS2 matches	level3
M171T251C05565	M171T251	C05565	Hydantoin-5-propionate	C6H8N2O4	M-H	171.04	171.041	-5.84655	250.594	NA	NA	1	MS1+surrogate MS2 matches	level3
M171T349C05565	M171T349	C05565	Hydantoin-5-propionate	C6H8N2O4	M-H	171.039	171.041	-14.441	348.731	NA	NA	0.889336	MS1+surrogate MS2 matches	level3
M171T332C05565	M171T332	C05565	Hydantoin-5-propionate	C6H8N2O4	M-H	171.046	171.041	25.7833	331.713	NA	NA	0.995911	MS1+surrogate MS2 matches	level3
M172T270C17366	M172T270	C17366	(2S,5S)-trans-Carboxymethylproline	C7H11NO4	M-H	172.061	172.061	-5.34693	269.768	NA	NA	0.94581	MS1+surrogate MS2 matches	level3
M172T270C01250	M172T270	C01250	N-Acetyl-L-glutamate 5-semialdehyde	C7H11NO4	M-H	172.061	172.061	-5.34693	269.768	NA	NA	0.904534	MS1+surrogate MS2 matches	level3
M173T72C00596	M173T72	C00596	2-Hydroxy-2,4-pentadienoate	C5H6O3	M+CH3COO	173.045	173.046	-4.96979	72.141	NA	NA	0.705311	MS1+surrogate MS2 matches	level3
M175T267C17206	M175T267	C17206	Uracil 5-carbaldehyde	C5H4N2O3	M+Cl	174.991	174.992	-0.742893	266.904	NA	NA	0.993702	MS1+surrogate MS2 matches	level3
M175T267C06452	M175T267	C06452	(S)-2-Hydroxypropylphosphonate	C3H9O4P	M+Cl	174.991	174.993	-9.8861	266.904	NA	NA	0.707107	MS1+surrogate MS2 matches	level3
M175T366C03217	M175T366	C03217	2-Hydroxy-3-oxoadipate	C6H8O6	M-H	175.024	175.025	-2.28539	365.877	NA	NA	0.999967	MS1+surrogate MS2 matches	level3
M175T366C06033	M175T366	C06033	Parapyruvate	C6H8O6	M-H	175.024	175.025	-2.28539	365.877	NA	NA	0.999993	MS1+surrogate MS2 matches	level3
M175T366C04349	M175T366	C04349	(4S)-4,6-Dihydroxy-2,5-dioxohexanoate	C6H8O6	M-H	175.024	175.025	-2.28539	365.877	NA	NA	0.99098	MS1+surrogate MS2 matches	level3
M175T389C01062	M175T389	C01062	5-Dehydro-D-gluconate	C6H10O7	M-H-H2O	175.021	175.025	-21.5969	389.286	NA	NA	0.998729	MS1+surrogate MS2 matches	level3
M175T389C06473	M175T389	C06473	2-Keto-D-gluconic acid	C6H10O7	M-H-H2O	175.021	175.025	-21.5969	389.286	NA	NA	0.999993	MS1+surrogate MS2 matches	level3
M175T389C15673	M175T389	C15673	2-Dehydro-L-idonate	C6H10O7	M-H-H2O	175.021	175.025	-21.5969	389.286	NA	NA	0.998729	MS1+surrogate MS2 matches	level3
M175T389C00618	M175T389	C00618	3-Dehydro-L-gulonate	C6H10O7	M-H-H2O	175.021	175.025	-21.5969	389.286	NA	NA	0.998729	MS1+surrogate MS2 matches	level3
M175T389C00905	M175T389	C00905	D-Fructuronate	C6H10O7	M-H-H2O	175.021	175.025	-21.5969	389.286	NA	NA	1	MS1+surrogate MS2 matches	level3
M175T475C06033	M175T475	C06033	Parapyruvate	C6H8O6	M-H	175.026	175.025	7.31325	474.656	NA	NA	1	MS1+surrogate MS2 matches	level3
M175T475C03217	M175T475	C03217	2-Hydroxy-3-oxoadipate	C6H8O6	M-H	175.026	175.025	7.31325	474.656	NA	NA	1	MS1+surrogate MS2 matches	level3
M176T204C03145	M176T204	C03145	N-Formylmethionine	C6H11NO3S	M-H	176.038	176.039	-4.31723	203.845	NA	NA	0.9998	MS1+surrogate MS2 matches	level3
M176T119C16074	M176T119	C16074	Phenylacetonitrile	C8H7N	M+CH3COO	176.071	176.072	-3.69168	118.509	NA	NA	1	MS1+surrogate MS2 matches	level3
M180T288_2C00082	M180T288_2	C00082	L-Tyrosine	C9H11NO3	M-H	180.067	180.067	0.66642	288.083	NA	NA	1	MS1+surrogate MS2 matches	level3
M184T294C03961	M184T294	C03961	erythro-3-Hydroxy-Ls-aspartate	C4H7NO5	M+Cl	184.001	184.002	-3.80431	294.284	NA	NA	0.999691	MS1+surrogate MS2 matches	level3
M184T294C11511	M184T294	C11511	threo-3-Hydroxy-L-aspartate	C4H7NO5	M+Cl	184.001	184.002	-3.80431	294.284	NA	NA	0.891819	MS1+surrogate MS2 matches	level3
M184T294C19813	M184T294	C19813	threo-3-Hydroxy-D-aspartate	C4H7NO5	M+Cl	184.001	184.002	-3.80431	294.284	NA	NA	0.891819	MS1+surrogate MS2 matches	level3
M184T260C02376	M184T260	C02376	5-Methylcytosine	C5H7N3O	M+CH3COO	184.072	184.073	-5.10668	260.447	NA	NA	0.717366	MS1+surrogate MS2 matches	level3
M185T364C00898	M185T364	C00898	(R,R)-Tartaric acid	C4H6O6	M+Cl	184.988	184.986	13.5686	364.457	NA	NA	1	MS1+surrogate MS2 matches	level3
M185T364C00552	M185T364	C00552	meso-Tartaric acid	C4H6O6	M+Cl	184.988	184.986	13.5686	364.457	NA	NA	1	MS1+surrogate MS2 matches	level3
M185T364C02107	M185T364	C02107	(S,S)-Tartaric acid	C4H6O6	M+Cl	184.988	184.986	13.5686	364.457	NA	NA	0.790569	MS1+surrogate MS2 matches	level3
M185T343C06451	M185T343	C06451	2-Hydroxyethylphosphonate	C2H7O4P	M+CH3COO	185.022	185.022	0.702619	342.6	NA	NA	0.995613	MS1+surrogate MS2 matches	level3
M185T241C02835	M185T241	C02835	Imidazole-4-acetate	C5H6N2O2	M+CH3COO	185.056	185.057	-3.4584	241.355	NA	NA	0.573182	MS1+surrogate MS2 matches	level3
M187T273C00385	M187T273	C00385	Xanthine	C5H4N4O2	M+Cl	187.001	187.003	-11.9784	273.305	NA	NA	0.970143	MS1+surrogate MS2 matches	level3
M187T224C00532	M187T224	C00532	L-Arabitol	C5H12O5	M+Cl	187.042	187.038	22.2415	224.46	NA	NA	0.99601	MS1+surrogate MS2 matches	level3
M187T224C01904	M187T224	C01904	D-Arabitol	C5H12O5	M+Cl	187.042	187.038	22.2415	224.46	NA	NA	0.99601	MS1+surrogate MS2 matches	level3
M187T260C00532	M187T260	C00532	L-Arabitol	C5H12O5	M+Cl	187.041	187.038	17.5366	260.324	NA	NA	0.958698	MS1+surrogate MS2 matches	level3
M187T260C01904	M187T260	C01904	D-Arabitol	C5H12O5	M+Cl	187.041	187.038	17.5366	260.324	NA	NA	0.958698	MS1+surrogate MS2 matches	level3
M189T236C01732	M189T236	C01732	Mesaconate	C5H6O4	M+CH3COO	189.037	189.04	-15.9754	235.537	NA	NA	0.987743	MS1+surrogate MS2 matches	level3
M189T236C00433	M189T236	C00433	2,5-Dioxopentanoate	C5H6O4	M+CH3COO	189.037	189.04	-15.9754	235.537	NA	NA	0.957876	MS1+surrogate MS2 matches	level3
M189T236C02132	M189T236	C02132	Acetylpyruvate	C5H6O4	M+CH3COO	189.037	189.04	-15.9754	235.537	NA	NA	1	MS1+surrogate MS2 matches	level3
M189T134C16484	M189T134	C16484	1-Fluorocyclohexadiene-cis,cis-1,2-diol	C6H7FO2	M+CH3COO	189.052	189.057	-24.9131	133.744	NA	NA	0.866025	MS1+surrogate MS2 matches	level3
M189T317C00666	M189T317	C00666	LL-2,6-Diaminoheptanedioate	C7H14N2O4	M-H	189.087	189.088	-3.80775	316.791	NA	NA	0.85141	MS1+surrogate MS2 matches	level3
M189T317C00680	M189T317	C00680	meso-2,6-Diaminoheptanedioate	C7H14N2O4	M-H	189.087	189.088	-3.80775	316.791	NA	NA	0.7973	MS1+surrogate MS2 matches	level3
M192T168C00561	M192T168	C00561	Mandelonitrile	C8H7NO	M+CH3COO	192.066	192.067	-5.31066	168.273	NA	NA	0.707107	MS1+surrogate MS2 matches	level3
M193T230C02348	M193T230	C02348	(R)(-)-Allantoin	C4H6N4O3	M+Cl	193.018	193.013	21.7601	229.956	NA	NA	0.99115	MS1+surrogate MS2 matches	level3
M193T230C02350	M193T230	C02350	(S)-Allantoin	C4H6N4O3	M+Cl	193.018	193.013	21.7601	229.956	NA	NA	0.99115	MS1+surrogate MS2 matches	level3
M196T341C01044	M196T341	C01044	N-Formyl-L-aspartate	C5H7NO5	M+Cl	195.999	196.002	-15.8672	340.827	NA	NA	0.995368	MS1+surrogate MS2 matches	level3
M196T372C01044	M196T372	C01044	N-Formyl-L-aspartate	C5H7NO5	M+Cl	196	196.002	-6.93871	371.955	NA	NA	0.999476	MS1+surrogate MS2 matches	level3
M196T208_2C04604	M196T208_2	C04604	3-Hydroxy-2-methylpyridine-4,5-dicarboxylate	C8H7NO5	M-H	196.025	196.025	-0.561153	207.84	NA	NA	0.894427	MS1+surrogate MS2 matches	level3
M196T299C00355	M196T299	C00355	3,4-Dihydroxy-L-phenylalanine	C9H11NO4	M-H	196.058	196.061	-15.4543	298.757	NA	NA	0.748977	MS1+surrogate MS2 matches	level3
M196T307C00327	M196T307	C00327	L-Citrulline	C6H13N3O3	M-2H+Na	196.072	196.07	7.95633	307.243	NA	NA	0.774597	MS1+surrogate MS2 matches	level3
M197T444C01127	M197T444	C01127	4-Hydroxy-2-oxoglutarate	C5H6O6	M+Cl	196.981	196.986	-22.2859	444.113	NA	NA	0.999988	MS1+surrogate MS2 matches	level3
M197T444C05946	M197T444	C05946	(4R)-4-Hydroxy-2-oxoglutarate	C5H6O6	M+Cl	196.981	196.986	-22.2859	444.113	NA	NA	0.999988	MS1+surrogate MS2 matches	level3
M197T444C20485	M197T444	C20485	(4S)-4-Hydroxy-2-oxoglutarate	C5H6O6	M+Cl	196.981	196.986	-22.2859	444.113	NA	NA	0.994716	MS1+surrogate MS2 matches	level3
M197T372C06454	M197T372	C06454	Fosfomycin	C3H7O4P	M+CH3COO	197.021	197.022	-6.49674	371.577	NA	NA	0.996194	MS1+surrogate MS2 matches	level3
M198T233C01929	M198T233	C01929	L-Histidinal	C6H9N3O	M+CH3COO	198.087	198.088	-5.25018	233.255	NA	NA	0.999967	MS1+surrogate MS2 matches	level3
M199T263C01721	M199T263	C01721	L-Fuculose	C6H12O5	M+Cl	199.037	199.038	-6.88311	263.152	NA	NA	0.908739	MS1+surrogate MS2 matches	level3
M199T263C00861	M199T263	C00861	L-Rhamnulose	C6H12O5	M+Cl	199.037	199.038	-6.88311	263.152	NA	NA	0.908739	MS1+surrogate MS2 matches	level3
M199T263C01019	M199T263	C01019	6-Deoxy-L-galactose	C6H12O5	M+Cl	199.037	199.038	-6.88311	263.152	NA	NA	0.908739	MS1+surrogate MS2 matches	level3
M200T340_2C01118	M200T340_2	C01118	O-Succinyl-L-homoserine	C8H13NO6	M-H-H2O	200.053	200.056	-15.2957	340.481	NA	NA	0.981487	MS1+surrogate MS2 matches	level3
M201T232C03089	M201T232	C03089	5-Methylthio-D-ribose	C6H12O4S	M-2H+Na	201.025	201.02	21.4406	232.043	NA	NA	0.961367	MS1+surrogate MS2 matches	level3
M201T256C06231	M201T256	C06231	Ectoine	C6H10N2O2	M+CH3COO	201.087	201.088	-4.92322	256.329	NA	NA	0.999683	MS1+surrogate MS2 matches	level3
M201T256C01239	M201T256	C01239	N-Acetyl-beta-D-glucosaminylamine	C8H16N2O5	M-H-H2O	201.087	201.088	-4.92322	256.329	NA	NA	0.728309	MS1+surrogate MS2 matches	level3
M204T261C03298	M204T261	C03298	Nalpha-Methylhistidine	C7H11N3O2	M+Cl	204.055	204.054	2.49933	261.221	NA	NA	1	MS1+surrogate MS2 matches	level3
M204T261C01152	M204T261	C01152	N(pi)-Methyl-L-histidine	C7H11N3O2	M+Cl	204.055	204.054	2.49933	261.221	NA	NA	0.666667	MS1+surrogate MS2 matches	level3
M205T345C01990	M205T345	C01990	3-Oxalomalate	C6H6O8	M-H	204.998	204.999	-2.68294	345.278	NA	NA	0.999691	MS1+surrogate MS2 matches	level3
M205T294C16673	M205T294	C16673	Isoglutamine	C5H10N2O3	M+CH3COO	205.083	205.083	-0.926455	293.571	NA	NA	1	MS1+surrogate MS2 matches	level3
M206T134C05620	M206T134	C05620	N-Acetyl-D-phenylalanine	C11H13NO3	M-H	206.081	206.082	-4.94948	134.296	NA	NA	1	MS1+surrogate MS2 matches	level3
M206T134C03519	M206T134	C03519	N-Acetyl-L-phenylalanine	C11H13NO3	M-H	206.081	206.082	-4.94948	134.296	NA	NA	1	MS1+surrogate MS2 matches	level3
M206T158C03519	M206T158	C03519	N-Acetyl-L-phenylalanine	C11H13NO3	M-H	206.081	206.082	-4.99801	158.108	NA	NA	1	MS1+surrogate MS2 matches	level3
M206T158C05620	M206T158	C05620	N-Acetyl-D-phenylalanine	C11H13NO3	M-H	206.081	206.082	-4.99801	158.108	NA	NA	1	MS1+surrogate MS2 matches	level3
M207T256C00684	M207T256	C00684	2-Dehydro-3-deoxy-L-arabinonate	C5H8O5	M+CH3COO	207.047	207.051	-18.7876	256.384	NA	NA	1	MS1+surrogate MS2 matches	level3
M207T256C03826	M207T256	C03826	2-Dehydro-3-deoxy-D-xylonate	C5H8O5	M+CH3COO	207.047	207.051	-18.7876	256.384	NA	NA	1	MS1+surrogate MS2 matches	level3
M207T256C02612	M207T256	C02612	(R)-2-Methylmalate	C5H8O5	M+CH3COO	207.047	207.051	-18.7876	256.384	NA	NA	1	MS1+surrogate MS2 matches	level3
M207T256C02614	M207T256	C02614	(S)-2-Methylmalate	C5H8O5	M+CH3COO	207.047	207.051	-18.7876	256.384	NA	NA	1	MS1+surrogate MS2 matches	level3
M207T256C00815	M207T256	C00815	Citramalate	C5H8O5	M+CH3COO	207.047	207.051	-18.7876	256.384	NA	NA	1	MS1+surrogate MS2 matches	level3
M207T361C20631	M207T361	C20631	(2S,3S)-3-Hydroxyasparagine	C4H8N2O4	M+CH3COO	207.061	207.062	-5.84365	361.056	NA	NA	0.999691	MS1+surrogate MS2 matches	level3
M207T288C20631	M207T288	C20631	(2S,3S)-3-Hydroxyasparagine	C4H8N2O4	M+CH3COO	207.067	207.062	22.6985	287.572	NA	NA	0.999691	MS1+surrogate MS2 matches	level3
M208T392C20258	M208T392	C20258	(2S,4S)-4-Hydroxy-2,3,4,5-tetrahydrodipicolinate	C7H9NO5	M-2H+Na	208.019	208.023	-17.9788	391.524	NA	NA	0.988861	MS1+surrogate MS2 matches	level3
M209T284C05422	M209T284	C05422	Dehydroascorbate	C6H6O6	M+Cl	208.984	208.986	-7.12967	284.37	NA	NA	0.887076	MS1+surrogate MS2 matches	level3
M211T390C05527	M211T390	C05527	3-Sulfinylpyruvate	C3H4O5S	M+CH3COO	210.987	210.992	-22.0388	389.892	NA	NA	1	MS1+surrogate MS2 matches	level3
M211T285C04471	M211T285	C04471	(4S,5S)-4,5-Dihydroxy-2,6-dioxohexanoate	C6H8O6	M+Cl	211	211.001	-6.8246	285.365	NA	NA	0.935991	MS1+surrogate MS2 matches	level3
M211T285C04053	M211T285	C04053	5-Dehydro-4-deoxy-D-glucuronate	C6H8O6	M+Cl	211	211.001	-6.8246	285.365	NA	NA	0.929321	MS1+surrogate MS2 matches	level3
M211T285C03387	M211T285	C03387	D-Glucurono-6,2-lactone	C6H8O6	M+Cl	211	211.001	-6.8246	285.365	NA	NA	0.935991	MS1+surrogate MS2 matches	level3
M211T285C03289	M211T285	C03289	L-xylo-Hexulonolactone	C6H8O6	M+Cl	211	211.001	-6.8246	285.365	NA	NA	0.935991	MS1+surrogate MS2 matches	level3
M211T285C06440	M211T285	C06440	2-Dehydro-D-glucono-1,5-lactone	C6H8O6	M+Cl	211	211.001	-6.8246	285.365	NA	NA	0.815527	MS1+surrogate MS2 matches	level3
M211T85C07718	M211T85	C07718	2-Hydroxy-4-(1-oxo-1,3-dihydro-2H-inden-2-ylidene)-but-2-enoic acid	C13H10O4	M-H-H2O	211.035	211.04	-22.8867	84.9425	NA	NA	1	MS1+surrogate MS2 matches	level3
M211T85C07725	M211T85	C07725	2-Hydroxy-4-(2-oxo-1,3-dihydro-2H-inden-1-ylidene)but-2-enoic acid	C13H10O4	M-H-H2O	211.035	211.04	-22.8867	84.9425	NA	NA	1	MS1+surrogate MS2 matches	level3
M212T298C20845	M212T298	C20845	(4S,5R)-4,5,6-Trihydroxy-2-iminohexanoate	C6H11NO5	M+Cl	212.032	212.033	-4.24462	297.534	NA	NA	0.99957	MS1+surrogate MS2 matches	level3
M213T345C19679	M213T345	C19679	L-Sorbosone	C6H10O6	M+Cl	213.016	213.017	-3.4739	344.524	NA	NA	1	MS1+surrogate MS2 matches	level3
M215T256C00031	M215T256	C00031	D-Glucose	C6H12O6	M+Cl	215.032	215.033	-4.27842	256.369	NA	NA	1	MS1+surrogate MS2 matches	level3
M215T256C00124	M215T256	C00124	D-Galactose	C6H12O6	M+Cl	215.032	215.033	-4.27842	256.369	NA	NA	1	MS1+surrogate MS2 matches	level3
M215T256C06153	M215T256	C06153	scyllo-Inositol	C6H12O6	M+Cl	215.032	215.033	-4.27842	256.369	NA	NA	0.943566	MS1+surrogate MS2 matches	level3
M215T256C01934	M215T256	C01934	L-Rhamnonate	C6H12O6	M+Cl	215.032	215.033	-4.27842	256.369	NA	NA	0.994716	MS1+surrogate MS2 matches	level3
M215T256C01680	M215T256	C01680	D-Fuconate	C6H12O6	M+Cl	215.032	215.033	-4.27842	256.369	NA	NA	0.994716	MS1+surrogate MS2 matches	level3
M215T317C05568	M215T317	C05568	Imidazole lactate	C6H8N2O3	M+CH3COO	215.066	215.067	-4.09174	316.625	NA	NA	1	MS1+surrogate MS2 matches	level3
M215T317C03817	M215T317	C03817	(S)-3-(Imidazol-5-yl)lactate	C6H8N2O3	M+CH3COO	215.066	215.067	-4.09174	316.625	NA	NA	1	MS1+surrogate MS2 matches	level3
M215T263C05568	M215T263	C05568	Imidazole lactate	C6H8N2O3	M+CH3COO	215.064	215.067	-14.9256	262.522	NA	NA	1	MS1+surrogate MS2 matches	level3
M215T263C03817	M215T263	C03817	(S)-3-(Imidazol-5-yl)lactate	C6H8N2O3	M+CH3COO	215.064	215.067	-14.9256	262.522	NA	NA	1	MS1+surrogate MS2 matches	level3
M216T354C03752	M216T354	C03752	2-Amino-2-deoxy-D-gluconate	C6H13NO6	M-2H+Na	216.05	216.049	5.78572	353.582	NA	NA	0.986883	MS1+surrogate MS2 matches	level3
M216T351C15532	M216T351	C15532	N-Acetyl-L-citrulline	C8H15N3O4	M-H	216.098	216.099	-5.32163	351.126	NA	NA	0.999985	MS1+surrogate MS2 matches	level3
M217T258C04020	M217T258	C04020	D-Lysopine	C9H18N2O4	M-H	217.118	217.119	-4.88211	258.29	NA	NA	1	MS1+surrogate MS2 matches	level3
M219T418C03409	M219T418	C03409	N-Formimino-L-aspartate	C5H8N2O4	M+CH3COO	219.061	219.062	-3.69758	418.463	NA	NA	0.847292	MS1+surrogate MS2 matches	level3
M219T269C00643	M219T269	C00643	5-Hydroxy-L-tryptophan	C11H12N2O3	M-H	219.077	219.077	-3.3778	268.863	NA	NA	0.53513	MS1+surrogate MS2 matches	level3
M221T224C01061	M221T224	C01061	4-Fumarylacetoacetate	C8H8O6	M-2H+Na	221.011	221.007	19.0492	224.46	NA	NA	1	MS1+surrogate MS2 matches	level3
M221T197C16362	M221T197	C16362	3,6,8-Trimethylallantoin	C7H12N4O3	M-2H+Na	221.067	221.066	6.5139	197.273	NA	NA	0.5547	MS1+surrogate MS2 matches	level3
M223T328C20581	M223T328	C20581	cis-(Homo)2-aconitate	C8H10O6	M-2H+Na	223.019	223.022	-15.559	328.084	NA	NA	0.999986	MS1+surrogate MS2 matches	level3
M223T382C20918	M223T382	C20918	Tabtoxinine-beta-lactam	C7H12N2O4	M+Cl	223.045	223.049	-18.9196	382.314	NA	NA	0.949653	MS1+surrogate MS2 matches	level3
M224T185C06326	M224T185	C06326	(2S)-2-{[1-(R)-Carboxyethyl]amino}pentanoate	C8H15NO4	M+Cl	224.067	224.07	-12.4515	184.906	NA	NA	0.996611	MS1+surrogate MS2 matches	level3
M226T372C16850	M226T372	C16850	2-Amino-3,7-dideoxy-D-threo-hept-6-ulosonic acid	C7H13NO5	M+Cl	226.047	226.049	-7.03388	371.577	NA	NA	0.994966	MS1+surrogate MS2 matches	level3
M226T443C06047	M226T443	C06047	Stizolobate	C9H9NO6	M-H	226.036	226.036	1.45995	443.431	NA	NA	0.999948	MS1+surrogate MS2 matches	level3
M226T443C06048	M226T443	C06048	Stizolobinate	C9H9NO6	M-H	226.036	226.036	1.45995	443.431	NA	NA	0.816497	MS1+surrogate MS2 matches	level3
M226T341_2C17962	M226T341_2	C17962	Demethylphosphinothricin	C4H10NO4P	M+CH3COO	226.046	226.048	-9.42276	340.626	NA	NA	0.828804	MS1+surrogate MS2 matches	level3
M227T420C02798	M227T420	C02798	3-Phosphonopyruvate	C3H5O6P	M+CH3COO	226.995	226.996	-5.24238	419.815	NA	NA	1	MS1+surrogate MS2 matches	level3
M227T420C16849	M227T420	C16849	Hydroxypyruvaldehyde phosphate	C3H5O6P	M+CH3COO	226.995	226.996	-5.24238	419.815	NA	NA	0.88636	MS1+surrogate MS2 matches	level3
M227T404C02798	M227T404	C02798	3-Phosphonopyruvate	C3H5O6P	M+CH3COO	226.995	226.996	-5.81508	403.979	NA	NA	1	MS1+surrogate MS2 matches	level3
M227T404C16849	M227T404	C16849	Hydroxypyruvaldehyde phosphate	C3H5O6P	M+CH3COO	226.995	226.996	-5.81508	403.979	NA	NA	0.88636	MS1+surrogate MS2 matches	level3
M227T171C20366	M227T171	C20366	2-Oxo-3-(5-oxofuran-2-ylidene)propanoate	C7H4O5	M+CH3COO	227.019	227.02	-2.1584	170.949	NA	NA	0.819986	MS1+surrogate MS2 matches	level3
M227T257C03198	M227T257	C03198	(S)-4-Hydroxymandelate	C8H8O4	M+CH3COO	227.053	227.056	-11.583	257.003	NA	NA	1	MS1+surrogate MS2 matches	level3
M227T257C05343	M227T257	C05343	(R)-4-Hydroxymandelate	C8H8O4	M+CH3COO	227.053	227.056	-11.583	257.003	NA	NA	0.860564	MS1+surrogate MS2 matches	level3
M227T192C00526	M227T192	C00526	Deoxyuridine	C9H12N2O5	M-H	227.066	227.067	-4.58014	191.617	NA	NA	1	MS1+surrogate MS2 matches	level3
M227T238C00534	M227T238	C00534	Pyridoxamine	C8H12N2O2	M+CH3COO	227.103	227.104	-3.25842	237.554	NA	NA	0.603023	MS1+surrogate MS2 matches	level3
M228T447_1C11638	M228T447_1	C11638	3-Amino-2-oxopropyl phosphate	C3H8NO5P	M+CH3COO	228.027	228.028	-5.17481	447.475	NA	NA	0.99651	MS1+surrogate MS2 matches	level3
M228T447_1C05672	M228T447_1	C05672	2-Amino-3-phosphonopropanoate	C3H8NO5P	M+CH3COO	228.027	228.028	-5.17481	447.475	NA	NA	0.538214	MS1+surrogate MS2 matches	level3
M228T391_1C17758	M228T391_1	C17758	4,5-seco-Dopa	C9H11NO6	M-H	228.048	228.051	-16.1367	391.315	NA	NA	1	MS1+surrogate MS2 matches	level3
M228T391_1C04797	M228T391_1	C04797	5-(L-Alanin-3-yl)-2-hydroxy-cis,cis-muconate 6-semialdehyde	C9H11NO6	M-H	228.048	228.051	-16.1367	391.315	NA	NA	0.940202	MS1+surrogate MS2 matches	level3
M228T391_1C04796	M228T391_1	C04796	4-(L-Alanin-3-yl)-2-hydroxy-cis,cis-muconate 6-semialdehyde	C9H11NO6	M-H	228.048	228.051	-16.1367	391.315	NA	NA	0.940202	MS1+surrogate MS2 matches	level3
M228T447_2C17758	M228T447_2	C17758	4,5-seco-Dopa	C9H11NO6	M-H	228.051	228.051	-3.37643	446.949	NA	NA	0.996194	MS1+surrogate MS2 matches	level3
M228T447_2C04797	M228T447_2	C04797	5-(L-Alanin-3-yl)-2-hydroxy-cis,cis-muconate 6-semialdehyde	C9H11NO6	M-H	228.051	228.051	-3.37643	446.949	NA	NA	0.921722	MS1+surrogate MS2 matches	level3
M228T447_2C04796	M228T447_2	C04796	4-(L-Alanin-3-yl)-2-hydroxy-cis,cis-muconate 6-semialdehyde	C9H11NO6	M-H	228.051	228.051	-3.37643	446.949	NA	NA	0.921722	MS1+surrogate MS2 matches	level3
M229T365C04575	M229T365	C04575	(4R,5S)-4,5,6-Trihydroxy-2,3-dioxohexanoate	C6H8O7	M-2H+K	228.978	228.976	9.38965	364.538	NA	NA	1	MS1+surrogate MS2 matches	level3
M229T365C20896	M229T365	C20896	D-Galactaro-1,4-lactone	C6H8O7	M-2H+K	228.978	228.976	9.38965	364.538	NA	NA	0.970052	MS1+surrogate MS2 matches	level3
M229T365C21095	M229T365	C21095	D-Glucaro-1,4-lactone	C6H8O7	M-2H+K	228.978	228.976	9.38965	364.538	NA	NA	0.970052	MS1+surrogate MS2 matches	level3
M229T365C20889	M229T365	C20889	D-Galactaro-1,5-lactone	C6H8O7	M-2H+K	228.978	228.976	9.38965	364.538	NA	NA	0.970052	MS1+surrogate MS2 matches	level3
M229T365C20890	M229T365	C20890	D-Glucaro-1,5-lactone	C6H8O7	M-2H+K	228.978	228.976	9.38965	364.538	NA	NA	0.964057	MS1+surrogate MS2 matches	level3
M229T440C00111	M229T440	C00111	Glycerone phosphate	C3H7O6P	M+CH3COO	229.011	229.012	-2.66362	440.281	NA	NA	0.999837	MS1+surrogate MS2 matches	level3
M229T440C00118	M229T440	C00118	D-Glyceraldehyde 3-phosphate	C3H7O6P	M+CH3COO	229.011	229.012	-2.66362	440.281	NA	NA	0.999837	MS1+surrogate MS2 matches	level3
M231T251C21015	M231T251	C21015	gamma-L-Glutamyl-L-2-aminobutyrate	C9H16N2O5	M-H	231.097	231.099	-6.88018	251.246	NA	NA	1	MS1+surrogate MS2 matches	level3
M231T251C04390	M231T251	C04390	N6-Acetyl-LL-2,6-diaminoheptanedioate	C9H16N2O5	M-H	231.097	231.099	-6.88018	251.246	NA	NA	0.950346	MS1+surrogate MS2 matches	level3
M232T385C17942	M232T385	C17942	FR 900098	C5H12NO5P	M+Cl	232.019	232.015	16.8093	384.81	NA	NA	0.707107	MS1+surrogate MS2 matches	level3
M232T343C03771	M232T343	C03771	5-Guanidino-2-oxopentanoate	C6H11N3O3	M+CH3COO	232.093	232.094	-4.09317	342.818	NA	NA	1	MS1+surrogate MS2 matches	level3
M233T217C16674	M233T217	C16674	Formylisoglutamine	C6H10N2O4	M+CH3COO	233.077	233.078	-4.89107	217.037	NA	NA	1	MS1+surrogate MS2 matches	level3
M233T318C16674	M233T318	C16674	Formylisoglutamine	C6H10N2O4	M+CH3COO	233.077	233.078	-5.36301	317.773	NA	NA	1	MS1+surrogate MS2 matches	level3
M233T230_2C16674	M233T230_2	C16674	Formylisoglutamine	C6H10N2O4	M+CH3COO	233.077	233.078	-4.24751	229.955	NA	NA	1	MS1+surrogate MS2 matches	level3
M236T181C03142	M236T181	C03142	N-D-Glucosylarylamine	C12H17NO5	M-H-H2O	236.092	236.093	-3.34614	181.192	NA	NA	0.939896	MS1+surrogate MS2 matches	level3
M236T161C03142	M236T161	C03142	N-D-Glucosylarylamine	C12H17NO5	M-H-H2O	236.091	236.093	-6.18401	161.469	NA	NA	0.821995	MS1+surrogate MS2 matches	level3
M237T401C21294	M237T401	C21294	D-Erythritol 1-phosphate	C4H11O7P	M+Cl	236.998	236.994	16.4561	400.81	NA	NA	1	MS1+surrogate MS2 matches	level3
M239T276C05533	M239T276	C05533	Oxaloglutarate	C7H8O7	M+Cl	238.993	238.996	-15.9417	275.731	NA	NA	0.774597	MS1+surrogate MS2 matches	level3
M241T396C04593	M241T396	C04593	(2S,3R)-3-Hydroxybutane-1,2,3-tricarboxylate	C7H10O7	M+Cl	241.011	241.012	-6.09928	395.823	NA	NA	1	MS1+surrogate MS2 matches	level3
M241T396C01251	M241T396	C01251	(R)-2-Hydroxybutane-1,2,4-tricarboxylate	C7H10O7	M+Cl	241.011	241.012	-6.09928	395.823	NA	NA	0.999691	MS1+surrogate MS2 matches	level3
M241T396C05662	M241T396	C05662	Homoisocitrate	C7H10O7	M+Cl	241.011	241.012	-6.09928	395.823	NA	NA	0.999691	MS1+surrogate MS2 matches	level3
M241T396C02225	M241T396	C02225	2-Methylcitrate	C7H10O7	M+Cl	241.011	241.012	-6.09928	395.823	NA	NA	0.999691	MS1+surrogate MS2 matches	level3
M241T59C14086	M241T59	C14086	2-Hydroxy-3-methylbenzalpyruvate	C11H10O4	M+Cl	241.028	241.027	1.36914	58.7985	NA	NA	1	MS1+surrogate MS2 matches	level3
M241T158C21085	M241T158	C21085	3-[(1E,4R)-4-Hydroxycyclohex-2-en-1-ylidene]-2-oxopropanoate	C9H10O4	M+CH3COO	241.071	241.072	-3.23555	158.093	NA	NA	0.816497	MS1+surrogate MS2 matches	level3
M241T158C03964	M241T158	C03964	(R)-3-(4-Hydroxyphenyl)lactate	C9H10O4	M+CH3COO	241.071	241.072	-3.23555	158.093	NA	NA	0.816497	MS1+surrogate MS2 matches	level3
M241T333C01697	M241T333	C01697	Galactitol	C6H14O6	M+CH3COO	241.09	241.093	-9.58137	333.013	NA	NA	0.993442	MS1+surrogate MS2 matches	level3
M241T333C01489	M241T333	C01489	D-Iditol	C6H14O6	M+CH3COO	241.09	241.093	-9.58137	333.013	NA	NA	0.993442	MS1+surrogate MS2 matches	level3
M243T106C20772	M243T106	C20772	3-[(1-Carboxyvinyl)oxy]benzoate	C10H8O5	M+Cl	243.011	243.007	17.695	105.978	NA	NA	0.737865	MS1+surrogate MS2 matches	level3
M245T382C01163	M245T382	C01163	3-Carboxy-cis,cis-muconate	C7H6O6	M+CH3COO	245.027	245.03	-14.488	382.123	NA	NA	1	MS1+surrogate MS2 matches	level3
M245T382C04484	M245T382	C04484	4-Carboxy-2-hydroxymuconate semialdehyde	C7H6O6	M+CH3COO	245.027	245.03	-14.488	382.123	NA	NA	1	MS1+surrogate MS2 matches	level3
M245T382C04553	M245T382	C04553	3-Carboxy-2,5-dihydro-5-oxofuran-2-acetate	C7H6O6	M+CH3COO	245.027	245.03	-14.488	382.123	NA	NA	1	MS1+surrogate MS2 matches	level3
M245T382C02167	M245T382	C02167	Maleylpyruvate	C7H6O6	M+CH3COO	245.027	245.03	-14.488	382.123	NA	NA	1	MS1+surrogate MS2 matches	level3
M245T382C02514	M245T382	C02514	3-Fumarylpyruvate	C7H6O6	M+CH3COO	245.027	245.03	-14.488	382.123	NA	NA	1	MS1+surrogate MS2 matches	level3
M245T158C16361	M245T158	C16361	1,3,7-Trimethyluric acid	C8H10N4O3	M+Cl	245.044	245.045	-4.73383	158.077	NA	NA	0.738095	MS1+surrogate MS2 matches	level3
M245T337C04137	M245T337	C04137	D-Octopine	C9H18N4O4	M-H	245.124	245.125	-5.87454	337.086	NA	NA	1	MS1+surrogate MS2 matches	level3
M246T272C00018	M246T272	C00018	Pyridoxal phosphate	C8H10NO6P	M-H	246.02	246.017	9.55217	272.075	NA	NA	0.987492	MS1+surrogate MS2 matches	level3
M246T449C01215	M246T449	C01215	2-(Acetamidomethylene)succinate	C7H9NO5	M+CH3COO	246.061	246.062	-3.08865	449.199	NA	NA	1	MS1+surrogate MS2 matches	level3
M246T382_2C01215	M246T382_2	C01215	2-(Acetamidomethylene)succinate	C7H9NO5	M+CH3COO	246.062	246.062	1.34113	381.693	NA	NA	1	MS1+surrogate MS2 matches	level3
M246T265C05548	M246T265	C05548	6-Acetamido-2-oxohexanoate	C8H13NO4	M+CH3COO	246.094	246.098	-16.3349	265.485	NA	NA	1	MS1+surrogate MS2 matches	level3
M247T325C20959	M247T325	C20959	(4S)-4-Hydroxy-5-phosphonooxypentane-2,3-dione	C5H9O7P	M+Cl	246.98	246.978	6.76174	325.19	NA	NA	0.999737	MS1+surrogate MS2 matches	level3
M247T325C20960	M247T325	C20960	3-Hydroxy-5-phosphonooxypentane-2,4-dione	C5H9O7P	M+Cl	246.98	246.978	6.76174	325.19	NA	NA	0.999737	MS1+surrogate MS2 matches	level3
M248T298C08538	M248T298	C08538	Betalamic acid	C9H9NO5	M-2H+K	247.999	247.997	10.1614	298.127	NA	NA	0.940288	MS1+surrogate MS2 matches	level3
M248T271C08538	M248T271	C08538	Betalamic acid	C9H9NO5	M-2H+K	247.998	247.997	6.08879	271.087	NA	NA	0.940288	MS1+surrogate MS2 matches	level3
M250T391C01233	M250T391	C01233	sn-Glycero-3-phosphoethanolamine	C5H14NO6P	M+Cl	250.029	250.025	16.6383	391.315	NA	NA	0.963039	MS1+surrogate MS2 matches	level3
M250T158C02564	M250T158	C02564	N-Feruloylglycine	C12H13NO5	M-H	250.071	250.072	-5.11852	158.102	NA	NA	0.996993	MS1+surrogate MS2 matches	level3
M251T344C06054	M251T344	C06054	2-Oxo-3-hydroxy-4-phosphobutanoate	C4H7O8P	M-2H+K	250.939	250.936	11.0386	343.717	NA	NA	0.999223	MS1+surrogate MS2 matches	level3
M253T473C05844	M253T473	C05844	5-L-Glutamyl-taurine	C7H14N2O6S	M-H	253.045	253.05	-18.6129	472.952	NA	NA	0.92497	MS1+surrogate MS2 matches	level3
M253T316C03659	M253T316	C03659	D-Bornesitol	C7H14O6	M+CH3COO	253.091	253.093	-5.2945	316.034	NA	NA	0.984658	MS1+surrogate MS2 matches	level3
M253T316C03660	M253T316	C03660	L-Bornesitol	C7H14O6	M+CH3COO	253.091	253.093	-5.2945	316.034	NA	NA	0.984658	MS1+surrogate MS2 matches	level3
M253T316C06352	M253T316	C06352	4-O-Methyl-myo-inositol	C7H14O6	M+CH3COO	253.091	253.093	-5.2945	316.034	NA	NA	0.984658	MS1+surrogate MS2 matches	level3
M254T370C04556	M254T370	C04556	4-Amino-2-methyl-5-(phosphooxymethyl)pyrimidine	C6H10N3O4P	M+Cl	254.005	254.01	-19.2118	370.196	NA	NA	0.904534	MS1+surrogate MS2 matches	level3
M255T405C04115	M255T405	C04115	4-Carboxy-4-hydroxy-2-oxoadipate	C7H8O8	M+Cl	254.989	254.991	-7.72575	404.909	NA	NA	0.894427	MS1+surrogate MS2 matches	level3
M255T405C01267	M255T405	C01267	3-(Imidazol-4-yl)-2-oxopropyl phosphate	C6H9N2O5P	M+Cl	254.989	254.994	-19.4906	404.909	NA	NA	0.707107	MS1+surrogate MS2 matches	level3
M255T345C04115	M255T345	C04115	4-Carboxy-4-hydroxy-2-oxoadipate	C7H8O8	M+Cl	254.995	254.991	15.8829	345.484	NA	NA	0.894427	MS1+surrogate MS2 matches	level3
M255T345C01267	M255T345	C01267	3-(Imidazol-4-yl)-2-oxopropyl phosphate	C6H9N2O5P	M+Cl	254.995	254.994	4.11774	345.484	NA	NA	0.707107	MS1+surrogate MS2 matches	level3
M256T249C00140	M256T249	C00140	N-Acetyl-D-glucosamine	C8H15NO6	M+Cl	256.058	256.059	-4.17872	248.936	NA	NA	0.999985	MS1+surrogate MS2 matches	level3
M256T167C02997	M256T167	C02997	N-Acetyl-L-histidine	C8H11N3O3	M+CH3COO	256.093	256.094	-3.08481	166.917	NA	NA	0.999967	MS1+surrogate MS2 matches	level3
M257T382C01236	M257T382	C01236	D-Glucono-1,5-lactone 6-phosphate	C6H11O9P	M-H	257.003	257.007	-14.163	382.123	NA	NA	1	MS1+surrogate MS2 matches	level3
M257T382C04442	M257T382	C04442	2-Dehydro-3-deoxy-6-phospho-D-gluconate	C6H11O9P	M-H	257.003	257.007	-14.163	382.123	NA	NA	1	MS1+surrogate MS2 matches	level3
M257T382C01286	M257T382	C01286	2-Dehydro-3-deoxy-6-phospho-D-galactonate	C6H11O9P	M-H	257.003	257.007	-14.163	382.123	NA	NA	0.999988	MS1+surrogate MS2 matches	level3
M257T382C20668	M257T382	C20668	3-Dehydro-D-glucose 6-phosphate	C6H11O9P	M-H	257.003	257.007	-14.163	382.123	NA	NA	0.934835	MS1+surrogate MS2 matches	level3
M257T351_1C01236	M257T351_1	C01236	D-Glucono-1,5-lactone 6-phosphate	C6H11O9P	M-H	257.012	257.007	19.2991	350.62	NA	NA	1	MS1+surrogate MS2 matches	level3
M257T351_1C04442	M257T351_1	C04442	2-Dehydro-3-deoxy-6-phospho-D-gluconate	C6H11O9P	M-H	257.012	257.007	19.2991	350.62	NA	NA	1	MS1+surrogate MS2 matches	level3
M257T351_1C01286	M257T351_1	C01286	2-Dehydro-3-deoxy-6-phospho-D-galactonate	C6H11O9P	M-H	257.012	257.007	19.2991	350.62	NA	NA	0.999988	MS1+surrogate MS2 matches	level3
M257T351_1C20668	M257T351_1	C20668	3-Dehydro-D-glucose 6-phosphate	C6H11O9P	M-H	257.012	257.007	19.2991	350.62	NA	NA	0.934835	MS1+surrogate MS2 matches	level3
M257T351_1C06893	M257T351_1	C06893	2-Deoxy-5-keto-D-gluconic acid 6-phosphate	C6H11O9P	M-H	257.012	257.007	19.2991	350.62	NA	NA	0.93338	MS1+surrogate MS2 matches	level3
M258T366C03584	M258T366	C03584	3-(Uracil-1-yl)-L-alanine	C7H9N3O4	M+CH3COO	258.07	258.073	-13.0583	366.46	NA	NA	0.53033	MS1+surrogate MS2 matches	level3
M258T270C03584	M258T270	C03584	3-(Uracil-1-yl)-L-alanine	C7H9N3O4	M+CH3COO	258.074	258.073	1.5887	269.631	NA	NA	0.832823	MS1+surrogate MS2 matches	level3
M259T351C04188	M259T351	C04188	S-Methyl-5-thio-D-ribose 1-phosphate	C6H13O7PS	M-H	259.008	259.005	11.467	351.102	NA	NA	0.996993	MS1+surrogate MS2 matches	level3
M259T351C04582	M259T351	C04582	S-Methyl-5-thio-D-ribulose 1-phosphate	C6H13O7PS	M-H	259.008	259.005	11.467	351.102	NA	NA	0.926273	MS1+surrogate MS2 matches	level3
M259T340_2C06659	M259T340_2	C06659	Dihydroclavaminic acid	C8H12N2O4	M+CH3COO	259.09	259.094	-15.2841	340.481	NA	NA	0.956485	MS1+surrogate MS2 matches	level3
M261T383C04434	M261T383	C04434	(1E)-4-Oxobut-1-ene-1,2,4-tricarboxylate	C7H6O7	M+CH3COO	261.023	261.025	-7.3173	382.514	NA	NA	1	MS1+surrogate MS2 matches	level3
M261T383C05364	M261T383	C05364	4-Carboxy-2-oxo-3-hexenedioate	C7H6O7	M+CH3COO	261.023	261.025	-7.3173	382.514	NA	NA	1	MS1+surrogate MS2 matches	level3
M261T383C04324	M261T383	C04324	(1E,3E)-4-Hydroxybuta-1,3-diene-1,2,4-tricarboxylate	C7H6O7	M+CH3COO	261.023	261.025	-7.3173	382.514	NA	NA	1	MS1+surrogate MS2 matches	level3
M262T199C19580	M262T199	C19580	alpha-[3-[(Hydroxymethyl)nitrosoamino]propyl]-3-pyridinemethanol	C10H15N3O3	M-2H+K	262.059	262.06	-4.88438	199.026	NA	NA	0.999294	MS1+surrogate MS2 matches	level3
M263T327C18911	M263T327	C18911	(R)-4-Phosphopantoate	C6H13O7P	M+Cl	263.01	263.009	4.37247	327.397	NA	NA	0.998945	MS1+surrogate MS2 matches	level3
M263T327C01107	M263T327	C01107	(R)-5-Phosphomevalonate	C6H13O7P	M+Cl	263.01	263.009	4.37247	327.397	NA	NA	0.998945	MS1+surrogate MS2 matches	level3
M263T327C20847	M263T327	C20847	(R)-Mevalonate 3-phosphate	C6H13O7P	M+Cl	263.01	263.009	4.37247	327.397	NA	NA	0.998781	MS1+surrogate MS2 matches	level3
M266T453C21068	M266T453	C21068	[5-(Aminomethyl)furan-3-yl]methyl phosphate	C6H10NO5P	M+CH3COO	266.039	266.043	-15.9372	453.137	NA	NA	0.989993	MS1+surrogate MS2 matches	level3
M266T392C05932	M266T392	C05932	N-Succinyl-L-glutamate 5-semialdehyde	C9H13NO6	M+Cl	266.04	266.044	-15.5238	391.836	NA	NA	0.992156	MS1+surrogate MS2 matches	level3
M266T392C05539	M266T392	C05539	N-Acetyl-L-2-amino-6-oxopimelate	C9H13NO6	M+Cl	266.04	266.044	-15.5238	391.836	NA	NA	0.725775	MS1+surrogate MS2 matches	level3
M266T319C03539	M266T319	C03539	S-Ribosyl-L-homocysteine	C9H17NO6S	M-H	266.074	266.07	13.3423	318.61	NA	NA	0.688006	MS1+surrogate MS2 matches	level3
M267T298C15767	M267T298	C15767	4-(L-gamma-Glutamylamino)butanoate	C9H16N2O5	M+Cl	267.073	267.075	-6.852	298.175	NA	NA	0.999967	MS1+surrogate MS2 matches	level3
M272T409C01133	M272T409	C01133	N-Acetyl-D-glucosaminate	C8H15NO7	M+Cl	272.053	272.054	-5.69739	408.505	NA	NA	0.939358	MS1+surrogate MS2 matches	level3
M272T409C21333	M272T409	C21333	8-Amino-3,8-dideoxy-D-manno-octulosonate	C8H15NO7	M+Cl	272.053	272.054	-5.69739	408.505	NA	NA	0.899105	MS1+surrogate MS2 matches	level3
M273T449C04666	M273T449	C04666	D-erythro-1-(Imidazol-4-yl)glycerol 3-phosphate	C6H11N2O6P	M+Cl	273.001	273.005	-14.0291	448.549	NA	NA	0.957501	MS1+surrogate MS2 matches	level3
M273T364C04666	M273T364	C04666	D-erythro-1-(Imidazol-4-yl)glycerol 3-phosphate	C6H11N2O6P	M+Cl	273.007	273.005	7.36251	363.984	NA	NA	0.957501	MS1+surrogate MS2 matches	level3
M273T235C04479	M273T235	C04479	2-Hydroxy-6-oxonona-2,4-diene-1,9-dioate	C9H10O6	M+CH3COO	273.065	273.062	11.6457	235.304	NA	NA	0.755471	MS1+surrogate MS2 matches	level3
M275T424_2C00491	M275T424_2	C00491	L-Cystine	C6H12N2O4S2	M+Cl	274.99	274.993	-13.2003	423.694	NA	NA	0.999756	MS1+surrogate MS2 matches	level3
M275T391C00491	M275T391	C00491	L-Cystine	C6H12N2O4S2	M+Cl	274.994	274.993	3.01826	391.324	NA	NA	1	MS1+surrogate MS2 matches	level3
M275T206_2C04732	M275T206_2	C04732	5-Amino-6-(1-D-ribitylamino)uracil	C9H16N4O6	M-H	275.102	275.1	6.97929	206.257	NA	NA	0.947359	MS1+surrogate MS2 matches	level3
M275T444C00449	M275T444	C00449	N6-(L-1,3-Dicarboxypropyl)-L-lysine	C11H20N2O6	M-H	275.123	275.125	-6.90596	444.307	NA	NA	0.99289	MS1+surrogate MS2 matches	level3
M279T289_2C06657	M279T289_2	C06657	Guanidinoproclavaminic acid	C9H16N4O4	M+Cl	279.088	279.087	3.9056	288.625	NA	NA	0.986819	MS1+surrogate MS2 matches	level3
M281T67C20225	M281T67	C20225	Coniferyl acetate	C12H14O4	M+CH3COO	281.099	281.103	-14.9056	66.592	NA	NA	0.980768	MS1+surrogate MS2 matches	level3
M281T253C20843	M281T253	C20843	N5-Phenyl-L-glutamine	C11H14N2O3	M+CH3COO	281.111	281.114	-10.2094	252.508	NA	NA	0.999748	MS1+surrogate MS2 matches	level3
M287T398C05648	M287T398	C05648	5-Hydroxy-N-formylkynurenine	C11H12N2O5	M+Cl	287.048	287.044	13.761	398.06	NA	NA	0.894427	MS1+surrogate MS2 matches	level3
M288T245C05926	M288T245	C05926	Neopterin	C9H11N5O4	M+Cl	288.051	288.05	1.04148	245.368	NA	NA	0.559017	MS1+surrogate MS2 matches	level3
M288T262C04462	M288T262	C04462	N-Succinyl-2-L-amino-6-oxoheptanedioate	C11H15NO8	M-H	288.075	288.072	7.11626	262.31	NA	NA	0.936908	MS1+surrogate MS2 matches	level3
M288T301C20917	M288T301	C20917	Tabtoxin	C11H19N3O6	M-H	288.118	288.12	-6.24739	301.178	NA	NA	0.980119	MS1+surrogate MS2 matches	level3
M288T301C21016	M288T301	C21016	Ophthalmate	C11H19N3O6	M-H	288.118	288.12	-6.24739	301.178	NA	NA	0.83205	MS1+surrogate MS2 matches	level3
M289T460C01112	M289T460	C01112	D-Arabinose 5-phosphate	C5H11O8P	M+CH3COO	289.031	289.033	-6.29686	459.576	NA	NA	0.979473	MS1+surrogate MS2 matches	level3
M289T460C01101	M289T460	C01101	L-Ribulose 5-phosphate	C5H11O8P	M+CH3COO	289.031	289.033	-6.29686	459.576	NA	NA	0.957237	MS1+surrogate MS2 matches	level3
M289T460C03291	M289T460	C03291	L-Xylulose 5-phosphate	C5H11O8P	M+CH3COO	289.031	289.033	-6.29686	459.576	NA	NA	0.957237	MS1+surrogate MS2 matches	level3
M289T447C20993	M289T447	C20993	S-(L-Histidin-5-yl)-L-cysteine S-oxide	C9H14N4O5S	M-H	289.065	289.061	14.0109	446.629	NA	NA	0.996194	MS1+surrogate MS2 matches	level3
M291T458C20440	M291T458	C20440	alpha-D-Ribose 1,2-cyclic phosphate 5-phosphate	C5H10O10P2	M-H	290.966	290.968	-6.32373	457.597	NA	NA	1	MS1+surrogate MS2 matches	level3
M299T253C03993	M299T253	C03993	4-(beta-D-Glucosyloxy)benzoate	C13H16O8	M-H	299.081	299.077	12.2376	253.133	NA	NA	0.988275	MS1+surrogate MS2 matches	level3
M299T359C04138	M299T359	C04138	N(alpha)-gamma-L-Glutamylhistamine	C10H16N4O3	M+CH3COO	299.134	299.136	-6.8865	358.66	NA	NA	1	MS1+surrogate MS2 matches	level3
M299T359C01262	M299T359	C01262	beta-Alanyl-N(pi)-methyl-L-histidine	C10H16N4O3	M+CH3COO	299.134	299.136	-6.8865	358.66	NA	NA	1	MS1+surrogate MS2 matches	level3
M299T359C00884	M299T359	C00884	Homocarnosine	C10H16N4O3	M+CH3COO	299.134	299.136	-6.8865	358.66	NA	NA	1	MS1+surrogate MS2 matches	level3
M302T401C05711	M302T401	C05711	gamma-Glutamyl-beta-cyanoalanine	C9H13N3O5	M+CH3COO	302.097	302.099	-7.01756	401.224	NA	NA	1	MS1+surrogate MS2 matches	level3
M303T451C20934	M303T451	C20934	3-Deoxy-D-glycero-D-galacto-non-2-ulosonic acid	C9H16O9	M+Cl	303.047	303.049	-6.13763	451.192	NA	NA	0.861315	MS1+surrogate MS2 matches	level3
M305T328C02355	M305T328	C02355	2',3'-Cyclic UMP	C9H11N2O8P	M-H	305.021	305.018	9.31093	328.084	NA	NA	0.96591	MS1+surrogate MS2 matches	level3
M305T347C01726	M305T347	C01726	D-Lombricine	C6H15N4O6P	M+Cl	305.043	305.042	2.2292	346.588	NA	NA	1	MS1+surrogate MS2 matches	level3
M307T332C01143	M307T332	C01143	(R)-5-Diphosphomevalonate	C6H14O10P2	M-H	306.995	306.999	-12.9968	332.379	NA	NA	0.997704	MS1+surrogate MS2 matches	level3
M307T332C20423	M307T332	C20423	alpha-D-Ribose 1-methylphosphonate 5-phosphate	C6H14O10P2	M-H	306.995	306.999	-12.9968	332.379	NA	NA	0.957514	MS1+surrogate MS2 matches	level3
M307T332C20848	M307T332	C20848	(R)-Mevalonate 3,5-bisphosphate	C6H14O10P2	M-H	306.995	306.999	-12.9968	332.379	NA	NA	0.969754	MS1+surrogate MS2 matches	level3
M307T460C00365	M307T460	C00365	dUMP	C9H13N2O8P	M-H	307.029	307.034	-15.7963	459.904	NA	NA	0.999837	MS1+surrogate MS2 matches	level3
M307T411_1C00365	M307T411_1	C00365	dUMP	C9H13N2O8P	M-H	307.031	307.034	-8.04472	411.2	NA	NA	0.999837	MS1+surrogate MS2 matches	level3
M309T493C01151	M309T493	C01151	D-Ribose 1,5-bisphosphate	C5H12O11P2	M-H	308.976	308.978	-5.92275	493.269	NA	NA	1	MS1+surrogate MS2 matches	level3
M309T493C20986	M309T493	C20986	D-Ribose 2,5-bisphosphate	C5H12O11P2	M-H	308.976	308.978	-5.92275	493.269	NA	NA	1	MS1+surrogate MS2 matches	level3
M309T493C01182	M309T493	C01182	D-Ribulose 1,5-bisphosphate	C5H12O11P2	M-H	308.976	308.978	-5.92275	493.269	NA	NA	1	MS1+surrogate MS2 matches	level3
M312T467C04640	M312T467	C04640	2-(Formamido)-N1-(5'-phosphoribosyl)acetamidine	C8H16N3O8P	M-H	312.058	312.06	-6.08857	467.242	NA	NA	1	MS1+surrogate MS2 matches	level3
M313T433C04376	M313T433	C04376	5'-Phosphoribosyl-N-formylglycinamide	C8H15N2O9P	M-H	313.042	313.044	-7.25137	433.394	NA	NA	0.997438	MS1+surrogate MS2 matches	level3
M316T293C05595	M316T293	C05595	4-Hydroxyphenylacetylglutamic acid	C13H15NO6	M+Cl	316.058	316.059	-4.30299	292.532	NA	NA	0.830608	MS1+surrogate MS2 matches	level3
M316T372C04540	M316T372	C04540	N4-(Acetyl-beta-D-glucosaminyl)asparagine	C12H21N3O8	M-H-H2O	316.115	316.115	-1.3919	371.577	NA	NA	0.998315	MS1+surrogate MS2 matches	level3
M318T389C14180	M318T389	C14180	S-(Hydroxymethyl)glutathione	C11H19N3O7S	M-H-H2O	318.074	318.077	-7.79687	388.646	NA	NA	0.846997	MS1+surrogate MS2 matches	level3
M320T477C03495	M320T477	C03495	Deoxy-5-methylcytidylate	C10H16N3O7P	M-H	320.061	320.065	-12.6224	476.866	NA	NA	0.989723	MS1+surrogate MS2 matches	level3
M320T383C04544	M320T383	C04544	gamma-L-Glutamyl-L-cysteinyl-beta-alanine	C11H19N3O6S	M-H	320.089	320.092	-8.62252	383.373	NA	NA	1	MS1+surrogate MS2 matches	level3
M321T332C00644	M321T332	C00644	D-Mannitol 1-phosphate	C6H15O9P	M+CH3COO	321.063	321.059	13.3932	331.713	NA	NA	0.970143	MS1+surrogate MS2 matches	level3
M321T332C01096	M321T332	C01096	Sorbitol 6-phosphate	C6H15O9P	M+CH3COO	321.063	321.059	13.3932	331.713	NA	NA	0.970143	MS1+surrogate MS2 matches	level3
M321T332C06311	M321T332	C06311	Galactitol 1-phosphate	C6H15O9P	M+CH3COO	321.063	321.059	13.3932	331.713	NA	NA	0.970143	MS1+surrogate MS2 matches	level3
M321T414C05403	M321T414	C05403	3-Ketolactose	C12H20O11	M-H-H2O	321.085	321.083	8.22218	413.906	NA	NA	0.993442	MS1+surrogate MS2 matches	level3
M326T260C00330	M326T260	C00330	Deoxyguanosine	C10H13N5O4	M+CH3COO	326.107	326.111	-10.6099	259.787	NA	NA	0.992323	MS1+surrogate MS2 matches	level3
M334T376C01031	M334T376	C01031	S-Formylglutathione	C11H17N3O7S	M-H	334.069	334.071	-6.79495	376.328	NA	NA	1	MS1+surrogate MS2 matches	level3
M336T384C06376	M336T384	C06376	N-Acetyl-D-galactosamine 6-phosphate	C8H16NO9P	M+Cl	336.03	336.026	13.005	383.651	NA	NA	1	MS1+surrogate MS2 matches	level3
M336T384C04501	M336T384	C04501	N-Acetyl-alpha-D-glucosamine 1-phosphate	C8H16NO9P	M+Cl	336.03	336.026	13.005	383.651	NA	NA	0.97264	MS1+surrogate MS2 matches	level3
M336T384C04257	M336T384	C04257	N-Acetyl-D-mannosamine 6-phosphate	C8H16NO9P	M+Cl	336.03	336.026	13.005	383.651	NA	NA	0.970143	MS1+surrogate MS2 matches	level3
M337T391C04454	M337T391	C04454	5-Amino-6-(5'-phospho-D-ribitylamino)uracil	C9H17N4O9P	M-H-H2O	337.06	337.055	14.686	391.315	NA	NA	0.850263	MS1+surrogate MS2 matches	level3
M338T487C17267	M338T487	C17267	S-Sulfanylglutathione	C10H17N3O6S2	M-H	338.046	338.049	-7.86869	487.005	NA	NA	0.790219	MS1+surrogate MS2 matches	level3
M338T442C17267	M338T442	C17267	S-Sulfanylglutathione	C10H17N3O6S2	M-H	338.045	338.049	-10.6198	442.215	NA	NA	0.877169	MS1+surrogate MS2 matches	level3
M347T377C04691	M347T377	C04691	2-Dehydro-3-deoxy-D-arabino-heptonate 7-phosphate	C7H13O10P	M+CH3COO	347.037	347.038	-3.97651	377.455	NA	NA	0.914677	MS1+surrogate MS2 matches	level3
M348T439C14871	M348T439	C14871	S-(Formylmethyl)glutathione	C12H19N3O7S	M-H	348.084	348.087	-8.10142	439.034	NA	NA	0.892856	MS1+surrogate MS2 matches	level3
M352T361C01304	M352T361	C01304	2,5-Diamino-6-(5-phospho-D-ribosylamino)pyrimidin-4(3H)-one	C9H16N5O8P	M-H	352.069	352.066	8.03826	361.252	NA	NA	0.906754	MS1+surrogate MS2 matches	level3
M353T454C01268	M353T454	C01268	5-Amino-6-(5'-phosphoribosylamino)uracil	C9H15N4O9P	M-H	353.048	353.05	-6.99617	454.353	NA	NA	0.950545	MS1+surrogate MS2 matches	level3
M354T451C16698	M354T451	C16698	N-Acetylmuramic acid 6-phosphate	C11H20NO11P	M-H-H2O	354.059	354.06	-2.48546	450.625	NA	NA	0.970143	MS1+surrogate MS2 matches	level3
M357T364C20888	M357T364	C20888	Cellobionate	C12H22O12	M-H	357.106	357.104	7.19679	363.765	NA	NA	0.989725	MS1+surrogate MS2 matches	level3
M362T288C05556	M362T288	C05556	delta-(L-2-Aminoadipyl)-L-cysteinyl-D-valine	C14H25N3O6S	M-H	362.143	362.139	11.1283	287.721	NA	NA	1	MS1+surrogate MS2 matches	level3
M364T265C00611	M364T265	C00611	N-Acetyllactosamine	C14H25NO11	M-H-H2O	364.121	364.125	-11.4796	265.485	NA	NA	0.790759	MS1+surrogate MS2 matches	level3
M364T265C20887	M364T265	C20887	beta-D-Mannosyl-1,4-N-acetyl-D-glucosamine	C14H25NO11	M-H-H2O	364.121	364.125	-11.4796	265.485	NA	NA	0.790759	MS1+surrogate MS2 matches	level3
M364T265C06372	M364T265	C06372	Lacto-N-biose	C14H25NO11	M-H-H2O	364.121	364.125	-11.4796	265.485	NA	NA	0.790759	MS1+surrogate MS2 matches	level3
M364T260_3C17951	M364T260_3	C17951	N-Acetylbialaphos	C13H24N3O7P	M-H	364.133	364.128	13.4019	260.009	NA	NA	0.965573	MS1+surrogate MS2 matches	level3
M365T414C04734	M365T414	C04734	1-(5'-Phosphoribosyl)-5-formamido-4-imidazolecarboxamide	C10H15N4O9P	M-H	365.049	365.05	-5.01301	413.798	NA	NA	1	MS1+surrogate MS2 matches	level3
M369T496C00447	M369T496	C00447	Sedoheptulose 1,7-bisphosphate	C7H16O13P2	M-H	368.996	368.999	-7.61519	495.776	NA	NA	1	MS1+surrogate MS2 matches	level3
M369T496C11472	M369T496	C11472	D-glycero-beta-D-manno-Heptose 1,7-bisphosphate	C7H16O13P2	M-H	368.996	368.999	-7.61519	495.776	NA	NA	0.846362	MS1+surrogate MS2 matches	level3
M369T496C19879	M369T496	C19879	D-glycero-alpha-D-manno-Heptose 1,7-bisphosphate	C7H16O13P2	M-H	368.996	368.999	-7.61519	495.776	NA	NA	0.846362	MS1+surrogate MS2 matches	level3
M375T206C00255	M375T206	C00255	Riboflavin	C17H20N4O6	M-H	375.127	375.131	-10.3431	205.642	NA	NA	0.83666	MS1+surrogate MS2 matches	level3
M378T387C03451	M378T387	C03451	(R)-S-Lactoylglutathione	C13H21N3O8S	M-H	378.094	378.098	-9.68004	386.51	NA	NA	0.867227	MS1+surrogate MS2 matches	level3
M378T364C03451	M378T364	C03451	(R)-S-Lactoylglutathione	C13H21N3O8S	M-H	378.095	378.098	-7.82867	363.83	NA	NA	0.816179	MS1+surrogate MS2 matches	level3
M379T351C00185	M379T351	C00185	Cellobiose	C12H22O11	M-2H+K	379.066	379.065	3.35035	351.252	NA	NA	0.993442	MS1+surrogate MS2 matches	level3
M379T351C00243	M379T351	C00243	Lactose	C12H22O11	M-2H+K	379.066	379.065	3.35035	351.252	NA	NA	0.993442	MS1+surrogate MS2 matches	level3
M379T351C00208	M379T351	C00208	Maltose	C12H22O11	M-2H+K	379.066	379.065	3.35035	351.252	NA	NA	0.993442	MS1+surrogate MS2 matches	level3
M379T351C01518	M379T351	C01518	Nigerose	C12H22O11	M-2H+K	379.066	379.065	3.35035	351.252	NA	NA	0.993442	MS1+surrogate MS2 matches	level3
M379T351C02048	M379T351	C02048	Laminaribiose	C12H22O11	M-2H+K	379.066	379.065	3.35035	351.252	NA	NA	0.993442	MS1+surrogate MS2 matches	level3
M380T439C07025	M380T439	C07025	3'-Keto-3'-deoxy-AMP	C10H12N5O7P	M+Cl	380.012	380.017	-12.131	439.125	NA	NA	0.86829	MS1+surrogate MS2 matches	level3
M380T488C07025	M380T488	C07025	3'-Keto-3'-deoxy-AMP	C10H12N5O7P	M+Cl	380.012	380.017	-11.8153	488.014	NA	NA	0.96313	MS1+surrogate MS2 matches	level3
M380T468C07025	M380T468	C07025	3'-Keto-3'-deoxy-AMP	C10H12N5O7P	M+Cl	380.012	380.017	-13.0521	467.724	NA	NA	0.96313	MS1+surrogate MS2 matches	level3
M385T309C03156	M385T309	C03156	O-Feruloylgalactarate	C16H18O11	M-H	385.075	385.078	-7.27126	308.6	NA	NA	0.999737	MS1+surrogate MS2 matches	level3
M387T328C06187	M387T328	C06187	Arbutin 6-phosphate	C12H17O10P	M+Cl	387.023	387.025	-5.83941	328.084	NA	NA	0.776038	MS1+surrogate MS2 matches	level3
M388T438C00575	M388T438	C00575	3',5'-Cyclic AMP	C10H12N5O6P	M+CH3COO	388.061	388.066	-12.4721	437.805	NA	NA	0.995342	MS1+surrogate MS2 matches	level3
M401T437C00363	M401T437	C00363	dTDP	C10H16N2O11P2	M-H	401.013	401.016	-7.38126	437.143	NA	NA	0.769282	MS1+surrogate MS2 matches	level3
M401T472C00363	M401T472	C00363	dTDP	C10H16N2O11P2	M-H	401.012	401.016	-8.52835	472.248	NA	NA	0.998945	MS1+surrogate MS2 matches	level3
M401T267C00761	M401T267	C00761	Coniferin	C16H22O8	M+CH3COO	401.149	401.145	8.4508	266.908	NA	NA	0.993442	MS1+surrogate MS2 matches	level3
M403T382C20237	M403T382	C20237	alpha-Maltose 1-phosphate	C12H23O14P	M-H-H2O	403.068	403.065	8.28651	382.123	NA	NA	1	MS1+surrogate MS2 matches	level3
M403T382C16688	M403T382	C16688	Sucrose 6-phosphate	C12H23O14P	M-H-H2O	403.068	403.065	8.28651	382.123	NA	NA	1	MS1+surrogate MS2 matches	level3
M403T382C02591	M403T382	C02591	Sucrose 6'-phosphate	C12H23O14P	M-H-H2O	403.068	403.065	8.28651	382.123	NA	NA	1	MS1+surrogate MS2 matches	level3
M403T382C18050	M403T382	C18050	beta-D-Fructofuranosyl-alpha-D-mannopyranoside 6F-phosphate	C12H23O14P	M-H-H2O	403.068	403.065	8.28651	382.123	NA	NA	1	MS1+surrogate MS2 matches	level3
M403T443C02591	M403T443	C02591	Sucrose 6'-phosphate	C12H23O14P	M-H-H2O	403.061	403.065	-9.97359	442.514	NA	NA	0.903194	MS1+surrogate MS2 matches	level3
M403T443C18050	M403T443	C18050	beta-D-Fructofuranosyl-alpha-D-mannopyranoside 6F-phosphate	C12H23O14P	M-H-H2O	403.061	403.065	-9.97359	442.514	NA	NA	0.903194	MS1+surrogate MS2 matches	level3
M403T443C16688	M403T443	C16688	Sucrose 6-phosphate	C12H23O14P	M-H-H2O	403.061	403.065	-9.97359	442.514	NA	NA	0.903194	MS1+surrogate MS2 matches	level3
M403T443C20237	M403T443	C20237	alpha-Maltose 1-phosphate	C12H23O14P	M-H-H2O	403.061	403.065	-9.97359	442.514	NA	NA	0.903194	MS1+surrogate MS2 matches	level3
M406T339C01367	M406T339	C01367	3'-AMP	C10H14N5O7P	M+CH3COO	406.077	406.077	0.270885	338.985	NA	NA	0.603023	MS1+surrogate MS2 matches	level3
M420T235C19605	M420T235	C19605	4-(Methylnitrosamino)-1-(3-pyridyl)-1-butanol glucuronide	C16H23N3O8	M+Cl	420.119	420.118	3.61803	234.812	NA	NA	0.998225	MS1+surrogate MS2 matches	level3
M420T235C19606	M420T235	C19606	NNAL-N-glucuronide	C16H23N3O8	M+Cl	420.119	420.118	3.61803	234.812	NA	NA	0.998225	MS1+surrogate MS2 matches	level3
M440T331C14861	M440T331	C14861	S-(2,2-Dichloro-1-hydroxy)ethyl glutathione	C12H19Cl2N3O7S	M-2H+Na	440.009	440.007	5.20447	331.053	NA	NA	0.747017	MS1+surrogate MS2 matches	level3
M445T440C00570	M445T440	C00570	CDP-ethanolamine	C11H20N4O11P2	M-H	445.05	445.053	-7.63954	440.303	NA	NA	0.83205	MS1+surrogate MS2 matches	level3
M462T477C00361	M462T477	C00361	dGDP	C10H15N5O10P2	M+Cl	461.995	461.999	-7.9221	476.866	NA	NA	0.957635	MS1+surrogate MS2 matches	level3
M483T572C00075	M483T572	C00075	UTP	C9H15N2O15P3	M-H	482.957	482.961	-9.35893	571.977	NA	NA	0.86425	MS1+surrogate MS2 matches	level3
M486T484C07024	M486T484	C07024	3'-Keto-3'-deoxy-ATP	C10H14N5O13P3	M-H-H2O	485.966	485.962	7.38741	484.401	NA	NA	0.86829	MS1+surrogate MS2 matches	level3
M487T435_2C00307	M487T435_2	C00307	CDP-choline	C14H26N4O11P2	M-H	487.096	487.1	-7.73968	434.524	NA	NA	0.99934	MS1+surrogate MS2 matches	level3
M497T436C03646	M497T436	C03646	Bis-gamma-glutamylcystine	C16H26N4O10S2	M-H	497.097	497.102	-8.60991	435.943	NA	NA	0.790569	MS1+surrogate MS2 matches	level3
M535T433C00190	M535T433	C00190	UDP-D-xylose	C14H22N2O16P2	M-H	535.033	535.037	-6.95279	433.329	NA	NA	1	MS1+surrogate MS2 matches	level3
M535T433C00935	M535T433	C00935	UDP-L-arabinose	C14H22N2O16P2	M-H	535.033	535.037	-6.95279	433.329	NA	NA	1	MS1+surrogate MS2 matches	level3
M535T433C18094	M535T433	C18094	UDP-L-arabinofuranose	C14H22N2O16P2	M-H	535.033	535.037	-6.95279	433.329	NA	NA	1	MS1+surrogate MS2 matches	level3
M535T433C01623	M535T433	C01623	UDP-apiose	C14H22N2O16P2	M-H	535.033	535.037	-6.95279	433.329	NA	NA	0.970833	MS1+surrogate MS2 matches	level3
M535T364C00190	M535T364	C00190	UDP-D-xylose	C14H22N2O16P2	M-H	535.039	535.037	3.60723	363.83	NA	NA	1	MS1+surrogate MS2 matches	level3
M535T364C00935	M535T364	C00935	UDP-L-arabinose	C14H22N2O16P2	M-H	535.039	535.037	3.60723	363.83	NA	NA	1	MS1+surrogate MS2 matches	level3
M535T364C18094	M535T364	C18094	UDP-L-arabinofuranose	C14H22N2O16P2	M-H	535.039	535.037	3.60723	363.83	NA	NA	1	MS1+surrogate MS2 matches	level3
M535T364C01623	M535T364	C01623	UDP-apiose	C14H22N2O16P2	M-H	535.039	535.037	3.60723	363.83	NA	NA	0.970833	MS1+surrogate MS2 matches	level3
M536T449C00789	M536T449	C00789	CDP-ribitol	C14H25N3O15P2	M-H	536.065	536.069	-7.90943	448.69	NA	NA	0.886672	MS1+surrogate MS2 matches	level3
M540T428C02741	M540T428	C02741	Phosphoribosyl-AMP	C15H23N5O14P2	M-H-H2O	540.051	540.054	-6.01792	427.624	NA	NA	0.516398	MS1+surrogate MS2 matches	level3
M562T394C21348	M562T394	C21348	dTDP-4-hydroxyamino-4,6-dideoxy-alpha-D-glucose	C16H27N3O15P2	M-H	562.087	562.084	5.07041	394.495	NA	NA	0.624026	MS1+surrogate MS2 matches	level3
M564T412C21137	M564T412	C21137	dTDP-3-amino-4-oxo-2,3,6-trideoxy-L-allose	C16H25N3O13P2	M+Cl	564.058	564.056	4.23717	411.855	NA	NA	0.83993	MS1+surrogate MS2 matches	level3
M564T412C12318	M564T412	C12318	dTDP-3-amino-2,3,6-trideoxy-4-keto-D-glucose	C16H25N3O13P2	M+Cl	564.058	564.056	4.23717	411.855	NA	NA	0.796148	MS1+surrogate MS2 matches	level3
M566T408C12321	M566T408	C12321	dTDP-L-epivancosamine	C17H29N3O13P2	M-2H+Na	566.09	566.092	-4.39858	408.365	NA	NA	0.786652	MS1+surrogate MS2 matches	level3
M566T408C12322	M566T408	C12322	dTDP-L-vancosamine	C17H29N3O13P2	M-2H+Na	566.09	566.092	-4.39858	408.365	NA	NA	0.786652	MS1+surrogate MS2 matches	level3
M567T453C11916	M567T453	C11916	dTDP-L-mycarose	C17H28N2O14P2	M-2H+Na	567.081	567.076	8.62318	453.137	NA	NA	1	MS1+surrogate MS2 matches	level3
M567T453C12444	M567T453	C12444	dTDP-D-mycarose	C17H28N2O14P2	M-2H+Na	567.081	567.076	8.62318	453.137	NA	NA	1	MS1+surrogate MS2 matches	level3
M567T453C11921	M567T453	C11921	dTDP-L-oleandrose	C17H28N2O14P2	M-2H+Na	567.081	567.076	8.62318	453.137	NA	NA	1	MS1+surrogate MS2 matches	level3
M580T331_1C04121	M580T331_1	C04121	CMP-3-deoxy-D-manno-octulosonate	C17H26N3O15P	M-2H+K	580.054	580.059	-8.49914	331.053	NA	NA	0.810353	MS1+surrogate MS2 matches	level3
M580T455C12320	M580T455	C12320	dTDP-L-4-oxovancosamine	C17H27N3O13P2	M-2H+K	580.054	580.051	6.58563	454.712	NA	NA	0.666667	MS1+surrogate MS2 matches	level3
M580T455C12319	M580T455	C12319	dTDP-3-amino-2,3,6-trideoxy-C-methyl-D-erythro-hexopyranos-4-ulose	C17H27N3O13P2	M-2H+K	580.054	580.051	6.58563	454.712	NA	NA	0.565685	MS1+surrogate MS2 matches	level3
M609T391C09332	M609T391	C09332	THF-L-glutamate	C24H30N8O9	M+Cl	609.183	609.183	0.623786	391.2	NA	NA	0.87519	MS1+surrogate MS2 matches	level3
M620T485C20742	M620T485	C20742	2'-Phospho-cyclic ADP-ribose	C15H22N5O16P3	M-H	620.016	620.02	-6.48366	484.727	NA	NA	0.909046	MS1+surrogate MS2 matches	level3
M629T452C03691	M629T452	C03691	CMP-N-glycoloylneuraminate	C20H31N4O17P	M-H	629.131	629.135	-6.86657	451.921	NA	NA	1	MS1+surrogate MS2 matches	level3
M702T479C21423	M702T479	C21423	1,2-Dihydro-beta-NAD	C21H29N7O14P2	M-2H+K	702.075	702.073	2.02258	478.801	NA	NA	0.996313	MS1+surrogate MS2 matches	level3
M702T479C21424	M702T479	C21424	1,6-Dihydro-beta-NAD	C21H29N7O14P2	M-2H+K	702.075	702.073	2.02258	478.801	NA	NA	0.996313	MS1+surrogate MS2 matches	level3
M702T479C20744	M702T479	C20744	alpha-NADH	C21H29N7O14P2	M-2H+K	702.075	702.073	2.02258	478.801	NA	NA	0.996313	MS1+surrogate MS2 matches	level3
M822T393C00016	M822T393	C00016	FAD	C27H33N9O15P2	M-2H+K	822.101	822.106	-5.13316	393.439	NA	NA	1	MS1+surrogate MS2 matches	level3

## Sheet: Positive
Metabolite	peak.name	KEGG.ID	compound.name	formula	adduct	mz	theo_mz	mass_error(ppm)	RT	RT_lib	RT_error(s)	MS2_score	identification methods	confidence_level
M90T333_2C00041	M90T333_2	C00041	L-Alanine	C3H7NO2	M+H	90.0567	90.055	19.3215	332.993	337.828	-4.83566	0.9999	MS1+RT+MS2 matches	level1
M90T333_2C00213	M90T333_2	C00213	Sarcosine	C3H7NO2	M+H	90.0567	90.055	19.3215	332.993	321.596	11.3969	0.9995	MS1+RT+MS2 matches	level1
M90T350C00213	M90T350	C00213	Sarcosine	C3H7NO2	M+H	90.057	90.055	22.4307	350.084	321.596	28.4889	0.999	MS1+RT+MS2 matches	level1
M102T282C00576	M102T282	C00576	Betaine aldehyde	C5H11NO	M+H	102.093	102.092	13.7131	281.776	277.285	4.49186	0.9732	MS1+RT+MS2 matches	level1
M104T356C00334	M104T356	C00334	4-Aminobutanoate	C4H9NO2	M+H	104.072	104.071	14.7016	356.174	364.111	-7.93657	0.9554	MS1+RT+MS2 matches	level1
M106T364C00065	M106T364	C00065	L-Serine	C3H7NO3	M+H	106.051	106.05	12.0698	364.141	367.562	-3.42127	0.9875	MS1+RT+MS2 matches	level1
M106T364C00716	M106T364	C00716	Serine	C3H7NO3	M+H	106.051	106.05	12.0698	364.141	362.99	1.15085	0.9853	MS1+RT+MS2 matches	level1
M112T198C00380	M112T198	C00380	Cytosine	C4H5N3O	M+H	112.052	112.051	12.2266	198.077	186.57	11.507	0.9755	MS1+RT+MS2 matches	level1
M114T162_2C00791	M114T162_2	C00791	Creatinine	C4H7N3O	M+H	114.068	114.066	16.0433	161.86	163.832	-1.97221	0.9958	MS1+RT+MS2 matches	level1
M116T298_2C00763	M116T298_2	C00763	D-Proline	C5H9NO2	M+H	116.073	116.071	21.194	297.584	299.265	-1.6813	0.9962	MS1+RT+MS2 matches	level1
M116T298_2C00148	M116T298_2	C00148	L-Proline	C5H9NO2	M+H	116.073	116.071	21.194	297.584	298.954	-1.37073	0.9959	MS1+RT+MS2 matches	level1
M118T367C00431	M118T367	C00431	5-Aminopentanoate	C5H11NO2	M+H	118.087	118.086	9.3999	367.461	370.665	-3.20469	0.9902	MS1+RT+MS2 matches	level1
M118T259C00719	M118T259	C00719	Betaine	C5H11NO2	M+H	118.089	118.086	19.6466	259.443	264.125	-4.68104	0.9822	MS1+RT+MS2 matches	level1
M120T340_2C00188	M120T340_2	C00188	L-Threonine	C4H9NO3	M+H	120.068	120.066	16.7409	340.285	341.358	-1.0727	0.9704	MS1+RT+MS2 matches	level1
M120T340_2C00263	M120T340_2	C00263	L-Homoserine	C4H9NO3	M+H	120.068	120.066	16.7409	340.285	352.657	-12.3721	0.9467	MS1+RT+MS2 matches	level1
M120T181C00483	M120T181	C00483	Tyramine	C8H11NO	M+H-H2O	120.082	120.081	8.82739	180.964	209.88	-28.9163	0.9127	MS1+RT+MS2 matches	level1
M124T214C00253	M124T214	C00253	Nicotinate	C6H5NO2	M+H	124.04	124.039	6.44957	214.439	216.802	-2.36326	0.8641	MS1+RT+MS2 matches	level1
M126T283_2C00245	M126T283_2	C00245	Taurine	C2H7NO3S	M+H	126.024	126.022	13.8071	283.085	288.332	-5.24749	0.9964	MS1+RT+MS2 matches	level1
M127T311C02835	M127T311	C02835	Imidazole-4-acetate	C5H6N2O2	M+H	127.051	127.05	8.89412	310.685	308.417	2.26719	0.9998	MS1+RT+MS2 matches	level1
M130T305C01879	M130T305	C01879	Pidolic acid	C5H7NO3	M+H	130.051	130.05	9.07344	305.293	296.798	8.49489	0.9733	MS1+RT+MS2 matches	level1
M130T292C01879	M130T292	C01879	Pidolic acid	C5H7NO3	M+H	130.051	130.05	8.15072	291.565	296.798	-5.23311	0.9449	MS1+RT+MS2 matches	level1
M132T333_2C00300	M132T333_2	C00300	Creatine	C4H9N3O2	M+H	132.079	132.077	15.2941	332.993	340.444	-7.45164	0.9723	MS1+RT+MS2 matches	level1
M133T365C00152	M133T365	C00152	L-Asparagine	C4H8N2O3	M+H	133.062	133.061	9.61966	365.297	367.316	-2.01869	0.9984	MS1+RT+MS2 matches	level1
M134T414C00402	M134T414	C00402	D-Aspartate	C4H7NO4	M+H	134.046	134.045	9.17604	414.133	420.731	-6.59782	0.9266	MS1+RT+MS2 matches	level1
M134T414C00049	M134T414	C00049	L-Aspartate	C4H7NO4	M+H	134.046	134.045	9.17604	414.133	397.817	16.3161	0.9182	MS1+RT+MS2 matches	level1
M134T391_2C00049	M134T391_2	C00049	L-Aspartate	C4H7NO4	M+H	134.046	134.045	10.8173	391.015	397.817	-6.80137	0.9165	MS1+RT+MS2 matches	level1
M134T391_2C00402	M134T391_2	C00402	D-Aspartate	C4H7NO4	M+H	134.046	134.045	10.8173	391.015	420.731	-29.7153	0.9073	MS1+RT+MS2 matches	level1
M134T429C00402	M134T429	C00402	D-Aspartate	C4H7NO4	M+H	134.046	134.045	5.66975	428.723	420.731	7.99218	0.9471	MS1+RT+MS2 matches	level1
M136T153C00147	M136T153	C00147	Adenine	C5H5N5	M+H	136.063	136.062	8.23155	153.49	153.113	0.377291	0.9944	MS1+RT+MS2 matches	level1
M137T161C00262	M137T161	C00262	Hypoxanthine	C5H4N4O	M+H	137.047	137.046	6.56715	161.381	161.246	0.135918	0.8264	MS1+RT+MS2 matches	level1
M137T140C00262	M137T140	C00262	Hypoxanthine	C5H4N4O	M+H	137.047	137.046	7.51574	139.976	161.246	-21.2696	0.9282	MS1+RT+MS2 matches	level1
M139T282C00785	M139T282	C00785	Urocanate	C6H6N2O2	M+H	139.051	139.05	5.17799	282.022	278.571	3.45069	0.9775	MS1+RT+MS2 matches	level1
M146T341_1C01035	M146T341_1	C01035	4-Guanidinobutanoate	C5H11N3O2	M+H	146.093	146.092	6.16048	341.409	342.553	-1.14388	0.8898	MS1+RT+MS2 matches	level1
M147T360_2C00064	M147T360_2	C00064	L-Glutamine	C5H10N2O3	M+H	147.078	147.076	11.8306	360.255	365.342	-5.08655	0.9506	MS1+RT+MS2 matches	level1
M147T394C00064	M147T394	C00064	L-Glutamine	C5H10N2O3	M+H	147.077	147.076	5.98328	393.699	365.342	28.357	0.997	MS1+RT+MS2 matches	level1
M148T260C00979	M148T260	C00979	O-Acetyl-L-serine	C5H9NO4	M+H	148.061	148.06	5.7409	259.577	283.026	-23.4499	0.8712	MS1+RT+MS2 matches	level1
M150T283C00073	M150T283	C00073	L-Methionine	C5H11NO2S	M+H	150.059	150.058	1.93258	282.95	276.34	6.60931	0.9805	MS1+RT+MS2 matches	level1
M150T271C00073	M150T271	C00073	L-Methionine	C5H11NO2S	M+H	150.059	150.058	4.53157	270.632	276.34	-5.70819	0.9736	MS1+RT+MS2 matches	level1
M154T261C00407	M154T261	C00407	L-Isoleucine	C6H13NO2	M+Na	154.084	154.084	3.56948	261.269	264.253	-2.98422	0.9262	MS1+RT+MS2 matches	level1
M154T261C01933	M154T261	C01933	L-Norleucine	C6H13NO2	M+Na	154.084	154.084	3.56948	261.269	252.548	8.7207	0.8475	MS1+RT+MS2 matches	level1
M156T379C00135	M156T379	C00135	L-Histidine	C6H9N3O2	M+H	156.078	156.077	8.71366	379.454	365.839	13.6159	0.9715	MS1+RT+MS2 matches	level1
M162T402C00956	M162T402	C00956	L-2-Aminoadipate	C6H11NO4	M+H	162.077	162.076	3.20837	402.358	405.542	-3.18318	0.9674	MS1+RT+MS2 matches	level1
M162T338_2C00318	M162T338_2	C00318	L-Carnitine	C7H15NO3	M+H	162.114	162.112	10.4865	337.805	346.117	-8.31174	0.9215	MS1+RT+MS2 matches	level1
M163T283C05380	M163T283	C05380	Nicotinurate	C8H8N2O3	M+H-H2O	163.054	163.05	21.5271	282.702	265.593	17.1086	0.973	MS1+RT+MS2 matches	level1
M166T245_2C00079	M166T245_2	C00079	L-Phenylalanine	C9H11NO2	M+H	166.088	166.086	9.39271	245.048	250.856	-5.80833	0.9874	MS1+RT+MS2 matches	level1
M168T95C00250	M168T95	C00250	Pyridoxal	C8H9NO3	M+H	168.066	168.065	1.90402	94.9235	96.425	-1.50155	0.9778	MS1+RT+MS2 matches	level1
M170T106C00314	M170T106	C00314	Pyridoxine	C8H11NO3	M+H	170.083	170.081	8.93691	105.87	103.871	1.9992	0.9856	MS1+RT+MS2 matches	level1
M173T423C00093	M173T423	C00093	sn-Glycerol 3-phosphate	C3H9O6P	M+H	173.021	173.021	1.6183	423.306	434.133	-10.8273	0.9992	MS1+RT+MS2 matches	level1
M175T478_2C00062	M175T478_2	C00062	L-Arginine	C6H14N4O2	M+H	175.12	175.119	5.08226	477.86	494.994	-17.1337	0.9994	MS1+RT+MS2 matches	level1
M176T390C01042	M176T390	C01042	N-Acetyl-L-aspartate	C6H9NO5	M+H	176.056	176.055	4.03282	390.279	387.386	2.89249	0.9412	MS1+RT+MS2 matches	level1
M176T138C00954	M176T138	C00954	Indole-3-acetate	C10H9NO2	M+H	176.071	176.071	2.27182	138.403	129.478	8.92451	0.9949	MS1+RT+MS2 matches	level1
M176T377C00327	M176T377	C00327	L-Citrulline	C6H13N3O3	M+H	176.103	176.103	0.11357	377.2	382.647	-5.44716	0.9894	MS1+RT+MS2 matches	level1
M177T414C00438	M177T414	C00438	N-Carbamoyl-L-aspartate	C5H8N2O5	M+H	177.051	177.051	3.16294	414.046	416.85	-2.80479	0.9694	MS1+RT+MS2 matches	level1
M184T377C16511	M184T377	C16511	L-Homocysteic acid	C4H9NO5S	M+H	184.028	184.027	2.55397	377.009	378.522	-1.51319	0.9964	MS1+RT+MS2 matches	level1
M189T337_2C02727	M189T337_2	C02727	N6-Acetyl-L-lysine	C8H16N2O3	M+H	189.124	189.123	1.05751	337.25	337.514	-0.264213	0.9966	MS1+RT+MS2 matches	level1
M189T488C03793	M189T488	C03793	N6,N6,N6-Trimethyl-L-lysine	C9H20N2O2	M+H	189.16	189.16	0.0528654	487.598	506.134	-18.5365	0.9979	MS1+RT+MS2 matches	level1
M203T453C03626	M203T453	C03626	NG,NG-Dimethyl-L-arginine	C8H18N4O2	M+H	203.15	203.15	-1.52596	453.298	470.768	-17.4702	0.9825	MS1+RT+MS2 matches	level1
M204T290C02571	M204T290	C02571	O-Acetylcarnitine	C9H17NO4	M+H	204.123	204.124	-2.25354	290.22	299.16	-8.94013	0.9996	MS1+RT+MS2 matches	level1
M205T245C00078	M205T245	C00078	L-Tryptophan	C11H12N2O2	M+H	205.097	205.097	-1.80402	245.489	251.442	-5.95207	0.9791	MS1+RT+MS2 matches	level1
M209T248C00328	M209T248	C00328	L-Kynurenine	C10H12N2O3	M+H	209.092	209.092	-0.717387	248.317	253.451	-5.13433	0.8507	MS1+RT+MS2 matches	level1
M212T436C02305	M212T436	C02305	Phosphocreatine	C4H10N3O5P	M+H	212.044	212.043	6.36663	436.265	431.973	4.29188	0.848	MS1+RT+MS2 matches	level1
M220T264_1C00864	M220T264_1	C00864	Pantothenate	C9H17NO5	M+H	220.119	220.118	3.58898	264.397	269.348	-4.95002	0.9622	MS1+RT+MS2 matches	level1
M222T247C00140	M222T247	C00140	N-Acetyl-D-glucosamine	C8H15NO6	M+H	222.097	222.097	-2.74655	246.793	253.464	-6.67085	0.8153	MS1+RT+MS2 matches	level1
M223T443C00542	M223T443	C00542	Cystathionine	C7H14N2O4S	M+H	223.075	223.075	3.04831	443.038	448.467	-5.42897	0.9893	MS1+RT+MS2 matches	level1
M240T262C02953	M240T262	C02953	7,8-Dihydrobiopterin	C9H13N5O3	M+H	240.109	240.109	-1.9158	261.711	268.147	-6.43614	0.9287	MS1+RT+MS2 matches	level1
M243T96C00214	M243T96	C00214	Thymidine	C10H14N2O5	M+H	243.096	243.098	-4.89515	95.7325	96.3563	-0.623838	0.9879	MS1+RT+MS2 matches	level1
M244T230C00475	M244T230	C00475	Cytidine	C9H13N3O5	M+H	244.091	244.093	-5.53068	229.888	234.107	-4.21877	0.9999	MS1+RT+MS2 matches	level1
M252T137C05198	M252T137	C05198	5'-Deoxyadenosine	C10H13N5O3	M+H	252.108	252.109	-4.68051	137.078	112.103	24.9751	0.9996	MS1+RT+MS2 matches	level1
M259T190D02742	M259T190	D02742	NA	C9H14N4O5	M+H	259.102	259.104	-7.33296	190.173	192.056	-1.88232	0.9909	MS1+RT+MS2 matches	level1
M261T468C05345	M261T468	C05345	beta-D-Fructose 6-phosphate	C6H13O9P	M+H	261.035	261.037	-6.09109	467.938	455.424	12.5136	0.9747	MS1+RT+MS2 matches	level1
M268T219C00330	M268T219	C00330	Deoxyguanosine	C10H13N5O4	M+H	268.102	268.104	-6.9749	219.157	224.592	-5.43457	0.9981	MS1+RT+MS2 matches	level1
M277T457C05282	M277T457	C05282	(5-L-Glutamyl)-L-glutamate	C10H16N2O7	M+H	277.101	277.103	-5.88229	456.615	452.001	4.61477	0.9935	MS1+RT+MS2 matches	level1
M277T444C00449	M277T444	C00449	N6-(L-1,3-Dicarboxypropyl)-L-lysine	C11H20N2O6	M+H	277.138	277.139	-6.63926	443.621	438.229	5.39226	0.9986	MS1+RT+MS2 matches	level1
M278T447C01094	M278T447	C01094	D-Fructose 1-phosphate	C6H13O9P	M+NH4	278.062	278.064	-4.67519	447.417	459.426	-12.0092	0.8295	MS1+RT+MS2 matches	level1
M284T250C00387	M284T250	C00387	Guanosine	C10H13N5O5	M+H	284.097	284.099	-5.52624	250.307	256.106	-5.79938	0.9997	MS1+RT+MS2 matches	level1
M291T462C03406	M291T462	C03406	N-(L-Arginino)succinate	C10H18N4O6	M+H	291.127	291.13	-9.37726	461.858	466.393	-4.53502	0.9822	MS1+RT+MS2 matches	level1
M295T209C11045	M295T209	C11045	Aspartame	C14H18N2O5	M+H	295.127	295.129	-6.03126	208.596	193.843	14.7526	0.939	MS1+RT+MS2 matches	level1
M298T97C00170	M298T97	C00170	5'-Methylthioadenosine	C11H15N5O3S	M+H	298.095	298.097	-5.46802	97.3335	96.3363	0.997222	0.9994	MS1+RT+MS2 matches	level1
M300T96C08367	M300T96	C08367	(11E)-Octadecenoic acid	C18H34O2	M+NH4	300.287	300.29	-8.75821	95.762	75.1318	20.6302	0.8678	MS1+RT+MS2 matches	level1
M305T442C12270	M305T442	C12270	N-Acetylaspartylglutamate	C11H16N2O8	M+H	305.097	305.098	-4.03149	442.341	437.55	4.7906	0.9668	MS1+RT+MS2 matches	level1
M308T432C00239	M308T432	C00239	dCMP	C9H14N3O7P	M+H	308.061	308.064	-10.0953	431.513	440.636	-9.12338	0.9964	MS1+RT+MS2 matches	level1
M318T141C12144	M318T141	C12144	Phytosphingosine	C18H39NO3	M+H	318.298	318.3	-8.45114	140.626	143.573	-2.94726	0.8542	MS1+RT+MS2 matches	level1
M324T437C00055	M324T437	C00055	CMP	C9H14N3O8P	M+H	324.057	324.059	-7.96151	437.115	452.985	-15.8696	1	MS1+RT+MS2 matches	level1
M325T432C00105	M325T432	C00105	UMP	C9H13N2O9P	M+H	325.04	325.043	-10.0294	432.072	437.086	-5.01432	0.9996	MS1+RT+MS2 matches	level1
M330T279C00575	M330T279	C00575	3',5'-Cyclic AMP	C10H12N5O6P	M+H	330.055	330.06	-14.664	278.925	283.895	-4.96913	0.9996	MS1+RT+MS2 matches	level1
M332T407C00360	M332T407	C00360	dAMP	C10H14N5O6P	M+H	332.072	332.075	-10.2386	407.462	416.517	-9.05411	0.9987	MS1+RT+MS2 matches	level1
M335T448C00455	M335T448	C00455	Nicotinamide D-ribonucleotide	C11H15N2O8P	M+H	335.061	335.064	-8.80429	447.683	458.006	-10.3227	0.9967	MS1+RT+MS2 matches	level1
M345T401C00364	M345T401	C00364	dTMP	C10H15N2O8P	M+Na	345.041	345.046	-13.9981	400.905	410.315	-9.40973	0.9979	MS1+RT+MS2 matches	level1
M348T420C01367	M348T420	C01367	3'-AMP	C10H14N5O7P	M+H	348.067	348.07	-9.5383	419.738	400.311	19.4265	0.9977	MS1+RT+MS2 matches	level1
M348T420C00020	M348T420	C00020	AMP	C10H14N5O7P	M+H	348.067	348.07	-9.5383	419.738	427.546	-7.80839	0.9992	MS1+RT+MS2 matches	level1
M348T393_1C01367	M348T393_1	C01367	3'-AMP	C10H14N5O7P	M+H	348.066	348.07	-11.9229	393.317	400.311	-6.99451	0.9987	MS1+RT+MS2 matches	level1
M349T443C00130	M349T443	C00130	IMP	C10H13N4O8P	M+H	349.057	349.054	7.3914	442.646	443.176	-0.530146	0.9947	MS1+RT+MS2 matches	level1
M385T370C00021	M385T370	C00021	S-Adenosyl-L-homocysteine	C14H20N6O5S	M+H	385.124	385.129	-12.3855	370.075	376.142	-6.06736	0.9824	MS1+RT+MS2 matches	level1
M572T400C00498	M572T400	C00498	ADP-glucose	C16H25N5O15P2	M+H-H2O	572.08	572.079	1.71305	399.575	422.456	-22.8808	0.8047	MS1+RT+MS2 matches	level1
M606T442C00394	M606T442	C00394	GDP-glucose	C16H25N5O16P2	M+H	606.081	606.084	-6.43475	441.786	453.306	-11.5209	0.9945	MS1+RT+MS2 matches	level1
M606T442C00096	M606T442	C00096	GDP-mannose	C16H25N5O16P2	M+H	606.081	606.084	-6.43475	441.786	458.735	-16.95	0.9751	MS1+RT+MS2 matches	level1
M87T357C01089	M87T357	C01089	(R)-3-Hydroxybutanoate	C4H8O3	M+H-H2O	87.0461	87.044	24.2406	357.402	NA	NA	0.9708	MS1+MS2 matches	level2
M87T357C01770	M87T357	C01770	gamma-Butyrolactone	C4H6O2	M+H	87.0461	87.0441	23.0917	357.402	NA	NA	0.9721	MS1+MS2 matches	level2
M90T248C00041	M90T248	C00041	L-Alanine	C3H7NO2	M+H	90.0567	90.055	18.5442	248.069	NA	NA	0.9997	MS1+MS2 matches	level2
M90T436C00213	M90T436	C00213	Sarcosine	C3H7NO2	M+H	90.0567	90.055	18.7663	436.369	NA	NA	0.9995	MS1+MS2 matches	level2
M90T265C00041	M90T265	C00041	L-Alanine	C3H7NO2	M+H	90.0564	90.055	15.5461	264.606	NA	NA	0.9999	MS1+MS2 matches	level2
M90T350C00546	M90T350	C00546	Methylglyoxal	C3H4O2	M+NH4	90.057	90.055	22.4307	350.084	NA	NA	1	MS1+MS2 matches	level2
M102T391_2C01234	M102T391_2	C01234	1-Aminocyclopropane-1-carboxylate	C4H7NO2	M+H	102.057	102.055	16.9516	390.888	NA	NA	1	MS1+MS2 matches	level2
M102T361_1C01234	M102T361_1	C01234	1-Aminocyclopropane-1-carboxylate	C4H7NO2	M+H	102.056	102.055	13.9141	360.767	NA	NA	1	MS1+MS2 matches	level2
M102T340C01234	M102T340	C01234	1-Aminocyclopropane-1-carboxylate	C4H7NO2	M+H	102.057	102.055	18.0295	340.33	NA	NA	1	MS1+MS2 matches	level2
M104T356C01026	M104T356	C01026	N,N-Dimethylglycine	C4H9NO2	M+H	104.072	104.071	14.7016	356.174	NA	NA	0.9969	MS1+MS2 matches	level2
M106T294C00065	M106T294	C00065	L-Serine	C3H7NO3	M+H	106.051	106.05	9.05234	294.002	NA	NA	0.9875	MS1+MS2 matches	level2
M106T294C00716	M106T294	C00716	Serine	C3H7NO3	M+H	106.051	106.05	9.05234	294.002	NA	NA	0.9853	MS1+MS2 matches	level2
M123T109C00153	M123T109	C00153	Nicotinamide	C6H6N2O	M+H	123.056	123.055	7.72011	109.097	NA	NA	0.9946	MS1+MS2 matches	level2
M124T309C10164	M124T309	C10164	Picolinic acid	C6H5NO2	M+H	124.04	124.039	7.09453	309.418	NA	NA	0.9979	MS1+MS2 matches	level2
M124T214C10164	M124T214	C10164	Picolinic acid	C6H5NO2	M+H	124.04	124.039	6.44957	214.439	NA	NA	0.9972	MS1+MS2 matches	level2
M124T214C07446	M124T214	C07446	Isonicotinic acid	C6H5NO2	M+H	124.04	124.039	6.44957	214.439	NA	NA	0.8381	MS1+MS2 matches	level2
M126T205C00245	M126T205	C00245	Taurine	C2H7NO3S	M+H	126.023	126.022	8.33188	204.593	NA	NA	0.9951	MS1+MS2 matches	level2
M130T391_2C01879	M130T391_2	C01879	Pidolic acid	C5H7NO3	M+H	130.052	130.05	16.9935	390.509	NA	NA	0.9675	MS1+MS2 matches	level2
M130T360_2C01879	M130T360_2	C01879	Pidolic acid	C5H7NO3	M+H	130.052	130.05	17.6855	360.432	NA	NA	0.9578	MS1+MS2 matches	level2
M130T233C01879	M130T233	C01879	Pidolic acid	C5H7NO3	M+H	130.051	130.05	8.07382	232.944	NA	NA	0.9733	MS1+MS2 matches	level2
M132T436C00300	M132T436	C00300	Creatine	C4H9N3O2	M+H	132.078	132.077	10.5242	436.442	NA	NA	0.9689	MS1+MS2 matches	level2
M132T215C00123	M132T215	C00123	L-Leucine	C6H13NO2	M+H	132.103	132.102	8.25121	215.212	NA	NA	0.8781	MS1+MS2 matches	level2
M134T459C00049	M134T459	C00049	L-Aspartate	C4H7NO4	M+H	134.045	134.045	4.40151	458.585	NA	NA	0.949	MS1+MS2 matches	level2
M134T459C00402	M134T459	C00402	D-Aspartate	C4H7NO4	M+H	134.045	134.045	4.40151	458.585	NA	NA	0.9471	MS1+MS2 matches	level2
M134T429C00049	M134T429	C00049	L-Aspartate	C4H7NO4	M+H	134.046	134.045	5.66975	428.723	NA	NA	0.949	MS1+MS2 matches	level2
M136T209C00147	M136T209	C00147	Adenine	C5H5N5	M+H	136.063	136.062	7.05562	209.15	NA	NA	0.9938	MS1+MS2 matches	level2
M137T209C00262	M137T209	C00262	Hypoxanthine	C5H4N4O	M+H	137.047	137.046	5.83746	208.827	NA	NA	0.8732	MS1+MS2 matches	level2
M138T283C00108	M138T283	C00108	Anthranilate	C7H7NO2	M+H	138.056	138.055	8.04027	282.608	NA	NA	0.9702	MS1+MS2 matches	level2
M148T442C00025	M148T442	C00025	L-Glutamate	C5H9NO4	M+H	148.062	148.06	6.88908	442.327	NA	NA	0.9844	MS1+MS2 matches	level2
M148T391_2C00025	M148T391_2	C00025	L-Glutamate	C5H9NO4	M+H	148.063	148.06	15.7368	390.888	NA	NA	0.9907	MS1+MS2 matches	level2
M148T423C00025	M148T423	C00025	L-Glutamate	C5H9NO4	M+H	148.061	148.06	6.01106	423.306	NA	NA	0.998	MS1+MS2 matches	level2
M148T294C00025	M148T294	C00025	L-Glutamate	C5H9NO4	M+H	148.062	148.06	7.83464	294.314	NA	NA	0.9577	MS1+MS2 matches	level2
M148T459C00025	M148T459	C00025	L-Glutamate	C5H9NO4	M+H	148.061	148.06	4.18748	458.584	NA	NA	0.9907	MS1+MS2 matches	level2
M150T145C06771	M150T145	C06771	Triethanolamine	C6H15NO3	M+H	150.113	150.112	5.9955	144.931	NA	NA	0.973	MS1+MS2 matches	level2
M153T156C00379	M153T156	C00379	Xylitol	C5H12O5	M+H	153.075	153.076	-7.44729	156.152	NA	NA	0.8937	MS1+MS2 matches	level2
M153T156C00474	M153T156	C00474	Ribitol	C5H12O5	M+H	153.075	153.076	-7.44729	156.152	NA	NA	0.8762	MS1+MS2 matches	level2
M156T446C00135	M156T446	C00135	L-Histidine	C6H9N3O2	M+H	156.077	156.077	1.47363	445.702	NA	NA	0.9524	MS1+MS2 matches	level2
M159T390C00499	M159T390	C00499	Allantoate	C4H8N4O4	M+H-H2O	159.049	159.051	-15.4038	390.279	NA	NA	0.8654	MS1+MS2 matches	level2
M164T206C06809	M164T206	C06809	Acetylcysteine	C5H9NO3S	M+H	164.038	164.038	1.95077	205.929	NA	NA	0.8481	MS1+MS2 matches	level2
M166T245_2C02057	M166T245_2	C02057	Phenylalanine	C9H11NO2	M+H	166.088	166.086	9.39271	245.048	NA	NA	0.9527	MS1+MS2 matches	level2
M173T342C00093	M173T342	C00093	sn-Glycerol 3-phosphate	C3H9O6P	M+H	173.021	173.021	0.80915	341.561	NA	NA	0.9764	MS1+MS2 matches	level2
M173T234C10129	M173T234	C10129	Arecoline	C8H13NO2	M+NH4	173.129	173.129	0.173282	233.972	NA	NA	0.9996	MS1+MS2 matches	level2
M175T478_2C02385	M175T478_2	C02385	Amino acid(Arg-)	C6H14N4O2	M+H	175.12	175.119	5.08226	477.86	NA	NA	0.9881	MS1+MS2 matches	level2
M176T305C01042	M176T305	C01042	N-Acetyl-L-aspartate	C6H9NO5	M+H	176.056	176.055	4.99843	305.484	NA	NA	0.9378	MS1+MS2 matches	level2
M179T396C01419	M179T396	C01419	Cys-Gly	C5H10N2O3S	M+H	179.049	179.048	2.23403	395.513	NA	NA	0.9262	MS1+MS2 matches	level2
M186T391C01005	M186T391	C01005	O-Phospho-L-serine	C3H8NO6P	M+H	186.017	186.016	2.79546	390.921	NA	NA	0.9832	MS1+MS2 matches	level2
M189T373C02727	M189T373	C02727	N6-Acetyl-L-lysine	C8H16N2O3	M+H	189.124	189.123	2.96103	373.22	NA	NA	0.998	MS1+MS2 matches	level2
M189T255C03884	M189T255	C03884	N(omega)-Methyl-L-arginine	C7H16N4O2	M+H	189.135	189.135	0.581596	254.644	NA	NA	0.9481	MS1+MS2 matches	level2
M190T384C00624	M190T384	C00624	N-Acetyl-L-glutamate	C7H11NO5	M+H	190.072	190.071	5.36642	384.428	NA	NA	0.8566	MS1+MS2 matches	level2
M190T439C00624	M190T439	C00624	N-Acetyl-L-glutamate	C7H11NO5	M+H	190.071	190.071	0.420895	439.368	NA	NA	0.8545	MS1+MS2 matches	level2
M192T248_2C02712	M192T248_2	C02712	N-Acetylmethionine	C7H13NO3S	M+H	192.066	192.069	-14.8905	248.317	NA	NA	0.974	MS1+MS2 matches	level2
M192T204C02712	M192T204	C02712	N-Acetylmethionine	C7H13NO3S	M+H	192.069	192.069	0.78097	204.202	NA	NA	0.9487	MS1+MS2 matches	level2
M201T384C00279	M201T384	C00279	D-Erythrose 4-phosphate	C4H9O7P	M+H	201.016	201.016	1.59191	383.504	NA	NA	0.8618	MS1+MS2 matches	level2
M212T205C08348	M212T205	C08348	Galacturonic acid	C6H10O7	M+NH4	212.075	212.077	-7.12007	204.593	NA	NA	1	MS1+MS2 matches	level2
M227T246C12989	M227T246	C12989	N2-Acetyl-L-lysine	C8H16N2O3	M+K	227.078	227.079	-4.5799	245.558	NA	NA	0.9858	MS1+MS2 matches	level2
M230T312C05570	M230T312	C05570	Ergothioneine	C9H15N3O2S	M+H	230.095	230.096	-5.04137	312.307	NA	NA	0.9387	MS1+MS2 matches	level2
M230T224C05570	M230T224	C05570	Ergothioneine	C9H15N3O2S	M+H	230.095	230.096	-3.78103	224.141	NA	NA	0.9387	MS1+MS2 matches	level2
M260T380C00103	M260T380	C00103	D-Glucose 1-phosphate	C6H13O9P	M+	260.025	260.029	-15.2291	380.476	NA	NA	0.9064	MS1+MS2 matches	level2
M268T219C00212	M268T219	C00212	Adenosine	C10H13N5O4	M+H	268.102	268.104	-6.9749	219.157	NA	NA	0.9999	MS1+MS2 matches	level2
M277T392_1C05282	M277T392_1	C05282	(5-L-Glutamyl)-L-glutamate	C10H16N2O7	M+H	277.101	277.103	-8.51669	391.709	NA	NA	0.9789	MS1+MS2 matches	level2
M298T157C00170	M298T157	C00170	5'-Methylthioadenosine	C11H15N5O3S	M+H	298.095	298.097	-6.77632	156.987	NA	NA	0.9994	MS1+MS2 matches	level2
M298T130C00170	M298T130	C00170	5'-Methylthioadenosine	C11H15N5O3S	M+H	298.094	298.097	-8.2188	129.703	NA	NA	0.9994	MS1+MS2 matches	level2
M300T96C00712	M300T96	C00712	(9Z)-Octadecenoic acid	C18H34O2	M+NH4	300.287	300.29	-8.75821	95.762	NA	NA	0.8642	MS1+MS2 matches	level2
M308T396C00051	M308T396	C00051	Glutathione	C10H17N3O6S	M+H	308.089	308.091	-6.39421	395.513	NA	NA	0.9809	MS1+MS2 matches	level2
M330T279C02353	M330T279	C02353	2',3'-Cyclic AMP	C10H12N5O6P	M+H	330.055	330.06	-14.664	278.925	NA	NA	0.9888	MS1+MS2 matches	level2
M339T426C04677	M339T426	C04677	1-(5'-Phosphoribosyl)-5-amino-4-imidazolecarboxamide	C9H15N4O8P	M+H	339.066	339.07	-10.8237	425.88	NA	NA	0.9845	MS1+MS2 matches	level2
M341T494C00354	M341T494	C00354	D-Fructose 1,6-bisphosphate	C6H14O12P2	M+H	341	341.003	-9.38407	494.183	NA	NA	0.9841	MS1+MS2 matches	level2
M341T522C00354	M341T522	C00354	D-Fructose 1,6-bisphosphate	C6H14O12P2	M+H	340.999	341.003	-11.7008	521.646	NA	NA	0.9841	MS1+MS2 matches	level2
M345T442C00364	M345T442	C00364	dTMP	C10H15N2O8P	M+Na	345.049	345.046	9.33209	442.341	NA	NA	0.9979	MS1+MS2 matches	level2
M348T476C00020	M348T476	C00020	AMP	C10H14N5O7P	M+H	348.066	348.07	-12.2964	475.784	NA	NA	0.999	MS1+MS2 matches	level2
M348T476C01367	M348T476	C01367	3'-AMP	C10H14N5O7P	M+H	348.066	348.07	-12.2964	475.784	NA	NA	0.8835	MS1+MS2 matches	level2
M348T393_1C00020	M348T393_1	C00020	AMP	C10H14N5O7P	M+H	348.066	348.07	-11.9229	393.317	NA	NA	0.9998	MS1+MS2 matches	level2
M380T265C06124	M380T265	C06124	Sphingosine 1-phosphate	C18H38NO5P	M+H	380.252	380.256	-11.913	264.615	NA	NA	0.9404	MS1+MS2 matches	level2
M384T297C00611	M384T297	C00611	N-Acetyllactosamine	C14H25NO11	M+H	384.147	384.15	-8.06976	297.48	NA	NA	0.9423	MS1+MS2 matches	level2
M385T285C00021	M385T285	C00021	S-Adenosyl-L-homocysteine	C14H20N6O5S	M+H	385.125	385.129	-10.4121	285.085	NA	NA	0.9801	MS1+MS2 matches	level2
M405T341C00015	M405T341	C00015	UDP	C9H14N2O12P2	M+H	405.012	405.01	5.18506	340.634	NA	NA	0.9949	MS1+MS2 matches	level2
M428T490C00224	M428T490	C00224	Adenylyl sulfate	C10H14N5O10PS	M+H	428.03	428.027	6.79863	490.051	NA	NA	0.9831	MS1+MS2 matches	level2
M428T452C00224	M428T452	C00224	Adenylyl sulfate	C10H14N5O10PS	M+H	428.03	428.027	6.35474	452.308	NA	NA	0.985	MS1+MS2 matches	level2
M428T427C00224	M428T427	C00224	Adenylyl sulfate	C10H14N5O10PS	M+H	428.031	428.027	7.80324	427.018	NA	NA	0.9846	MS1+MS2 matches	level2
M484T472C00063	M484T472	C00063	CTP	C9H16N3O14P3	M+H	483.988	483.992	-8.03733	471.723	NA	NA	0.9991	MS1+MS2 matches	level2
M508T476C00053	M508T476	C00053	3'-Phosphoadenylyl sulfate	C10H15N5O13P2S	M+H	507.996	507.993	5.43314	475.784	NA	NA	1	MS1+MS2 matches	level2
M74T340C05665	M74T340	C05665	3-Aminopropanal	C3H7NO	M+H	74.0625	74.0601	32.8112	340.33	NA	NA	0.637455	MS1+surrogate MS2 matches	level3
M76T349C00037	M76T349	C00037	Glycine	C2H5NO2	M+H	76.0414	76.0393	28.0118	348.786	NA	NA	0.990615	MS1+surrogate MS2 matches	level3
M85T360_1C01380	M85T360_1	C01380	Ethylene glycol	C2H6O2	M+Na	85.0303	85.0261	49.5142	360.301	NA	NA	0.800641	MS1+surrogate MS2 matches	level3
M85T265_2C06144	M85T265_2	C06144	3-Butynoate	C4H4O2	M+H	85.0305	85.0284	24.58	265.346	NA	NA	0.57735	MS1+surrogate MS2 matches	level3
M85T243C06144	M85T243	C06144	3-Butynoate	C4H4O2	M+H	85.03	85.0284	19.1701	243.264	NA	NA	1	MS1+surrogate MS2 matches	level3
M86T248C02659	M86T248	C02659	Acetone cyanohydrin	C4H7NO	M+H	86.0618	86.0601	19.5212	247.667	NA	NA	0.979689	MS1+surrogate MS2 matches	level3
M86T248C06145	M86T248	C06145	3-Butyn-1-al	C4H4O	M+NH4	86.0618	86.0601	19.5212	247.667	NA	NA	0.774597	MS1+surrogate MS2 matches	level3
M86T162C00481	M86T162	C00481	Pyrazole	C3H4N2	M+NH4	86.0729	86.0713	18.1245	162.052	NA	NA	0.830482	MS1+surrogate MS2 matches	level3
M103T338C02022	M103T338	C02022	D-Erythrulose	C4H8O4	M+H-H2O	103.04	103.039	13.8782	337.805	NA	NA	1	MS1+surrogate MS2 matches	level3
M107T215C00261	M107T215	C00261	Benzaldehyde	C7H6O	M+H	107.051	107.049	12.611	214.522	NA	NA	0.979796	MS1+surrogate MS2 matches	level3
M107T215C00557	M107T215	C00557	Cyclopentanone	C5H8O	M+Na	107.051	107.047	35.0314	214.522	NA	NA	0.925009	MS1+surrogate MS2 matches	level3
M112T248C00388	M112T248	C00388	Histamine	C5H9N3	M+H	112.088	112.087	13.0256	247.853	NA	NA	0.654654	MS1+surrogate MS2 matches	level3
M114T257C03912	M114T257	C03912	(S)-1-Pyrroline-5-carboxylate	C5H7NO2	M+H	114.056	114.055	11.0473	257.175	NA	NA	0.959696	MS1+surrogate MS2 matches	level3
M114T257C03564	M114T257	C03564	1-Pyrroline-2-carboxylate	C5H7NO2	M+H	114.056	114.055	11.0473	257.175	NA	NA	0.922827	MS1+surrogate MS2 matches	level3
M114T257C06057	M114T257	C06057	3-Aminopropane-1,2-diol	C3H9NO2	M+Na	114.056	114.053	32.0905	257.175	NA	NA	0.797187	MS1+surrogate MS2 matches	level3
M114T257C04322	M114T257	C04322	delta-1-Pyrroline-5-carboxylate	C5H7NO2	M+H	114.056	114.055	11.0473	257.175	NA	NA	0.577643	MS1+surrogate MS2 matches	level3
M117T245C06255	M117T245	C06255	2-Oxopentanoic acid	C5H8O3	M+H	117.058	117.055	31.6946	245.306	NA	NA	0.809701	MS1+surrogate MS2 matches	level3
M117T245C00141	M117T245	C00141	3-Methyl-2-oxobutanoic acid	C5H8O3	M+H	117.058	117.055	31.6946	245.306	NA	NA	0.803032	MS1+surrogate MS2 matches	level3
M117T245C03273	M117T245	C03273	5-Oxopentanoate	C5H8O3	M+H	117.058	117.055	31.6946	245.306	NA	NA	0.803032	MS1+surrogate MS2 matches	level3
M118T245C15561	M118T245	C15561	N-Benzylformamide	C8H9NO	M+H-H2O	118.066	118.065	10.418	245.306	NA	NA	0.898259	MS1+surrogate MS2 matches	level3
M118T236C15987	M118T236	C15987	4-Methylaminobutyrate	C5H11NO2	M+H	118.087	118.086	9.31522	236.497	NA	NA	0.945258	MS1+surrogate MS2 matches	level3
M118T236C00183	M118T236	C00183	L-Valine	C5H11NO2	M+H	118.087	118.086	9.31522	236.497	NA	NA	0.945258	MS1+surrogate MS2 matches	level3
M118T236C15499	M118T236	C15499	Pentane-2,4-dione	C5H8O2	M+NH4	118.087	118.086	9.31522	236.497	NA	NA	0.917663	MS1+surrogate MS2 matches	level3
M118T236C01826	M118T236	C01826	L-Norvaline	C5H11NO2	M+H	118.087	118.086	9.31522	236.497	NA	NA	0.943119	MS1+surrogate MS2 matches	level3
M118T236C02240	M118T236	C02240	5-Valerolactone	C5H8O2	M+NH4	118.087	118.086	9.31522	236.497	NA	NA	0.615587	MS1+surrogate MS2 matches	level3
M118T287C15987	M118T287	C15987	4-Methylaminobutyrate	C5H11NO2	M+H	118.088	118.086	17.8683	287.101	NA	NA	0.894427	MS1+surrogate MS2 matches	level3
M118T208_2C02240	M118T208_2	C02240	5-Valerolactone	C5H8O2	M+NH4	118.087	118.086	9.73864	208.369	NA	NA	0.639602	MS1+surrogate MS2 matches	level3
M118T208_2C15499	M118T208_2	C15499	Pentane-2,4-dione	C5H8O2	M+NH4	118.087	118.086	9.73864	208.369	NA	NA	0.605272	MS1+surrogate MS2 matches	level3
M120T407C00820	M120T407	C00820	D-Threonine	C4H9NO3	M+H	120.066	120.066	8.16221	407.434	NA	NA	0.917314	MS1+surrogate MS2 matches	level3
M120T407C05519	M120T407	C05519	L-Allothreonine	C4H9NO3	M+H	120.066	120.066	8.16221	407.434	NA	NA	0.750917	MS1+surrogate MS2 matches	level3
M120T407C12317	M120T407	C12317	D-Allothreonine	C4H9NO3	M+H	120.066	120.066	8.16221	407.434	NA	NA	0.750917	MS1+surrogate MS2 matches	level3
M123T287C00633	M123T287	C00633	4-Hydroxybenzaldehyde	C7H6O2	M+H	123.045	123.044	6.98936	286.865	NA	NA	0.926795	MS1+surrogate MS2 matches	level3
M126T218C02376	M126T218	C02376	5-Methylcytosine	C5H7N3O	M+H	126.067	126.066	8.96354	217.953	NA	NA	0.707107	MS1+surrogate MS2 matches	level3
M127T381C01991	M127T381	C01991	4-Hydroxyacid	C4H8O3	M+Na	127.04	127.037	28.1809	381.019	NA	NA	1	MS1+surrogate MS2 matches	level3
M128T306C00740	M128T306	C00740	D-Serine	C3H7NO3	M+Na	128.029	128.032	-25.7748	305.963	NA	NA	0.998614	MS1+surrogate MS2 matches	level3
M128T202C02946	M128T202	C02946	4-Acetamidobutanoate	C6H11NO3	M+H-H2O	128.072	128.071	7.80819	201.548	NA	NA	0.991424	MS1+surrogate MS2 matches	level3
M128T313C06772	M128T313	C06772	Diethanolamine	C4H11NO2	M+Na	128.072	128.068	25.6894	313.163	NA	NA	0.840287	MS1+surrogate MS2 matches	level3
M129T345_2C16673	M129T345_2	C16673	Isoglutamine	C5H10N2O3	M+H-H2O	129.068	129.066	18.1303	344.817	NA	NA	0.943989	MS1+surrogate MS2 matches	level3
M132T248C20314	M132T248	C20314	N,N-Dihydroxy-L-valine	C5H11NO4	M+H-H2O	132.066	132.065	5.52756	247.851	NA	NA	0.998646	MS1+surrogate MS2 matches	level3
M132T351C03341	M132T351	C03341	2-Amino-4-oxopentanoic acid	C5H9NO3	M+H	132.067	132.065	7.9506	350.818	NA	NA	0.999718	MS1+surrogate MS2 matches	level3
M132T351C00430	M132T351	C00430	5-Aminolevulinate	C5H9NO3	M+H	132.067	132.065	7.9506	350.818	NA	NA	0.995934	MS1+surrogate MS2 matches	level3
M135T218C20250	M135T218	C20250	(Z)-2-Methylperoxyaminoacrylate	C4H7NO3	M+NH4	135.081	135.076	36.2757	218.365	NA	NA	1	MS1+surrogate MS2 matches	level3
M136T257C06056	M136T257	C06056	4-Hydroxy-L-threonine	C4H9NO4	M+H	136.063	136.06	15.7283	256.947	NA	NA	0.719132	MS1+surrogate MS2 matches	level3
M138T248C00568	M138T248	C00568	4-Aminobenzoate	C7H7NO2	M+H	138.056	138.055	10.7928	247.683	NA	NA	0.999791	MS1+surrogate MS2 matches	level3
M140T276C00581	M140T276	C00581	Guanidinoacetate	C3H7N3O2	M+Na	140.048	140.043	32.6328	276.298	NA	NA	1	MS1+surrogate MS2 matches	level3
M141T201C20522	M141T201	C20522	Dihydrourocanate	C6H8N2O2	M+H	141.068	141.066	15.0993	201.078	NA	NA	0.727942	MS1+surrogate MS2 matches	level3
M141T302C03283	M141T302	C03283	L-2,4-Diaminobutanoate	C4H10N2O2	M+Na	141.067	141.064	26.2293	301.994	NA	NA	0.98723	MS1+surrogate MS2 matches	level3
M142T260C03824	M142T260	C03824	2-Aminomuconate semialdehyde	C6H7NO3	M+H	142.051	142.05	5.13904	260.19	NA	NA	0.808452	MS1+surrogate MS2 matches	level3
M142T260C04226	M142T260	C04226	6-Oxo-1,4,5,6-tetrahydronicotinate	C6H7NO3	M+H	142.051	142.05	5.13904	260.19	NA	NA	0.666667	MS1+surrogate MS2 matches	level3
M143T309C06231	M143T309	C06231	Ectoine	C6H10N2O2	M+H	143.082	143.081	6.29012	309.344	NA	NA	1	MS1+surrogate MS2 matches	level3
M144T203C04592	M144T203	C04592	Toluene-cis-dihydrodiol	C7H10O2	M+NH4	144.102	144.102	3.26158	202.532	NA	NA	0.75	MS1+surrogate MS2 matches	level3
M145T290C02295	M145T290	C02295	Methylitaconate	C6H8O4	M+H	145.051	145.05	6.48054	290.168	NA	NA	1	MS1+surrogate MS2 matches	level3
M146T135C06343	M146T135	C06343	4-Hydroxyquinoline	C9H7NO	M+H	146.061	146.06	4.38176	135.064	NA	NA	0.707107	MS1+surrogate MS2 matches	level3
M146T204C16473	M146T204	C16473	4-Fluorocatechol	C6H5FO2	M+NH4	146.064	146.061	19.4439	204.024	NA	NA	0.996272	MS1+surrogate MS2 matches	level3
M146T204C08734	M146T204	C08734	Ammelide	C3H4N4O2	M+NH4	146.064	146.067	-21.6339	204.024	NA	NA	0.707107	MS1+surrogate MS2 matches	level3
M149T258C01180	M149T258	C01180	4-Methylthio-2-oxobutanoic acid	C5H8O3S	M+H	149.024	149.027	-17.5807	257.617	NA	NA	0.993637	MS1+surrogate MS2 matches	level3
M149T337C01180	M149T337	C01180	4-Methylthio-2-oxobutanoic acid	C5H8O3S	M+H	149.024	149.027	-17.8492	337.192	NA	NA	0.898601	MS1+surrogate MS2 matches	level3
M149T151C02814	M149T151	C02814	Benzene-1,2,4-triol	C6H6O3	M+Na	149.024	149.021	21.9432	151.392	NA	NA	1	MS1+surrogate MS2 matches	level3
M149T86C01108	M149T86	C01108	1,2,3-Trihydroxybenzene	C6H6O3	M+Na	149.024	149.021	22.6814	85.587	NA	NA	0.994099	MS1+surrogate MS2 matches	level3
M150T147C06051	M150T147	C06051	Isopyridoxal	C8H9NO3	M+H-H2O	150.055	150.055	3.86525	146.676	NA	NA	1	MS1+surrogate MS2 matches	level3
M152T251C00242	M152T251	C00242	Guanine	C5H5N5O	M+H	152.057	152.057	4.99814	250.648	NA	NA	0.977802	MS1+surrogate MS2 matches	level3
M152T219C00242	M152T219	C00242	Guanine	C5H5N5O	M+H	152.057	152.057	4.60355	218.601	NA	NA	0.816497	MS1+surrogate MS2 matches	level3
M152T218C02442	M152T218	C02442	N-Methyltyramine	C9H13NO	M+H	152.108	152.107	3.68162	218.365	NA	NA	0.744943	MS1+surrogate MS2 matches	level3
M153T229C01904	M153T229	C01904	D-Arabitol	C5H12O5	M+H	153.076	153.076	3.33168	229.049	NA	NA	0.881917	MS1+surrogate MS2 matches	level3
M153T229C00532	M153T229	C00532	L-Arabitol	C5H12O5	M+H	153.076	153.076	3.33168	229.049	NA	NA	0.881917	MS1+surrogate MS2 matches	level3
M154T375C00606	M154T375	C00606	3-Sulfino-L-alanine	C3H7NO4S	M+H	154.018	154.017	4.4151	375.159	NA	NA	0.999999	MS1+surrogate MS2 matches	level3
M156T435C02091	M156T435	C02091	(S)-Ureidoglycine	C3H7N3O3	M+Na	156.043	156.038	30.1209	435.411	NA	NA	0.69425	MS1+surrogate MS2 matches	level3
M156T268C02091	M156T268	C02091	(S)-Ureidoglycine	C3H7N3O3	M+Na	156.043	156.038	29.7363	267.957	NA	NA	0.983637	MS1+surrogate MS2 matches	level3
M156T232C16700	M156T232	C16700	3,4-Dihydroxybenzaldehyde	C7H6O3	M+NH4	156.066	156.066	4.93382	232.07	NA	NA	0.959731	MS1+surrogate MS2 matches	level3
M156T232C00805	M156T232	C00805	Salicylate	C7H6O3	M+NH4	156.066	156.066	4.93382	232.07	NA	NA	1	MS1+surrogate MS2 matches	level3
M156T232C00587	M156T232	C00587	3-Hydroxybenzoate	C7H6O3	M+NH4	156.066	156.066	4.93382	232.07	NA	NA	0.868237	MS1+surrogate MS2 matches	level3
M156T232C00156	M156T232	C00156	4-Hydroxybenzoate	C7H6O3	M+NH4	156.066	156.066	4.93382	232.07	NA	NA	0.868237	MS1+surrogate MS2 matches	level3
M156T232C20313	M156T232	C20313	N-Hydroxy-L-valine	C5H11NO3	M+Na	156.066	156.063	20.3123	232.07	NA	NA	0.811107	MS1+surrogate MS2 matches	level3
M157T400C00149	M157T400	C00149	(S)-Malate	C4H6O5	M+Na	157.011	157.011	4.20353	400.155	NA	NA	1	MS1+surrogate MS2 matches	level3
M157T400C00497	M157T400	C00497	(R)-Malate	C4H6O5	M+Na	157.011	157.011	4.20353	400.155	NA	NA	1	MS1+surrogate MS2 matches	level3
M157T354C00439	M157T354	C00439	N-Formimino-L-glutamate	C6H10N2O4	M+H-H2O	157.061	157.061	4.01119	354.251	NA	NA	0.990043	MS1+surrogate MS2 matches	level3
M157T307C03680	M157T307	C03680	4-Imidazolone-5-propanoate	C6H8N2O3	M+H	157.061	157.061	3.82018	307.275	NA	NA	0.992799	MS1+surrogate MS2 matches	level3
M157T307C03817	M157T307	C03817	(S)-3-(Imidazol-5-yl)lactate	C6H8N2O3	M+H	157.061	157.061	3.82018	307.275	NA	NA	0.999159	MS1+surrogate MS2 matches	level3
M157T307C05568	M157T307	C05568	Imidazole lactate	C6H8N2O3	M+H	157.061	157.061	3.82018	307.275	NA	NA	0.999159	MS1+surrogate MS2 matches	level3
M159T265C02504	M159T265	C02504	alpha-Isopropylmalate	C7H12O5	M+H-H2O	159.066	159.065	5.46946	265.25	NA	NA	0.784465	MS1+surrogate MS2 matches	level3
M159T265C05994	M159T265	C05994	2-Propylmalate	C7H12O5	M+H-H2O	159.066	159.065	5.46946	265.25	NA	NA	0.784465	MS1+surrogate MS2 matches	level3
M160T207C03087	M160T207	C03087	5-Acetamidopentanoate	C7H13NO3	M+H	160.097	160.097	3.24803	207.466	NA	NA	0.988231	MS1+surrogate MS2 matches	level3
M160T246C03087	M160T246	C03087	5-Acetamidopentanoate	C7H13NO3	M+H	160.095	160.097	-9.93149	246.1	NA	NA	0.988231	MS1+surrogate MS2 matches	level3
M163T315C03979	M163T315	C03979	2-Dehydro-3-deoxy-L-rhamnonate	C6H10O5	M+H	163.061	163.06	3.49564	314.706	NA	NA	0.970143	MS1+surrogate MS2 matches	level3
M163T315C06159	M163T315	C06159	2-Dehydro-3-deoxy-D-fuconate	C6H10O5	M+H	163.061	163.06	3.49564	314.706	NA	NA	0.970143	MS1+surrogate MS2 matches	level3
M163T315C03827	M163T315	C03827	2-Dehydro-3-deoxy-L-fuconate	C6H10O5	M+H	163.061	163.06	3.49564	314.706	NA	NA	0.970143	MS1+surrogate MS2 matches	level3
M163T315C01088	M163T315	C01088	(R)-3,3-Dimethylmalate	C6H10O5	M+H	163.061	163.06	3.49564	314.706	NA	NA	0.944911	MS1+surrogate MS2 matches	level3
M163T315C02488	M163T315	C02488	(R)-2-Ethylmalate	C6H10O5	M+H	163.061	163.06	3.49564	314.706	NA	NA	0.970143	MS1+surrogate MS2 matches	level3
M164T216C05834	M164T216	C05834	3-Methyldioxyindole	C9H9NO2	M+H	164.071	164.071	4.99785	216.178	NA	NA	0.707107	MS1+surrogate MS2 matches	level3
M165T323C06603	M165T323	C06603	cis,cis-4-Hydroxymuconic semialdehyde	C6H6O4	M+Na	165.014	165.016	-13.5744	323.342	NA	NA	1	MS1+surrogate MS2 matches	level3
M165T323C02480	M165T323	C02480	cis,cis-Muconate	C6H6O4	M+Na	165.014	165.016	-13.5744	323.342	NA	NA	0.830949	MS1+surrogate MS2 matches	level3
M165T323C00682	M165T323	C00682	2-Hydroxymuconate semialdehyde	C6H6O4	M+Na	165.014	165.016	-13.5744	323.342	NA	NA	0.830949	MS1+surrogate MS2 matches	level3
M166T218C02266	M166T218	C02266	D-Xylonolactone	C5H8O5	M+NH4	166.073	166.071	11.4409	217.9	NA	NA	0.777655	MS1+surrogate MS2 matches	level3
M166T218C00652	M166T218	C00652	D-Arabinono-1,4-lactone	C5H8O5	M+NH4	166.073	166.071	11.4409	217.9	NA	NA	0.777655	MS1+surrogate MS2 matches	level3
M166T218C01114	M166T218	C01114	L-Arabinono-1,4-lactone	C5H8O5	M+NH4	166.073	166.071	11.4409	217.9	NA	NA	0.777655	MS1+surrogate MS2 matches	level3
M166T241C00684	M166T241	C00684	2-Dehydro-3-deoxy-L-arabinonate	C5H8O5	M+NH4	166.073	166.071	12.6452	240.606	NA	NA	1	MS1+surrogate MS2 matches	level3
M166T241C03826	M166T241	C03826	2-Dehydro-3-deoxy-D-xylonate	C5H8O5	M+NH4	166.073	166.071	12.6452	240.606	NA	NA	1	MS1+surrogate MS2 matches	level3
M166T261C00522	M166T261	C00522	(R)-Pantoate	C6H12O4	M+NH4	166.108	166.107	3.67232	260.701	NA	NA	0.85414	MS1+surrogate MS2 matches	level3
M167T143C11130	M167T143	C11130	3-Hydroxyindolin-2-one	C8H7NO2	M+NH4	167.082	167.082	2.99255	142.853	NA	NA	0.85839	MS1+surrogate MS2 matches	level3
M167T143C03742	M167T143	C03742	(S)-4-Hydroxymandelonitrile	C8H7NO2	M+NH4	167.082	167.082	2.99255	142.853	NA	NA	0.816497	MS1+surrogate MS2 matches	level3
M167T160C03742	M167T160	C03742	(S)-4-Hydroxymandelonitrile	C8H7NO2	M+NH4	167.082	167.082	3.2918	159.875	NA	NA	1	MS1+surrogate MS2 matches	level3
M167T160C02775	M167T160	C02775	2,3-Dihydroxyindole	C8H7NO2	M+NH4	167.082	167.082	3.2918	159.875	NA	NA	1	MS1+surrogate MS2 matches	level3
M167T160C11130	M167T160	C11130	3-Hydroxyindolin-2-one	C8H7NO2	M+NH4	167.082	167.082	3.2918	159.875	NA	NA	0.628662	MS1+surrogate MS2 matches	level3
M168T429C04076	M168T429	C04076	L-2-Aminoadipate 6-semialdehyde	C6H11NO3	M+Na	168.067	168.063	20.766	428.74	NA	NA	0.960229	MS1+surrogate MS2 matches	level3
M169T260C00819	M169T260	C00819	D-Glutamine	C5H10N2O3	M+Na	169.061	169.058	16.8581	260.19	NA	NA	0.959085	MS1+surrogate MS2 matches	level3
M170T158C00547	M170T158	C00547	L-Noradrenaline	C8H11NO3	M+H	170.082	170.081	2.46941	157.595	NA	NA	0.99466	MS1+surrogate MS2 matches	level3
M170T210C13636	M170T210	C13636	4-Hydroxyphenyl acetate	C8H8O3	M+NH4	170.082	170.081	2.05784	209.968	NA	NA	1	MS1+surrogate MS2 matches	level3
M170T210C04043	M170T210	C04043	3,4-Dihydroxyphenylacetaldehyde	C8H8O3	M+NH4	170.082	170.081	2.05784	209.968	NA	NA	0.998232	MS1+surrogate MS2 matches	level3
M170T210C02519	M170T210	C02519	4-Methoxybenzoate	C8H8O3	M+NH4	170.082	170.081	2.05784	209.968	NA	NA	0.998232	MS1+surrogate MS2 matches	level3
M170T210C20310	M170T210	C20310	N-Hydroxy-L-isoleucine	C6H13NO3	M+Na	170.082	170.079	16.169	209.968	NA	NA	0.995856	MS1+surrogate MS2 matches	level3
M170T210C13635	M170T210	C13635	4-Hydroxyphenacyl alcohol	C8H8O3	M+NH4	170.082	170.081	2.05784	209.968	NA	NA	0.998232	MS1+surrogate MS2 matches	level3
M171T337C20918	M171T337	C20918	Tabtoxinine-beta-lactam	C7H12N2O4	M+H-H2O	171.077	171.076	3.3903	337.25	NA	NA	1	MS1+surrogate MS2 matches	level3
M171T337C20920	M171T337	C20920	Tabtoxinine-delta-lactam	C7H12N2O4	M+H-H2O	171.077	171.076	3.3903	337.25	NA	NA	1	MS1+surrogate MS2 matches	level3
M171T366C05680	M171T366	C05680	N-Dimethyl-2-aminoethylphosphonate	C4H12NO3P	M+NH4	171.088	171.089	-6.13714	366.12	NA	NA	0.98779	MS1+surrogate MS2 matches	level3
M173T348C05565	M173T348	C05565	Hydantoin-5-propionate	C6H8N2O4	M+H	173.054	173.056	-9.76564	348.231	NA	NA	1	MS1+surrogate MS2 matches	level3
M174T198C06210	M174T198	C06210	2-Hydroxy-6-keto-2,4-heptadienoate	C7H8O4	M+NH4	174.076	174.076	-0.229784	197.548	NA	NA	0.917663	MS1+surrogate MS2 matches	level3
M174T376C17366	M174T376	C17366	(2S,5S)-trans-Carboxymethylproline	C7H11NO4	M+H	174.076	174.076	0	376.474	NA	NA	0.999951	MS1+surrogate MS2 matches	level3
M174T376C01250	M174T376	C01250	N-Acetyl-L-glutamate 5-semialdehyde	C7H11NO4	M+H	174.076	174.076	0	376.474	NA	NA	0.988203	MS1+surrogate MS2 matches	level3
M174T354C03771	M174T354	C03771	5-Guanidino-2-oxopentanoate	C6H11N3O3	M+H	174.088	174.087	2.41258	354.14	NA	NA	1	MS1+surrogate MS2 matches	level3
M174T313C03771	M174T313	C03771	5-Guanidino-2-oxopentanoate	C6H11N3O3	M+H	174.087	174.087	1.09141	312.82	NA	NA	1	MS1+surrogate MS2 matches	level3
M175T393C02220	M175T393	C02220	2-Aminomuconate	C6H7NO4	M+NH4	175.072	175.071	1.37087	392.95	NA	NA	1	MS1+surrogate MS2 matches	level3
M175T375C01047	M175T375	C01047	N5-Ethyl-L-glutamine	C7H14N2O3	M+H	175.108	175.108	2.34142	375.078	NA	NA	1	MS1+surrogate MS2 matches	level3
M175T342C01047	M175T342	C01047	N5-Ethyl-L-glutamine	C7H14N2O3	M+H	175.108	175.108	1.94166	341.639	NA	NA	0.762763	MS1+surrogate MS2 matches	level3
M176T234C02631	M176T234	C02631	2-Isopropylmaleate	C7H10O4	M+NH4	176.092	176.092	0.113577	234.493	NA	NA	0.62631	MS1+surrogate MS2 matches	level3
M177T458C02876	M177T458	C02876	Propanoyl phosphate	C3H7O5P	M+Na	176.995	176.992	16.1589	457.502	NA	NA	1	MS1+surrogate MS2 matches	level3
M180T256C01214	M180T256	C01214	1-Amino-1-deoxy-scyllo-inositol	C6H13NO5	M+H	180.087	180.087	1.49928	256.014	NA	NA	0.857493	MS1+surrogate MS2 matches	level3
M180T256C00329	M180T256	C00329	D-Glucosamine	C6H13NO5	M+H	180.087	180.087	1.49928	256.014	NA	NA	0.634902	MS1+surrogate MS2 matches	level3
M180T256C02262	M180T256	C02262	D-Galactosamine	C6H13NO5	M+H	180.087	180.087	1.49928	256.014	NA	NA	0.589768	MS1+surrogate MS2 matches	level3
M180T184C01214	M180T184	C01214	1-Amino-1-deoxy-scyllo-inositol	C6H13NO5	M+H	180.088	180.087	8.66249	184.068	NA	NA	0.857493	MS1+surrogate MS2 matches	level3
M180T184C02262	M180T184	C02262	D-Galactosamine	C6H13NO5	M+H	180.088	180.087	8.66249	184.068	NA	NA	0.646997	MS1+surrogate MS2 matches	level3
M180T286C01214	M180T286	C01214	1-Amino-1-deoxy-scyllo-inositol	C6H13NO5	M+H	180.087	180.087	-0.222115	286.217	NA	NA	0.857493	MS1+surrogate MS2 matches	level3
M180T286C00329	M180T286	C00329	D-Glucosamine	C6H13NO5	M+H	180.087	180.087	-0.222115	286.217	NA	NA	0.634902	MS1+surrogate MS2 matches	level3
M180T286C02262	M180T286	C02262	D-Galactosamine	C6H13NO5	M+H	180.087	180.087	-0.222115	286.217	NA	NA	0.589768	MS1+surrogate MS2 matches	level3
M181T154C05638	M181T154	C05638	5-Hydroxykynurenamine	C9H12N2O2	M+H	181.097	181.097	1.38047	153.622	NA	NA	0.982102	MS1+surrogate MS2 matches	level3
M182T287_2C00082	M182T287_2	C00082	L-Tyrosine	C9H11NO3	M+H	182.082	182.081	4.33872	286.738	NA	NA	1	MS1+surrogate MS2 matches	level3
M182T287_2C03290	M182T287_2	C03290	L-threo-3-Phenylserine	C9H11NO3	M+H	182.082	182.081	4.33872	286.738	NA	NA	1	MS1+surrogate MS2 matches	level3
M182T312C00082	M182T312	C00082	L-Tyrosine	C9H11NO3	M+H	182.081	182.081	1.37301	312.473	NA	NA	0.993637	MS1+surrogate MS2 matches	level3
M182T312C03290	M182T312	C03290	L-threo-3-Phenylserine	C9H11NO3	M+H	182.081	182.081	1.37301	312.473	NA	NA	0.970143	MS1+surrogate MS2 matches	level3
M182T312C04368	M182T312	C04368	3-Amino-3-(4-hydroxyphenyl)propanoate	C9H11NO3	M+H	182.081	182.081	1.37301	312.473	NA	NA	0.980993	MS1+surrogate MS2 matches	level3
M182T312C21308	M182T312	C21308	(S)-beta-Tyrosine	C9H11NO3	M+H	182.081	182.081	1.37301	312.473	NA	NA	0.980993	MS1+surrogate MS2 matches	level3
M182T312C20807	M182T312	C20807	3-Hydroxy-L-phenylalanine	C9H11NO3	M+H	182.081	182.081	1.37301	312.473	NA	NA	0.815372	MS1+surrogate MS2 matches	level3
M182T216C00811	M182T216	C00811	4-Coumarate	C9H8O3	M+NH4	182.082	182.081	2.25174	216.009	NA	NA	0.999791	MS1+surrogate MS2 matches	level3
M182T216C00166	M182T216	C00166	Phenylpyruvate	C9H8O3	M+NH4	182.082	182.081	2.25174	216.009	NA	NA	0.999529	MS1+surrogate MS2 matches	level3
M182T216C01772	M182T216	C01772	trans-2-Hydroxycinnamate	C9H8O3	M+NH4	182.082	182.081	2.25174	216.009	NA	NA	0.745356	MS1+surrogate MS2 matches	level3
M182T216C12621	M182T216	C12621	trans-3-Hydroxycinnamate	C9H8O3	M+NH4	182.082	182.081	2.25174	216.009	NA	NA	0.745356	MS1+surrogate MS2 matches	level3
M182T216C10945	M182T216	C10945	Caffeic aldehyde	C9H8O3	M+NH4	182.082	182.081	2.25174	216.009	NA	NA	0.632456	MS1+surrogate MS2 matches	level3
M183T291C00922	M183T291	C00922	2,3-Dimethylmaleate	C6H8O4	M+K	183.005	183.006	-0.382502	290.817	NA	NA	1	MS1+surrogate MS2 matches	level3
M184T292C03210	M184T292	C03210	Alanopine	C6H11NO4	M+Na	184.06	184.058	11.5724	292.252	NA	NA	1	MS1+surrogate MS2 matches	level3
M184T292C02207	M184T292	C02207	beta-Alanopine	C6H11NO4	M+Na	184.06	184.058	11.5724	292.252	NA	NA	1	MS1+surrogate MS2 matches	level3
M184T292C01046	M184T292	C01046	N-Methyl-L-glutamate	C6H11NO4	M+Na	184.06	184.058	11.5724	292.252	NA	NA	1	MS1+surrogate MS2 matches	level3
M184T250C03210	M184T250	C03210	Alanopine	C6H11NO4	M+Na	184.061	184.058	17.6575	249.996	NA	NA	0.999234	MS1+surrogate MS2 matches	level3
M184T250C01077	M184T250	C01077	O-Acetyl-L-homoserine	C6H11NO4	M+Na	184.061	184.058	17.6575	249.996	NA	NA	1	MS1+surrogate MS2 matches	level3
M186T435C20639	M186T435	C20639	O-Ureido-L-serine	C4H9N3O4	M+Na	186.053	186.049	22.736	434.598	NA	NA	0.752655	MS1+surrogate MS2 matches	level3
M187T325C06032	M187T325	C06032	D-erythro-3-Methylmalate	C5H8O5	M+K	186.996	187	-21.9786	325.313	NA	NA	0.998875	MS1+surrogate MS2 matches	level3
M187T325C06031	M187T325	C06031	D-threo-3-Methylmalate	C5H8O5	M+K	186.996	187	-21.9786	325.313	NA	NA	0.998875	MS1+surrogate MS2 matches	level3
M187T325C01087	M187T325	C01087	(R)-2-Hydroxyglutarate	C5H8O5	M+K	186.996	187	-21.9786	325.313	NA	NA	0.998875	MS1+surrogate MS2 matches	level3
M187T325C02630	M187T325	C02630	2-Hydroxyglutarate	C5H8O5	M+K	186.996	187	-21.9786	325.313	NA	NA	0.998875	MS1+surrogate MS2 matches	level3
M187T325C03196	M187T325	C03196	(S)-2-Hydroxyglutarate	C5H8O5	M+K	186.996	187	-21.9786	325.313	NA	NA	0.998875	MS1+surrogate MS2 matches	level3
M188T325C03961	M188T325	C03961	erythro-3-Hydroxy-Ls-aspartate	C4H7NO5	M+K	187.999	187.996	16.6493	325.418	NA	NA	0.870388	MS1+surrogate MS2 matches	level3
M188T325C19813	M188T325	C19813	threo-3-Hydroxy-D-aspartate	C4H7NO5	M+K	187.999	187.996	16.6493	325.418	NA	NA	0.870388	MS1+surrogate MS2 matches	level3
M188T325C19838	M188T325	C19838	D-erythro-3-Hydroxyaspartate	C4H7NO5	M+K	187.999	187.996	16.6493	325.418	NA	NA	0.870388	MS1+surrogate MS2 matches	level3
M188T425C02989	M188T425	C02989	L-Methionine S-oxide	C5H11NO3S	M+Na	188.032	188.035	-20.1026	424.803	NA	NA	1	MS1+surrogate MS2 matches	level3
M188T425C15998	M188T425	C15998	L-Methionine (R)-S-oxide	C5H11NO3S	M+Na	188.032	188.035	-20.1026	424.803	NA	NA	1	MS1+surrogate MS2 matches	level3
M188T425C15999	M188T425	C15999	L-Methionine (S)-S-oxide	C5H11NO3S	M+Na	188.032	188.035	-20.1026	424.803	NA	NA	1	MS1+surrogate MS2 matches	level3
M188T241C20258	M188T241	C20258	(2S,4S)-4-Hydroxy-2,3,4,5-tetrahydrodipicolinate	C7H9NO5	M+H	188.054	188.055	-5.58346	241.267	NA	NA	1	MS1+surrogate MS2 matches	level3
M188T225_2C17236	M188T225_2	C17236	3-Phenylpropionaldoxim	C9H11NO	M+K	188.049	188.047	11.6992	225.205	NA	NA	0.789066	MS1+surrogate MS2 matches	level3
M188T300C20258	M188T300	C20258	(2S,4S)-4-Hydroxy-2,3,4,5-tetrahydrodipicolinate	C7H9NO5	M+H	188.055	188.055	-0.319055	300.294	NA	NA	1	MS1+surrogate MS2 matches	level3
M188T300C01215	M188T300	C01215	2-(Acetamidomethylene)succinate	C7H9NO5	M+H	188.055	188.055	-0.319055	300.294	NA	NA	1	MS1+surrogate MS2 matches	level3
M188T314C05515	M188T314	C05515	5-Ureido-4-imidazole carboxylate	C5H6N4O3	M+NH4	188.074	188.078	-20.8424	314.046	NA	NA	0.686335	MS1+surrogate MS2 matches	level3
M190T203C06326	M190T203	C06326	(2S)-2-{[1-(R)-Carboxyethyl]amino}pentanoate	C8H15NO4	M+H	190.107	190.107	-0.631222	202.532	NA	NA	1	MS1+surrogate MS2 matches	level3
M191T237C00544	M191T237	C00544	Homogentisate	C8H8O4	M+Na	191.032	191.032	1.77981	236.82	NA	NA	0.75	MS1+surrogate MS2 matches	level3
M191T237C01161	M191T237	C01161	3,4-Dihydroxyphenylacetate	C8H8O4	M+Na	191.032	191.032	1.77981	236.82	NA	NA	0.75	MS1+surrogate MS2 matches	level3
M191T237C14109	M191T237	C14109	4-Hydroxymethylsalicylate	C8H8O4	M+Na	191.032	191.032	1.77981	236.82	NA	NA	0.75	MS1+surrogate MS2 matches	level3
M191T237C03198	M191T237	C03198	(S)-4-Hydroxymandelate	C8H8O4	M+Na	191.032	191.032	1.77981	236.82	NA	NA	0.75	MS1+surrogate MS2 matches	level3
M191T237C16215	M191T237	C16215	1,2-Dihydrophthalic acid	C8H8O4	M+Na	191.032	191.032	1.77981	236.82	NA	NA	0.707107	MS1+surrogate MS2 matches	level3
M192T228C00850	M192T228	C00850	Aryl sulfate	C6H6O4S	M+NH4	192.033	192.033	2.55165	228.018	NA	NA	0.857033	MS1+surrogate MS2 matches	level3
M192T263C02734	M192T263	C02734	Phenolic phosphate	C6H7O4P	M+NH4	192.04	192.042	-12.9659	263.108	NA	NA	0.790569	MS1+surrogate MS2 matches	level3
M193T154C07123	M193T154	C07123	2-Hydroxy-6-oxo-octa-2,4-dienoate	C8H10O4	M+Na	193.049	193.047	11.0854	154.279	NA	NA	1	MS1+surrogate MS2 matches	level3
M194T199C06430	M194T199	C06430	D-Galacturonolactone	C6H8O6	M+NH4	194.07	194.066	21.4875	199.42	NA	NA	0.999171	MS1+surrogate MS2 matches	level3
M194T199C02670	M194T199	C02670	D-Glucuronolactone	C6H8O6	M+NH4	194.07	194.066	21.4875	199.42	NA	NA	0.999171	MS1+surrogate MS2 matches	level3
M194T183C00072	M194T183	C00072	Ascorbate	C6H8O6	M+NH4	194.07	194.066	21.1268	182.924	NA	NA	0.998165	MS1+surrogate MS2 matches	level3
M194T235C04411	M194T235	C04411	(2R,3S)-3-Isopropylmalate	C7H12O5	M+NH4	194.103	194.102	3.14267	235.153	NA	NA	1	MS1+surrogate MS2 matches	level3
M194T235C02123	M194T235	C02123	3-Propylmalate	C7H12O5	M+NH4	194.103	194.102	3.14267	235.153	NA	NA	1	MS1+surrogate MS2 matches	level3
M195T349C18318	M195T349	C18318	cis,cis-2,4-Dihydroxy-5-methyl-6-oxo-2,4-hexadienoate	C7H8O5	M+Na	195.022	195.026	-21.6894	348.786	NA	NA	0.970143	MS1+surrogate MS2 matches	level3
M196T314C00822	M196T314	C00822	Dopaquinone	C9H9NO4	M+H	196.061	196.06	0.918084	314.283	NA	NA	0.755929	MS1+surrogate MS2 matches	level3
M199T316C19719	M199T316	C19719	D-Alanyl-D-serine	C6H12N2O4	M+Na	199.071	199.069	8.84116	316.103	NA	NA	0.57735	MS1+surrogate MS2 matches	level3
M200T315C20844	M200T315	C20844	(2Z,4S,5R)-2-Amino-4,5,6-trihydroxyhex-2-enoate	C6H11NO5	M+Na	200.049	200.053	-20.3446	314.804	NA	NA	1	MS1+surrogate MS2 matches	level3
M200T315C20845	M200T315	C20845	(4S,5R)-4,5,6-Trihydroxy-2-iminohexanoate	C6H11NO5	M+Na	200.049	200.053	-20.3446	314.804	NA	NA	1	MS1+surrogate MS2 matches	level3
M200T374C20941	M200T374	C20941	L-Anticapsin	C9H13NO4	M+H	200.091	200.092	-2.34892	373.849	NA	NA	0.925046	MS1+surrogate MS2 matches	level3
M200T340C06114	M200T340	C06114	gamma-Glutamyl-beta-aminopropiononitrile	C8H13N3O3	M+H	200.103	200.103	0.0999485	340.298	NA	NA	1	MS1+surrogate MS2 matches	level3
M201T222C03383	M201T222	C03383	D-Galactono-1,4-lactone	C6H10O6	M+Na	201.034	201.037	-16.6636	222.122	NA	NA	0.948181	MS1+surrogate MS2 matches	level3
M201T222C01040	M201T222	C01040	L-Gulono-1,4-lactone	C6H10O6	M+Na	201.034	201.037	-16.6636	222.122	NA	NA	0.948181	MS1+surrogate MS2 matches	level3
M201T222C01115	M201T222	C01115	L-Galactono-1,4-lactone	C6H10O6	M+Na	201.034	201.037	-16.6636	222.122	NA	NA	0.948181	MS1+surrogate MS2 matches	level3
M201T222C20251	M201T222	C20251	1-Keto-D-chiro-inositol	C6H10O6	M+Na	201.034	201.037	-16.6636	222.122	NA	NA	0.990372	MS1+surrogate MS2 matches	level3
M201T222C00198	M201T222	C00198	D-Glucono-1,5-lactone	C6H10O6	M+Na	201.034	201.037	-16.6636	222.122	NA	NA	0.948181	MS1+surrogate MS2 matches	level3
M201T207C00198	M201T207	C00198	D-Glucono-1,5-lactone	C6H10O6	M+Na	201.033	201.037	-19.2004	207.039	NA	NA	0.920999	MS1+surrogate MS2 matches	level3
M201T207C02669	M201T207	C02669	D-Galactono-1,5-lactone	C6H10O6	M+Na	201.033	201.037	-19.2004	207.039	NA	NA	0.920999	MS1+surrogate MS2 matches	level3
M201T207C00691	M201T207	C00691	2,4,6/3,5-Pentahydroxycyclohexanone	C6H10O6	M+Na	201.033	201.037	-19.2004	207.039	NA	NA	0.920999	MS1+surrogate MS2 matches	level3
M201T207C02779	M201T207	C02779	2-Dehydro-D-glucose	C6H10O6	M+Na	201.033	201.037	-19.2004	207.039	NA	NA	0.920999	MS1+surrogate MS2 matches	level3
M201T207C03383	M201T207	C03383	D-Galactono-1,4-lactone	C6H10O6	M+Na	201.033	201.037	-19.2004	207.039	NA	NA	0.920999	MS1+surrogate MS2 matches	level3
M203T214C06153	M203T214	C06153	scyllo-Inositol	C6H12O6	M+Na	203.048	203.053	-22.5557	214.027	NA	NA	0.970687	MS1+surrogate MS2 matches	level3
M204T173C04083	M204T173	C04083	N6-(delta2-Isopentenyl)-adenine	C10H13N5	M+H	204.123	204.124	-7.88735	173.126	NA	NA	0.57735	MS1+surrogate MS2 matches	level3
M205T316C04210	M205T316	C04210	N5-(L-1-Carboxyethyl)-L-ornithine	C8H16N2O4	M+H	205.117	205.118	-4.1927	315.959	NA	NA	0.916194	MS1+surrogate MS2 matches	level3
M205T316C03955	M205T316	C03955	N6-Acetyl-N6-hydroxy-L-lysine	C8H16N2O4	M+H	205.117	205.118	-4.1927	315.959	NA	NA	0.601323	MS1+surrogate MS2 matches	level3
M205T353C04210	M205T353	C04210	N5-(L-1-Carboxyethyl)-L-ornithine	C8H16N2O4	M+H	205.118	205.118	-0.780038	353.279	NA	NA	0.987443	MS1+surrogate MS2 matches	level3
M205T353C03955	M205T353	C03955	N6-Acetyl-N6-hydroxy-L-lysine	C8H16N2O4	M+H	205.118	205.118	-0.780038	353.279	NA	NA	0.77829	MS1+surrogate MS2 matches	level3
M207T360C01990	M207T360	C01990	3-Oxalomalate	C6H6O8	M+H	207.014	207.014	1.20765	360.301	NA	NA	1	MS1+surrogate MS2 matches	level3
M208T259C16624	M208T259	C16624	Isoniazid pyruvate	C9H9N3O3	M+H	208.068	208.072	-15.8599	259.344	NA	NA	0.905275	MS1+surrogate MS2 matches	level3
M208T206C03519	M208T206	C03519	N-Acetyl-L-phenylalanine	C11H13NO3	M+H	208.096	208.097	-1.72996	206.29	NA	NA	0.895561	MS1+surrogate MS2 matches	level3
M208T206C05620	M208T206	C05620	N-Acetyl-D-phenylalanine	C11H13NO3	M+H	208.096	208.097	-1.72996	206.29	NA	NA	0.67082	MS1+surrogate MS2 matches	level3
M210T205C03710	M210T205	C03710	N-Benzyloxycarbonylglycine	C10H11NO4	M+H	210.08	210.076	17.3271	204.811	NA	NA	1	MS1+surrogate MS2 matches	level3
M210T205C05596	M210T205	C05596	p-Hydroxyphenylacetylglycine	C10H11NO4	M+H	210.08	210.076	17.3271	204.811	NA	NA	1	MS1+surrogate MS2 matches	level3
M212T285C02427	M212T285	C02427	L-Homocitrulline	C7H15N3O3	M+Na	212.103	212.101	9.90096	284.618	NA	NA	0.920245	MS1+surrogate MS2 matches	level3
M213T406C17947	M213T406	C17947	2-Phosphinomethylmalate	C5H9O7P	M+H	213.016	213.016	-3.75558	405.558	NA	NA	0.838116	MS1+surrogate MS2 matches	level3
M213T406C20960	M213T406	C20960	3-Hydroxy-5-phosphonooxypentane-2,4-dione	C5H9O7P	M+H	213.016	213.016	-1.40835	405.558	NA	NA	0.838116	MS1+surrogate MS2 matches	level3
M213T390C00666	M213T390	C00666	LL-2,6-Diaminoheptanedioate	C7H14N2O4	M+Na	213.087	213.085	10.5123	389.623	NA	NA	0.999873	MS1+surrogate MS2 matches	level3
M213T390C00680	M213T390	C00680	meso-2,6-Diaminoheptanedioate	C7H14N2O4	M+Na	213.087	213.085	10.5123	389.623	NA	NA	0.525547	MS1+surrogate MS2 matches	level3
M213T353C20330	M213T353	C20330	L-Hydroxyarginine	C6H14N4O3	M+Na	213.098	213.096	8.9631	353.391	NA	NA	0.999951	MS1+surrogate MS2 matches	level3
M213T353C18473	M213T353	C18473	beta-Hydroxyarginine	C6H14N4O3	M+Na	213.098	213.096	8.9631	353.391	NA	NA	0.992591	MS1+surrogate MS2 matches	level3
M215T311C00355	M215T311	C00355	3,4-Dihydroxy-L-phenylalanine	C9H11NO4	M+NH4	215.102	215.103	-3.11479	310.676	NA	NA	1	MS1+surrogate MS2 matches	level3
M216T381C01233	M216T381	C01233	sn-Glycero-3-phosphoethanolamine	C5H14NO6P	M+H	216.063	216.063	-1.3422	380.844	NA	NA	0.998722	MS1+surrogate MS2 matches	level3
M217T159C06662	M217T159	C06662	Clavulanic acid	C8H9NO5	M+NH4	217.082	217.082	0.552787	159.147	NA	NA	0.95426	MS1+surrogate MS2 matches	level3
M218T304C21285	M218T304	C21285	D-Erythrulose 1-phosphate	C4H9O7P	M+NH4	218.042	218.042	-0.275176	304.16	NA	NA	1	MS1+surrogate MS2 matches	level3
M218T304C03604	M218T304	C03604	D-Erythrulose 4-phosphate	C4H9O7P	M+NH4	218.042	218.042	-0.275176	304.16	NA	NA	1	MS1+surrogate MS2 matches	level3
M218T304C21286	M218T304	C21286	L-Erythrulose 4-phosphate	C4H9O7P	M+NH4	218.042	218.042	-0.275176	304.16	NA	NA	0.998084	MS1+surrogate MS2 matches	level3
M218T304C03394	M218T304	C03394	Erythrulose 1-phosphate	C4H9O7P	M+NH4	218.042	218.042	-0.275176	304.16	NA	NA	0.951402	MS1+surrogate MS2 matches	level3
M218T338C21285	M218T338	C21285	D-Erythrulose 1-phosphate	C4H9O7P	M+NH4	218.047	218.042	22.2434	337.747	NA	NA	1	MS1+surrogate MS2 matches	level3
M218T338C03604	M218T338	C03604	D-Erythrulose 4-phosphate	C4H9O7P	M+NH4	218.047	218.042	22.2434	337.747	NA	NA	1	MS1+surrogate MS2 matches	level3
M218T338C21286	M218T338	C21286	L-Erythrulose 4-phosphate	C4H9O7P	M+NH4	218.047	218.042	22.2434	337.747	NA	NA	0.998084	MS1+surrogate MS2 matches	level3
M218T338C03394	M218T338	C03394	Erythrulose 1-phosphate	C4H9O7P	M+NH4	218.047	218.042	22.2434	337.747	NA	NA	0.951402	MS1+surrogate MS2 matches	level3
M219T292_1C04045	M219T292_1	C04045	3-(3,4-Dihydroxyphenyl)pyruvate	C9H8O5	M+Na	219.026	219.026	-2.55677	291.891	NA	NA	0.999903	MS1+surrogate MS2 matches	level3
M219T383C03738	M219T383	C03738	gamma-L-Glutamyl-D-alanine	C8H14N2O5	M+H	219.097	219.098	-1.73439	383.18	NA	NA	0.996546	MS1+surrogate MS2 matches	level3
M219T383C20958	M219T383	C20958	L-Alanyl-L-glutamate	C8H14N2O5	M+H	219.097	219.098	-1.73439	383.18	NA	NA	0.706877	MS1+surrogate MS2 matches	level3
M219T383C20957	M219T383	C20957	L-Alanyl-D-glutamate	C8H14N2O5	M+H	219.097	219.098	-1.73439	383.18	NA	NA	0.514625	MS1+surrogate MS2 matches	level3
M219T411C03738	M219T411	C03738	gamma-L-Glutamyl-D-alanine	C8H14N2O5	M+H	219.097	219.098	-3.10364	411.407	NA	NA	0.999797	MS1+surrogate MS2 matches	level3
M219T411C20957	M219T411	C20957	L-Alanyl-D-glutamate	C8H14N2O5	M+H	219.097	219.098	-3.10364	411.407	NA	NA	0.678343	MS1+surrogate MS2 matches	level3
M219T411C20958	M219T411	C20958	L-Alanyl-L-glutamate	C8H14N2O5	M+H	219.097	219.098	-3.10364	411.407	NA	NA	0.678343	MS1+surrogate MS2 matches	level3
M219T354C04020	M219T354	C04020	D-Lysopine	C9H18N2O4	M+H	219.134	219.134	-1.27776	354.204	NA	NA	1	MS1+surrogate MS2 matches	level3
M219T446C04020	M219T446	C04020	D-Lysopine	C9H18N2O4	M+H	219.134	219.134	2.0079	445.678	NA	NA	1	MS1+surrogate MS2 matches	level3
M220T444C01616	M220T444	C01616	Tauropine	C5H11NO5S	M+Na	220.027	220.025	9.18077	444.362	NA	NA	0.707107	MS1+surrogate MS2 matches	level3
M220T376C21333	M220T376	C21333	8-Amino-3,8-dideoxy-D-manno-octulosonate	C8H15NO7	M+H-H2O	220.081	220.082	-1.86295	376.474	NA	NA	0.861685	MS1+surrogate MS2 matches	level3
M221T286C16149	M221T286	C16149	(3Z)-4-(2-Carboxyphenyl)-2-oxobut-3-enoate	C11H8O5	M+H	221.042	221.044	-12.1695	286.432	NA	NA	1	MS1+surrogate MS2 matches	level3
M221T286C01275	M221T286	C01275	(3E)-4-(2-Carboxyphenyl)-2-oxobut-3-enoate	C11H8O5	M+H	221.042	221.044	-12.1695	286.432	NA	NA	1	MS1+surrogate MS2 matches	level3
M221T207C01298	M221T207	C01298	1D-1-Guanidino-3-amino-1,3-dideoxy-scyllo-inositol	C7H16N4O4	M+H	221.128	221.124	14.2906	207.252	NA	NA	0.816497	MS1+surrogate MS2 matches	level3
M223T339C02655	M223T339	C02655	6-Acetyl-D-glucose	C8H14O7	M+H	223.081	223.081	-0.26896	339.012	NA	NA	0.85	MS1+surrogate MS2 matches	level3
M223T258C20843	M223T258	C20843	N5-Phenyl-L-glutamine	C11H14N2O3	M+H	223.107	223.108	-2.59964	258.111	NA	NA	1	MS1+surrogate MS2 matches	level3
M224T315C03147	M224T315	C03147	N-Malonylanthranilate	C10H9NO5	M+H	224.058	224.055	11.2919	314.779	NA	NA	0.967626	MS1+surrogate MS2 matches	level3
M226T311C11355	M226T311	C11355	4-Amino-4-deoxychorismate	C10H11NO5	M+H	226.074	226.071	14.8184	310.978	NA	NA	0.956601	MS1+surrogate MS2 matches	level3
M226T311C18054	M226T311	C18054	2-Amino-2-deoxyisochorismate	C10H11NO5	M+H	226.074	226.071	14.8184	310.978	NA	NA	0.868237	MS1+surrogate MS2 matches	level3
M227T410C00931	M227T410	C00931	Porphobilinogen	C10H14N2O4	M+H	227.102	227.103	-2.24568	410.11	NA	NA	0.999857	MS1+surrogate MS2 matches	level3
M227T380C00931	M227T380	C00931	Porphobilinogen	C10H14N2O4	M+H	227.101	227.103	-5.85638	379.652	NA	NA	0.999857	MS1+surrogate MS2 matches	level3
M227T284C00931	M227T284	C00931	Porphobilinogen	C10H14N2O4	M+H	227.103	227.103	-0.836626	284.207	NA	NA	0.999857	MS1+surrogate MS2 matches	level3
M228T305C00818	M228T305	C00818	D-Glucarate	C6H10O8	M+NH4	228.068	228.071	-16.7491	304.829	NA	NA	1	MS1+surrogate MS2 matches	level3
M228T305C00879	M228T305	C00879	D-Galactarate	C6H10O8	M+NH4	228.068	228.071	-16.7491	304.829	NA	NA	1	MS1+surrogate MS2 matches	level3
M228T305C21088	M228T305	C21088	L-Altarate	C6H10O8	M+NH4	228.068	228.071	-16.7491	304.829	NA	NA	1	MS1+surrogate MS2 matches	level3
M228T252C00826	M228T252	C00826	L-Arogenate	C10H13NO5	M+H	228.091	228.087	17.7126	252.163	NA	NA	0.881331	MS1+surrogate MS2 matches	level3
M230T262_1C04796	M230T262_1	C04796	4-(L-Alanin-3-yl)-2-hydroxy-cis,cis-muconate 6-semialdehyde	C9H11NO6	M+H	230.069	230.066	14.648	261.802	NA	NA	0.961702	MS1+surrogate MS2 matches	level3
M230T262_1C17758	M230T262_1	C17758	4,5-seco-Dopa	C9H11NO6	M+H	230.069	230.066	14.648	261.802	NA	NA	0.961702	MS1+surrogate MS2 matches	level3
M230T446C04797	M230T446	C04797	5-(L-Alanin-3-yl)-2-hydroxy-cis,cis-muconate 6-semialdehyde	C9H11NO6	M+H	230.066	230.066	-0.608521	445.695	NA	NA	1	MS1+surrogate MS2 matches	level3
M230T446C04796	M230T446	C04796	4-(L-Alanin-3-yl)-2-hydroxy-cis,cis-muconate 6-semialdehyde	C9H11NO6	M+H	230.066	230.066	-0.608521	445.695	NA	NA	1	MS1+surrogate MS2 matches	level3
M230T402C04797	M230T402	C04797	5-(L-Alanin-3-yl)-2-hydroxy-cis,cis-muconate 6-semialdehyde	C9H11NO6	M+H	230.065	230.066	-3.60766	402.127	NA	NA	1	MS1+surrogate MS2 matches	level3
M230T402C04796	M230T402	C04796	4-(L-Alanin-3-yl)-2-hydroxy-cis,cis-muconate 6-semialdehyde	C9H11NO6	M+H	230.065	230.066	-3.60766	402.127	NA	NA	1	MS1+surrogate MS2 matches	level3
M230T402C17758	M230T402	C17758	4,5-seco-Dopa	C9H11NO6	M+H	230.065	230.066	-3.60766	402.127	NA	NA	0.707107	MS1+surrogate MS2 matches	level3
M231T280C20921	M231T280	C20921	N1-Acetyl-tabtoxinine-beta-lactam	C9H14N2O5	M+H	231.099	231.098	4.71662	280.135	NA	NA	1	MS1+surrogate MS2 matches	level3
M232T427C04479	M232T427	C04479	2-Hydroxy-6-oxonona-2,4-diene-1,9-dioate	C9H10O6	M+NH4	232.082	232.082	2.75765	427.018	NA	NA	0.707107	MS1+surrogate MS2 matches	level3
M233T396C06055	M233T396	C06055	O-Phospho-4-hydroxy-L-threonine	C4H10NO7P	M+NH4	233.058	233.053	20.682	395.502	NA	NA	0.999795	MS1+surrogate MS2 matches	level3
M233T307C06055	M233T307	C06055	O-Phospho-4-hydroxy-L-threonine	C4H10NO7P	M+NH4	233.056	233.053	9.05372	306.947	NA	NA	0.985691	MS1+surrogate MS2 matches	level3
M233T392_2C15767	M233T392_2	C15767	4-(L-gamma-Glutamylamino)butanoate	C9H16N2O5	M+H	233.113	233.113	-1.45852	391.518	NA	NA	1	MS1+surrogate MS2 matches	level3
M233T392_2C21015	M233T392_2	C21015	gamma-L-Glutamyl-L-2-aminobutyrate	C9H16N2O5	M+H	233.113	233.113	-1.45852	391.518	NA	NA	1	MS1+surrogate MS2 matches	level3
M233T392_2C04390	M233T392_2	C04390	N6-Acetyl-LL-2,6-diaminoheptanedioate	C9H16N2O5	M+H	233.113	233.113	-1.45852	391.518	NA	NA	1	MS1+surrogate MS2 matches	level3
M235T339C04690	M235T339	C04690	2-(Hydroxymethyl)-3-(acetamidomethylene)succinate	C8H11NO6	M+NH4	235.092	235.093	-2.50965	339.02	NA	NA	0.990387	MS1+surrogate MS2 matches	level3
M236T327C03082	M236T327	C03082	4-Phospho-L-aspartate	C4H8NO7P	M+Na	235.993	235.993	-1.27122	327.122	NA	NA	1	MS1+surrogate MS2 matches	level3
M236T327C07335	M236T327	C07335	2-Amino-3-oxo-4-phosphonooxybutyrate	C4H8NO7P	M+Na	235.993	235.993	-1.27122	327.122	NA	NA	0.998227	MS1+surrogate MS2 matches	level3
M236T207C01273	M236T207	C01273	2-Hydroxy-6-oxo-6-phenylhexa-2,4-dienoate	C12H10O4	M+NH4	236.091	236.092	-4.74392	206.959	NA	NA	1	MS1+surrogate MS2 matches	level3
M237T307C02700	M237T307	C02700	L-Formylkynurenine	C11H12N2O4	M+H	237.086	237.087	-3.03686	306.814	NA	NA	0.942809	MS1+surrogate MS2 matches	level3
M238T160C03750	M238T160	C03750	2,6-Dioxo-6-phenylhexanoate	C12H12O4	M+NH4	238.107	238.107	-4.03179	160.036	NA	NA	0.997074	MS1+surrogate MS2 matches	level3
M238T181C03750	M238T181	C03750	2,6-Dioxo-6-phenylhexanoate	C12H12O4	M+NH4	238.107	238.107	-3.56982	181.028	NA	NA	0.829942	MS1+surrogate MS2 matches	level3
M239T439C11434	M239T439	C11434	2-C-Methyl-D-erythritol 4-phosphate	C5H13O7P	M+Na	239.031	239.029	5.9407	439.036	NA	NA	0.604708	MS1+surrogate MS2 matches	level3
M241T381C01286	M241T381	C01286	2-Dehydro-3-deoxy-6-phospho-D-galactonate	C6H11O9P	M+H-H2O	241.007	241.011	-14.7296	381.099	NA	NA	1	MS1+surrogate MS2 matches	level3
M241T381C04442	M241T381	C04442	2-Dehydro-3-deoxy-6-phospho-D-gluconate	C6H11O9P	M+H-H2O	241.007	241.011	-14.7296	381.099	NA	NA	1	MS1+surrogate MS2 matches	level3
M241T381C06893	M241T381	C06893	2-Deoxy-5-keto-D-gluconic acid 6-phosphate	C6H11O9P	M+H-H2O	241.007	241.011	-14.7296	381.099	NA	NA	1	MS1+surrogate MS2 matches	level3
M241T381C01236	M241T381	C01236	D-Glucono-1,5-lactone 6-phosphate	C6H11O9P	M+H-H2O	241.007	241.011	-14.7296	381.099	NA	NA	0.76277	MS1+surrogate MS2 matches	level3
M241T381C20668	M241T381	C20668	3-Dehydro-D-glucose 6-phosphate	C6H11O9P	M+H-H2O	241.007	241.011	-14.7296	381.099	NA	NA	0.76277	MS1+surrogate MS2 matches	level3
M241T315C00491	M241T315	C00491	L-Cystine	C6H12N2O4S2	M+H	241.026	241.031	-20.2463	314.644	NA	NA	1	MS1+surrogate MS2 matches	level3
M241T315C01420	M241T315	C01420	Cystine	C6H12N2O4S2	M+H	241.026	241.031	-20.2463	314.644	NA	NA	0.870671	MS1+surrogate MS2 matches	level3
M241T350C00491	M241T350	C00491	L-Cystine	C6H12N2O4S2	M+H	241.028	241.031	-12.2391	349.551	NA	NA	1	MS1+surrogate MS2 matches	level3
M241T350C01420	M241T350	C01420	Cystine	C6H12N2O4S2	M+H	241.028	241.031	-12.2391	349.551	NA	NA	0.999989	MS1+surrogate MS2 matches	level3
M242T378C03227	M242T378	C03227	3-Hydroxy-L-kynurenine	C10H12N2O4	M+NH4	242.113	242.114	-0.908664	377.945	NA	NA	0.999064	MS1+surrogate MS2 matches	level3
M244T423C05711	M244T423	C05711	gamma-Glutamyl-beta-cyanoalanine	C9H13N3O5	M+H	244.092	244.093	-3.0726	423.388	NA	NA	1	MS1+surrogate MS2 matches	level3
M244T351C05711	M244T351	C05711	gamma-Glutamyl-beta-cyanoalanine	C9H13N3O5	M+H	244.093	244.093	1.47485	351.481	NA	NA	0.970413	MS1+surrogate MS2 matches	level3
M245T406_1C01099	M245T406_1	C01099	L-Fuculose 1-phosphate	C6H13O8P	M+H	245.041	245.042	-5.79492	405.795	NA	NA	1	MS1+surrogate MS2 matches	level3
M245T406_1C01131	M245T406_1	C01131	L-Rhamnulose 1-phosphate	C6H13O8P	M+H	245.041	245.042	-5.79492	405.795	NA	NA	1	MS1+surrogate MS2 matches	level3
M245T315C06657	M245T315	C06657	Guanidinoproclavaminic acid	C9H16N4O4	M+H	245.124	245.124	-1.8358	314.983	NA	NA	0.99082	MS1+surrogate MS2 matches	level3
M246T353C17952	M246T353	C17952	N-Acetylphosphinothricin	C7H14NO5P	M+Na	246.053	246.05	12.8835	352.864	NA	NA	0.857493	MS1+surrogate MS2 matches	level3
M246T400C05340	M246T400	C05340	beta-Alanyl-L-arginine	C9H19N5O3	M+H	246.155	246.156	-3.73747	400.163	NA	NA	1	MS1+surrogate MS2 matches	level3
M247T337C04137	M247T337	C04137	D-Octopine	C9H18N4O4	M+H	247.139	247.14	-5.62434	337.19	NA	NA	1	MS1+surrogate MS2 matches	level3
M247T337C06655	M247T337	C06655	L-N2-(2-Carboxyethyl)arginine	C9H18N4O4	M+H	247.139	247.14	-5.62434	337.19	NA	NA	0.989949	MS1+surrogate MS2 matches	level3
M248T501C05931	M248T501	C05931	N-Succinyl-L-glutamate	C9H13NO7	M+H	248.075	248.076	-4.31319	501.263	NA	NA	1	MS1+surrogate MS2 matches	level3
M250T384C03287	M250T384	C03287	L-Glutamyl 5-phosphate	C5H10NO7P	M+Na	250.008	250.009	-4.35985	384.428	NA	NA	0.999977	MS1+surrogate MS2 matches	level3
M251T241C08062	M251T241	C08062	2-Hydroxy-6-oxo-(2'-aminophenyl)-hexa-2,4-dienoate	C12H11NO4	M+NH4	251.105	251.103	9.1596	240.578	NA	NA	1	MS1+surrogate MS2 matches	level3
M252T256_2C00559	M252T256_2	C00559	Deoxyadenosine	C10H13N5O3	M+H	252.107	252.109	-6.50512	255.906	NA	NA	0.911929	MS1+surrogate MS2 matches	level3
M254T338C05932	M254T338	C05932	N-Succinyl-L-glutamate 5-semialdehyde	C9H13NO6	M+Na	254.068	254.064	18.7355	338.42	NA	NA	0.961702	MS1+surrogate MS2 matches	level3
M254T338C05539	M254T338	C05539	N-Acetyl-L-2-amino-6-oxopimelate	C9H13NO6	M+Na	254.068	254.064	18.7355	338.42	NA	NA	0.737584	MS1+surrogate MS2 matches	level3
M254T247C19717	M254T247	C19717	N,N-Dihydroxy-L-tryptophan	C11H12N2O4	M+NH4	254.113	254.114	-3.62043	247.027	NA	NA	0.718648	MS1+surrogate MS2 matches	level3
M255T365C03393	M255T365	C03393	4-Phospho-D-erythronate	C4H9O8P	M+K	254.971	254.967	18.826	365.454	NA	NA	1	MS1+surrogate MS2 matches	level3
M256T235C21008	M256T235	C21008	7,8-Dihydromonapterin	C9H13N5O4	M+H	256.103	256.104	-5.54462	235.153	NA	NA	0.999982	MS1+surrogate MS2 matches	level3
M256T235C04874	M256T235	C04874	2-Amino-4-hydroxy-6-(D-erythro-1,2,3-trihydroxypropyl)-7,8-dihydropteridine	C9H13N5O4	M+H	256.103	256.104	-5.54462	235.153	NA	NA	0.99997	MS1+surrogate MS2 matches	level3
M258T234C06606	M258T234	C06606	Paraoxon	C10H14NO6P	M+H-H2O	258.053	258.053	0.348766	233.75	NA	NA	0.920999	MS1+surrogate MS2 matches	level3
M260T411C12213	M260T411	C12213	Kanosamine 6-phosphate	C6H14NO8P	M+H	260.052	260.053	-4.92207	411.498	NA	NA	0.928477	MS1+surrogate MS2 matches	level3
M260T411C00352	M260T411	C00352	D-Glucosamine 6-phosphate	C6H14NO8P	M+H	260.052	260.053	-4.92207	411.498	NA	NA	0.928477	MS1+surrogate MS2 matches	level3
M260T411C06377	M260T411	C06377	D-Galactosamine 6-phosphate	C6H14NO8P	M+H	260.052	260.053	-4.92207	411.498	NA	NA	0.928477	MS1+surrogate MS2 matches	level3
M260T160C02029	M260T160	C02029	Dihydrozeatin	C10H15N5O	M+K	260.088	260.091	-10.9962	159.763	NA	NA	0.774597	MS1+surrogate MS2 matches	level3
M260T303C05939	M260T303	C05939	Linatine	C10H17N3O5	M+H	260.122	260.124	-6.68911	302.64	NA	NA	0.896868	MS1+surrogate MS2 matches	level3
M264T452C00129	M264T452	C00129	Isopentenyl diphosphate	C5H12O7P2	M+NH4	264.044	264.04	15.4901	452.318	NA	NA	1	MS1+surrogate MS2 matches	level3
M267T347C20926	M267T347	C20926	gamma-Glutamyltyramine	C13H18N2O4	M+H	267.133	267.134	-5.50286	347.158	NA	NA	1	MS1+surrogate MS2 matches	level3
M269T361C00199	M269T361	C00199	D-Ribulose 5-phosphate	C5H11O8P	M+K	268.987	268.982	16.4695	361.026	NA	NA	0.999903	MS1+surrogate MS2 matches	level3
M269T361C00231	M269T361	C00231	D-Xylulose 5-phosphate	C5H11O8P	M+K	268.987	268.982	16.4695	361.026	NA	NA	0.999903	MS1+surrogate MS2 matches	level3
M269T361C00117	M269T361	C00117	D-Ribose 5-phosphate	C5H11O8P	M+K	268.987	268.982	16.4695	361.026	NA	NA	0.998227	MS1+surrogate MS2 matches	level3
M269T361C06441	M269T361	C06441	L-Xylulose 1-phosphate	C5H11O8P	M+K	268.987	268.982	16.4695	361.026	NA	NA	0.9947	MS1+surrogate MS2 matches	level3
M269T209C00294	M269T209	C00294	Inosine	C10H12N4O5	M+H	269.087	269.088	-5.27708	209.244	NA	NA	0.999831	MS1+surrogate MS2 matches	level3
M270T106C02916	M270T106	C02916	(S)-Norlaudanosoline	C16H17NO4	M+H-H2O	270.113	270.112	0.148086	105.71	NA	NA	0.958389	MS1+surrogate MS2 matches	level3
M271T226C17238	M271T226	C17238	S-(Hydroxyphenylacetothiohydroximoyl)-L-cysteine	C11H14N2O4S	M+H	271.073	271.075	-5.93932	226.161	NA	NA	0.876966	MS1+surrogate MS2 matches	level3
M271T257C17238	M271T257	C17238	S-(Hydroxyphenylacetothiohydroximoyl)-L-cysteine	C11H14N2O4S	M+H	271.073	271.075	-6.34511	256.832	NA	NA	0.894427	MS1+surrogate MS2 matches	level3
M272T153C06160	M272T153	C06160	(S)-Norcoclaurine	C16H17NO3	M+H	272.13	272.128	6.57778	152.924	NA	NA	0.987018	MS1+surrogate MS2 matches	level3
M272T116C06160	M272T116	C06160	(S)-Norcoclaurine	C16H17NO3	M+H	272.13	272.128	6.21031	115.626	NA	NA	0.730297	MS1+surrogate MS2 matches	level3
M272T135_2C06160	M272T135_2	C06160	(S)-Norcoclaurine	C16H17NO3	M+H	272.13	272.128	8.15792	134.81	NA	NA	0.937702	MS1+surrogate MS2 matches	level3
M275T403C04359	M275T403	C04359	1-Deoxy-D-altro-heptulose 7-phosphate	C7H15O9P	M+H	275.051	275.053	-7.01684	402.813	NA	NA	0.995448	MS1+surrogate MS2 matches	level3
M277T347C01283	M277T347	C01283	1-Amino-1-deoxy-scyllo-inositol 4-phosphate	C6H14NO8P	M+NH4	277.083	277.08	12.5957	347.116	NA	NA	0.968291	MS1+surrogate MS2 matches	level3
M279T146C08334	M279T146	C08334	Lotaustralin	C11H19NO6	M+NH4	279.158	279.155	9.81533	145.883	NA	NA	1	MS1+surrogate MS2 matches	level3
M283T234C00299	M283T234	C00299	Uridine	C9H12N2O6	M+K	283.031	283.033	-6.46568	233.827	NA	NA	0.970146	MS1+surrogate MS2 matches	level3
M283T73C05297	M283T73	C05297	19-Oxoandrost-4-ene-3,17-dione	C19H24O3	M+H-H2O	283.173	283.169	14.1611	72.5995	NA	NA	0.822905	MS1+surrogate MS2 matches	level3
M284T225C01993	M284T225	C01993	5'-Oxoinosine	C10H10N4O5	M+NH4	284.097	284.099	-7.56778	225.268	NA	NA	0.848215	MS1+surrogate MS2 matches	level3
M286T102C01838	M286T102	C01838	Octadecanal	C18H36O	M+NH4	286.309	286.31	-6.70601	102.088	NA	NA	0.956601	MS1+surrogate MS2 matches	level3
M287T459C03838	M287T459	C03838	5'-Phosphoribosylglycinamide	C7H15N2O8P	M+H	287.062	287.064	-6.40972	458.95	NA	NA	0.977606	MS1+surrogate MS2 matches	level3
M288T191C02838	M288T191	C02838	L-Octanoylcarnitine	C15H29NO4	M+H	288.216	288.217	-4.64927	190.536	NA	NA	0.566045	MS1+surrogate MS2 matches	level3
M290T347C04462	M290T347	C04462	N-Succinyl-2-L-amino-6-oxoheptanedioate	C11H15NO8	M+H	290.09	290.087	8.89388	347.425	NA	NA	0.57735	MS1+surrogate MS2 matches	level3
M290T392C20919	M290T392	C20919	Isotabtoxin	C11H19N3O6	M+H	290.133	290.135	-7.47928	392.359	NA	NA	0.935749	MS1+surrogate MS2 matches	level3
M290T392C20917	M290T392	C20917	Tabtoxin	C11H19N3O6	M+H	290.133	290.135	-7.47928	392.359	NA	NA	0.757968	MS1+surrogate MS2 matches	level3
M290T392C21016	M290T392	C21016	Ophthalmate	C11H19N3O6	M+H	290.133	290.135	-7.47928	392.359	NA	NA	0.707107	MS1+surrogate MS2 matches	level3
M290T300C20917	M290T300	C20917	Tabtoxin	C11H19N3O6	M+H	290.133	290.135	-4.85981	300.114	NA	NA	0.990467	MS1+surrogate MS2 matches	level3
M290T372C20919	M290T372	C20919	Isotabtoxin	C11H19N3O6	M+H	290.132	290.135	-8.65115	372.341	NA	NA	0.935749	MS1+surrogate MS2 matches	level3
M290T372C20917	M290T372	C20917	Tabtoxin	C11H19N3O6	M+H	290.132	290.135	-8.65115	372.341	NA	NA	0.890264	MS1+surrogate MS2 matches	level3
M290T372C21016	M290T372	C21016	Ophthalmate	C11H19N3O6	M+H	290.132	290.135	-8.65115	372.341	NA	NA	0.708877	MS1+surrogate MS2 matches	level3
M291T446C20993	M291T446	C20993	S-(L-Histidin-5-yl)-L-cysteine S-oxide	C9H14N4O5S	M+H	291.081	291.076	16.4562	446.334	NA	NA	0.866025	MS1+surrogate MS2 matches	level3
M291T393C04421	M291T393	C04421	N-Succinyl-LL-2,6-diaminoheptanedioate	C11H18N2O7	M+H	291.116	291.119	-9.51502	392.95	NA	NA	0.994147	MS1+surrogate MS2 matches	level3
M292T325C01218	M292T325	C01218	6-Phospho-2-dehydro-D-gluconate	C6H11O10P	M+NH4	292.046	292.043	9.55339	324.8	NA	NA	0.6742	MS1+surrogate MS2 matches	level3
M293T246C20942	M293T246	C20942	Bacilysin	C12H18N2O5	M+Na	293.11	293.111	-2.79758	246.33	NA	NA	0.615457	MS1+surrogate MS2 matches	level3
M293T360_2C18048	M293T360_2	C18048	N-Succinyl-L-citrulline	C10H17N3O6	M+NH4	293.143	293.146	-8.86931	360.149	NA	NA	0.968291	MS1+surrogate MS2 matches	level3
M297T264C21408	M297T264	C21408	(1R,6R)-1,4,5,5a,6,9-Hexahydrophenazine-1,6-dicarboxylate	C14H14N2O4	M+Na	297.087	297.085	9.25662	263.566	NA	NA	0.868237	MS1+surrogate MS2 matches	level3
M297T365C03296	M297T365	C03296	N2-Succinyl-L-arginine	C10H18N4O5	M+Na	297.114	297.117	-9.28927	364.817	NA	NA	0.994454	MS1+surrogate MS2 matches	level3
M307T442_1C02355	M307T442_1	C02355	2',3'-Cyclic UMP	C9H11N2O8P	M+H	307.029	307.033	-10.8132	441.685	NA	NA	1	MS1+surrogate MS2 matches	level3
M307T297C06673	M307T297	C06673	4-Carboxy-4'-sulfoazobenzene	C13H10N2O5S	M+H	307.042	307.038	12.6369	297.089	NA	NA	1	MS1+surrogate MS2 matches	level3
M307T209_1C06673	M307T209_1	C06673	4-Carboxy-4'-sulfoazobenzene	C13H10N2O5S	M+H	307.042	307.038	10.6176	209.244	NA	NA	1	MS1+surrogate MS2 matches	level3
M309T381C20423	M309T381	C20423	alpha-D-Ribose 1-methylphosphonate 5-phosphate	C6H14O10P2	M+H	309.014	309.013	1.68277	381.099	NA	NA	0.811448	MS1+surrogate MS2 matches	level3
M313T361C04037	M313T361	C04037	1-Phospho-alpha-D-galacturonate	C6H11O10P	M+K	312.975	312.972	9.64942	360.896	NA	NA	0.999171	MS1+surrogate MS2 matches	level3
M313T365C03373	M313T365	C03373	Aminoimidazole ribotide	C8H14N3O7P	M+NH4	313.089	313.091	-6.6115	364.877	NA	NA	0.999872	MS1+surrogate MS2 matches	level3
M314T467C04640	M314T467	C04640	2-(Formamido)-N1-(5'-phosphoribosyl)acetamidine	C8H16N3O8P	M+H	314.072	314.075	-9.16979	467.041	NA	NA	0.774597	MS1+surrogate MS2 matches	level3
M315T433C04376	M315T433	C04376	5'-Phosphoribosyl-N-formylglycinamide	C8H15N2O9P	M+H	315.056	315.059	-9.83943	432.975	NA	NA	0.995291	MS1+surrogate MS2 matches	level3
M317T377C17935	M317T377	C17935	Cysteinyldopa	C12H16N2O6S	M+H	317.075	317.08	-15.3589	376.539	NA	NA	0.999989	MS1+surrogate MS2 matches	level3
M317T220C21186	M317T220	C21186	6-Tuliposide B	C11H18O9	M+Na	317.088	317.084	11.8265	219.528	NA	NA	0.999903	MS1+surrogate MS2 matches	level3
M322T477C20775	M322T477	C20775	beta-Citryl-L-glutamate	C11H15NO10	M+H	322.075	322.077	-6.73752	477.084	NA	NA	1	MS1+surrogate MS2 matches	level3
M322T382C04544	M322T382	C04544	gamma-L-Glutamyl-L-cysteinyl-beta-alanine	C11H19N3O6S	M+H	322.104	322.107	-9.8725	382.429	NA	NA	0.999064	MS1+surrogate MS2 matches	level3
M327T393C01682	M327T393	C01682	Nopaline	C11H20N4O6	M+Na	327.128	327.128	0.366829	393.074	NA	NA	1	MS1+surrogate MS2 matches	level3
M328T313C21257	M328T313	C21257	4'-Oxolividamine	C12H23N3O6	M+Na	328.148	328.148	-0.365689	312.938	NA	NA	1	MS1+surrogate MS2 matches	level3
M329T262_1C05143	M329T262_1	C05143	Dhurrin	C14H17NO7	M+NH4	329.139	329.134	12.4569	261.666	NA	NA	0.920999	MS1+surrogate MS2 matches	level3
M331T278C16488	M331T278	C16488	Fructoselysine	C12H24N2O7	M+Na	331.148	331.148	2.23465	278.02	NA	NA	0.730133	MS1+surrogate MS2 matches	level3
M332T367C00270	M332T367	C00270	N-Acetylneuraminate	C11H19NO9	M+Na	332.092	332.095	-11.2317	366.789	NA	NA	0.976017	MS1+surrogate MS2 matches	level3
M332T263C00921	M332T263	C00921	Dihydropteroate	C14H14N6O3	M+NH4	332.143	332.147	-9.54398	262.633	NA	NA	1	MS1+surrogate MS2 matches	level3
M333T476C05325	M333T476	C05325	Purine mononucleotide	C10H13N4O7P	M+H	333.055	333.06	-13.4511	476.486	NA	NA	0.992756	MS1+surrogate MS2 matches	level3
M335T431C04641	M335T431	C04641	2-(alpha-D-Galactosyl)-sn-glycerol 3-phosphate	C9H19O11P	M+H	335.071	335.074	-8.50559	431.156	NA	NA	0.977583	MS1+surrogate MS2 matches	level3
M335T431C10517	M335T431	C10517	2-(alpha-D-Glucosyl)-sn-glycerol 3-phosphate	C9H19O11P	M+H	335.071	335.074	-8.50559	431.156	NA	NA	0.977583	MS1+surrogate MS2 matches	level3
M335T431C04703	M335T431	C04703	alpha-D-Galactosyl-(1,1')-sn-glycerol 3-phosphate	C9H19O11P	M+H	335.071	335.074	-8.50559	431.156	NA	NA	0.977583	MS1+surrogate MS2 matches	level3
M335T138C05551	M335T138	C05551	Penicillin G	C16H18N2O4S	M+H	335.103	335.106	-10.0267	138.272	NA	NA	0.937536	MS1+surrogate MS2 matches	level3
M336T431C01304	M336T431	C01304	2,5-Diamino-6-(5-phospho-D-ribosylamino)pyrimidin-4(3H)-one	C9H16N5O8P	M+H-H2O	336.074	336.07	10.0574	431.241	NA	NA	0.845154	MS1+surrogate MS2 matches	level3
M338T357C02993	M338T357	C02993	Kyotorphin	C15H23N5O4	M+H	338.178	338.182	-13.4247	357.349	NA	NA	0.988203	MS1+surrogate MS2 matches	level3
M339T244C17583	M339T244	C17583	6'-Dehydro-6'-oxoparomamine	C12H23N3O7	M+NH4	339.188	339.188	2.56495	243.894	NA	NA	0.692209	MS1+surrogate MS2 matches	level3
M343T339C15548	M343T339	C15548	2-alpha-D-Glucosyl-D-glucose	C12H22O11	M+H	343.126	343.123	6.38254	338.878	NA	NA	0.920999	MS1+surrogate MS2 matches	level3
M343T339C21336	M343T339	C21336	beta-1,2-Mannobiose	C12H22O11	M+H	343.126	343.123	6.38254	338.878	NA	NA	0.920999	MS1+surrogate MS2 matches	level3
M344T419C03495	M344T419	C03495	Deoxy-5-methylcytidylate	C10H16N3O7P	M+Na	344.062	344.062	0.842872	418.762	NA	NA	0.972035	MS1+surrogate MS2 matches	level3
M346T313C01743	M346T313	C01743	Paromamine	C12H25N3O7	M+Na	346.156	346.159	-7.19323	312.991	NA	NA	0.981098	MS1+surrogate MS2 matches	level3
M346T313C20350	M346T313	C20350	2'-Deamino-2'-hydroxyneamine	C12H25N3O7	M+Na	346.156	346.159	-7.19323	312.991	NA	NA	0.950533	MS1+surrogate MS2 matches	level3
M347T420C20831	M347T420	C20831	6-Deoxy-6-sulfo-D-fructose 1-phosphate	C6H13O11PS	M+Na	346.98	346.981	-1.32572	420.004	NA	NA	0.979027	MS1+surrogate MS2 matches	level3
M350T341C01302	M350T341	C01302	1-(2-Carboxyphenylamino)-1-deoxy-D-ribulose 5-phosphate	C12H16NO9P	M+H	350.065	350.064	3.28512	340.952	NA	NA	0.953631	MS1+surrogate MS2 matches	level3
M350T341C04302	M350T341	C04302	N-(5-Phospho-D-ribosyl)anthranilate	C12H16NO9P	M+H	350.065	350.064	3.28512	340.952	NA	NA	0.926912	MS1+surrogate MS2 matches	level3
M350T372C14871	M350T372	C14871	S-(Formylmethyl)glutathione	C12H19N3O7S	M+H	350.098	350.102	-11.0825	371.935	NA	NA	0.95314	MS1+surrogate MS2 matches	level3
M351T344C16519	M351T344	C16519	2-Succinyl-5-enolpyruvyl-6-hydroxy-3-cyclohexene-1-carboxylate	C14H16O9	M+Na	351.065	351.069	-10.7102	344.371	NA	NA	0.911929	MS1+surrogate MS2 matches	level3
M353T496C11472	M353T496	C11472	D-glycero-beta-D-manno-Heptose 1,7-bisphosphate	C7H16O13P2	M+H-H2O	352.999	353.003	-11.9546	495.771	NA	NA	0.816497	MS1+surrogate MS2 matches	level3
M353T496C19879	M353T496	C19879	D-glycero-alpha-D-manno-Heptose 1,7-bisphosphate	C7H16O13P2	M+H-H2O	352.999	353.003	-11.9546	495.771	NA	NA	0.816497	MS1+surrogate MS2 matches	level3
M353T468C20816	M353T468	C20816	Deacetylepithienamycin F	C11H16N2O7S2	M+H	353.045	353.047	-5.83491	468.158	NA	NA	1	MS1+surrogate MS2 matches	level3
M356T450C21027	M356T450	C21027	N-Acetylmuramic acid alpha-1-phosphate	C11H20NO11P	M+H-H2O	356.071	356.074	-8.70605	450.291	NA	NA	0.934774	MS1+surrogate MS2 matches	level3
M358T376C01031	M358T376	C01031	S-Formylglutathione	C11H17N3O7S	M+Na	358.063	358.068	-13.2936	375.971	NA	NA	0.942809	MS1+surrogate MS2 matches	level3
M358T428C04540	M358T428	C04540	N4-(Acetyl-beta-D-glucosaminyl)asparagine	C12H21N3O8	M+Na	358.117	358.122	-13.8779	427.957	NA	NA	0.879818	MS1+surrogate MS2 matches	level3
M359T381_2C20888	M359T381_2	C20888	Cellobionate	C12H22O12	M+H	359.121	359.118	5.90335	380.728	NA	NA	0.707107	MS1+surrogate MS2 matches	level3
M359T224C20888	M359T224	C20888	Cellobionate	C12H22O12	M+H	359.12	359.118	4.56674	223.908	NA	NA	0.904534	MS1+surrogate MS2 matches	level3
M361T364C04437	M361T364	C04437	1-(5-Phosphoribosyl)imidazole-4-acetate	C10H15N2O9P	M+Na	361.045	361.041	12.0762	364.161	NA	NA	1	MS1+surrogate MS2 matches	level3
M361T286C17754	M361T286	C17754	3-Methoxytyramine-betaxanthin	C18H20N2O6	M+H	361.136	361.139	-8.11321	286.099	NA	NA	0.993501	MS1+surrogate MS2 matches	level3
M371T435C16699	M371T435	C16699	2-O-(6-Phospho-alpha-mannosyl)-D-glycerate	C9H17O12P	M+Na	371.031	371.035	-10.9963	435.319	NA	NA	0.828265	MS1+surrogate MS2 matches	level3
M371T435C21383	M371T435	C21383	2-Keto-3-deoxy-D-glycero-D-galacto-nononate 9-phosphate	C9H17O12P	M+Na	371.031	371.035	-10.9963	435.319	NA	NA	0.828265	MS1+surrogate MS2 matches	level3
M371T435C19791	M371T435	C19791	2-O-(alpha-D-Glucopyranosyl)-3-phospho-D-glycerate	C9H17O12P	M+Na	371.031	371.035	-10.9963	435.319	NA	NA	0.755929	MS1+surrogate MS2 matches	level3
M371T435C11516	M371T435	C11516	2-(alpha-D-Mannosyl)-3-phosphoglycerate	C9H17O12P	M+Na	371.031	371.035	-10.9963	435.319	NA	NA	0.755929	MS1+surrogate MS2 matches	level3
M377T381C01268	M377T381	C01268	5-Amino-6-(5'-phosphoribosylamino)uracil	C9H15N4O9P	M+Na	377.05	377.047	8.3544	380.52	NA	NA	1	MS1+surrogate MS2 matches	level3
M388T448C14862	M388T448	C14862	2-S-Glutathionyl acetate	C12H19N3O8S	M+Na	388.074	388.079	-12.4459	447.636	NA	NA	0.968339	MS1+surrogate MS2 matches	level3
M388T348C17951	M388T348	C17951	N-Acetylbialaphos	C13H24N3O7P	M+Na	388.123	388.125	-2.78261	348.163	NA	NA	1	MS1+surrogate MS2 matches	level3
M388T365C17951	M388T365	C17951	N-Acetylbialaphos	C13H24N3O7P	M+Na	388.123	388.125	-4.19968	364.805	NA	NA	1	MS1+surrogate MS2 matches	level3
M396T375C03112	M396T375	C03112	Deacetylcephalosporin C	C14H19N3O7S	M+Na	396.089	396.084	12.2449	375.2	NA	NA	0.894427	MS1+surrogate MS2 matches	level3
M401T34C05455	M401T34	C05455	7alpha-Hydroxycholest-4-en-3-one	C27H44O2	M+H	401.337	401.341	-10.8636	33.6075	NA	NA	0.940091	MS1+surrogate MS2 matches	level3
M405T436C00705	M405T436	C00705	dCDP	C9H15N3O10P2	M+NH4	405.062	405.057	11.1836	435.767	NA	NA	0.8	MS1+surrogate MS2 matches	level3
M413T285C08543	M413T285	C08543	Dopaxanthin	C18H18N2O8	M+Na	413.099	413.096	7.81901	284.591	NA	NA	0.999857	MS1+surrogate MS2 matches	level3
M420T478C04352	M420T478	C04352	(R)-4'-Phosphopantothenoyl-L-cysteine	C12H23N2O9PS	M+NH4	420.118	420.12	-3.97505	477.886	NA	NA	0.707107	MS1+surrogate MS2 matches	level3
M426T348C05983	M426T348	C05983	Propionyladenylate	C13H18N5O8P	M+Na	426.077	426.079	-2.79291	348.231	NA	NA	1	MS1+surrogate MS2 matches	level3
M427T453C05526	M427T453	C05526	S-Glutathionyl-L-cysteine	C13H22N4O8S2	M+H	427.099	427.095	8.56952	452.522	NA	NA	0.992091	MS1+surrogate MS2 matches	level3
M455T446C04823	M455T446	C04823	1-(5'-Phosphoribosyl)-5-amino-4-(N-succinocarboxamide)-imidazole	C13H19N4O12P	M+H	455.084	455.081	5.75722	446.072	NA	NA	0.947665	MS1+surrogate MS2 matches	level3
M461T360C00415	M461T360	C00415	Dihydrofolate	C19H21N7O6	M+NH4	461.188	461.189	-1.75633	360.025	NA	NA	0.545738	MS1+surrogate MS2 matches	level3
M466T191C01921	M466T191	C01921	Glycocholate	C26H43NO6	M+H	466.32	466.316	8.72798	191.035	NA	NA	0.636711	MS1+surrogate MS2 matches	level3
M479T284C05951	M479T284	C05951	Leukotriene D4	C25H40N2O6S	M+H-H2O	479.253	479.257	-9.2226	284.404	NA	NA	0.870671	MS1+surrogate MS2 matches	level3
M481T301C03646	M481T301	C03646	Bis-gamma-glutamylcystine	C16H26N4O10S2	M+H-H2O	481.106	481.106	0.581993	300.917	NA	NA	0.834697	MS1+surrogate MS2 matches	level3
M495T419C00513	M495T419	C00513	CDP-glycerol	C12H21N3O13P2	M+NH4	495.092	495.089	5.75654	419.057	NA	NA	0.96486	MS1+surrogate MS2 matches	level3
M534T321_2C18235	M534T321_2	C18235	S-(Hydroxymethyl)mycothiol	C18H32N2O13S	M+NH4	534.192	534.196	-8.94802	321.273	NA	NA	0.800676	MS1+surrogate MS2 matches	level3
M542T186C02744	M542T186	C02744	Psychosine sulfate	C24H47NO10S	M+H	542.297	542.299	-5.03412	186.193	NA	NA	0.993917	MS1+surrogate MS2 matches	level3
M546T354C06620	M546T354	C06620	dTDP-3,4-dioxo-2,6-dideoxy-D-glucose	C16H22N2O14P2	M+NH4	546.091	546.088	5.29218	353.801	NA	NA	1	MS1+surrogate MS2 matches	level3
M549T407C03319	M549T407	C03319	dTDP-L-rhamnose	C16H26N2O15P2	M+H	549.085	549.088	-6.55632	407.229	NA	NA	0.903888	MS1+surrogate MS2 matches	level3
M549T407C11912	M549T407	C11912	dTDP-6-deoxy-D-allose	C16H26N2O15P2	M+H	549.085	549.088	-6.55632	407.229	NA	NA	0.903888	MS1+surrogate MS2 matches	level3
M549T407C03442	M549T407	C03442	dTDP-L-dihydrostreptose	C16H26N2O15P2	M+H	549.085	549.088	-6.55632	407.229	NA	NA	0.903888	MS1+surrogate MS2 matches	level3
M549T407C03187	M549T407	C03187	dTDP-6-deoxy-beta-L-talose	C16H26N2O15P2	M+H	549.085	549.088	-6.55632	407.229	NA	NA	0.887023	MS1+surrogate MS2 matches	level3
M549T407C07277	M549T407	C07277	dTDP-D-fucose	C16H26N2O15P2	M+H	549.085	549.088	-6.55632	407.229	NA	NA	0.887023	MS1+surrogate MS2 matches	level3
M550T488C11920	M550T488	C11920	dTDP-L-olivose	C16H26N2O14P2	M+NH4	550.117	550.12	-5.47154	488.228	NA	NA	0.934406	MS1+surrogate MS2 matches	level3
M550T488C11923	M550T488	C11923	dTDP-D-olivose	C16H26N2O14P2	M+NH4	550.117	550.12	-5.47154	488.228	NA	NA	0.934406	MS1+surrogate MS2 matches	level3
M550T488C12446	M550T488	C12446	dTDP-D-oliose	C16H26N2O14P2	M+NH4	550.117	550.12	-5.47154	488.228	NA	NA	0.934406	MS1+surrogate MS2 matches	level3
M550T488C18636	M550T488	C18636	dTDP-2-deoxy-beta-L-fucose	C16H26N2O14P2	M+NH4	550.117	550.12	-5.47154	488.228	NA	NA	0.934406	MS1+surrogate MS2 matches	level3
M564T394C11926	M564T394	C11926	dTDP-4-oxo-6-deoxy-D-allose	C16H24N2O15P2	M+NH4	564.096	564.099	-5.88549	394.264	NA	NA	0.887023	MS1+surrogate MS2 matches	level3
M564T394C00688	M564T394	C00688	dTDP-4-dehydro-beta-L-rhamnose	C16H24N2O15P2	M+NH4	564.096	564.099	-5.88549	394.264	NA	NA	0.887023	MS1+surrogate MS2 matches	level3
M564T394C11907	M564T394	C11907	dTDP-4-oxo-6-deoxy-D-glucose	C16H24N2O15P2	M+NH4	564.096	564.099	-5.88549	394.264	NA	NA	0.887023	MS1+surrogate MS2 matches	level3
M565T469C00842	M565T469	C00842	dTDP-glucose	C16H26N2O16P2	M+H	565.079	565.083	-8.06961	468.541	NA	NA	0.5547	MS1+surrogate MS2 matches	level3
M565T487C04268	M565T487	C04268	dTDP-4-amino-4,6-dideoxy-D-glucose	C16H27N3O14P2	M+NH4	565.127	565.131	-6.7595	487.263	NA	NA	0.751347	MS1+surrogate MS2 matches	level3
M565T487C04346	M565T487	C04346	dTDP-4-amino-4,6-dideoxy-D-galactose	C16H27N3O14P2	M+NH4	565.127	565.131	-6.7595	487.263	NA	NA	0.751347	MS1+surrogate MS2 matches	level3
M582T397C02097	M582T397	C02097	dTDP-galactose	C16H26N2O16P2	M+NH4	582.108	582.11	-3.69346	396.841	NA	NA	1	MS1+surrogate MS2 matches	level3
M612T451C20415	M612T451	C20415	dTDP-4-acetamido-4,6-dideoxy-alpha-D-galactose	C18H29N3O15P2	M+Na	612.094	612.097	-4.06798	451.311	NA	NA	0.7534	MS1+surrogate MS2 matches	level3
M639T500C06240	M639T500	C06240	UDP-N-acetyl-D-mannosaminouronate	C17H25N3O18P2	M+NH4	639.093	639.095	-2.08107	499.903	NA	NA	0.99868	MS1+surrogate MS2 matches	level3
M639T500C04573	M639T500	C04573	UDP-N-acetyl-2-amino-2-deoxy-D-glucuronate	C17H25N3O18P2	M+NH4	639.093	639.095	-2.08107	499.903	NA	NA	0.833891	MS1+surrogate MS2 matches	level3
M639T500C13952	M639T500	C13952	UDP-N-acetyl-D-galactosaminuronic acid	C17H25N3O18P2	M+NH4	639.093	639.095	-2.08107	499.903	NA	NA	0.833891	MS1+surrogate MS2 matches	level3
M889T489C00512	M889T489	C00512	Benzoyl-CoA	C28H40N7O17P3S	M+NH4	889.18	889.175	4.8247	489.45	NA	NA	0.801784	MS1+surrogate MS2 matches	level3
M920T487_2C18799	M920T487_2	C18799	5-Methyl-H4SPT	C36H54N7O19P	M+H	920.325	920.328	-4.12896	487.173	NA	NA	0.799249	MS1+surrogate MS2 matches	level3
