# Supplementary material for: Global stable-isotope tracing metabolomics reveals system-wide metabolic alternations in aging Drosophila
Source: Nat Commun. 2022 Jun 20;13:3518. doi: 10.1038/s41467-022-31268-6 (PMC9209425; doi:10.1038/s41467-022-31268-6)
Supplement: Supplementary file 6 — Supplementary Data 3 [file 41467_2022_31268_MOESM6_ESM.xlsx]

## Sheet: head_Negative
Metabolite	peak.name	KEGG.ID	compound.name	formula	adduct	mz	theo_mz	mass_error(ppm)	RT	RT_lib	RT_error(s)	MS2_score	identification methods	confidence_level
M88T337C00041	M88T337	C00041	L-Alanine	C3H7NO2	M-H	88.0402	88.0404	-2.38527	336.705	337.828	-1.12316	0.9916	MS1+RT+MS2 matches	level1
M104T367C00065	M104T367	C00065	L-Serine	C3H7NO3	M-H	104.035	104.035	-4.03709	367.288	367.562	-0.274267	0.9962	MS1+RT+MS2 matches	level1
M104T367C00716	M104T367	C00716	Serine	C3H7NO3	M-H	104.035	104.035	-4.03709	367.288	362.99	4.29785	0.9956	MS1+RT+MS2 matches	level1
M114T302_2C00148	M114T302_2	C00148	L-Proline	C5H9NO2	M-H	114.056	114.056	2.36726	302.403	298.954	3.44877	0.9982	MS1+RT+MS2 matches	level1
M114T302_2C00763	M114T302_2	C00763	D-Proline	C5H9NO2	M-H	114.056	114.056	2.36726	302.403	299.265	3.1382	0.9976	MS1+RT+MS2 matches	level1
M117T384C00042	M117T384	C00042	Succinate	C4H6O4	M-H	117.019	117.019	-2.1364	384.444	388.423	-3.97865	0.9632	MS1+RT+MS2 matches	level1
M121T119C00180	M121T119	C00180	Benzoate	C7H6O2	M-H	121.029	121.029	-2.56136	119.13	106.642	12.4884	0.9787	MS1+RT+MS2 matches	level1
M122T217C00253	M122T217	C00253	Nicotinate	C6H5NO2	M-H	122.024	122.025	-2.04877	216.663	216.802	-0.139262	0.9999	MS1+RT+MS2 matches	level1
M124T288_2C00245	M124T288_2	C00245	Taurine	C2H7NO3S	M-H	124.008	124.007	5.72546	288.069	288.332	-0.263494	0.9983	MS1+RT+MS2 matches	level1
M130T257C01933	M130T257	C01933	L-Norleucine	C6H13NO2	M-H	130.087	130.087	-3.38234	256.872	252.548	4.3237	0.8956	MS1+RT+MS2 matches	level1
M130T257C00123	M130T257	C00123	L-Leucine	C6H13NO2	M-H	130.087	130.087	-3.38234	256.872	257.213	-0.340517	0.8969	MS1+RT+MS2 matches	level1
M130T257C00407	M130T257	C00407	L-Isoleucine	C6H13NO2	M-H	130.087	130.087	-3.38234	256.872	264.253	-7.38122	0.9006	MS1+RT+MS2 matches	level1
M131T369C00152	M131T369	C00152	L-Asparagine	C4H8N2O3	M-H	131.046	131.046	-2.28927	369.058	367.316	1.74231	0.8626	MS1+RT+MS2 matches	level1
M132T399C00049	M132T399	C00049	L-Aspartate	C4H7NO4	M-H	132.03	132.03	-2.12073	398.959	397.817	1.14213	0.916	MS1+RT+MS2 matches	level1
M135T167_2C00262	M135T167_2	C00262	Hypoxanthine	C5H4N4O	M-H	135.031	135.031	-1.99954	166.526	161.246	5.28042	0.8678	MS1+RT+MS2 matches	level1
M140T458C00346	M140T458	C00346	Ethanolamine phosphate	C2H8NO4P	M-H	140.011	140.012	-3.07117	457.744	464.12	-6.37589	1	MS1+RT+MS2 matches	level1
M145T366C00026	M145T366	C00026	2-Oxoglutarate	C5H6O5	M-H	145.014	145.014	-0.758546	366.353	360.548	5.80531	0.8382	MS1+RT+MS2 matches	level1
M147T392C03196	M147T392	C03196	(S)-2-Hydroxyglutarate	C5H8O5	M-H	147.03	147.03	-0.340067	391.622	391.286	0.336404	0.8739	MS1+RT+MS2 matches	level1
M151T211C00385	M151T211	C00385	Xanthine	C5H4N4O2	M-H	151.026	151.026	-1.05942	210.962	204.128	6.83367	0.8516	MS1+RT+MS2 matches	level1
M154T376C00135	M154T376	C00135	L-Histidine	C6H9N3O2	M-H	154.062	154.062	-2.46654	376.21	365.839	10.3714	0.9866	MS1+RT+MS2 matches	level1
M164T250C00079	M164T250	C00079	L-Phenylalanine	C9H11NO2	M-H	164.071	164.072	-2.07226	249.615	250.856	-1.24083	0.8115	MS1+RT+MS2 matches	level1
M171T429C00093	M171T429	C00093	sn-Glycerol 3-phosphate	C3H9O6P	M-H	171.006	171.006	-0.87716	429.242	434.133	-4.89131	0.9998	MS1+RT+MS2 matches	level1
M174T392C01042	M174T392	C01042	N-Acetyl-L-aspartate	C6H9NO5	M-H	174.041	174.041	0.114916	391.934	387.386	4.54799	0.9515	MS1+RT+MS2 matches	level1
M174T381C00327	M174T381	C00327	L-Citrulline	C6H13N3O3	M-H	174.088	174.088	-2.41257	380.91	382.647	-1.73666	0.9924	MS1+RT+MS2 matches	level1
M176T194C03145	M176T194	C03145	N-Formylmethionine	C6H11NO3S	M-H	176.039	176.039	0.170417	193.745	188.197	5.54775	0.8091	MS1+RT+MS2 matches	level1
M178T188C01586	M178T188	C01586	Hippurate	C9H9NO3	M-H	178.051	178.051	-1.79724	187.564	181.991	5.57252	0.9951	MS1+RT+MS2 matches	level1
M185T46C17715	M185T46	C17715	Undecanoic acid	C11H22O2	M-H	185.154	185.155	-1.13419	46.172	34.3278	11.8442	0.9758	MS1+RT+MS2 matches	level1
M188T182C01717	M188T182	C01717	4-Hydroxy-2-quinolinecarboxylic acid	C10H7NO3	M-H	188.035	188.035	-0.957267	182.414	182.157	0.256787	1	MS1+RT+MS2 matches	level1
M203T249C00078	M203T249	C00078	L-Tryptophan	C11H12N2O2	M-H	203.082	203.083	-0.837098	249.378	251.442	-2.06357	0.9718	MS1+RT+MS2 matches	level1
M217T404C03740	M217T404	C03740	(5-L-Glutamyl)-L-amino acid	C8H14N2O5	M-H	217.083	217.082	3.36278	404.187	401.086	3.10142	0.9589	MS1+RT+MS2 matches	level1
M218T269C00864	M218T269	C00864	Pantothenate	C9H17NO5	M-H	218.104	218.103	2.29249	269.281	269.348	-0.0665235	0.8176	MS1+RT+MS2 matches	level1
M266T169C00212	M266T169	C00212	Adenosine	C10H13N5O4	M-H	266.09	266.089	0.112744	168.563	164.925	3.63842	0.9994	MS1+RT+MS2 matches	level1
M267T213C00294	M267T213	C00294	Inosine	C10H12N4O5	M-H	267.075	267.074	4.1936	213.342	211.072	2.26985	0.9929	MS1+RT+MS2 matches	level1
M282T255C00387	M282T255	C00387	Guanosine	C10H13N5O5	M-H	282.084	282.084	-0.92171	255.242	256.106	-0.864383	0.9972	MS1+RT+MS2 matches	level1
M299T46C00517	M299T46	C00517	Hexadecanal	C16H32O	M+CH3COO	299.258	299.259	-2.03837	46.219	32.0513	14.1677	0.881	MS1+RT+MS2 matches	level1
M300T443C04256	M300T443	C04256	N-Acetyl-D-glucosamine 1-phosphate	C8H16NO9P	M-H	300.049	300.049	-1.29979	442.553	437.785	4.76763	0.9933	MS1+RT+MS2 matches	level1
M322T455C00055	M322T455	C00055	CMP	C9H14N3O8P	M-H	322.044	322.045	-1.05575	455.097	452.985	2.11245	0.876	MS1+RT+MS2 matches	level1
M337T40_2C08316	M337T40_2	C08316	Erucic acid	C22H42O2	M-H	337.311	337.311	-1.00797	39.657	36.2034	3.45359	1	MS1+RT+MS2 matches	level1
M346T426C00020	M346T426	C00020	AMP	C10H14N5O7P	M-H	346.056	346.056	-0.809118	425.526	427.546	-2.01989	0.9791	MS1+RT+MS2 matches	level1
M346T426C00362	M346T426	C00362	dGMP	C10H14N5O7P	M-H	346.056	346.056	-0.809118	425.526	443.19	-17.664	0.9551	MS1+RT+MS2 matches	level1
M347T443C00130	M347T443	C00130	IMP	C10H13N4O8P	M-H	347.039	347.04	-1.93061	442.611	443.176	-0.564646	0.9657	MS1+RT+MS2 matches	level1
M362T459C00144	M362T459	C00144	GMP	C10H14N5O8P	M-H	362.05	362.051	-0.828613	459.254	459.946	-0.691894	0.9398	MS1+RT+MS2 matches	level1
M606T431C00043	M606T431	C00043	UDP-N-acetyl-alpha-D-glucosamine	C17H27N3O17P2	M-H	606.075	606.074	1.45197	430.853	423.081	7.77178	0.9782	MS1+RT+MS2 matches	level1
M662T430C00003	M662T430	C00003	NAD+	C21H27N7O14P2	M-H	662.103	662.101	2.79413	430.386	433.014	-2.62785	0.9988	MS1+RT+MS2 matches	level1
M742T488C00006	M742T488	C00006	NADP+	C21H28N7O17P3	M-H	742.07	742.068	3.81367	487.935	492.246	-4.31089	0.997	MS1+RT+MS2 matches	level1
M74T353C00037	M74T353	C00037	Glycine	C2H5NO2	M-H	74.0245	74.0247	-2.83689	353.186	354.122	-0.936397	0.9939	MS1+RT+MS2 matches	level1
M137T283C00785	M137T283	C00785	Urocanate	C6H6N2O2	M-H	137.035	137.036	-2.18921	282.686	278.571	4.11519	0.9781	MS1+RT+MS2 matches	level1
M168T372C01152	M168T372	C01152	N(pi)-Methyl-L-histidine	C7H11N3O2	M-H	168.078	168.078	-1.72539	371.931	366.158	5.77296	0.516398	MS1+RT+MS2 matches	level1
M173T488C00062	M173T488	C00062	L-Arginine	C6H14N4O2	M-H	173.104	173.104	-2.0219	488.376	494.994	-6.61773	0.996	MS1+RT+MS2 matches	level1
M193T384C00191	M193T384	C00191	D-Glucuronate	C6H10O7	M-H	193.035	193.035	-1.96855	384.24	383.8	0.440405	0.8339	MS1+RT+MS2 matches	level1
M341T359C00089	M341T359	C00089	Sucrose	C12H22O11	M-H	341.108	341.109	-1.72965	359.19	361.425	-2.23501	0.8124	MS1+RT+MS2 matches	level1
M455T402C00061	M455T402	C00061	FMN	C17H21N4O9P	M-H	455.096	455.097	-3.296	402.227	404.491	-2.26418	0.8591	MS1+RT+MS2 matches	level1
M547T443C00307	M547T443	C00307	CDP-choline	C14H26N4O11P2	M+CH3COO	547.125	547.121	7.60344	442.628	437.703	4.92462	0.9349	MS1+RT+MS2 matches	level1
M558T420C00301	M558T420	C00301	ADP-ribose	C15H23N5O14P2	M-H	558.064	558.064	-0.842197	420.146	414.563	5.58275	0.9347	MS1+RT+MS2 matches	level1
M128T295_2C01879	M128T295_2	C01879	Pidolic acid	C5H7NO3	M-H	128.036	128.035	2.3431	294.743	296.798	-2.05511	0.9888	MS1+RT+MS2 matches	level1
M173T357C08278	M173T357	C08278	Suberic acid	C8H14O4	M-H	173.082	173.082	-1.96439	356.686	351.54	5.14589	0.9175	MS1+RT+MS2 matches	level1
M182T470C00588	M182T470	C00588	Choline phosphate	C5H14NO4P	M-H	182.058	182.058	0.65913	469.825	462.655	7.16992	0.9982	MS1+RT+MS2 matches	level1
M187T341C08261	M187T341	C08261	Azelaic acid	C9H16O4	M-H	187.097	187.098	-1.38965	341.372	336.261	5.11083	0.9079	MS1+RT+MS2 matches	level1
M201T324C08277	M201T324	C08277	Sebacic acid	C10H18O4	M-H	201.113	201.113	-1.2928	324.439	320.101	4.33838	0.9817	MS1+RT+MS2 matches	level1
M227T291C16308	M227T291	C16308	Traumatic acid	C12H20O4	M-H	227.129	227.129	0	290.622	292.024	-1.40213	0.9953	MS1+RT+MS2 matches	level1
M243T161C00299	M243T161	C00299	Uridine	C9H12N2O6	M-H	243.062	243.062	-0.781693	161.026	157.711	3.31511	0.8419	MS1+RT+MS2 matches	level1
M273T405C11437	M273T405	C11437	1-Deoxy-D-xylulose 5-phosphate	C5H11O7P	M+CH3COO	273.038	273.038	-1.50162	404.913	411.454	-6.54103	0.97	MS1+RT+MS2 matches	level1
M277T72C00831	M277T72	C00831	Pantetheine	C11H22N2O4S	M-H	277.122	277.123	-1.26298	71.546	57.1658	14.3802	0.9816	MS1+RT+MS2 matches	level1
M279T43C01595	M279T43	C01595	Linoleate	C18H32O2	M-H	279.235	279.233	5.80161	43.079	37.2529	5.82613	0.9993	MS1+RT+MS2 matches	level1
M296T103C00170	M296T103	C00170	5'-Methylthioadenosine	C11H15N5O3S	M-H	296.082	296.082	-1.24965	103.362	96.3363	7.02572	0.9997	MS1+RT+MS2 matches	level1
M579T477C00167	M579T477	C00167	UDP-glucuronate	C15H22N2O18P2	M-H	579.028	579.027	1.58887	476.959	476.441	0.517739	0.8642	MS1+RT+MS2 matches	level1
M87T133_2C00022	M87T133_2	C00022	Pyruvate	C3H4O3	M-H	87.0087	87.0087	0.114931	132.7	117.791	14.9087	0.95	MS1+RT+MS2 matches	level1
M89T299C00184	M89T299	C00184	Glycerone	C3H6O3	M-H	89.024	89.0244	-4.83014	299.319	NA	NA	1	MS1+MS2 matches	level2
M89T229C01432	M89T229	C01432	Lactate	C3H6O3	M-H	89.0247	89.0244	2.92055	228.797	NA	NA	0.9835	MS1+MS2 matches	level2
M146T393C00025	M146T393	C00025	L-Glutamate	C5H9NO4	M-H	146.046	146.046	1.36943	392.62	NA	NA	0.9806	MS1+MS2 matches	level2
M151T240C00379	M151T240	C00379	Xylitol	C5H12O5	M-H	151.061	151.061	-2.58174	240.431	NA	NA	0.9124	MS1+MS2 matches	level2
M177T142C01040	M177T142	C01040	L-Gulono-1,4-lactone	C6H10O6	M-H	177.04	177.04	-0.0564843	141.942	NA	NA	0.897	MS1+MS2 matches	level2
M179T297C00795	M179T297	C00795	D-Tagatose	C6H12O6	M-H	179.056	179.056	1.89885	296.66	NA	NA	0.8381	MS1+MS2 matches	level2
M179T297C00159	M179T297	C00159	D-Mannose	C6H12O6	M-H	179.056	179.056	1.89885	296.66	NA	NA	0.9829	MS1+MS2 matches	level2
M179T297C01487	M179T297	C01487	D-Allose	C6H12O6	M-H	179.056	179.056	1.89885	296.66	NA	NA	0.9768	MS1+MS2 matches	level2
M179T297C00267	M179T297	C00267	alpha-D-Glucose	C6H12O6	M-H	179.056	179.056	1.89885	296.66	NA	NA	0.9686	MS1+MS2 matches	level2
M179T297C00247	M179T297	C00247	L-Sorbose	C6H12O6	M-H	179.056	179.056	1.89885	296.66	NA	NA	0.9419	MS1+MS2 matches	level2
M179T384C00795	M179T384	C00795	D-Tagatose	C6H12O6	M-H	179.056	179.056	-0.0558484	384.367	NA	NA	0.856	MS1+MS2 matches	level2
M179T259C00267	M179T259	C00267	alpha-D-Glucose	C6H12O6	M-H	179.056	179.056	-1.78715	259.23	NA	NA	0.9728	MS1+MS2 matches	level2
M179T259C00247	M179T259	C00247	L-Sorbose	C6H12O6	M-H	179.056	179.056	-1.78715	259.23	NA	NA	0.9607	MS1+MS2 matches	level2
M179T259C01487	M179T259	C01487	D-Allose	C6H12O6	M-H	179.056	179.056	-1.78715	259.23	NA	NA	0.9566	MS1+MS2 matches	level2
M179T259C00159	M179T259	C00159	D-Mannose	C6H12O6	M-H	179.056	179.056	-1.78715	259.23	NA	NA	0.9551	MS1+MS2 matches	level2
M179T259C02336	M179T259	C02336	beta-D-Fructose	C6H12O6	M-H	179.056	179.056	-1.78715	259.23	NA	NA	0.9191	MS1+MS2 matches	level2
M181T293C16884	M181T293	C16884	D-Threitol	C4H10O4	M+CH3COO	181.071	181.072	-1.27022	292.717	NA	NA	0.9577	MS1+MS2 matches	level2
M199T47C02679	M199T47	C02679	Dodecanoic acid	C12H24O2	M-H	199.171	199.17	4.61916	46.79	NA	NA	0.9994	MS1+MS2 matches	level2
M213T46C17076	M213T46	C17076	Tridecanoic acid	C13H26O2	M-H	213.186	213.186	0.422167	45.564	NA	NA	0.9989	MS1+MS2 matches	level2
M227T46C06424	M227T46	C06424	Tetradecanoic acid	C14H28O2	M-H	227.203	227.202	7.21826	45.564	NA	NA	0.9999	MS1+MS2 matches	level2
M241T44C16537	M241T44	C16537	Pentadecanoic acid	C15H30O2	M-H	241.218	241.217	1.11932	44.293	NA	NA	0.9998	MS1+MS2 matches	level2
M253T44_1C08362	M253T44_1	C08362	(9Z)-Hexadecenoic acid	C16H30O2	M-H	253.219	253.217	5.37088	44.305	NA	NA	1	MS1+MS2 matches	level2
M255T44_2C00249	M255T44_2	C00249	Hexadecanoic acid	C16H32O2	M-H	255.234	255.233	4.11389	44.318	NA	NA	1	MS1+MS2 matches	level2
M271T47C18218	M271T47	C18218	16-Hydroxypalmitate	C16H32O3	M-H	271.227	271.228	-1.43791	46.79	NA	NA	0.9874	MS1+MS2 matches	level2
M283T43C01530	M283T43	C01530	Octadecanoic acid	C18H36O2	M-H	283.264	283.264	0.811963	43.007	NA	NA	0.9998	MS1+MS2 matches	level2
M311T41C06425	M311T41	C06425	Icosanoic acid	C20H40O2	M-H	311.295	311.296	-0.128495	40.502	NA	NA	0.9999	MS1+MS2 matches	level2
M339T40_2C08281	M339T40_2	C08281	Docosanoic acid	C22H44O2	M-H	339.327	339.327	1.76821	39.912	NA	NA	0.9993	MS1+MS2 matches	level2
M341T384C00208	M341T384	C00208	Maltose	C12H22O11	M-H	341.109	341.109	-0.205213	384.336	NA	NA	0.8854	MS1+MS2 matches	level2
M341T384C00243	M341T384	C00243	Lactose	C12H22O11	M-H	341.109	341.109	-0.205213	384.336	NA	NA	0.8693	MS1+MS2 matches	level2
M341T384C00185	M341T384	C00185	Cellobiose	C12H22O11	M-H	341.109	341.109	-0.205213	384.336	NA	NA	0.836	MS1+MS2 matches	level2
M341T404C00208	M341T404	C00208	Maltose	C12H22O11	M-H	341.108	341.109	-2.05213	403.553	NA	NA	0.8609	MS1+MS2 matches	level2
M341T404C00243	M341T404	C00243	Lactose	C12H22O11	M-H	341.108	341.109	-2.05213	403.553	NA	NA	0.857	MS1+MS2 matches	level2
M341T404C00185	M341T404	C00185	Cellobiose	C12H22O11	M-H	341.108	341.109	-2.05213	403.553	NA	NA	0.8013	MS1+MS2 matches	level2
M341T420C00208	M341T420	C00208	Maltose	C12H22O11	M-H	341.108	341.109	-2.40392	419.863	NA	NA	0.8609	MS1+MS2 matches	level2
M341T420C00243	M341T420	C00243	Lactose	C12H22O11	M-H	341.108	341.109	-2.40392	419.863	NA	NA	0.857	MS1+MS2 matches	level2
M341T420C00185	M341T420	C00185	Cellobiose	C12H22O11	M-H	341.108	341.109	-2.40392	419.863	NA	NA	0.8013	MS1+MS2 matches	level2
M401T384C00252	M401T384	C00252	Isomaltose	C12H22O11	M+CH3COO	401.129	401.13	-2.34338	383.703	NA	NA	0.8709	MS1+MS2 matches	level2
M401T384C05402	M401T384	C05402	Melibiose	C12H22O11	M+CH3COO	401.129	401.13	-2.34338	383.703	NA	NA	0.8514	MS1+MS2 matches	level2
M401T384C01235	M401T384	C01235	alpha-D-Galactosyl-(1->3)-1D-myo-inositol	C12H22O11	M+CH3COO	401.129	401.13	-2.34338	383.703	NA	NA	0.8179	MS1+MS2 matches	level2
M503T443_2C01835	M503T443_2	C01835	Maltotriose	C18H32O16	M-H	503.162	503.162	0.417361	443.273	NA	NA	0.9173	MS1+MS2 matches	level2
M503T420C01835	M503T420	C01835	Maltotriose	C18H32O16	M-H	503.162	503.162	0.0397487	419.612	NA	NA	0.9246	MS1+MS2 matches	level2
M259T470C00092	M259T470	C00092	D-Glucose 6-phosphate	C6H13O9P	M-H	259.022	259.022	-0.424674	470.017	NA	NA	0.9148	MS1+MS2 matches	level2
M259T470C00279	M259T470	C00279	D-Erythrose 4-phosphate	C4H9O7P	M+CH3COO	259.022	259.022	-0.424674	470.017	NA	NA	0.9725	MS1+MS2 matches	level2
M73T384C00163	M73T384	C00163	Propanoate	C3H6O2	M-H	73.0291	73.0295	-5.06645	384.442	NA	NA	0.9912	MS1+MS2 matches	level2
M93T39C00146	M93T39	C00146	Phenol	C6H6O	M-H	93.0345	93.0346	-0.644921	39.102	NA	NA	0.9853	MS1+MS2 matches	level2
M180T298C00097	M180T298	C00097	L-Cysteine	C3H7NO2S	M+CH3COO	180.033	180.034	-1.66636	298.329	NA	NA	0.8417	MS1+MS2 matches	level2
M195T354C00880	M195T354	C00880	D-Galactonate	C6H12O7	M-H	195.051	195.051	-0.512686	353.526	NA	NA	0.9292	MS1+MS2 matches	level2
M195T379C00880	M195T379	C00880	D-Galactonate	C6H12O7	M-H	195.051	195.051	-0.666492	378.85	NA	NA	0.9124	MS1+MS2 matches	level2
M71T176C00546	M71T176	C00546	Methylglyoxal	C3H4O2	M-H	71.0135	71.0138	-4.22453	175.655	NA	NA	0.9809	MS1+MS2 matches	level2
M135T380C01620	M135T380	C01620	Threonate	C4H8O5	M-H	135.03	135.03	-2.22173	379.621	NA	NA	0.8853	MS1+MS2 matches	level2
M151T240C00116	M151T240	C00116	Glycerol	C3H8O3	M+CH3COO	151.061	151.061	-1.98595	240.431	NA	NA	0.9475	MS1+MS2 matches	level2
M165T236C01606	M165T236	C01606	Phthalate	C8H6O4	M-H	165.019	165.019	0.60599	235.539	NA	NA	0.9976	MS1+MS2 matches	level2
M179T358C00795	M179T358	C00795	D-Tagatose	C6H12O6	M-H	179.056	179.056	-1.67545	357.881	NA	NA	0.8978	MS1+MS2 matches	level2
M179T404C00795	M179T404	C00795	D-Tagatose	C6H12O6	M-H	179.056	179.056	-1.67545	403.59	NA	NA	0.856	MS1+MS2 matches	level2
M179T188C00159	M179T188	C00159	D-Mannose	C6H12O6	M-H	179.054	179.056	-8.93575	187.859	NA	NA	0.9829	MS1+MS2 matches	level2
M179T188C01487	M179T188	C01487	D-Allose	C6H12O6	M-H	179.054	179.056	-8.93575	187.859	NA	NA	0.9761	MS1+MS2 matches	level2
M179T188C00267	M179T188	C00267	alpha-D-Glucose	C6H12O6	M-H	179.054	179.056	-8.93575	187.859	NA	NA	0.9646	MS1+MS2 matches	level2
M179T188C00247	M179T188	C00247	L-Sorbose	C6H12O6	M-H	179.054	179.056	-8.93575	187.859	NA	NA	0.9354	MS1+MS2 matches	level2
M179T188C02336	M179T188	C02336	beta-D-Fructose	C6H12O6	M-H	179.054	179.056	-8.93575	187.859	NA	NA	0.8504	MS1+MS2 matches	level2
M179T318C00795	M179T318	C00795	D-Tagatose	C6H12O6	M-H	179.056	179.056	-2.79242	317.721	NA	NA	0.9605	MS1+MS2 matches	level2
M259T383C00279	M259T383	C00279	D-Erythrose 4-phosphate	C4H9O7P	M+CH3COO	259.021	259.022	-3.86067	382.539	NA	NA	0.9621	MS1+MS2 matches	level2
M311T41C01607	M311T41	C01607	Phytanate	C20H40O2	M-H	311.296	311.296	0	40.502	NA	NA	0.9999	MS1+MS2 matches	level2
M401T384C01083	M401T384	C01083	alpha,alpha-Trehalose	C12H22O11	M+CH3COO	401.129	401.13	-2.24366	383.703	NA	NA	0.8127	MS1+MS2 matches	level2
M116T279C03508	M116T279	C03508	L-2-Amino-3-oxobutanoic acid	C4H7NO3	M-H	116.035	116.035	-1.72361	279.394	NA	NA	0.86644	MS1+surrogate MS2 matches	level3
M139T280C06393	M139T280	C06393	2,3-Diaminopropanoate	C3H8N2O2	M+Cl	139.026	139.028	-14.2417	280.232	NA	NA	0.904534	MS1+surrogate MS2 matches	level3
M144T293C00940	M144T293	C00940	2-Oxoglutaramate	C5H7NO4	M-H	144.034	144.03	24.0922	293.074	NA	NA	1	MS1+surrogate MS2 matches	level3
M144T293C05572	M144T293	C05572	4-Oxoglutaramate	C5H7NO4	M-H	144.034	144.03	24.0922	293.074	NA	NA	0.782565	MS1+surrogate MS2 matches	level3
M149T76C05629	M149T76	C05629	Phenylpropanoate	C9H10O2	M-H	149.06	149.061	-3.22016	76.222	NA	NA	0.833215	MS1+surrogate MS2 matches	level3
M154T227C05669	M154T227	C05669	beta-Nitropropanoate	C3H5NO4	M+Cl	153.994	153.991	15.4554	226.736	NA	NA	1	MS1+surrogate MS2 matches	level3
M160T258C03210	M160T258	C03210	Alanopine	C6H11NO4	M-H	160.061	160.061	-2.12418	257.967	NA	NA	0.900364	MS1+surrogate MS2 matches	level3
M167T241C03589	M167T241	C03589	4-Hydroxy-2-oxopentanoate	C5H8O4	M+Cl	167.013	167.012	6.94562	241.117	NA	NA	0.99997	MS1+surrogate MS2 matches	level3
M167T241C06010	M167T241	C06010	(S)-2-Acetolactate	C5H8O4	M+Cl	167.013	167.012	6.94562	241.117	NA	NA	0.9985	MS1+surrogate MS2 matches	level3
M167T241C00900	M167T241	C00900	2-Acetolactate	C5H8O4	M+Cl	167.013	167.012	6.94562	241.117	NA	NA	0.996405	MS1+surrogate MS2 matches	level3
M167T241C04181	M167T241	C04181	3-Hydroxy-3-methyl-2-oxobutanoic acid	C5H8O4	M+Cl	167.013	167.012	6.94562	241.117	NA	NA	0.57735	MS1+surrogate MS2 matches	level3
M169T195C05130	M169T195	C05130	Imidazole-4-acetaldehyde	C5H6N2O	M+CH3COO	169.061	169.062	-1.7745	195.268	NA	NA	1	MS1+surrogate MS2 matches	level3
M173T283C00437	M173T283	C00437	N-Acetylornithine	C7H14N2O3	M-H	173.093	173.093	0.346634	283.139	NA	NA	0.602263	MS1+surrogate MS2 matches	level3
M188T192C05936	M188T192	C05936	N4-Acetylaminobutanal	C6H11NO2	M+CH3COO	188.092	188.093	-1.75445	191.724	NA	NA	0.837639	MS1+surrogate MS2 matches	level3
M193T229C03703	M193T229	C03703	L-5-Carboxymethylhydantoin	C5H6N2O4	M+Cl	192.998	193.002	-23.264	228.878	NA	NA	0.999787	MS1+surrogate MS2 matches	level3
M201T282C01239	M201T282	C01239	N-Acetyl-beta-D-glucosaminylamine	C8H16N2O5	M-H-H2O	201.088	201.088	-1.29297	282.188	NA	NA	0.904314	MS1+surrogate MS2 matches	level3
M203T368C04210	M203T368	C04210	N5-(L-1-Carboxyethyl)-L-ornithine	C8H16N2O4	M-H	203.104	203.104	-0.295416	368.245	NA	NA	0.980581	MS1+surrogate MS2 matches	level3
M209T288C05422	M209T288	C05422	Dehydroascorbate	C6H6O6	M+Cl	208.985	208.986	-5.69417	287.902	NA	NA	0.999943	MS1+surrogate MS2 matches	level3
M210T224C08538	M210T224	C08538	Betalamic acid	C9H9NO5	M-H	210.044	210.041	14.3782	224.08	NA	NA	0.971712	MS1+surrogate MS2 matches	level3
M213T167_2C01115	M213T167_2	C01115	L-Galactono-1,4-lactone	C6H10O6	M+Cl	213.017	213.017	-1.97167	167.282	NA	NA	0.999943	MS1+surrogate MS2 matches	level3
M213T167_2C03107	M213T167_2	C03107	D-Glucono-1,4-lactone	C6H10O6	M+Cl	213.017	213.017	-1.97167	167.282	NA	NA	0.998068	MS1+surrogate MS2 matches	level3
M213T167_2C03383	M213T167_2	C03383	D-Galactono-1,4-lactone	C6H10O6	M+Cl	213.017	213.017	-1.97167	167.282	NA	NA	0.998068	MS1+surrogate MS2 matches	level3
M214T385C01210	M214T385	C01210	N-Methylethanolamine phosphate	C3H10NO4P	M+CH3COO	214.05	214.048	5.18574	384.953	NA	NA	0.999078	MS1+surrogate MS2 matches	level3
M214T385C04122	M214T385	C04122	D-1-Aminopropan-2-ol O-phosphate	C3H10NO4P	M+CH3COO	214.05	214.048	5.18574	384.953	NA	NA	0.998955	MS1+surrogate MS2 matches	level3
M218T410C00651	M218T410	C00651	4-Methylene-L-glutamate	C6H9NO4	M+CH3COO	218.067	218.067	-0.321002	410.26	NA	NA	0.999787	MS1+surrogate MS2 matches	level3
M219T369C04115	M219T369	C04115	4-Carboxy-4-hydroxy-2-oxoadipate	C7H8O8	M-H	219.015	219.015	1.50675	368.561	NA	NA	1	MS1+surrogate MS2 matches	level3
M219T369C01267	M219T369	C01267	3-(Imidazol-4-yl)-2-oxopropyl phosphate	C6H9N2O5P	M-H	219.015	219.018	-12.1908	368.561	NA	NA	0.641536	MS1+surrogate MS2 matches	level3
M222T215C03147	M222T215	C03147	N-Malonylanthranilate	C10H9NO5	M-H	222.044	222.041	13.511	214.704	NA	NA	0.805428	MS1+surrogate MS2 matches	level3
M222T215C05652	M222T215	C05652	4-(2-Amino-5-hydroxyphenyl)-2,4-dioxobutanoate	C10H9NO5	M-H	222.044	222.041	13.511	214.704	NA	NA	0.593391	MS1+surrogate MS2 matches	level3
M222T215C05645	M222T215	C05645	4-(2-Amino-3-hydroxyphenyl)-2,4-dioxobutanoate	C10H9NO5	M-H	222.044	222.041	13.511	214.704	NA	NA	0.593391	MS1+surrogate MS2 matches	level3
M226T360C14695	M226T360	C14695	Nitrilotriacetic acid	C6H9NO6	M+Cl	226.013	226.012	1.37161	359.699	NA	NA	1	MS1+surrogate MS2 matches	level3
M228T413C04797	M228T413	C04797	5-(L-Alanin-3-yl)-2-hydroxy-cis,cis-muconate 6-semialdehyde	C9H11NO6	M-H	228.051	228.051	0.306948	413.058	NA	NA	0.935504	MS1+surrogate MS2 matches	level3
M228T413C04796	M228T413	C04796	4-(L-Alanin-3-yl)-2-hydroxy-cis,cis-muconate 6-semialdehyde	C9H11NO6	M-H	228.051	228.051	0.306948	413.058	NA	NA	0.935504	MS1+surrogate MS2 matches	level3
M230T364C03752	M230T364	C03752	2-Amino-2-deoxy-D-gluconate	C6H13NO6	M+Cl	230.039	230.044	-18.779	364.36	NA	NA	0.99158	MS1+surrogate MS2 matches	level3
M232T358C03771	M232T358	C03771	5-Guanidino-2-oxopentanoate	C6H11N3O3	M+CH3COO	232.094	232.094	0.560118	358.377	NA	NA	0.994467	MS1+surrogate MS2 matches	level3
M265T210C20926	M265T210	C20926	gamma-Glutamyltyramine	C13H18N2O4	M-H	265.119	265.119	0.301751	210.334	NA	NA	0.816497	MS1+surrogate MS2 matches	level3
M271T288C14095	M271T288	C14095	2-Hydroxy-3-carboxybenzalpyruvate	C11H8O6	M+Cl	271.004	271.002	9.66784	288.064	NA	NA	0.788605	MS1+surrogate MS2 matches	level3
M297T46C06123	M297T46	C06123	Hexadecenal	C16H30O	M+CH3COO	297.243	297.243	-1.24477	46.185	NA	NA	0.918201	MS1+surrogate MS2 matches	level3
M298T445C03492	M298T445	C03492	D-4'-Phosphopantothenate	C9H18NO8P	M-H	298.069	298.07	-1.40907	445.063	NA	NA	0.893694	MS1+surrogate MS2 matches	level3
M306T475C00051	M306T475	C00051	Glutathione	C10H17N3O6S	M-H	306.076	306.077	-1.27419	475.109	NA	NA	1	MS1+surrogate MS2 matches	level3
M323T413C01168	M323T413	C01168	Pseudouridine 5'-phosphate	C9H13N2O9P	M-H	323.028	323.029	-0.712011	412.706	NA	NA	0.94388	MS1+surrogate MS2 matches	level3
M323T413C01368	M323T413	C01368	3'-UMP	C9H13N2O9P	M-H	323.028	323.029	-0.712011	412.706	NA	NA	0.725982	MS1+surrogate MS2 matches	level3
M334T430C04540	M334T430	C04540	N4-(Acetyl-beta-D-glucosaminyl)asparagine	C12H21N3O8	M-H	334.125	334.126	-1.04751	430.395	NA	NA	0.998985	MS1+surrogate MS2 matches	level3
M336T427C01294	M336T427	C01294	1-Guanidino-1-deoxy-scyllo-inositol 4-phosphate	C7H16N3O8P	M+Cl	336.037	336.037	-0.624931	426.524	NA	NA	0.65072	MS1+surrogate MS2 matches	level3
M340T386C19702	M340T386	C19702	1-O-(2-Amino-2-deoxy-alpha-D-glucopyranosyl)-1D-myo-inositol	C12H23NO10	M-H	340.124	340.125	-3.20471	386.163	NA	NA	0.693162	MS1+surrogate MS2 matches	level3
M341T443C01518	M341T443	C01518	Nigerose	C12H22O11	M-H	341.109	341.109	-1.14333	443.215	NA	NA	0.998576	MS1+surrogate MS2 matches	level3
M341T443C02048	M341T443	C02048	Laminaribiose	C12H22O11	M-H	341.109	341.109	-1.14333	443.215	NA	NA	0.998576	MS1+surrogate MS2 matches	level3
M341T443C20236	M341T443	C20236	4-O-beta-D-Mannopyranosyl-D-glucopyranose	C12H22O11	M-H	341.109	341.109	-1.14333	443.215	NA	NA	0.998576	MS1+surrogate MS2 matches	level3
M357T415C20888	M357T415	C20888	Cellobionate	C12H22O12	M-H	357.104	357.104	-0.72808	415.36	NA	NA	0.926867	MS1+surrogate MS2 matches	level3
M375T208C00255	M375T208	C00255	Riboflavin	C17H20N4O6	M-H	375.13	375.131	-3.30551	208.318	NA	NA	0.913287	MS1+surrogate MS2 matches	level3
M421T474C00689	M421T474	C00689	alpha,alpha'-Trehalose 6-phosphate	C12H23O14P	M-H	421.075	421.075	-0.902452	474.359	NA	NA	0.997189	MS1+surrogate MS2 matches	level3
M421T474C05396	M421T474	C05396	Lactose 6'-phosphate	C12H23O14P	M-H	421.075	421.075	-0.902452	474.359	NA	NA	0.997189	MS1+surrogate MS2 matches	level3
M421T474C02995	M421T474	C02995	Maltose 6'-phosphate	C12H23O14P	M-H	421.075	421.075	-0.902452	474.359	NA	NA	0.997189	MS1+surrogate MS2 matches	level3
M421T474C04534	M421T474	C04534	6-Phospho-beta-D-glucosyl-(1,4)-D-glucose	C12H23O14P	M-H	421.075	421.075	-0.902452	474.359	NA	NA	0.997189	MS1+surrogate MS2 matches	level3
M421T474C02591	M421T474	C02591	Sucrose 6'-phosphate	C12H23O14P	M-H	421.075	421.075	-0.902452	474.359	NA	NA	0.87946	MS1+surrogate MS2 matches	level3
M438T192C06124	M438T192	C06124	Sphingosine 1-phosphate	C18H38NO5P	M+CH3COO	438.262	438.263	-0.844243	192.315	NA	NA	0.998129	MS1+surrogate MS2 matches	level3
M118T345C00188	M118T345	C00188	L-Threonine	C4H9NO3	M-H	118.05	118.051	-4.15075	345.457	NA	NA	0.9978	MS1+surrogate MS2 matches	level3
M133T410C00149	M133T410	C00149	(S)-Malate	C4H6O5	M-H	133.014	133.014	-1.72914	409.597	NA	NA	0.9301	MS1+surrogate MS2 matches	level3
M134T168_2C00147	M134T168_2	C00147	Adenine	C5H5N5	M-H	134.047	134.047	0.373003	167.774	NA	NA	0.9131	MS1+surrogate MS2 matches	level3
M159T320C00993	M159T320	C00993	D-Alanyl-D-alanine	C6H12N2O3	M-H	159.077	159.077	-1.0058	320.098	NA	NA	1	MS1+surrogate MS2 matches	level3
M218T389C01118	M218T389	C01118	O-Succinyl-L-homoserine	C8H13NO6	M-H	218.067	218.067	-1.88016	389.129	NA	NA	1	MS1+surrogate MS2 matches	level3
M235T229C00780	M235T229	C00780	Serotonin	C10H12N2O	M+CH3COO	235.109	235.109	-0.425335	229.193	NA	NA	0.990017	MS1+surrogate MS2 matches	level3
M281T42C00712	M281T42	C00712	(9Z)-Octadecenoic acid	C18H34O2	M-H	281.25	281.249	4.94225	42.379	NA	NA	1	MS1+surrogate MS2 matches	level3
M344T318C00942	M344T318	C00942	3',5'-Cyclic GMP	C10H12N5O7P	M-H	344.039	344.04	-2.87757	317.576	NA	NA	0.718697	MS1+surrogate MS2 matches	level3
M136T97C00108	M136T97	C00108	Anthranilate	C7H7NO2	M-H	136.04	136.04	-1.47015	97.382	NA	NA	0.7649	MS1+surrogate MS2 matches	level3
M155T228C00295	M155T228	C00295	Orotate	C5H4N2O4	M-H	155.009	155.01	-1.99987	228.196	NA	NA	0.991686	MS1+surrogate MS2 matches	level3
M197T368C00499	M197T368	C00499	Allantoate	C4H8N4O4	M-2H+Na	197.033	197.029	18.4744	368.475	NA	NA	0.99613	MS1+surrogate MS2 matches	level3
M102T281C02193	M102T281	C02193	Pyruvate oxime	C3H5NO3	M-H	102.019	102.02	-2.94061	281.39	NA	NA	0.979071	MS1+surrogate MS2 matches	level3
M102T281C11822	M102T281	C11822	2-Aminomalonate semialdehyde	C3H5NO3	M-H	102.019	102.02	-2.94061	281.39	NA	NA	0.784465	MS1+surrogate MS2 matches	level3
M113T110C21187	M113T110	C21187	Tulipalin B	C5H6O3	M-H	113.024	113.024	-3.18515	110.065	NA	NA	0.690222	MS1+surrogate MS2 matches	level3
M115T78C02948	M115T78	C02948	4-Hydroxyhexan-3-one	C6H12O2	M-H	115.076	115.076	0.260696	78.477	NA	NA	0.866025	MS1+surrogate MS2 matches	level3
M125T162C05123	M125T162	C05123	2-Hydroxyethanesulfonate	C2H6O4S	M-H	124.991	124.991	-2.56018	161.651	NA	NA	0.998441	MS1+surrogate MS2 matches	level3
M133T87C20578	M133T87	C20578	Tulipalin A	C5H6O2	M+Cl	133.001	133.006	-35.6374	87.152	NA	NA	0.833333	MS1+surrogate MS2 matches	level3
M135T213C00160	M135T213	C00160	Glycolate	C2H4O3	M+CH3COO	135.031	135.03	8.07229	213.341	NA	NA	1	MS1+surrogate MS2 matches	level3
M144T386C04076	M144T386	C04076	L-2-Aminoadipate 6-semialdehyde	C6H11NO3	M-H	144.066	144.067	-1.59648	386.116	NA	NA	0.780869	MS1+surrogate MS2 matches	level3
M152T146C05135	M152T146	C05135	4-(beta-Acetylaminoethyl)imidazole	C7H11N3O	M-H	152.083	152.083	-2.49864	146.092	NA	NA	0.894427	MS1+surrogate MS2 matches	level3
M161T442C16390	M161T442	C16390	(S)-2-(Hydroxymethyl)glutarate	C6H10O5	M-H	161.045	161.046	-2.85634	442.455	NA	NA	0.999868	MS1+surrogate MS2 matches	level3
M161T442C02360	M161T442	C02360	2-Hydroxyadipate	C6H10O5	M-H	161.045	161.046	-2.85634	442.455	NA	NA	0.999868	MS1+surrogate MS2 matches	level3
M161T442C02488	M161T442	C02488	(R)-2-Ethylmalate	C6H10O5	M-H	161.045	161.046	-2.85634	442.455	NA	NA	0.99997	MS1+surrogate MS2 matches	level3
M168T470C13482	M168T470	C13482	Phosphodimethylethanolamine	C4H12NO4P	M-H	168.043	168.043	-1.07115	470.058	NA	NA	0.999124	MS1+surrogate MS2 matches	level3
M169T133C01424	M169T133	C01424	Gallate	C7H6O5	M-H	169.012	169.014	-15.7383	132.677	NA	NA	0.997995	MS1+surrogate MS2 matches	level3
M175T367C03217	M175T367	C03217	2-Hydroxy-3-oxoadipate	C6H8O6	M-H	175.025	175.025	0.285674	367.492	NA	NA	0.995024	MS1+surrogate MS2 matches	level3
M175T367C06033	M175T367	C06033	Parapyruvate	C6H8O6	M-H	175.025	175.025	0.285674	367.492	NA	NA	0.995024	MS1+surrogate MS2 matches	level3
M175T367C04349	M175T367	C04349	(4S)-4,6-Dihydroxy-2,5-dioxohexanoate	C6H8O6	M-H	175.025	175.025	0.285674	367.492	NA	NA	0.994062	MS1+surrogate MS2 matches	level3
M189T430C05829	M189T430	C05829	N-Carbamyl-L-glutamate	C6H10N2O5	M-H	189.051	189.052	-1.90424	430.228	NA	NA	0.995336	MS1+surrogate MS2 matches	level3
M193T111C01494	M193T111	C01494	Ferulate	C10H10O4	M-H	193.051	193.051	0.0517999	111.313	NA	NA	0.743256	MS1+surrogate MS2 matches	level3
M193T111C12204	M193T111	C12204	5-Hydroxyconiferaldehyde	C10H10O4	M-H	193.051	193.051	0.0517999	111.313	NA	NA	0.672977	MS1+surrogate MS2 matches	level3
M193T40C20464	M193T40	C20464	Isochavicol	C9H10O	M+CH3COO	193.09	193.087	13.8798	40.467	NA	NA	0.996876	MS1+surrogate MS2 matches	level3
M193T40C16930	M193T40	C16930	Chavicol	C9H10O	M+CH3COO	193.09	193.087	13.8798	40.467	NA	NA	0.996876	MS1+surrogate MS2 matches	level3
M197T48C16323	M197T48	C16323	3,6-Nonadienal	C9H14O	M+CH3COO	197.118	197.118	-0.811695	48.197	NA	NA	0.881363	MS1+surrogate MS2 matches	level3
M207T294C09816	M207T294	C09816	Benzylsuccinate	C11H12O4	M-H	207.064	207.066	-10.4314	294.394	NA	NA	0.57735	MS1+surrogate MS2 matches	level3
M207T39C10452	M207T39	C10452	Estragole	C10H12O	M+CH3COO	207.106	207.103	14.2924	39.121	NA	NA	0.997907	MS1+surrogate MS2 matches	level3
M207T39C10428	M207T39	C10428	Anethole	C10H12O	M+CH3COO	207.106	207.103	14.2924	39.121	NA	NA	0.997907	MS1+surrogate MS2 matches	level3
M213T346C00204	M213T346	C00204	2-Dehydro-3-deoxy-D-gluconate	C6H10O6	M+Cl	213.017	213.017	-1.03278	346.406	NA	NA	1	MS1+surrogate MS2 matches	level3
M213T346C19679	M213T346	C19679	L-Sorbosone	C6H10O6	M+Cl	213.017	213.017	-1.03278	346.406	NA	NA	0.971712	MS1+surrogate MS2 matches	level3
M215T257C03817	M215T257	C03817	(S)-3-(Imidazol-5-yl)lactate	C6H8N2O3	M+CH3COO	215.065	215.067	-11.8568	256.595	NA	NA	1	MS1+surrogate MS2 matches	level3
M215T257C05568	M215T257	C05568	Imidazole lactate	C6H8N2O3	M+CH3COO	215.065	215.067	-11.8568	256.595	NA	NA	1	MS1+surrogate MS2 matches	level3
M215T257C03680	M215T257	C03680	4-Imidazolone-5-propanoate	C6H8N2O3	M+CH3COO	215.065	215.067	-11.8568	256.595	NA	NA	0.995115	MS1+surrogate MS2 matches	level3
M215T320C03817	M215T320	C03817	(S)-3-(Imidazol-5-yl)lactate	C6H8N2O3	M+CH3COO	215.067	215.067	-0.139491	320.148	NA	NA	1	MS1+surrogate MS2 matches	level3
M215T320C05568	M215T320	C05568	Imidazole lactate	C6H8N2O3	M+CH3COO	215.067	215.067	-0.139491	320.148	NA	NA	1	MS1+surrogate MS2 matches	level3
M218T428C00651	M218T428	C00651	4-Methylene-L-glutamate	C6H9NO4	M+CH3COO	218.067	218.067	-1.32987	427.788	NA	NA	0.999787	MS1+surrogate MS2 matches	level3
M223T293C20920	M223T293	C20920	Tabtoxinine-delta-lactam	C7H12N2O4	M+Cl	223.046	223.049	-13.9431	293.345	NA	NA	0.928201	MS1+surrogate MS2 matches	level3
M227T36C13624	M227T36	C13624	Bisphenol A	C15H16O2	M-H	227.107	227.108	-2.42176	35.858	NA	NA	0.855411	MS1+surrogate MS2 matches	level3
M230T276C03752	M230T276	C03752	2-Amino-2-deoxy-D-gluconate	C6H13NO6	M+Cl	230.047	230.044	12.5194	275.51	NA	NA	0.99158	MS1+surrogate MS2 matches	level3
M231T165C03047	M231T165	C03047	Arcaine	C6H16N6	M+CH3COO	231.16	231.157	10.3825	165.066	NA	NA	0.787726	MS1+surrogate MS2 matches	level3
M246T345C03149	M246T345	C03149	N-Phosphotaurocyamine	C3H10N3O6PS	M-H	245.997	245.995	7.47981	345.445	NA	NA	0.723747	MS1+surrogate MS2 matches	level3
M253T310C03659	M253T310	C03659	D-Bornesitol	C7H14O6	M+CH3COO	253.093	253.093	-1.18534	310.249	NA	NA	0.998576	MS1+surrogate MS2 matches	level3
M253T310C03660	M253T310	C03660	L-Bornesitol	C7H14O6	M+CH3COO	253.093	253.093	-1.18534	310.249	NA	NA	0.998576	MS1+surrogate MS2 matches	level3
M253T310C06352	M253T310	C06352	4-O-Methyl-myo-inositol	C7H14O6	M+CH3COO	253.093	253.093	-1.18534	310.249	NA	NA	0.998576	MS1+surrogate MS2 matches	level3
M253T296C03659	M253T296	C03659	D-Bornesitol	C7H14O6	M+CH3COO	253.093	253.093	-0.829735	296.246	NA	NA	0.998576	MS1+surrogate MS2 matches	level3
M253T296C03660	M253T296	C03660	L-Bornesitol	C7H14O6	M+CH3COO	253.093	253.093	-0.829735	296.246	NA	NA	0.998576	MS1+surrogate MS2 matches	level3
M253T296C06352	M253T296	C06352	4-O-Methyl-myo-inositol	C7H14O6	M+CH3COO	253.093	253.093	-0.829735	296.246	NA	NA	0.998576	MS1+surrogate MS2 matches	level3
M258T368C03584	M258T368	C03584	3-(Uracil-1-yl)-L-alanine	C7H9N3O4	M+CH3COO	258.071	258.073	-8.83471	368.377	NA	NA	0.709159	MS1+surrogate MS2 matches	level3
M270T124C06160	M270T124	C06160	(S)-Norcoclaurine	C16H17NO3	M-H	270.115	270.113	6.10854	124.371	NA	NA	0.525226	MS1+surrogate MS2 matches	level3
M273T40C18131	M273T40	C18131	Geranyl-hydroxybenzoate	C17H22O3	M-H	273.152	273.15	10.5071	39.806	NA	NA	0.945843	MS1+surrogate MS2 matches	level3
M286T354C06047	M286T354	C06047	Stizolobate	C9H9NO6	M+CH3COO	286.06	286.057	11.5012	354.254	NA	NA	0.689202	MS1+surrogate MS2 matches	level3
M286T354C06048	M286T354	C06048	Stizolobinate	C9H9NO6	M+CH3COO	286.06	286.057	11.5012	354.254	NA	NA	0.689202	MS1+surrogate MS2 matches	level3
M287T398C18911	M287T398	C18911	(R)-4-Phosphopantoate	C6H13O7P	M+CH3COO	287.05	287.054	-12.7154	398.328	NA	NA	0.986764	MS1+surrogate MS2 matches	level3
M287T398C01107	M287T398	C01107	(R)-5-Phosphomevalonate	C6H13O7P	M+CH3COO	287.05	287.054	-12.7154	398.328	NA	NA	0.987786	MS1+surrogate MS2 matches	level3
M287T398C20847	M287T398	C20847	(R)-Mevalonate 3-phosphate	C6H13O7P	M+CH3COO	287.05	287.054	-12.7154	398.328	NA	NA	0.632456	MS1+surrogate MS2 matches	level3
M313T365C05401	M313T365	C05401	3-beta-D-Galactosyl-sn-glycerol	C9H18O8	M+CH3COO	313.113	313.114	-3.99216	364.615	NA	NA	0.937451	MS1+surrogate MS2 matches	level3
M319T40C18135	M319T40	C18135	Dihydroshikonofuran	C16H20O3	M+CH3COO	319.157	319.155	6.04722	39.764	NA	NA	0.940999	MS1+surrogate MS2 matches	level3
M322T433C05822	M322T433	C05822	3'-CMP	C9H14N3O8P	M-H	322.044	322.045	-2.26677	432.753	NA	NA	0.507348	MS1+surrogate MS2 matches	level3
M330T355C03373	M330T355	C03373	Aminoimidazole ribotide	C8H14N3O7P	M+Cl	330.023	330.026	-8.90838	354.857	NA	NA	0.707664	MS1+surrogate MS2 matches	level3
M333T433_2C04359	M333T433_2	C04359	1-Deoxy-D-altro-heptulose 7-phosphate	C7H15O9P	M+CH3COO	333.059	333.059	-2.04168	433.205	NA	NA	0.942103	MS1+surrogate MS2 matches	level3
M333T433_2C04703	M333T433_2	C04703	alpha-D-Galactosyl-(1,1')-sn-glycerol 3-phosphate	C9H19O11P	M-H	333.059	333.059	-2.04168	433.205	NA	NA	1	MS1+surrogate MS2 matches	level3
M333T433_2C04641	M333T433_2	C04641	2-(alpha-D-Galactosyl)-sn-glycerol 3-phosphate	C9H19O11P	M-H	333.059	333.059	-2.04168	433.205	NA	NA	1	MS1+surrogate MS2 matches	level3
M333T433_2C10517	M333T433_2	C10517	2-(alpha-D-Glucosyl)-sn-glycerol 3-phosphate	C9H19O11P	M-H	333.059	333.059	-2.04168	433.205	NA	NA	1	MS1+surrogate MS2 matches	level3
M364T269C17951	M364T269	C17951	N-Acetylbialaphos	C13H24N3O7P	M-H	364.124	364.128	-11.3971	269.368	NA	NA	0.999955	MS1+surrogate MS2 matches	level3
M377T41C00909	M377T41	C00909	Leukotriene A4	C20H30O3	M+CH3COO	377.235	377.233	5.22223	41.209	NA	NA	0.995385	MS1+surrogate MS2 matches	level3
M382T423C06457	M382T423	C06457	Bialaphos	C11H22N3O6P	M+CH3COO	382.135	382.138	-9.08048	422.502	NA	NA	0.873059	MS1+surrogate MS2 matches	level3
M382T377C19784	M382T377	C19784	1-O-[2-(Acetylamino)-2-deoxy-alpha-D-glucopyranosyl]-D-myo-Inositol	C14H25NO11	M-H	382.135	382.135	-1.20376	376.923	NA	NA	0.999955	MS1+surrogate MS2 matches	level3
M382T377C06372	M382T377	C06372	Lacto-N-biose	C14H25NO11	M-H	382.135	382.135	-1.20376	376.923	NA	NA	0.640513	MS1+surrogate MS2 matches	level3
M382T377C00611	M382T377	C00611	N-Acetyllactosamine	C14H25NO11	M-H	382.135	382.135	-1.20376	376.923	NA	NA	0.640513	MS1+surrogate MS2 matches	level3
M382T377C20887	M382T377	C20887	beta-D-Mannosyl-1,4-N-acetyl-D-glucosamine	C14H25NO11	M-H	382.135	382.135	-1.20376	376.923	NA	NA	0.640513	MS1+surrogate MS2 matches	level3
M387T384C16489	M387T384	C16489	Fructoselysine 6-phosphate	C12H25N2O10P	M-H	387.115	387.117	-7.25878	383.714	NA	NA	0.654768	MS1+surrogate MS2 matches	level3
M388T414C03174	M388T414	C03174	S-Succinylglutathione	C14H21N3O9S	M-H-H2O	388.081	388.082	-2.19026	414.289	NA	NA	1	MS1+surrogate MS2 matches	level3
M395T46C05966	M395T46	C05966	15(S)-HPETE	C20H32O4	M+CH3COO	395.241	395.244	-8.19747	46.19	NA	NA	0.893233	MS1+surrogate MS2 matches	level3
M395T46C05356	M395T46	C05356	5(S)-HPETE	C20H32O4	M+CH3COO	395.241	395.244	-8.19747	46.19	NA	NA	0.893233	MS1+surrogate MS2 matches	level3
M395T46C04822	M395T46	C04822	8(R)-HPETE	C20H32O4	M+CH3COO	395.241	395.244	-8.19747	46.19	NA	NA	0.893233	MS1+surrogate MS2 matches	level3
M395T46C05965	M395T46	C05965	12(S)-HPETE	C20H32O4	M+CH3COO	395.241	395.244	-8.19747	46.19	NA	NA	0.893233	MS1+surrogate MS2 matches	level3
M395T46C14812	M395T46	C14812	12(R)-HPETE	C20H32O4	M+CH3COO	395.241	395.244	-8.19747	46.19	NA	NA	0.893233	MS1+surrogate MS2 matches	level3
M398T288C03789	M398T288	C03789	N,6-O-Disulfo-D-glucosamine	C6H13NO11S2	M+CH3COO	398.003	398.007	-9.14557	288.063	NA	NA	0.950196	MS1+surrogate MS2 matches	level3
M410T380C14875	M410T380	C14875	S-(2-Hydroxyethyl)glutathione	C12H21N3O7S	M+CH3COO	410.124	410.124	1.04846	380.147	NA	NA	0.999866	MS1+surrogate MS2 matches	level3
M601T455C21334	M601T455	C21334	CMP-8-amino-3,8-dideoxy-beta-D-manno-octulosonate	C17H27N4O14P	M+CH3COO	601.139	601.14	-1.19772	455.206	NA	NA	0.990851	MS1+surrogate MS2 matches	level3
M83T110C07330	M83T110	C07330	3-Methyl-2-butenal	C5H8O	M-H	83.05	83.0502	-2.76941	110.04	NA	NA	0.731272	MS1+surrogate MS2 matches	level3
M100T360C01234	M100T360	C01234	1-Aminocyclopropane-1-carboxylate	C4H7NO2	M-H	100.04	100.04	-2.39903	359.916	NA	NA	1	MS1+surrogate MS2 matches	level3
M100T360C17234	M100T360	C17234	2-Aminobut-2-enoate	C4H7NO2	M-H	100.04	100.04	-2.39903	359.916	NA	NA	1	MS1+surrogate MS2 matches	level3
M103T392C06001	M103T392	C06001	(S)-3-Hydroxyisobutyrate	C4H8O3	M-H	103.04	103.04	-3.29969	391.647	NA	NA	0.992278	MS1+surrogate MS2 matches	level3
M103T392C01188	M103T392	C01188	3-Hydroxy-2-methylpropanoate	C4H8O3	M-H	103.04	103.04	-3.29969	391.647	NA	NA	0.992278	MS1+surrogate MS2 matches	level3
M103T392C00989	M103T392	C00989	4-Hydroxybutanoic acid	C4H8O3	M-H	103.04	103.04	-3.29969	391.647	NA	NA	0.992278	MS1+surrogate MS2 matches	level3
M106T149C02299	M106T149	C02299	N-Methylaniline	C7H9N	M-H	106.066	106.066	-4.99688	149.392	NA	NA	0.707107	MS1+surrogate MS2 matches	level3
M119T298C02022	M119T298	C02022	D-Erythrulose	C4H8O4	M-H	119.034	119.035	-4.36846	297.905	NA	NA	1	MS1+surrogate MS2 matches	level3
M119T298C02045	M119T298	C02045	L-Erythrulose	C4H8O4	M-H	119.034	119.035	-4.36846	297.905	NA	NA	1	MS1+surrogate MS2 matches	level3
M137T80C14099	M137T80	C14099	2-Naphthaldehyde	C11H8O	M-H-H2O	137.043	137.04	26.3428	80.265	NA	NA	0.942115	MS1+surrogate MS2 matches	level3
M146T269C00555	M146T269	C00555	4-Aminobutyraldehyde	C4H9NO	M+CH3COO	146.082	146.082	-1.91673	269.281	NA	NA	1	MS1+surrogate MS2 matches	level3
M146T269C20310	M146T269	C20310	N-Hydroxy-L-isoleucine	C6H13NO3	M-H	146.082	146.082	-1.91673	269.281	NA	NA	1	MS1+surrogate MS2 matches	level3
M146T269C03219	M146T269	C03219	(E)-2-Methylpropanal oxime	C4H9NO	M+CH3COO	146.082	146.082	-1.91673	269.281	NA	NA	1	MS1+surrogate MS2 matches	level3
M153T269C06755	M153T269	C06755	Chloroacetic acid	C2H3ClO2	M+CH3COO	152.996	152.996	-2.0262	268.522	NA	NA	1	MS1+surrogate MS2 matches	level3
M153T269C02170	M153T269	C02170	Methylmalonate	C4H6O4	M+Cl	152.996	152.996	-2.0262	268.522	NA	NA	0.999989	MS1+surrogate MS2 matches	level3
M153T239C02804	M153T239	C02804	5-Hydroxypentanoate	C5H10O3	M+Cl	153.03	153.032	-12.7424	238.816	NA	NA	1	MS1+surrogate MS2 matches	level3
M157T428C06035	M157T428	C06035	4-Methylene-2-oxoglutarate	C6H6O5	M-H	157.014	157.014	-2.2291	427.536	NA	NA	1	MS1+surrogate MS2 matches	level3
M158T188C03087	M158T188	C03087	5-Acetamidopentanoate	C7H13NO3	M-H	158.082	158.082	-2.15078	188.03	NA	NA	0.825919	MS1+surrogate MS2 matches	level3
M169T365C20850	M169T365	C20850	N5-Hydroxy-L-ornithine	C5H12N2O3	M-2H+Na	169.061	169.06	10.0556	365.253	NA	NA	1	MS1+surrogate MS2 matches	level3
M178T160C07585	M178T160	C07585	N-Acetylisoniazid	C8H9N3O2	M-H	178.067	178.062	28.2486	160.321	NA	NA	0.88928	MS1+surrogate MS2 matches	level3
M184T296C02376	M184T296	C02376	5-Methylcytosine	C5H7N3O	M+CH3COO	184.073	184.073	-1.0322	295.835	NA	NA	1	MS1+surrogate MS2 matches	level3
M184T296C06771	M184T296	C06771	Triethanolamine	C6H15NO3	M+Cl	184.073	184.075	-11.3541	295.835	NA	NA	1	MS1+surrogate MS2 matches	level3
M189T323_2C00680	M189T323_2	C00680	meso-2,6-Diaminoheptanedioate	C7H14N2O4	M-H	189.088	189.088	-0.317312	323.15	NA	NA	0.620752	MS1+surrogate MS2 matches	level3
M194T206C15561	M194T206	C15561	N-Benzylformamide	C8H9NO	M+CH3COO	194.082	194.082	-0.824393	206.263	NA	NA	0.999907	MS1+surrogate MS2 matches	level3
M199T306C06452	M199T306	C06452	(S)-2-Hydroxypropylphosphonate	C3H9O4P	M+CH3COO	199.034	199.038	-20.3982	306.292	NA	NA	0.980091	MS1+surrogate MS2 matches	level3
M206T298C11355	M206T298	C11355	4-Amino-4-deoxychorismate	C10H11NO5	M-H-H2O	206.049	206.046	15.6276	298.247	NA	NA	1	MS1+surrogate MS2 matches	level3
M207T334_2C06031	M207T334_2	C06031	D-threo-3-Methylmalate	C5H8O5	M+CH3COO	207.05	207.051	-2.51146	334.204	NA	NA	1	MS1+surrogate MS2 matches	level3
M207T334_2C06029	M207T334_2	C06029	L-threo-3-Methylmalate	C5H8O5	M+CH3COO	207.05	207.051	-2.51146	334.204	NA	NA	1	MS1+surrogate MS2 matches	level3
M212T257C03758	M212T257	C03758	Dopamine	C8H11NO2	M+CH3COO	212.091	212.093	-10.1842	257.044	NA	NA	0.999969	MS1+surrogate MS2 matches	level3
M227T113C20223	M227T113	C20223	(6E)-8-Oxogeraniol	C10H16O2	M+CH3COO	227.129	227.129	-0.352223	113.134	NA	NA	0.834258	MS1+surrogate MS2 matches	level3
M227T113C20222	M227T113	C20222	(6E)-8-Hydroxygeranial	C10H16O2	M+CH3COO	227.129	227.129	-0.352223	113.134	NA	NA	0.834258	MS1+surrogate MS2 matches	level3
M227T113C06069	M227T113	C06069	Iridodial	C10H16O2	M+CH3COO	227.129	227.129	-0.352223	113.134	NA	NA	0.834258	MS1+surrogate MS2 matches	level3
M227T113C20221	M227T113	C20221	(6E)-8-Oxolinalool	C10H16O2	M+CH3COO	227.129	227.129	-0.352223	113.134	NA	NA	0.514175	MS1+surrogate MS2 matches	level3
M228T326C05672	M228T326	C05672	2-Amino-3-phosphonopropanoate	C3H8NO5P	M+CH3COO	228.028	228.028	-0.657815	325.977	NA	NA	1	MS1+surrogate MS2 matches	level3
M228T326C11638	M228T326	C11638	3-Amino-2-oxopropyl phosphate	C3H8NO5P	M+CH3COO	228.028	228.028	-0.657815	325.977	NA	NA	0.970473	MS1+surrogate MS2 matches	level3
M229T439C00199	M229T439	C00199	D-Ribulose 5-phosphate	C5H11O8P	M-H	229.012	229.012	0.567656	439.347	NA	NA	1	MS1+surrogate MS2 matches	level3
M229T439C00231	M229T439	C00231	D-Xylulose 5-phosphate	C5H11O8P	M-H	229.012	229.012	0.567656	439.347	NA	NA	1	MS1+surrogate MS2 matches	level3
M229T439C03291	M229T439	C03291	L-Xylulose 5-phosphate	C5H11O8P	M-H	229.012	229.012	0.567656	439.347	NA	NA	1	MS1+surrogate MS2 matches	level3
M229T439C01101	M229T439	C01101	L-Ribulose 5-phosphate	C5H11O8P	M-H	229.012	229.012	0.567656	439.347	NA	NA	1	MS1+surrogate MS2 matches	level3
M229T439C06441	M229T439	C06441	L-Xylulose 1-phosphate	C5H11O8P	M-H	229.012	229.012	0.567656	439.347	NA	NA	1	MS1+surrogate MS2 matches	level3
M229T439C03906	M229T439	C03906	beta-L-Arabinose 1-phosphate	C5H11O8P	M-H	229.012	229.012	0.567656	439.347	NA	NA	1	MS1+surrogate MS2 matches	level3
M229T439C00620	M229T439	C00620	alpha-D-Ribose 1-phosphate	C5H11O8P	M-H	229.012	229.012	0.567656	439.347	NA	NA	1	MS1+surrogate MS2 matches	level3
M229T141C17621	M229T141	C17621	(6E)-8-Hydroxygeraniol	C10H18O2	M+CH3COO	229.144	229.144	-0.523687	140.636	NA	NA	0.900955	MS1+surrogate MS2 matches	level3
M229T141C04433	M229T141	C04433	(E)-3,7-Dimethylocta-1,6-diene-3,8-diol	C10H18O2	M+CH3COO	229.144	229.144	-0.523687	140.636	NA	NA	0.788167	MS1+surrogate MS2 matches	level3
M231T384C15767	M231T384	C15767	4-(L-gamma-Glutamylamino)butanoate	C9H16N2O5	M-H	231.098	231.099	-1.81741	384.25	NA	NA	1	MS1+surrogate MS2 matches	level3
M231T384C04390	M231T384	C04390	N6-Acetyl-LL-2,6-diaminoheptanedioate	C9H16N2O5	M-H	231.098	231.099	-1.81741	384.25	NA	NA	1	MS1+surrogate MS2 matches	level3
M231T384C21015	M231T384	C21015	gamma-L-Glutamyl-L-2-aminobutyrate	C9H16N2O5	M-H	231.098	231.099	-1.81741	384.25	NA	NA	1	MS1+surrogate MS2 matches	level3
M255T208C03097	M255T208	C03097	Aryl beta-D-glucoside	C12H16O6	M-H	255.088	255.087	3.5674	208.336	NA	NA	0.994006	MS1+surrogate MS2 matches	level3
M261T187C06521	M261T187	C06521	Cuscohygrine	C13H24N2O	M-2H+K	261.134	261.137	-13.0583	186.924	NA	NA	0.898284	MS1+surrogate MS2 matches	level3
M263T181C08312	M263T181	C08312	Psilocin	C12H16N2O	M+CH3COO	263.14	263.14	0.304021	181.19	NA	NA	0.712209	MS1+surrogate MS2 matches	level3
M268T360C04133	M268T360	C04133	N-Acetyl-L-glutamate 5-phosphate	C7H12NO8P	M-H	268.024	268.023	3.02213	359.772	NA	NA	0.988858	MS1+surrogate MS2 matches	level3
M279T367C20830	M279T367	C20830	6-Deoxy-6-sulfo-D-fructose	C6H12O8S	M+Cl	278.999	278.995	17.0254	367.492	NA	NA	0.951318	MS1+surrogate MS2 matches	level3
M279T367C20829	M279T367	C20829	Sulfoquinovose	C6H12O8S	M+Cl	278.999	278.995	17.0254	367.492	NA	NA	0.951318	MS1+surrogate MS2 matches	level3
M287T429C04691	M287T429	C04691	2-Dehydro-3-deoxy-D-arabino-heptonate 7-phosphate	C7H13O10P	M-H	287.017	287.017	-0.731663	429.015	NA	NA	0.989787	MS1+surrogate MS2 matches	level3
M311T240C05855	M311T240	C05855	4-Hydroxycinnamyl alcohol 4-D-glucoside	C15H20O7	M-H	311.115	311.114	5.01425	240.26	NA	NA	0.997754	MS1+surrogate MS2 matches	level3
M327T45C01838	M327T45	C01838	Octadecanal	C18H36O	M+CH3COO	327.29	327.29	-1.49714	44.782	NA	NA	0.715007	MS1+surrogate MS2 matches	level3
M329T213C17017	M329T213	C17017	Cyclic dehypoxanthine futalosine	C14H14O7	M+Cl	329.047	329.043	11.2143	213.438	NA	NA	0.894838	MS1+surrogate MS2 matches	level3
M331T288C16198	M331T288	C16198	(Z)-4-(2-Hydroxy-5-sulfonatophenyl)-2-oxo-3-butenoate	C10H8O7S	M+CH3COO	331.012	331.013	-1.41988	288.063	NA	NA	1	MS1+surrogate MS2 matches	level3
M332T364C14875	M332T364	C14875	S-(2-Hydroxyethyl)glutathione	C12H21N3O7S	M-H-H2O	332.089	332.092	-9.72622	363.891	NA	NA	0.529813	MS1+surrogate MS2 matches	level3
M338T389C03789	M338T389	C03789	N,6-O-Disulfo-D-glucosamine	C6H13NO11S2	M-H	337.989	337.986	8.72818	388.973	NA	NA	0.722222	MS1+surrogate MS2 matches	level3
M343T69C13623	M343T69	C13623	Monobromobisphenol A	C15H15BrO2	M-2H+K	342.977	342.974	7.69737	69.428	NA	NA	0.843274	MS1+surrogate MS2 matches	level3
M345T255C04164	M345T255	C04164	trans-Cinnamoyl beta-D-glucoside	C15H18O7	M+Cl	345.079	345.075	13.5623	254.582	NA	NA	0.997754	MS1+surrogate MS2 matches	level3
M356T206C16427	M356T206	C16427	Isopentenyl adenosine	C15H21N5O4	M-2H+Na	356.135	356.134	1.12317	206.262	NA	NA	1	MS1+surrogate MS2 matches	level3
M359T169_1C01572	M359T169_1	C01572	Digallate	C14H10O9	M-2H+K	358.979	358.981	-4.67991	168.585	NA	NA	0.599633	MS1+surrogate MS2 matches	level3
M365T392C04734	M365T392	C04734	1-(5'-Phosphoribosyl)-5-formamido-4-imidazolecarboxamide	C10H15N4O9P	M-H	365.056	365.05	14.0529	391.611	NA	NA	0.589768	MS1+surrogate MS2 matches	level3
M372T151C09337	M372T151	C09337	Ankorine	C19H29NO4	M-2H+K	372.159	372.158	2.68703	151.152	NA	NA	0.919064	MS1+surrogate MS2 matches	level3
M384T355C19606	M384T355	C19606	NNAL-N-glucuronide	C16H23N3O8	M-H	384.142	384.141	1.92637	355.386	NA	NA	0.816497	MS1+surrogate MS2 matches	level3
M402T285C17951	M402T285	C17951	N-Acetylbialaphos	C13H24N3O7P	M-2H+K	402.088	402.084	11.1171	284.532	NA	NA	0.999955	MS1+surrogate MS2 matches	level3
M405T380C02130	M405T380	C02130	Acetyl-maltose	C14H24O12	M-2H+Na	405.107	405.101	14.4161	380.24	NA	NA	0.667424	MS1+surrogate MS2 matches	level3
M445T442_1C00570	M445T442_1	C00570	CDP-ethanolamine	C11H20N4O11P2	M-H	445.052	445.053	-1.37062	442.296	NA	NA	1	MS1+surrogate MS2 matches	level3
M507T359C00664	M507T359	C00664	5-Formiminotetrahydrofolate	C20H24N8O6	M+Cl	507.158	507.151	13.7632	359.085	NA	NA	0.844689	MS1+surrogate MS2 matches	level3
M553T380C12447	M553T380	C12447	dTDP-beta-L-rhodinose	C16H26N2O13P2	M-2H+K	553.038	553.04	-2.71228	379.937	NA	NA	0.996803	MS1+surrogate MS2 matches	level3
M719T87C05809	M719T87	C05809	3-Octaprenyl-4-hydroxybenzoate	C47H70O3	M-2H+K	719.488	719.481	9.82653	87.23	NA	NA	0.666667	MS1+surrogate MS2 matches	level3
M856T430C00894	M856T430	C00894	Propenoyl-CoA	C24H38N7O17P3S	M+Cl	856.101	856.095	6.71654	430.2	NA	NA	0.542326	MS1+surrogate MS2 matches	level3
M88T355C00133	M88T355	C00133	D-Alanine	C3H7NO2	M-H	88.04	88.0404	-4.54337	354.764	NA	NA	0.758449	MS1+surrogate MS2 matches	level3
M102T362C02721	M102T362	C02721	N-Methyl-L-alanine	C4H9NO2	M-H	102.055	102.056	-4.89927	361.755	NA	NA	0.96952	MS1+surrogate MS2 matches	level3
M102T362C11735	M102T362	C11735	N-Ethylglycine	C4H9NO2	M-H	102.055	102.056	-4.89927	361.755	NA	NA	0.971018	MS1+surrogate MS2 matches	level3
M111T228C00583	M111T228	C00583	Propane-1,2-diol	C3H8O2	M+Cl	111.019	111.022	-20.7167	228.456	NA	NA	0.885268	MS1+surrogate MS2 matches	level3
M111T228C02912	M111T228	C02912	(R)-Propane-1,2-diol	C3H8O2	M+Cl	111.019	111.022	-20.7167	228.456	NA	NA	0.6742	MS1+surrogate MS2 matches	level3
M111T228C02917	M111T228	C02917	(S)-Propane-1,2-diol	C3H8O2	M+Cl	111.019	111.022	-20.7167	228.456	NA	NA	0.6742	MS1+surrogate MS2 matches	level3
M114T392C19911	M114T392	C19911	Iminodiacetate	C4H7NO4	M-H-H2O	114.019	114.02	-3.50817	391.898	NA	NA	0.948683	MS1+surrogate MS2 matches	level3
M130T252C01165	M130T252	C01165	L-Glutamate 5-semialdehyde	C5H9NO3	M-H	130.05	130.051	-3.07572	252.268	NA	NA	0.998828	MS1+surrogate MS2 matches	level3
M134T425C06056	M134T425	C06056	4-Hydroxy-L-threonine	C4H9NO4	M-H	134.047	134.046	7.46013	424.691	NA	NA	1	MS1+surrogate MS2 matches	level3
M135T103C07086	M135T103	C07086	Phenylacetic acid	C8H8O2	M-H	135.045	135.045	-2.96197	102.529	NA	NA	0.772049	MS1+surrogate MS2 matches	level3
M135T103C03765	M135T103	C03765	4-Hydroxyphenylacetaldehyde	C8H8O2	M-H	135.045	135.045	-2.96197	102.529	NA	NA	0.772049	MS1+surrogate MS2 matches	level3
M135T60C20645	M135T60	C20645	Methyl benzoate	C8H8O2	M-H	135.045	135.045	-2.96197	59.58	NA	NA	0.671317	MS1+surrogate MS2 matches	level3
M135T60C00548	M135T60	C00548	Phenyl acetate	C8H8O2	M-H	135.045	135.045	-2.96197	59.58	NA	NA	0.622581	MS1+surrogate MS2 matches	level3
M135T60C15583	M135T60	C15583	Phenyl acetate	C8H8O2	M-H	135.045	135.045	-2.96197	59.58	NA	NA	0.6	MS1+surrogate MS2 matches	level3
M135T60C03765	M135T60	C03765	4-Hydroxyphenylacetaldehyde	C8H8O2	M-H	135.045	135.045	-2.96197	59.58	NA	NA	0.707107	MS1+surrogate MS2 matches	level3
M139T280C03401	M139T280	C03401	3-Amino-L-alanine	C3H8N2O2	M+Cl	139.026	139.028	-14.3856	280.232	NA	NA	0.904534	MS1+surrogate MS2 matches	level3
M145T139C06316	M145T139	C06316	Dehydro-D-arabinono-1,4-lactone	C5H6O5	M-H	145.014	145.014	-2.06876	139.453	NA	NA	0.57735	MS1+surrogate MS2 matches	level3
M145T226C00741	M145T226	C00741	Diacetyl	C4H6O2	M+CH3COO	145.05	145.051	-2.75766	225.604	NA	NA	1	MS1+surrogate MS2 matches	level3
M145T226C02431	M145T226	C02431	L-Rhamnofuranose	C6H12O5	M-H-H2O	145.05	145.051	-2.75766	225.604	NA	NA	0.978142	MS1+surrogate MS2 matches	level3
M146T295C20904	M146T295	C20904	2-Iminopropanoate	C3H5NO2	M+CH3COO	146.046	146.046	-1.36943	295.372	NA	NA	1	MS1+surrogate MS2 matches	level3
M146T295C02218	M146T295	C02218	Dehydroalanine	C3H5NO2	M+CH3COO	146.046	146.046	-1.36943	295.372	NA	NA	0.943484	MS1+surrogate MS2 matches	level3
M147T250C03015	M147T250	C03015	O-Carbamoyl-L-serine	C4H8N2O4	M-H	147.045	147.041	25.163	249.681	NA	NA	0.998895	MS1+surrogate MS2 matches	level3
M147T233C06007	M147T233	C06007	(R)-2,3-Dihydroxy-3-methylpentanoate	C6H12O4	M-H	147.066	147.066	-2.0399	232.657	NA	NA	0.81706	MS1+surrogate MS2 matches	level3
M147T233C00522	M147T233	C00522	(R)-Pantoate	C6H12O4	M-H	147.066	147.066	-2.0399	232.657	NA	NA	0.81706	MS1+surrogate MS2 matches	level3
M147T233C00810	M147T233	C00810	(R)-Acetoin	C4H8O2	M+CH3COO	147.066	147.066	-1.35993	232.657	NA	NA	0.81706	MS1+surrogate MS2 matches	level3
M147T233C01769	M147T233	C01769	(S)-Acetoin	C4H8O2	M+CH3COO	147.066	147.066	-1.35993	232.657	NA	NA	0.81706	MS1+surrogate MS2 matches	level3
M153T314C03277	M153T314	C03277	Imidazol-5-yl-pyruvate	C6H6N2O3	M-H	153.029	153.03	-11.7624	314.247	NA	NA	1	MS1+surrogate MS2 matches	level3
M156T352C02220	M156T352	C02220	2-Aminomuconate	C6H7NO4	M-H	156.028	156.03	-15.3816	352.49	NA	NA	0.933984	MS1+surrogate MS2 matches	level3
M157T300_2C02022	M157T300_2	C02022	D-Erythrulose	C4H8O4	M-2H+K	156.991	156.991	1.27396	300.256	NA	NA	0.999959	MS1+surrogate MS2 matches	level3
M157T300_2C02045	M157T300_2	C02045	L-Erythrulose	C4H8O4	M-2H+K	156.991	156.991	1.27396	300.256	NA	NA	0.999959	MS1+surrogate MS2 matches	level3
M160T258C17234	M160T258	C17234	2-Aminobut-2-enoate	C4H7NO2	M+CH3COO	160.061	160.061	-1.87428	257.967	NA	NA	0.787003	MS1+surrogate MS2 matches	level3
M160T258C02207	M160T258	C02207	beta-Alanopine	C6H11NO4	M-H	160.061	160.061	-1.87428	257.967	NA	NA	0.900364	MS1+surrogate MS2 matches	level3
M160T258C01077	M160T258	C01077	O-Acetyl-L-homoserine	C6H11NO4	M-H	160.061	160.061	-1.87428	257.967	NA	NA	0.894611	MS1+surrogate MS2 matches	level3
M160T258C01046	M160T258	C01046	N-Methyl-L-glutamate	C6H11NO4	M-H	160.061	160.061	-1.87428	257.967	NA	NA	0.867808	MS1+surrogate MS2 matches	level3
M161T481C16390	M161T481	C16390	(S)-2-(Hydroxymethyl)glutarate	C6H10O5	M-H	161.046	161.046	0	481.401	NA	NA	0.999868	MS1+surrogate MS2 matches	level3
M163T281C05984	M163T281	C05984	2-Hydroxybutanoic acid	C4H8O3	M+CH3COO	163.061	163.061	0	280.925	NA	NA	0.998176	MS1+surrogate MS2 matches	level3
M170T337C03972	M170T337	C03972	2,3,4,5-Tetrahydrodipicolinate	C7H9NO4	M-H	170.043	170.046	-16.4661	336.796	NA	NA	1	MS1+surrogate MS2 matches	level3
M171T293_1C06201	M171T293_1	C06201	2,4-Dihydroxyhept-2-enedioate	C7H10O6	M-H-H2O	171.028	171.03	-12.2786	292.516	NA	NA	1	MS1+surrogate MS2 matches	level3
M171T88C16322	M171T88	C16322	9-Oxononanoic acid	C9H16O3	M-H	171.102	171.103	-1.16889	87.546	NA	NA	0.736235	MS1+surrogate MS2 matches	level3
M172T258C03912	M172T258	C03912	(S)-1-Pyrroline-5-carboxylate	C5H7NO2	M+CH3COO	172.061	172.061	-1.74356	257.892	NA	NA	0.997054	MS1+surrogate MS2 matches	level3
M172T258C17366	M172T258	C17366	(2S,5S)-trans-Carboxymethylproline	C7H11NO4	M-H	172.061	172.061	-1.74356	257.892	NA	NA	0.994467	MS1+surrogate MS2 matches	level3
M172T258C04322	M172T258	C04322	delta-1-Pyrroline-5-carboxylate	C5H7NO2	M+CH3COO	172.061	172.061	-1.74356	257.892	NA	NA	0.861057	MS1+surrogate MS2 matches	level3
M178T213C18232	M178T213	C18232	N-Formylmaleamic acid	C5H5NO4	M+Cl	177.991	177.991	-3.93278	213.334	NA	NA	0.86371	MS1+surrogate MS2 matches	level3
M181T199C06006	M181T199	C06006	(S)-2-Aceto-2-hydroxybutanoate	C6H10O4	M+Cl	181.029	181.027	6.62883	199.446	NA	NA	1	MS1+surrogate MS2 matches	level3
M181T199C00966	M181T199	C00966	2-Dehydropantoate	C6H10O4	M+Cl	181.029	181.027	6.62883	199.446	NA	NA	0.991686	MS1+surrogate MS2 matches	level3
M181T199C06762	M181T199	C06762	4-Hydroxy-2-oxohexanoic acid	C6H10O4	M+Cl	181.029	181.027	6.62883	199.446	NA	NA	0.980581	MS1+surrogate MS2 matches	level3
M184T295C04075	M184T295	C04075	2-Amino-4-chloro-4-pentenoic acid	C5H8ClNO2	M+Cl	183.992	183.994	-7.60895	294.737	NA	NA	1	MS1+surrogate MS2 matches	level3
M184T429C03961	M184T429	C03961	erythro-3-Hydroxy-Ls-aspartate	C4H7NO5	M+Cl	184.001	184.002	-2.71736	428.501	NA	NA	1	MS1+surrogate MS2 matches	level3
M184T429C19813	M184T429	C19813	threo-3-Hydroxy-D-aspartate	C4H7NO5	M+Cl	184.001	184.002	-2.71736	428.501	NA	NA	1	MS1+surrogate MS2 matches	level3
M184T429C19838	M184T429	C19838	D-erythro-3-Hydroxyaspartate	C4H7NO5	M+Cl	184.001	184.002	-2.71736	428.501	NA	NA	1	MS1+surrogate MS2 matches	level3
M187T308C05715	M187T308	C05715	gamma-Amino-gamma-cyanobutanoate	C5H8N2O2	M+CH3COO	187.072	187.072	-1.0691	307.618	NA	NA	1	MS1+surrogate MS2 matches	level3
M188T192C06326	M188T192	C06326	(2S)-2-{[1-(R)-Carboxyethyl]amino}pentanoate	C8H15NO4	M-H	188.093	188.093	-1.59496	191.724	NA	NA	0.980581	MS1+surrogate MS2 matches	level3
M192T160C03766	M192T160	C03766	4-Hydroxyphenylacetonitrile	C8H7NO	M+CH3COO	192.066	192.067	-2.08261	160.379	NA	NA	0.796011	MS1+surrogate MS2 matches	level3
M192T160C17241	M192T160	C17241	4-Methylthiobutanaldoxime	C5H11NOS	M+CH3COO	192.066	192.07	-19.2638	160.379	NA	NA	0.75	MS1+surrogate MS2 matches	level3
M193T186C03703	M193T186	C03703	L-5-Carboxymethylhydantoin	C5H6N2O4	M+Cl	193.002	193.002	-1.55439	186.328	NA	NA	0.999787	MS1+surrogate MS2 matches	level3
M193T88C01494	M193T88	C01494	Ferulate	C10H10O4	M-H	193.05	193.051	-0.517999	88.413	NA	NA	0.700605	MS1+surrogate MS2 matches	level3
M194T63_2C15561	M194T63_2	C15561	N-Benzylformamide	C8H9NO	M+CH3COO	194.082	194.082	-1.03049	63.104	NA	NA	0.831132	MS1+surrogate MS2 matches	level3
M196T328C01044	M196T328	C01044	N-Formyl-L-aspartate	C5H7NO5	M+Cl	196.001	196.002	-2.551	327.724	NA	NA	0.995115	MS1+surrogate MS2 matches	level3
M196T213C01044	M196T213	C01044	N-Formyl-L-aspartate	C5H7NO5	M+Cl	196.001	196.002	-4.59179	213.358	NA	NA	0.999868	MS1+surrogate MS2 matches	level3
M196T350C01616	M196T350	C01616	Tauropine	C5H11NO5S	M-H	196.028	196.029	-1.53039	350.42	NA	NA	1	MS1+surrogate MS2 matches	level3
M196T305C15533	M196T305	C15533	4-Fluoro-L-threonine	C4H8FNO3	M+CH3COO	196.059	196.063	-18.3615	305.098	NA	NA	0.974864	MS1+surrogate MS2 matches	level3
M200T161C04226	M200T161	C04226	6-Oxo-1,4,5,6-tetrahydronicotinate	C6H7NO3	M+CH3COO	200.056	200.056	-0.999718	161.026	NA	NA	0.999868	MS1+surrogate MS2 matches	level3
M201T215C16623	M201T215	C16623	Isonicotinylglycine	C8H8N2O3	M-2H+Na	201.025	201.028	-14.4258	214.861	NA	NA	0.99997	MS1+surrogate MS2 matches	level3
M205T335_1C00118	M205T335_1	C00118	D-Glyceraldehyde 3-phosphate	C3H7O6P	M+Cl	204.97	204.967	13.1728	334.617	NA	NA	0.989437	MS1+surrogate MS2 matches	level3
M205T106C07123	M205T106	C07123	2-Hydroxy-6-oxo-octa-2,4-dienoate	C8H10O4	M+Cl	205.029	205.027	7.3161	106.124	NA	NA	0.992158	MS1+surrogate MS2 matches	level3
M205T106C05576	M205T106	C05576	3,4-Dihydroxyphenylethyleneglycol	C8H10O4	M+Cl	205.029	205.027	7.3161	106.124	NA	NA	0.953476	MS1+surrogate MS2 matches	level3
M207T364C17210	M207T364	C17210	2-(2'-Methylthio)ethylmalic acid	C7H12O5S	M-H	207.036	207.033	12.5584	364.216	NA	NA	0.808122	MS1+surrogate MS2 matches	level3
M208T201C00855	M208T201	C00855	D-Methionine	C5H11NO2S	M+CH3COO	208.065	208.065	0.480619	200.558	NA	NA	0.770552	MS1+surrogate MS2 matches	level3
M209T162C02137	M209T162	C02137	alpha-Oxo-benzeneacetic acid	C8H6O3	M+CH3COO	209.045	209.046	-0.95673	161.927	NA	NA	0.904534	MS1+surrogate MS2 matches	level3
M211T461C06368	M211T461	C06368	3-(Hydrohydroxyphosphoryl)pyruvate	C3H5O5P	M+CH3COO	211.001	211.001	0.947864	460.693	NA	NA	0.999153	MS1+surrogate MS2 matches	level3
M213T295C20903	M213T295	C20903	3,6-Anhydro-L-galactonate	C6H10O6	M+Cl	213.013	213.017	-21.1251	294.737	NA	NA	0.996299	MS1+surrogate MS2 matches	level3
M213T295C01419	M213T295	C01419	Cys-Gly	C5H10N2O3S	M+Cl	213.013	213.011	9.3892	294.737	NA	NA	1	MS1+surrogate MS2 matches	level3
M213T295C00204	M213T295	C00204	2-Dehydro-3-deoxy-D-gluconate	C6H10O6	M+Cl	213.013	213.017	-21.1251	294.737	NA	NA	1	MS1+surrogate MS2 matches	level3
M213T346C20680	M213T346	C20680	2-Dehydro-3-deoxy-L-galactonate	C6H10O6	M+Cl	213.017	213.017	-0.938892	346.406	NA	NA	0.999787	MS1+surrogate MS2 matches	level3
M213T346C06892	M213T346	C06892	2-Deoxy-5-keto-D-gluconic acid	C6H10O6	M+Cl	213.017	213.017	-0.938892	346.406	NA	NA	0.996299	MS1+surrogate MS2 matches	level3
M213T167_2C03269	M213T167_2	C03269	D-galacto-Hexodialdose	C6H10O6	M+Cl	213.017	213.017	-1.87778	167.282	NA	NA	0.998068	MS1+surrogate MS2 matches	level3
M213T167_2C02669	M213T167_2	C02669	D-Galactono-1,5-lactone	C6H10O6	M+Cl	213.017	213.017	-1.87778	167.282	NA	NA	0.998068	MS1+surrogate MS2 matches	level3
M214T428C01210	M214T428	C01210	N-Methylethanolamine phosphate	C3H10NO4P	M+CH3COO	214.048	214.048	-1.86874	427.986	NA	NA	0.999068	MS1+surrogate MS2 matches	level3
M216T385C04690	M216T385	C04690	2-(Hydroxymethyl)-3-(acetamidomethylene)succinate	C8H11NO6	M-H	216.053	216.051	6.01709	384.982	NA	NA	0.999955	MS1+surrogate MS2 matches	level3
M216T363C04690	M216T363	C04690	2-(Hydroxymethyl)-3-(acetamidomethylene)succinate	C8H11NO6	M-H	216.051	216.051	-0.462853	363.184	NA	NA	0.999955	MS1+surrogate MS2 matches	level3
M217T264C04020	M217T264	C04020	D-Lysopine	C9H18N2O4	M-H	217.119	217.119	-2.30288	263.871	NA	NA	0.995177	MS1+surrogate MS2 matches	level3
M221T293C17215	M221T293	C17215	3-(3'-Methylthio)propylmalic acid	C8H14O5S	M-H	221.053	221.049	19.4527	292.631	NA	NA	0.999508	MS1+surrogate MS2 matches	level3
M221T84C09089	M221T84	C09089	Calligonine	C12H14N2	M+Cl	221.082	221.085	-14.9264	83.639	NA	NA	0.872595	MS1+surrogate MS2 matches	level3
M221T259C20843	M221T259	C20843	N5-Phenyl-L-glutamine	C11H14N2O3	M-H	221.093	221.093	-1.35689	258.617	NA	NA	0.999826	MS1+surrogate MS2 matches	level3
M222T295C03147	M222T295	C03147	N-Malonylanthranilate	C10H9NO5	M-H	222.038	222.041	-11.2592	294.691	NA	NA	0.859336	MS1+surrogate MS2 matches	level3
M223T384C03366	M223T384	C03366	5-Phosphonooxy-L-lysine	C6H15N2O6P	M-H-H2O	223.046	223.049	-13.45	384.286	NA	NA	0.992692	MS1+surrogate MS2 matches	level3
M225T416C20345	M225T416	C20345	Isopentenyl phosphate	C5H11O4P	M+CH3COO	225.05	225.053	-15.9962	416.498	NA	NA	0.747107	MS1+surrogate MS2 matches	level3
M225T369C20345	M225T369	C20345	Isopentenyl phosphate	C5H11O4P	M+CH3COO	225.051	225.053	-8.44244	369.443	NA	NA	0.664639	MS1+surrogate MS2 matches	level3
M225T385C00502	M225T385	C00502	D-Xylonate	C5H10O6	M+CH3COO	225.062	225.061	0.888646	385.114	NA	NA	0.87252	MS1+surrogate MS2 matches	level3
M225T385C00545	M225T385	C00545	L-Arabinonate	C5H10O6	M+CH3COO	225.062	225.061	0.888646	385.114	NA	NA	0.87252	MS1+surrogate MS2 matches	level3
M225T385C00878	M225T385	C00878	D-Arabinonate	C5H10O6	M+CH3COO	225.062	225.061	0.888646	385.114	NA	NA	0.87252	MS1+surrogate MS2 matches	level3
M225T385C01685	M225T385	C01685	D-Ribonate	C5H10O6	M+CH3COO	225.062	225.061	0.888646	385.114	NA	NA	0.57735	MS1+surrogate MS2 matches	level3
M226T376C21403	M226T376	C21403	2-Acetamidoethylphosphonate	C4H10NO4P	M+CH3COO	226.049	226.048	0.442383	376.003	NA	NA	0.915056	MS1+surrogate MS2 matches	level3
M226T376C17962	M226T376	C17962	Demethylphosphinothricin	C4H10NO4P	M+CH3COO	226.049	226.048	0.442383	376.003	NA	NA	0.723747	MS1+surrogate MS2 matches	level3
M227T386C03872	M227T386	C03872	L-Serine-phosphoethanolamine	C5H13N2O6P	M-H	227.044	227.044	-0.440444	385.805	NA	NA	0.993702	MS1+surrogate MS2 matches	level3
M229T240C17205	M229T240	C17205	(R)-2-O-Sulfolactate	C3H6O6S	M+CH3COO	229	229.002	-7.86018	240.354	NA	NA	0.711044	MS1+surrogate MS2 matches	level3
M231T393C03189	M231T393	C03189	DL-Glycerol 1-phosphate	C3H9O6P	M+CH3COO	231.023	231.028	-19.0454	392.903	NA	NA	0.686344	MS1+surrogate MS2 matches	level3
M236T171C17217	M236T171	C17217	Dihomomethionine	C7H15NO2S	M+CH3COO	236.092	236.096	-15.6716	170.536	NA	NA	0.717805	MS1+surrogate MS2 matches	level3
M237T175C04324	M237T175	C04324	(1E,3E)-4-Hydroxybuta-1,3-diene-1,2,4-tricarboxylate	C7H6O7	M+Cl	236.979	236.981	-5.90765	174.86	NA	NA	0.985723	MS1+surrogate MS2 matches	level3
M242T147C04773	M242T147	C04773	3-Hydroxy-4-hydroxymethyl-2-methylpyridine-5-carboxylate	C8H9NO4	M+CH3COO	242.065	242.067	-7.43596	147.322	NA	NA	0.864951	MS1+surrogate MS2 matches	level3
M247T44C01408	M247T44	C01408	Benzoin	C14H12O2	M+Cl	247.054	247.053	2.02386	44.298	NA	NA	0.999826	MS1+surrogate MS2 matches	level3
M248T240C12109	M248T240	C12109	AminoDHQ	C7H11NO5	M+CH3COO	248.082	248.077	18.5426	240.227	NA	NA	0.834694	MS1+surrogate MS2 matches	level3
M253T129C01273	M253T129	C01273	2-Hydroxy-6-oxo-6-phenylhexa-2,4-dienoate	C12H10O4	M+Cl	253.031	253.027	13.8325	128.877	NA	NA	0.89602	MS1+surrogate MS2 matches	level3
M261T460C20961	M261T460	C20961	N3-Fumaroyl-(S)-2,3-diaminopropanoate	C7H10N2O5	M+CH3COO	261.072	261.073	-1.53214	460.269	NA	NA	0.999868	MS1+surrogate MS2 matches	level3
M265T293C01990	M265T293	C01990	3-Oxalomalate	C6H6O8	M+CH3COO	265.019	265.02	-4.90529	292.621	NA	NA	1	MS1+surrogate MS2 matches	level3
M267T303C04390	M267T303	C04390	N6-Acetyl-LL-2,6-diaminoheptanedioate	C9H16N2O5	M+Cl	267.075	267.075	-1.12328	303.039	NA	NA	0.999955	MS1+surrogate MS2 matches	level3
M267T303C21015	M267T303	C21015	gamma-L-Glutamyl-L-2-aminobutyrate	C9H16N2O5	M+Cl	267.075	267.075	-1.12328	303.039	NA	NA	0.985611	MS1+surrogate MS2 matches	level3
M279T488C16597	M279T488	C16597	(-)-threo-Iso(homo)2-citrate	C8H12O7	M+CH3COO	279.068	279.072	-13.6166	488.348	NA	NA	1	MS1+surrogate MS2 matches	level3
M286T345C21069	M286T345	C21069	[5-(Aminomethyl)furan-3-yl]methyl diphosphate	C6H11NO8P2	M-H	285.989	285.989	1.74832	345.143	NA	NA	0.809822	MS1+surrogate MS2 matches	level3
M288T267C04462	M288T267	C04462	N-Succinyl-2-L-amino-6-oxoheptanedioate	C11H15NO8	M-H	288.077	288.072	13.8854	267.165	NA	NA	0.819151	MS1+surrogate MS2 matches	level3
M288T447C04462	M288T447	C04462	N-Succinyl-2-L-amino-6-oxoheptanedioate	C11H15NO8	M-H	288.072	288.072	-1.0414	446.809	NA	NA	1	MS1+surrogate MS2 matches	level3
M289T462C06441	M289T462	C06441	L-Xylulose 1-phosphate	C5H11O8P	M+CH3COO	289.032	289.033	-2.07589	461.879	NA	NA	0.984743	MS1+surrogate MS2 matches	level3
M289T462C00231	M289T462	C00231	D-Xylulose 5-phosphate	C5H11O8P	M+CH3COO	289.032	289.033	-2.07589	461.879	NA	NA	0.984743	MS1+surrogate MS2 matches	level3
M290T201C21008	M290T201	C21008	7,8-Dihydromonapterin	C9H13N5O4	M+Cl	290.068	290.066	7.23973	200.822	NA	NA	0.995413	MS1+surrogate MS2 matches	level3
M291T344C16186	M291T344	C16186	L-Ascorbate 6-phosphate	C6H9O9P	M+Cl	290.971	290.968	11.3415	344.312	NA	NA	0.809626	MS1+surrogate MS2 matches	level3
M292T110C08062	M292T110	C08062	2-Hydroxy-6-oxo-(2'-aminophenyl)-hexa-2,4-dienoate	C12H11NO4	M+CH3COO	292.084	292.083	5.82027	109.58	NA	NA	0.972492	MS1+surrogate MS2 matches	level3
M297T46C19418	M297T46	C19418	cis-9,10-Epoxystearic acid	C18H34O3	M-H	297.243	297.243	-1.3457	46.185	NA	NA	0.990973	MS1+surrogate MS2 matches	level3
M299T252C05817	M299T252	C05817	(1R,6R)-6-Hydroxy-2-succinylcyclohexa-2,4-diene-1-carboxylate	C11H12O6	M+CH3COO	299.082	299.077	15.0463	252.371	NA	NA	0.923289	MS1+surrogate MS2 matches	level3
M302T295_2C03539	M302T295_2	C03539	S-Ribosyl-L-homocysteine	C9H17NO6S	M+Cl	302.049	302.047	5.29719	294.68	NA	NA	0.998117	MS1+surrogate MS2 matches	level3
M313T84C19621	M313T84	C19621	9,10,18-Trihydroxystearate	C18H36O5	M-H-H2O	313.238	313.238	-1.27698	84.205	NA	NA	0.665418	MS1+surrogate MS2 matches	level3
M317T385C01286	M317T385	C01286	2-Dehydro-3-deoxy-6-phospho-D-galactonate	C6H11O9P	M+CH3COO	317.026	317.028	-7.25488	384.948	NA	NA	1	MS1+surrogate MS2 matches	level3
M317T385C04442	M317T385	C04442	2-Dehydro-3-deoxy-6-phospho-D-gluconate	C6H11O9P	M+CH3COO	317.026	317.028	-7.25488	384.948	NA	NA	1	MS1+surrogate MS2 matches	level3
M317T385C06893	M317T385	C06893	2-Deoxy-5-keto-D-gluconic acid 6-phosphate	C6H11O9P	M+CH3COO	317.026	317.028	-7.25488	384.948	NA	NA	0.984743	MS1+surrogate MS2 matches	level3
M317T385C01236	M317T385	C01236	D-Glucono-1,5-lactone 6-phosphate	C6H11O9P	M+CH3COO	317.026	317.028	-7.25488	384.948	NA	NA	0.808734	MS1+surrogate MS2 matches	level3
M317T385C20668	M317T385	C20668	3-Dehydro-D-glucose 6-phosphate	C6H11O9P	M+CH3COO	317.026	317.028	-7.25488	384.948	NA	NA	0.808734	MS1+surrogate MS2 matches	level3
M324T293C16625	M324T293	C16625	Isoniazid alpha-ketoglutaric acid	C11H11N3O5	M+CH3COO	324.08	324.084	-12.6511	292.619	NA	NA	0.904534	MS1+surrogate MS2 matches	level3
M328T454C04133	M328T454	C04133	N-Acetyl-L-glutamate 5-phosphate	C7H12NO8P	M+CH3COO	328.046	328.044	5.48707	453.854	NA	NA	1	MS1+surrogate MS2 matches	level3
M328T280C02353	M328T280	C02353	2',3'-Cyclic AMP	C10H12N5O6P	M-H	328.045	328.045	-0.304836	280.397	NA	NA	0.875404	MS1+surrogate MS2 matches	level3
M334T385_2C04540	M334T385_2	C04540	N4-(Acetyl-beta-D-glucosaminyl)asparagine	C12H21N3O8	M-H	334.125	334.126	-0.897866	384.693	NA	NA	0.998985	MS1+surrogate MS2 matches	level3
M335T45C19620	M335T45	C19620	9,10-Epoxy-18-hydroxystearate	C18H34O4	M-2H+Na	335.223	335.22	6.26454	45.227	NA	NA	0.875713	MS1+surrogate MS2 matches	level3
M337T47C07289	M337T47	C07289	Crepenynate	C18H30O2	M+CH3COO	337.238	337.238	-2.66874	46.8	NA	NA	0.704967	MS1+surrogate MS2 matches	level3
M339T279C01093	M339T279	C01093	Cellobiono-1,5-lactone	C12H20O11	M-H	339.093	339.093	-1.47452	278.99	NA	NA	1	MS1+surrogate MS2 matches	level3
M339T279C05731	M339T279	C05731	3-Ketosucrose	C12H20O11	M-H	339.093	339.093	-1.47452	278.99	NA	NA	1	MS1+surrogate MS2 matches	level3
M339T279C05403	M339T279	C05403	3-Ketolactose	C12H20O11	M-H	339.093	339.093	-1.47452	278.99	NA	NA	1	MS1+surrogate MS2 matches	level3
M341T443C05400	M341T443	C05400	Epimelibiose	C12H22O11	M-H	341.108	341.109	-1.17265	443.215	NA	NA	0.998576	MS1+surrogate MS2 matches	level3
M341T443C01728	M341T443	C01728	Mannobiose	C12H22O11	M-H	341.108	341.109	-1.17265	443.215	NA	NA	0.998576	MS1+surrogate MS2 matches	level3
M346T169_1C05143	M346T169_1	C05143	Dhurrin	C14H17NO7	M+Cl	346.072	346.07	7.22397	168.535	NA	NA	0.998576	MS1+surrogate MS2 matches	level3
M373T169C08565	M373T169	C08565	Portulacaxanthin II	C18H18N2O7	M-H	373.1	373.104	-10.7209	168.627	NA	NA	0.999826	MS1+surrogate MS2 matches	level3
M383T352C02130	M383T352	C02130	Acetyl-maltose	C14H24O12	M-H	383.119	383.12	-2.08812	351.982	NA	NA	0.91091	MS1+surrogate MS2 matches	level3
M387T392C06118	M387T392	C06118	4-(4-Deoxy-alpha-D-gluc-4-enuronosyl)-D-galacturonate	C12H16O12	M+Cl	387.038	387.034	11.6269	391.775	NA	NA	0.999943	MS1+surrogate MS2 matches	level3
M398T269C19154	M398T269	C19154	7,8-Didemethyl-8-hydroxy-5-deazariboflavin	C16H17N3O7	M+Cl	398.072	398.076	-9.0435	269.305	NA	NA	0.985686	MS1+surrogate MS2 matches	level3
M399T275C02999	M399T275	C02999	N-Acetylmuramoyl-Ala	C14H24N2O9	M+Cl	399.114	399.118	-9.521	275.197	NA	NA	0.99982	MS1+surrogate MS2 matches	level3
M416T427C15563	M416T427	C15563	2-Amino-5-formylamino-6-(5-phospho-D-ribosylamino)pyrimidin-4(3H)-one	C10H16N5O9P	M+Cl	416.035	416.038	-7.93197	427.214	NA	NA	0.995115	MS1+surrogate MS2 matches	level3
M421T46C00187	M421T46	C00187	Cholesterol	C27H46O	M+Cl	421.328	421.324	9.25653	45.53	NA	NA	0.737928	MS1+surrogate MS2 matches	level3
M453T184C17440	M453T184	C17440	Tetrahydrogeranylgeranyl diphosphate	C20H40O7P2	M-H	453.219	453.218	4.19225	183.903	NA	NA	0.83205	MS1+surrogate MS2 matches	level3
M470T295C03204	M470T295	C03204	10-Formyldihydrofolate	C20H21N7O7	M-H	470.144	470.143	1.27621	294.601	NA	NA	0.746964	MS1+surrogate MS2 matches	level3
M492T174C01610	M492T174	C01610	Puromycin	C22H29N7O5	M-2H+Na	492.198	492.198	1.42219	173.74	NA	NA	0.669439	MS1+surrogate MS2 matches	level3
M639T288C05928	M639T288	C05928	(6R)-10-Formyltetrahydropteroyldiglutamate	C25H30N8O10	M-2H+K	639.157	639.157	-0.156456	288.076	NA	NA	0.998662	MS1+surrogate MS2 matches	level3

## Sheet: head_Positive
Metabolite	peak.name	KEGG.ID	compound.name	formula	adduct	mz	theo_mz	mass_error(ppm)	RT	RT_lib	RT_error(s)	MS2_score	identification methods	confidence_level
M90T326C00041	M90T326	C00041	L-Alanine	C3H7NO2	M+H	90.0556	90.055	6.6626	326.343	337.828	-11.4852	0.9999	MS1+RT+MS2 matches	level1
M104T351_2C00334	M104T351_2	C00334	4-Aminobutanoate	C4H9NO2	M+H	104.071	104.071	5.76532	350.626	364.111	-13.4846	0.944	MS1+RT+MS2 matches	level1
M116T293_2C00763	M116T293_2	C00763	D-Proline	C5H9NO2	M+H	116.072	116.071	9.47699	292.657	299.265	-6.6078	0.9995	MS1+RT+MS2 matches	level1
M116T293_2C00148	M116T293_2	C00148	L-Proline	C5H9NO2	M+H	116.072	116.071	9.47699	292.657	298.954	-6.29723	0.9995	MS1+RT+MS2 matches	level1
M118T252_2C00719	M118T252_2	C00719	Betaine	C5H11NO2	M+H	118.087	118.086	4.23419	252.162	264.125	-11.9625	0.9861	MS1+RT+MS2 matches	level1
M124T200C00253	M124T200	C00253	Nicotinate	C6H5NO2	M+H	124.039	124.039	0	199.781	216.802	-17.0213	0.9937	MS1+RT+MS2 matches	level1
M126T274_2C00245	M126T274_2	C00245	Taurine	C2H7NO3S	M+H	126.022	126.022	2.38054	274.463	288.332	-13.8695	0.9983	MS1+RT+MS2 matches	level1
M134T368C00049	M134T368	C00049	L-Aspartate	C4H7NO4	M+H	134.045	134.045	-1.49204	368.135	397.817	-29.6819	0.8131	MS1+RT+MS2 matches	level1
M136T148C00147	M136T148	C00147	Adenine	C5H5N5	M+H	136.063	136.062	8.81952	148.429	153.113	-4.68371	0.9993	MS1+RT+MS2 matches	level1
M137T157_2C00262	M137T157_2	C00262	Hypoxanthine	C5H4N4O	M+H	137.047	137.046	5.83746	156.517	161.246	-4.72858	0.9941	MS1+RT+MS2 matches	level1
M139T266C00785	M139T266	C00785	Urocanate	C6H6N2O2	M+H	139.051	139.05	5.03415	266.075	278.571	-12.4958	0.9897	MS1+RT+MS2 matches	level1
M146T335_2C01035	M146T335_2	C01035	4-Guanidinobutanoate	C5H11N3O2	M+H	146.092	146.092	0	335.227	342.553	-7.32588	0.9605	MS1+RT+MS2 matches	level1
M147T356C00064	M147T356	C00064	L-Glutamine	C5H10N2O3	M+H	147.076	147.076	6.76356e-09	356.456	365.342	-8.88605	0.9967	MS1+RT+MS2 matches	level1
M150T271C00073	M150T271	C00073	L-Methionine	C5H11NO2S	M+H	150.058	150.058	-1.99922	271.494	276.34	-4.84619	0.9878	MS1+RT+MS2 matches	level1
M162T334_2C00318	M162T334_2	C00318	L-Carnitine	C7H15NO3	M+H	162.114	162.112	8.63598	333.506	346.117	-12.6107	0.9361	MS1+RT+MS2 matches	level1
M166T245C00079	M166T245	C00079	L-Phenylalanine	C9H11NO2	M+H	166.086	166.086	-0.602097	245	250.856	-5.85583	0.9991	MS1+RT+MS2 matches	level1
M170T369C01152	M170T369	C01152	N(pi)-Methyl-L-histidine	C7H11N3O2	M+H	170.093	170.092	1.76375	369.39	366.158	3.23196	0.9966	MS1+RT+MS2 matches	level1
M175T522C00062	M175T522	C00062	L-Arginine	C6H14N4O2	M+H	175.12	175.119	7.42352	521.692	494.994	26.6983	0.999	MS1+RT+MS2 matches	level1
M189T331C02727	M189T331	C02727	N6-Acetyl-L-lysine	C8H16N2O3	M+H	189.124	189.123	0.528755	330.806	337.514	-6.70821	0.9977	MS1+RT+MS2 matches	level1
M190T167C01717	M190T167	C01717	4-Hydroxy-2-quinolinecarboxylic acid	C10H7NO3	M+H	190.05	190.05	5.2342e-09	166.508	182.157	-15.6492	0.9985	MS1+RT+MS2 matches	level1
M201T377C03740	M201T377	C03740	(5-L-Glutamyl)-L-amino acid	C8H14N2O5	M+H-H2O	201.087	201.088	-0.994592	377.08	401.086	-24.0056	0.9558	MS1+RT+MS2 matches	level1
M204T285_2C02571	M204T285_2	C02571	O-Acetylcarnitine	C9H17NO4	M+H	204.124	204.124	2.9394	284.931	299.16	-14.2291	0.9997	MS1+RT+MS2 matches	level1
M220T252C00864	M220T252	C00864	Pantothenate	C9H17NO5	M+H	220.119	220.118	4.99732	252.108	269.348	-17.2395	0.9752	MS1+RT+MS2 matches	level1
M228T192C00881	M228T192	C00881	Deoxycytidine	C9H13N3O4	M+H	228.098	228.098	1.75363	191.749	196.901	-5.15169	0.998	MS1+RT+MS2 matches	level1
M238T239C06313	M238T239	C06313	Biopterin	C9H11N5O3	M+H	238.094	238.093	4.17802e-09	239.329	246.672	-7.3429	0.934	MS1+RT+MS2 matches	level1
M244T225C00475	M244T225	C00475	Cytidine	C9H13N3O5	M+H	244.093	244.093	4.19177e-09	224.66	234.107	-9.44677	0.9995	MS1+RT+MS2 matches	level1
M268T159C00212	M268T159	C00212	Adenosine	C10H13N5O4	M+H	268.105	268.104	4.47587	158.857	164.925	-6.06758	0.9999	MS1+RT+MS2 matches	level1
M298T100C00170	M298T100	C00170	5'-Methylthioadenosine	C11H15N5O3S	M+H	298.097	298.097	1.67731	99.782	96.3363	3.44572	0.9995	MS1+RT+MS2 matches	level1
M332T402C00360	M332T402	C00360	dAMP	C10H14N5O6P	M+H	332.075	332.075	0	402.038	416.517	-14.4786	0.9999	MS1+RT+MS2 matches	level1
M348T415C00020	M348T415	C00020	AMP	C10H14N5O7P	M+H	348.07	348.07	0.287298	415.311	427.546	-12.2349	0.9981	MS1+RT+MS2 matches	level1
M377T197C00255	M377T197	C00255	Riboflavin	C17H20N4O6	M+H	377.145	377.146	-0.530299	197.185	208.757	-11.572	0.9938	MS1+RT+MS2 matches	level1
M400T148C02990	M400T148	C02990	L-Palmitoylcarnitine	C23H45NO4	M+H	400.344	400.342	3.74679	147.55	165.231	-17.6812	0.9944	MS1+RT+MS2 matches	level1
M489T418C00307	M489T418	C00307	CDP-choline	C14H26N4O11P2	M+H	489.114	489.115	-1.84006	417.687	437.703	-20.0164	0.9874	MS1+RT+MS2 matches	level1
M608T405C00043	M608T405	C00043	UDP-N-acetyl-alpha-D-glucosamine	C17H27N3O17P2	M+H	608.088	608.089	-1.15115	405.461	423.081	-17.6202	0.9328	MS1+RT+MS2 matches	level1
M664T414C00003	M664T414	C00003	NAD+	C21H27N7O14P2	M+H	664.115	664.117	-3.16209	413.77	433.014	-19.2439	0.984	MS1+RT+MS2 matches	level1
M786T372C00016	M786T372	C00016	FAD	C27H33N9O15P2	M+H	786.164	786.164	-1.0176	372.275	399.333	-27.0581	0.9832	MS1+RT+MS2 matches	level1
M112T373C00388	M112T373	C00388	Histamine	C5H9N3	M+H	112.087	112.087	3.56866	372.654	359.09	13.564	0.9864	MS1+RT+MS2 matches	level1
M132T258C00123	M132T258	C00123	L-Leucine	C6H13NO2	M+H	132.102	132.102	-2.27097	257.628	261.48	-3.852	0.8417	MS1+RT+MS2 matches	level1
M284T244C00387	M284T244	C00387	Guanosine	C10H13N5O5	M+H	284.1	284.099	2.11194	243.636	256.106	-12.4704	0.9999	MS1+RT+MS2 matches	level1
M505T428_2C00492	M505T428_2	C00492	Raffinose	C18H32O16	M+H	505.175	505.176	-1.97951	427.538	436.774	-9.23556	0.8227	MS1+RT+MS2 matches	level1
M684T469C01613	M684T469	C01613	Stachyose	C24H42O21	M+NH4	684.255	684.256	-1.89987	469.152	486.756	-17.6043	0.8426	MS1+RT+MS2 matches	level1
M130T276C01879	M130T276	C01879	Pidolic acid	C5H7NO3	M+H	130.05	130.05	-0.768936	276.172	296.798	-20.6261	0.9202	MS1+RT+MS2 matches	level1
M173T416C00093	M173T416	C00093	sn-Glycerol 3-phosphate	C3H9O6P	M+H	173.021	173.021	0	416.354	434.133	-17.7793	0.996	MS1+RT+MS2 matches	level1
M189T521C03793	M189T521	C03793	N6,N6,N6-Trimethyl-L-lysine	C9H20N2O2	M+H	189.16	189.16	-0.528654	521.301	506.134	15.167	0.9988	MS1+RT+MS2 matches	level1
M245T152C00299	M245T152	C00299	Uridine	C9H12N2O6	M+H	245.077	245.077	2.44821	152.137	157.711	-5.57389	0.9964	MS1+RT+MS2 matches	level1
M103T334C00164	M103T334	C00164	Acetoacetate	C4H6O3	M+H	103.039	103.039	-1.94101	333.506	NA	NA	0.8424	MS1+MS2 matches	level2
M148T373C00025	M148T373	C00025	L-Glutamate	C5H9NO4	M+H	148.06	148.06	-1.3508	373.118	NA	NA	0.9881	MS1+MS2 matches	level2
M150T155C06771	M150T155	C06771	Triethanolamine	C6H15NO3	M+H	150.112	150.112	-2.66467	155.088	NA	NA	0.982	MS1+MS2 matches	level2
M175T562C02385	M175T562	C02385	Amino acid(Arg-)	C6H14N4O2	M+H	175.12	175.119	5.13936	562.41	NA	NA	0.985	MS1+MS2 matches	level2
M175T522C02385	M175T522	C02385	Amino acid(Arg-)	C6H14N4O2	M+H	175.12	175.119	7.42352	521.692	NA	NA	0.9848	MS1+MS2 matches	level2
M384T409C00611	M384T409	C00611	N-Acetyllactosamine	C14H25NO11	M+H	384.15	384.15	0	408.622	NA	NA	0.8111	MS1+MS2 matches	level2
M405T405C00015	M405T405	C00015	UDP	C9H14N2O12P2	M+H	405.009	405.01	-1.97526	405.137	NA	NA	0.9991	MS1+MS2 matches	level2
M190T144C01717	M190T144	C01717	4-Hydroxy-2-quinolinecarboxylic acid	C10H7NO3	M+H	190.053	190.05	16.8377	143.708	NA	NA	0.9893	MS1+MS2 matches	level2
M84T277C01234	M84T277	C01234	1-Aminocyclopropane-1-carboxylate	C4H7NO2	M+H-H2O	84.0443	84.0444	-1.18985	276.686	NA	NA	1	MS1+MS2 matches	level2
M103T250C00164	M103T250	C00164	Acetoacetate	C4H6O3	M+H	103.04	103.039	7.76405	249.767	NA	NA	0.8424	MS1+MS2 matches	level2
M189T367_2C12989	M189T367_2	C12989	N2-Acetyl-L-lysine	C8H16N2O3	M+H	189.123	189.123	-0.528755	367.041	NA	NA	0.996	MS1+MS2 matches	level2
M189T240C12989	M189T240	C12989	N2-Acetyl-L-lysine	C8H16N2O3	M+H	189.123	189.123	-1.05751	240.023	NA	NA	0.9858	MS1+MS2 matches	level2
M244T110C08322	M244T110	C08322	Myristoleic acid	C14H26O2	M+NH4	244.227	244.227	4.18947e-09	109.841	NA	NA	0.8905	MS1+MS2 matches	level2
M667T469C02052	M667T469	C02052	Maltotetraose	C24H42O21	M+H	667.228	667.229	-2.2481	468.853	NA	NA	0.9389	MS1+MS2 matches	level2
M76T307C01104	M76T307	C01104	Trimethylamine N-oxide	C3H9NO	M+H	76.0757	76.0757	0	307.133	NA	NA	0.9918	MS1+MS2 matches	level2
M84T356C01234	M84T356	C01234	1-Aminocyclopropane-1-carboxylate	C4H7NO2	M+H-H2O	84.0449	84.0444	5.94924	356.496	NA	NA	1	MS1+MS2 matches	level2
M84T373C01234	M84T373	C01234	1-Aminocyclopropane-1-carboxylate	C4H7NO2	M+H-H2O	84.0446	84.0444	2.37969	373.093	NA	NA	1	MS1+MS2 matches	level2
M119T204C02170	M119T204	C02170	Methylmalonate	C4H6O4	M+H	119.035	119.034	10.0812	203.614	NA	NA	0.8149	MS1+MS2 matches	level2
M174T121C06325	M174T121	C06325	2-Quinolinecarboxylic acid	C10H7NO2	M+H	174.051	174.055	-20.6831	120.551	NA	NA	0.9997	MS1+MS2 matches	level2
M175T332C02385	M175T332	C02385	Amino acid(Arg-)	C6H14N4O2	M+H	175.12	175.119	6.28144	332.085	NA	NA	0.9881	MS1+MS2 matches	level2
M181T377C00267	M181T377	C00267	alpha-D-Glucose	C6H12O6	M+H	181.071	181.071	0	377.493	NA	NA	1	MS1+MS2 matches	level2
M181T377C00247	M181T377	C00247	L-Sorbose	C6H12O6	M+H	181.071	181.071	0	377.493	NA	NA	0.8379	MS1+MS2 matches	level2
M183T253C00392	M183T253	C00392	Mannitol	C6H14O6	M+H	183.088	183.086	8.73905	252.821	NA	NA	0.9043	MS1+MS2 matches	level2
M213T344C05422	M213T344	C05422	Dehydroascorbate	C6H6O6	M+K	212.975	212.98	-21.5983	343.975	NA	NA	1	MS1+MS2 matches	level2
M213T327C05422	M213T327	C05422	Dehydroascorbate	C6H6O6	M+K	212.979	212.98	-1.87811	327.067	NA	NA	1	MS1+MS2 matches	level2
M239T416C00279	M239T416	C00279	D-Erythrose 4-phosphate	C4H9O7P	M+K	238.967	238.972	-18.4122	416.288	NA	NA	0.8618	MS1+MS2 matches	level2
M325T345C01728	M325T345	C01728	Mannobiose	C12H22O11	M+H-H2O	325.113	325.113	0.307585	345.116	NA	NA	0.845	MS1+MS2 matches	level2
M325T345C00252	M325T345	C00252	Isomaltose	C12H22O11	M+H-H2O	325.113	325.113	0.307585	345.116	NA	NA	0.8284	MS1+MS2 matches	level2
M104T297C02356	M104T297	C02356	(S)-2-Aminobutanoate	C4H9NO2	M+H	104.07	104.071	-1.92177	296.916	NA	NA	0.910281	MS1+surrogate MS2 matches	level3
M111T187C05130	M111T187	C05130	Imidazole-4-acetaldehyde	C5H6N2O	M+H	111.056	111.055	3.60181	187.39	NA	NA	0.775074	MS1+surrogate MS2 matches	level3
M116T192C00414	M116T192	C00414	Cyclohexanone	C6H10O	M+NH4	116.107	116.107	-1.72255	192.405	NA	NA	0.902417	MS1+surrogate MS2 matches	level3
M130T337C02647	M130T337	C02647	4-Guanidinobutanal	C5H11N3O	M+H	130.097	130.097	0	337.456	NA	NA	0.927436	MS1+surrogate MS2 matches	level3
M132T243C03065	M132T243	C03065	3-Guanidinopropanoate	C4H9N3O2	M+H	132.081	132.077	28.014	243.216	NA	NA	0.972933	MS1+surrogate MS2 matches	level3
M141T326C00227	M141T326	C00227	Acetyl phosphate	C2H5O5P	M+H	140.995	140.995	0	326.356	NA	NA	0.884274	MS1+surrogate MS2 matches	level3
M145T316C03078	M145T316	C03078	4-Guanidinobutanamide	C5H12N4O	M+H	145.108	145.108	-2.06742	315.789	NA	NA	0.968055	MS1+surrogate MS2 matches	level3
M147T220C21029	M147T220	C21029	(R)-3-Ureidoisobutyrate	C5H10N2O3	M+H	147.077	147.076	4.07951	220.236	NA	NA	0.580319	MS1+surrogate MS2 matches	level3
M156T310C01210	M156T310	C01210	N-Methylethanolamine phosphate	C3H10NO4P	M+H	156.042	156.042	-0.640853	310.183	NA	NA	0.636536	MS1+surrogate MS2 matches	level3
M166T401C02989	M166T401	C02989	L-Methionine S-oxide	C5H11NO3S	M+H	166.053	166.053	-0.602216	400.675	NA	NA	1	MS1+surrogate MS2 matches	level3
M166T401C15998	M166T401	C15998	L-Methionine (R)-S-oxide	C5H11NO3S	M+H	166.053	166.053	-0.602216	400.675	NA	NA	1	MS1+surrogate MS2 matches	level3
M166T401C15999	M166T401	C15999	L-Methionine (S)-S-oxide	C5H11NO3S	M+H	166.053	166.053	-0.602216	400.675	NA	NA	1	MS1+surrogate MS2 matches	level3
M174T334C03771	M174T334	C03771	5-Guanidino-2-oxopentanoate	C6H11N3O3	M+H	174.087	174.087	0	333.935	NA	NA	0.676015	MS1+surrogate MS2 matches	level3
M174T306C03771	M174T306	C03771	5-Guanidino-2-oxopentanoate	C6H11N3O3	M+H	174.088	174.087	4.5954	305.819	NA	NA	0.928209	MS1+surrogate MS2 matches	level3
M188T356C00118	M188T356	C00118	D-Glyceraldehyde 3-phosphate	C3H7O6P	M+NH4	188.035	188.032	18.6139	355.656	NA	NA	1	MS1+surrogate MS2 matches	level3
M188T371C00118	M188T371	C00118	D-Glyceraldehyde 3-phosphate	C3H7O6P	M+NH4	188.035	188.032	16.4866	370.924	NA	NA	0.646165	MS1+surrogate MS2 matches	level3
M188T386C00118	M188T386	C00118	D-Glyceraldehyde 3-phosphate	C3H7O6P	M+NH4	188.035	188.032	15.9547	385.782	NA	NA	1	MS1+surrogate MS2 matches	level3
M199T334C04771	M199T334	C04771	L-Mimosine	C8H10N2O4	M+H	199.071	199.071	-0.502332	334.132	NA	NA	0.728842	MS1+surrogate MS2 matches	level3
M199T334C06660	M199T334	C06660	Clavaminic acid	C8H10N2O4	M+H	199.071	199.071	-0.502332	334.132	NA	NA	0.553847	MS1+surrogate MS2 matches	level3
M200T287_2C16355	M200T287_2	C16355	7-Methyluric acid	C6H6N4O3	M+NH4	200.078	200.078	0	287.421	NA	NA	0.898344	MS1+surrogate MS2 matches	level3
M202T193C06582	M202T193	C06582	2-Hydroxy-6-oxo-7-methylocta-2,4-dienoate	C9H12O4	M+NH4	202.108	202.107	0.989572	193.065	NA	NA	0.958418	MS1+surrogate MS2 matches	level3
M217T196C12448	M217T196	C12448	Ecgonine methyl ester	C10H17NO3	M+NH4	217.155	217.155	0	195.752	NA	NA	0.830637	MS1+surrogate MS2 matches	level3
M219T385C03738	M219T385	C03738	gamma-L-Glutamyl-D-alanine	C8H14N2O5	M+H	219.098	219.098	1.82567	384.656	NA	NA	0.999879	MS1+surrogate MS2 matches	level3
M219T443C04020	M219T443	C04020	D-Lysopine	C9H18N2O4	M+H	219.134	219.134	0.912684	442.758	NA	NA	0.998918	MS1+surrogate MS2 matches	level3
M226T294C11355	M226T294	C11355	4-Amino-4-deoxychorismate	C10H11NO5	M+H	226.075	226.071	15.4819	293.86	NA	NA	0.992715	MS1+surrogate MS2 matches	level3
M226T294C18054	M226T294	C18054	2-Amino-2-deoxyisochorismate	C10H11NO5	M+H	226.075	226.071	15.4819	293.86	NA	NA	0.993473	MS1+surrogate MS2 matches	level3
M245T390C00826	M245T390	C00826	L-Arogenate	C10H13NO5	M+NH4	245.113	245.113	0.815949	390.413	NA	NA	0.734769	MS1+surrogate MS2 matches	level3
M246T397C05340	M246T397	C05340	beta-Alanyl-L-arginine	C9H19N5O3	M+H	246.156	246.156	0.406246	397.101	NA	NA	0.999732	MS1+surrogate MS2 matches	level3
M255T366C03415	M255T366	C03415	N2-Succinyl-L-ornithine	C9H16N2O5	M+Na	255.097	255.095	8.62423	366.021	NA	NA	0.983575	MS1+surrogate MS2 matches	level3
M265T163C10497	M265T163	C10497	Feruloylputrescine	C14H20N2O3	M+H	265.155	265.155	1.50855	163.253	NA	NA	0.585346	MS1+surrogate MS2 matches	level3
M275T398C03296	M275T398	C03296	N2-Succinyl-L-arginine	C10H18N4O5	M+H	275.136	275.135	3.63458	398.108	NA	NA	0.907935	MS1+surrogate MS2 matches	level3
M215T269C01909	M215T269	C01909	Dethiobiotin	C10H18N2O3	M+H	215.139	215.139	4.75591e-09	269.071	NA	NA	0.99874	MS1+surrogate MS2 matches	level3
M225T265C03227	M225T265	C03227	3-Hydroxy-L-kynurenine	C10H12N2O4	M+H	225.085	225.087	-9.32973	264.69	NA	NA	0.982024	MS1+surrogate MS2 matches	level3
M269T203C00294	M269T203	C00294	Inosine	C10H12N4O5	M+H	269.089	269.088	2.22975	203.415	NA	NA	0.976221	MS1+surrogate MS2 matches	level3
M381T378C00089	M381T378	C00089	Sucrose	C12H22O11	M+K	381.08	381.079	1.04965	377.71	NA	NA	0.982889	MS1+surrogate MS2 matches	level3
M60T257C00565	M60T257	C00565	Trimethylamine	C3H9N	M+H	60.081	60.0808	3.32885	256.692	NA	NA	0.806789	MS1+surrogate MS2 matches	level3
M159T372C01109	M159T372	C01109	4-Methylene-L-glutamine	C6H10N2O3	M+H	159.076	159.076	-1.25726	372.344	NA	NA	0.626222	MS1+surrogate MS2 matches	level3
M171T115C05135	M171T115	C05135	4-(beta-Acetylaminoethyl)imidazole	C7H11N3O	M+NH4	171.126	171.124	9.34994	115.144	NA	NA	0.934522	MS1+surrogate MS2 matches	level3
M186T265C05577	M186T265	C05577	3,4-Dihydroxymandelaldehyde	C8H8O4	M+NH4	186.076	186.076	1.07483	264.522	NA	NA	0.688018	MS1+surrogate MS2 matches	level3
M188T327C16069	M188T327	C16069	3-Sulfolactate	C3H6O6S	M+NH4	188.023	188.022	2.12741	326.826	NA	NA	0.999317	MS1+surrogate MS2 matches	level3
M188T327C17205	M188T327	C17205	(R)-2-O-Sulfolactate	C3H6O6S	M+NH4	188.023	188.022	2.12741	326.826	NA	NA	0.600976	MS1+surrogate MS2 matches	level3
M205T272C04210	M205T272	C04210	N5-(L-1-Carboxyethyl)-L-ornithine	C8H16N2O4	M+H	205.118	205.118	-3.90019	272.152	NA	NA	0.732476	MS1+surrogate MS2 matches	level3
M205T351C04210	M205T351	C04210	N5-(L-1-Carboxyethyl)-L-ornithine	C8H16N2O4	M+H	205.118	205.118	-0.487524	350.8	NA	NA	0.969598	MS1+surrogate MS2 matches	level3
M205T351C03955	M205T351	C03955	N6-Acetyl-N6-hydroxy-L-lysine	C8H16N2O4	M+H	205.118	205.118	-0.487524	350.8	NA	NA	0.600747	MS1+surrogate MS2 matches	level3
M235T381C04690	M235T381	C04690	2-(Hydroxymethyl)-3-(acetamidomethylene)succinate	C8H11NO6	M+NH4	235.093	235.093	0.850729	380.637	NA	NA	0.780011	MS1+surrogate MS2 matches	level3
M255T323C05401	M255T323	C05401	3-beta-D-Galactosyl-sn-glycerol	C9H18O8	M+H	255.107	255.107	0	323.293	NA	NA	0.893594	MS1+surrogate MS2 matches	level3
M282T180C02934	M282T180	C02934	3-Dehydrosphinganine	C18H37NO2	M+H-H2O	282.279	282.279	1.06278	179.955	NA	NA	0.972805	MS1+surrogate MS2 matches	level3
M290T334_1C16198	M290T334_1	C16198	(Z)-4-(2-Hydroxy-5-sulfonatophenyl)-2-oxo-3-butenoate	C10H8O7S	M+NH4	290.033	290.033	-0.689577	333.51	NA	NA	0.645543	MS1+surrogate MS2 matches	level3
M363T408C05403	M363T408	C05403	3-Ketolactose	C12H20O11	M+Na	363.09	363.09	-0.275414	408.248	NA	NA	0.990605	MS1+surrogate MS2 matches	level3
M363T408C01093	M363T408	C01093	Cellobiono-1,5-lactone	C12H20O11	M+Na	363.09	363.09	-0.275414	408.248	NA	NA	0.990605	MS1+surrogate MS2 matches	level3
M420T304C04352	M420T304	C04352	(R)-4'-Phosphopantothenoyl-L-cysteine	C12H23N2O9PS	M+NH4	420.123	420.12	8.09292	304.312	NA	NA	0.871388	MS1+surrogate MS2 matches	level3
M510T378C20641	M510T378	C20641	L-Threonylcarbamoyladenylate	C15H21N6O11P	M+NH4	510.13	510.135	-8.62518	378.322	NA	NA	0.762734	MS1+surrogate MS2 matches	level3
M120T346C08262	M120T346	C08262	3-Methylbutanoic acid	C5H10O2	M+NH4	120.103	120.102	4.99575	346.166	NA	NA	0.704314	MS1+surrogate MS2 matches	level3
M131T206C03912	M131T206	C03912	(S)-1-Pyrroline-5-carboxylate	C5H7NO2	M+NH4	131.082	131.082	0.762884	206.188	NA	NA	0.66575	MS1+surrogate MS2 matches	level3
M131T206C03564	M131T206	C03564	1-Pyrroline-2-carboxylate	C5H7NO2	M+NH4	131.082	131.082	0.762884	206.188	NA	NA	0.66575	MS1+surrogate MS2 matches	level3
M134T137C00561	M134T137	C00561	Mandelonitrile	C8H7NO	M+H	134.06	134.06	-1.49187	136.842	NA	NA	0.642576	MS1+surrogate MS2 matches	level3
M145T247C03078	M145T247	C03078	4-Guanidinobutanamide	C5H12N4O	M+H	145.109	145.108	6.8914	247.273	NA	NA	0.719177	MS1+surrogate MS2 matches	level3
M149T141C01108	M149T141	C01108	1,2,3-Trihydroxybenzene	C6H6O3	M+Na	149.024	149.021	18.1183	141.236	NA	NA	0.929171	MS1+surrogate MS2 matches	level3
M150T276C06103	M150T276	C06103	6-Hydroxyhexanoic acid	C6H12O3	M+NH4	150.112	150.112	-1.9985	276.365	NA	NA	0.586352	MS1+surrogate MS2 matches	level3
M174T401C03771	M174T401	C03771	5-Guanidino-2-oxopentanoate	C6H11N3O3	M+H	174.088	174.087	3.44655	401.38	NA	NA	0.958649	MS1+surrogate MS2 matches	level3
M203T241C12449	M203T241	C12449	Pseudoecgonine	C9H15NO3	M+NH4	203.139	203.139	0.492274	240.751	NA	NA	0.684075	MS1+surrogate MS2 matches	level3
M203T241C10858	M203T241	C10858	Ecgonine	C9H15NO3	M+NH4	203.139	203.139	0.492274	240.751	NA	NA	0.684075	MS1+surrogate MS2 matches	level3
M212T301C02427	M212T301	C02427	L-Homocitrulline	C7H15N3O3	M+Na	212.103	212.101	11.3154	300.962	NA	NA	0.980204	MS1+surrogate MS2 matches	level3
M221T225C19716	M221T225	C19716	N-Hydroxy-L-tryptophan	C11H12N2O3	M+H	221.091	221.092	-2.7138	225.112	NA	NA	0.999776	MS1+surrogate MS2 matches	level3
M222T387C12215	M222T387	C12215	Iminoerythrose 4-phosphate	C4H10NO6P	M+Na	222.014	222.014	-0.450422	386.784	NA	NA	0.774597	MS1+surrogate MS2 matches	level3
M248T420C05931	M248T420	C05931	N-Succinyl-L-glutamate	C9H13NO7	M+H	248.077	248.076	2.01551	419.932	NA	NA	0.996236	MS1+surrogate MS2 matches	level3
M249T240C05832	M249T240	C05832	5-Hydroxyindoleacetylglycine	C12H12N2O4	M+H	249.09	249.087	14.0513	239.897	NA	NA	0.942809	MS1+surrogate MS2 matches	level3
M254T183_2C19717	M254T183_2	C19717	N,N-Dihydroxy-L-tryptophan	C11H12N2O4	M+NH4	254.117	254.114	14.1669	182.637	NA	NA	0.993654	MS1+surrogate MS2 matches	level3
M265T339C17226	M265T339	C17226	2-(6'-Methylthio)hexylmalic acid	C11H20O5S	M+H	265.112	265.11	6.78962	339.487	NA	NA	0.943246	MS1+surrogate MS2 matches	level3
M265T339C17227	M265T339	C17227	3-(6'-Methylthio)hexylmalic acid	C11H20O5S	M+H	265.112	265.11	6.78962	339.487	NA	NA	0.816497	MS1+surrogate MS2 matches	level3
M335T411C10517	M335T411	C10517	2-(alpha-D-Glucosyl)-sn-glycerol 3-phosphate	C9H19O11P	M+H	335.074	335.074	0.596883	410.68	NA	NA	0.985237	MS1+surrogate MS2 matches	level3
M335T411C04641	M335T411	C04641	2-(alpha-D-Galactosyl)-sn-glycerol 3-phosphate	C9H19O11P	M+H	335.074	335.074	0.596883	410.68	NA	NA	0.970003	MS1+surrogate MS2 matches	level3
M335T411C04703	M335T411	C04703	alpha-D-Galactosyl-(1,1')-sn-glycerol 3-phosphate	C9H19O11P	M+H	335.074	335.074	0.596883	410.68	NA	NA	0.970003	MS1+surrogate MS2 matches	level3
M336T365C01031	M336T365	C01031	S-Formylglutathione	C11H17N3O7S	M+H	336.087	336.086	4.46314	364.825	NA	NA	0.601929	MS1+surrogate MS2 matches	level3
M342T377C01168	M342T377	C01168	Pseudouridine 5'-phosphate	C9H13N2O9P	M+NH4	342.075	342.07	16.6633	377.086	NA	NA	0.547797	MS1+surrogate MS2 matches	level3
M352T148C16431	M352T148	C16431	trans-Zeatin riboside	C15H21N5O5	M+H	352.165	352.162	10.5065	147.833	NA	NA	0.934101	MS1+surrogate MS2 matches	level3
M375T276C11673	M375T276	C11673	Geniposidic acid	C16H22O10	M+H	375.13	375.129	4.79835	276.241	NA	NA	0.632456	MS1+surrogate MS2 matches	level3
M518T274C16238	M518T274	C16238	Lipoyl-AMP	C18H26N5O8PS2	M+H-H2O	518.091	518.093	-2.5092	274.401	NA	NA	0.878671	MS1+surrogate MS2 matches	level3
M531T124C07032	M531T124	C07032	N-Acetylpuromycin	C24H31N7O6	M+NH4	531.268	531.268	1.50583	123.742	NA	NA	0.755929	MS1+surrogate MS2 matches	level3
M111T187C02560	M111T187	C02560	N-Acetylimidazole	C5H6N2O	M+H	111.056	111.055	3.60181	187.39	NA	NA	0.973349	MS1+surrogate MS2 matches	level3
M111T141C02560	M111T141	C02560	N-Acetylimidazole	C5H6N2O	M+H	111.056	111.055	4.50226	140.631	NA	NA	0.982519	MS1+surrogate MS2 matches	level3
M111T141C21028	M111T141	C21028	(R)-5,6-Dihydrothymine	C5H8N2O2	M+H-H2O	111.056	111.055	4.50226	140.631	NA	NA	0.996333	MS1+surrogate MS2 matches	level3
M111T122C02560	M111T122	C02560	N-Acetylimidazole	C5H6N2O	M+H	111.056	111.055	3.60181	121.623	NA	NA	0.982519	MS1+surrogate MS2 matches	level3
M111T302C19779	M111T302	C19779	beta-Alaninamide	C3H8N2O	M+Na	111.055	111.053	20.7108	301.975	NA	NA	0.534051	MS1+surrogate MS2 matches	level3
M111T159C02560	M111T159	C02560	N-Acetylimidazole	C5H6N2O	M+H	111.056	111.055	2.70136	159.242	NA	NA	0.983651	MS1+surrogate MS2 matches	level3
M122T269C00989	M122T269	C00989	4-Hydroxybutanoic acid	C4H8O3	M+NH4	122.081	122.081	1.63825	269.202	NA	NA	0.604981	MS1+surrogate MS2 matches	level3
M124T320C17234	M124T320	C17234	2-Aminobut-2-enoate	C4H7NO2	M+Na	124.039	124.037	17.7366	320.268	NA	NA	0.997395	MS1+surrogate MS2 matches	level3
M124T320C20905	M124T320	C20905	2-Iminobutanoate	C4H7NO2	M+Na	124.039	124.037	17.7366	320.268	NA	NA	0.999758	MS1+surrogate MS2 matches	level3
M124T320C02926	M124T320	C02926	Homoserine lactone	C4H7NO2	M+Na	124.039	124.037	17.7366	320.268	NA	NA	0.860292	MS1+surrogate MS2 matches	level3
M124T304C17234	M124T304	C17234	2-Aminobut-2-enoate	C4H7NO2	M+Na	124.041	124.037	30.636	304.147	NA	NA	0.999093	MS1+surrogate MS2 matches	level3
M124T304C20905	M124T304	C20905	2-Iminobutanoate	C4H7NO2	M+Na	124.041	124.037	30.636	304.147	NA	NA	0.999093	MS1+surrogate MS2 matches	level3
M124T304C02926	M124T304	C02926	Homoserine lactone	C4H7NO2	M+Na	124.041	124.037	30.636	304.147	NA	NA	0.863135	MS1+surrogate MS2 matches	level3
M128T174C00450	M128T174	C00450	(S)-2,3,4,5-Tetrahydropyridine-2-carboxylate	C6H9NO2	M+H	128.072	128.071	8.58901	173.789	NA	NA	0.938317	MS1+surrogate MS2 matches	level3
M128T174C04092	M128T174	C04092	delta1-Piperideine-2-carboxylate	C6H9NO2	M+H	128.072	128.071	8.58901	173.789	NA	NA	0.896195	MS1+surrogate MS2 matches	level3
M128T174C00090	M128T174	C00090	Catechol	C6H6O2	M+NH4	128.072	128.071	7.80819	173.789	NA	NA	0.938317	MS1+surrogate MS2 matches	level3
M128T174C01751	M128T174	C01751	Resorcinol	C6H6O2	M+NH4	128.072	128.071	7.80819	173.789	NA	NA	0.668481	MS1+surrogate MS2 matches	level3
M128T174C00530	M128T174	C00530	Hydroquinone	C6H6O2	M+NH4	128.072	128.071	7.80819	173.789	NA	NA	0.668481	MS1+surrogate MS2 matches	level3
M134T137C20634	M134T137	C20634	O-Methyl anthranilate	C8H9NO2	M+H-H2O	134.06	134.06	-0.745935	136.842	NA	NA	0.642576	MS1+surrogate MS2 matches	level3
M144T223C01108	M144T223	C01108	1,2,3-Trihydroxybenzene	C6H6O3	M+NH4	144.065	144.066	-3.47064	222.957	NA	NA	0.707643	MS1+surrogate MS2 matches	level3
M146T285_2C03656	M146T285_2	C03656	(S)-5-Amino-3-oxohexanoic acid	C6H11NO3	M+H	146.081	146.081	-1.3691	285.438	NA	NA	0.657596	MS1+surrogate MS2 matches	level3
M151T357C05715	M151T357	C05715	gamma-Amino-gamma-cyanobutanoate	C5H8N2O2	M+Na	151.048	151.048	-1.32408	357.144	NA	NA	0.975885	MS1+surrogate MS2 matches	level3
M155T296C03277	M155T296	C03277	Imidazol-5-yl-pyruvate	C6H6N2O3	M+H	155.043	155.045	-12.2545	296.182	NA	NA	0.888204	MS1+surrogate MS2 matches	level3
M160T172C00637	M160T172	C00637	Indole-3-acetaldehyde	C10H9NO	M+H	160.076	160.076	-0.624704	171.733	NA	NA	0.702038	MS1+surrogate MS2 matches	level3
M170T239C00547	M170T239	C00547	L-Noradrenaline	C8H11NO3	M+H	170.081	170.081	-0.587954	239.033	NA	NA	0.506289	MS1+surrogate MS2 matches	level3
M173T323C02979	M173T323	C02979	Glycerol 2-phosphate	C3H9O6P	M+H	173.021	173.021	1.73389	323.307	NA	NA	0.992759	MS1+surrogate MS2 matches	level3
M173T323C00623	M173T323	C00623	sn-Glycerol 1-phosphate	C3H9O6P	M+H	173.021	173.021	1.73389	323.307	NA	NA	0.992759	MS1+surrogate MS2 matches	level3
M173T323C03189	M173T323	C03189	DL-Glycerol 1-phosphate	C3H9O6P	M+H	173.021	173.021	1.73389	323.307	NA	NA	0.992759	MS1+surrogate MS2 matches	level3
M177T351C02123	M177T351	C02123	3-Propylmalate	C7H12O5	M+H	177.076	177.076	0.56473	350.607	NA	NA	0.775758	MS1+surrogate MS2 matches	level3
M177T351C05994	M177T351	C05994	2-Propylmalate	C7H12O5	M+H	177.076	177.076	0.56473	350.607	NA	NA	0.74277	MS1+surrogate MS2 matches	level3
M179T286C00691	M179T286	C00691	2,4,6/3,5-Pentahydroxycyclohexanone	C6H10O6	M+H	179.051	179.055	-22.898	286.319	NA	NA	0.811677	MS1+surrogate MS2 matches	level3
M182T403C03290	M182T403	C03290	L-threo-3-Phenylserine	C9H11NO3	M+H	182.078	182.081	-15.3778	402.555	NA	NA	0.740766	MS1+surrogate MS2 matches	level3
M189T274C00121	M189T274	C00121	D-Ribose	C5H10O5	M+K	189.018	189.016	9.523	274.427	NA	NA	0.542949	MS1+surrogate MS2 matches	level3
M189T274C00216	M189T274	C00216	D-Arabinose	C5H10O5	M+K	189.018	189.016	9.523	274.427	NA	NA	0.54342	MS1+surrogate MS2 matches	level3
M190T123C20635	M190T123	C20635	Methyl (indol-3-yl)acetate	C11H11NO2	M+H	190.089	190.086	16.8345	123.301	NA	NA	0.618507	MS1+surrogate MS2 matches	level3
M205T285_3C20234	M205T285_3	C20234	5-Guanidino-3-methyl-2-oxopentanoate	C7H13N3O3	M+NH4	205.127	205.13	-14.6249	284.777	NA	NA	0.600677	MS1+surrogate MS2 matches	level3
M206T278_1C00919	M206T278_1	C00919	Choline sulfate	C5H13NO4S	M+Na	206.045	206.046	-4.36796	278.184	NA	NA	0.836114	MS1+surrogate MS2 matches	level3
M206T345C00919	M206T345	C00919	Choline sulfate	C5H13NO4S	M+Na	206.048	206.046	11.6479	344.562	NA	NA	0.745764	MS1+surrogate MS2 matches	level3
M208T122C04546	M208T122	C04546	(R)-3-((R)-3-Hydroxybutanoyloxy)butanoate	C8H14O5	M+NH4	208.118	208.118	0.960993	121.77	NA	NA	0.758535	MS1+surrogate MS2 matches	level3
M208T137C04546	M208T137	C04546	(R)-3-((R)-3-Hydroxybutanoyloxy)butanoate	C8H14O5	M+NH4	208.118	208.118	0.480497	137.355	NA	NA	0.794764	MS1+surrogate MS2 matches	level3
M219T172C16831	M219T172	C16831	L-2-Methyltryptophan	C12H14N2O2	M+H	219.113	219.113	0	171.776	NA	NA	0.924524	MS1+surrogate MS2 matches	level3
M225T265C01252	M225T265	C01252	4-(2-Aminophenyl)-2,4-dioxobutanoate	C10H9NO4	M+NH4	225.085	225.087	-9.77399	264.69	NA	NA	0.998419	MS1+surrogate MS2 matches	level3
M226T345C18054	M226T345	C18054	2-Amino-2-deoxyisochorismate	C10H11NO5	M+H	226.071	226.071	2.21169	344.988	NA	NA	0.995917	MS1+surrogate MS2 matches	level3
M230T350C20960	M230T350	C20960	3-Hydroxy-5-phosphonooxypentane-2,4-dione	C5H9O7P	M+NH4	230.038	230.042	-21.3004	350.122	NA	NA	0.60007	MS1+surrogate MS2 matches	level3
M231T320C20921	M231T320	C20921	N1-Acetyl-tabtoxinine-beta-lactam	C9H14N2O5	M+H	231.098	231.098	2.59631	320.227	NA	NA	0.920273	MS1+surrogate MS2 matches	level3
M237T274_1C14095	M237T274_1	C14095	2-Hydroxy-3-carboxybenzalpyruvate	C11H8O6	M+H	237.037	237.039	-11.3905	274.313	NA	NA	0.934957	MS1+surrogate MS2 matches	level3
M241T276C05645	M241T276	C05645	4-(2-Amino-3-hydroxyphenyl)-2,4-dioxobutanoate	C10H9NO5	M+NH4	241.079	241.082	-11.1995	276.342	NA	NA	0.979961	MS1+surrogate MS2 matches	level3
M241T356C04138	M241T356	C04138	N(alpha)-gamma-L-Glutamylhistamine	C10H16N4O3	M+H	241.13	241.129	0.414715	355.935	NA	NA	0.994515	MS1+surrogate MS2 matches	level3
M241T356C00884	M241T356	C00884	Homocarnosine	C10H16N4O3	M+H	241.13	241.129	0.414715	355.935	NA	NA	0.946094	MS1+surrogate MS2 matches	level3
M243T238C21079	M243T238	C21079	5'-Dehydrouridine	C9H10N2O6	M+H	243.06	243.061	-3.70277	238.276	NA	NA	0.596761	MS1+surrogate MS2 matches	level3
M244T241C00885	M244T241	C00885	Isochorismate	C10H10O6	M+NH4	244.079	244.082	-9.83278	241.313	NA	NA	0.808625	MS1+surrogate MS2 matches	level3
M244T241C00251	M244T241	C00251	Chorismate	C10H10O6	M+NH4	244.079	244.082	-9.83278	241.313	NA	NA	0.808625	MS1+surrogate MS2 matches	level3
M244T277C16365	M244T277	C16365	5-Acetylamino-6-formylamino-3-methyluracil	C8H10N4O4	M+NH4	244.104	244.104	-1.22898	276.873	NA	NA	0.71764	MS1+surrogate MS2 matches	level3
M245T326C17214	M245T326	C17214	2-(3'-Methylthio)propylmalic acid	C8H14O5S	M+Na	245.048	245.046	11.8345	326.298	NA	NA	0.625029	MS1+surrogate MS2 matches	level3
M248T313C01594	M248T313	C01594	Linamarin	C10H17NO6	M+H	248.112	248.113	-2.41825	312.921	NA	NA	0.709899	MS1+surrogate MS2 matches	level3
M259T287C02700	M259T287	C02700	L-Formylkynurenine	C11H12N2O4	M+Na	259.07	259.069	3.08798	287.471	NA	NA	0.895455	MS1+surrogate MS2 matches	level3
M259T304_1C05131	M259T304_1	C05131	(1-Ribosylimidazole)-4-acetate	C10H14N2O6	M+H	259.092	259.092	-2.70174	303.696	NA	NA	0.686145	MS1+surrogate MS2 matches	level3
M270T378C05648	M270T378	C05648	5-Hydroxy-N-formylkynurenine	C11H12N2O5	M+NH4	270.109	270.108	2.59155	378.34	NA	NA	0.76443	MS1+surrogate MS2 matches	level3
M277T285C17237	M277T285	C17237	S-(Phenylacetothiohydroximoyl)-L-cysteine	C11H14N2O3S	M+Na	277.062	277.062	2.16558	284.639	NA	NA	0.852146	MS1+surrogate MS2 matches	level3
M287T280C03838	M287T280	C03838	5'-Phosphoribosylglycinamide	C7H15N2O8P	M+H	287.059	287.064	-16.0243	280.445	NA	NA	0.99884	MS1+surrogate MS2 matches	level3
M288T370C20644	M288T370	C20644	2-Amino-4,5-dihydroxy-6-oxo-7-(phosphooxy)heptanoate	C7H14NO9P	M+H	288.051	288.048	11.4564	369.58	NA	NA	0.577858	MS1+surrogate MS2 matches	level3
M305T287C20926	M305T287	C20926	gamma-Glutamyltyramine	C13H18N2O4	M+K	305.085	305.09	-16.7164	287.317	NA	NA	0.963821	MS1+surrogate MS2 matches	level3
M311T159C04164	M311T159	C04164	trans-Cinnamoyl beta-D-glucoside	C15H18O7	M+H	311.115	311.113	8.67853	158.731	NA	NA	0.940492	MS1+surrogate MS2 matches	level3
M325T429C00051	M325T429	C00051	Glutathione	C10H17N3O6S	M+NH4	325.113	325.118	-12.9184	428.552	NA	NA	0.830222	MS1+surrogate MS2 matches	level3
M325T378C00051	M325T378	C00051	Glutathione	C10H17N3O6S	M+NH4	325.113	325.118	-14.1487	377.682	NA	NA	0.912795	MS1+surrogate MS2 matches	level3
M333T276C01158	M333T276	C01158	1-O-Galloyl-beta-D-glucose	C13H16O10	M+H	333.079	333.082	-7.20544	276.199	NA	NA	0.972805	MS1+surrogate MS2 matches	level3
M333T221C01158	M333T221	C01158	1-O-Galloyl-beta-D-glucose	C13H16O10	M+H	333.079	333.082	-6.90521	221.3	NA	NA	0.972805	MS1+surrogate MS2 matches	level3
M336T323C04478	M336T323	C04478	3-Deoxy-D-manno-octulosonate 8-phosphate	C8H15O11P	M+NH4	336.069	336.069	-1.48779	322.506	NA	NA	0.609967	MS1+surrogate MS2 matches	level3
M340T364C15667	M340T364	C15667	5-Carboxyamino-1-(5-phospho-D-ribosyl)imidazole	C9H14N3O9P	M+H	340.058	340.054	10.5866	364.433	NA	NA	0.783937	MS1+surrogate MS2 matches	level3
M340T364C04751	M340T364	C04751	1-(5-Phospho-D-ribosyl)-5-amino-4-imidazolecarboxylate	C9H14N3O9P	M+H	340.058	340.054	10.5866	364.433	NA	NA	0.783937	MS1+surrogate MS2 matches	level3
M344T378C21257	M344T378	C21257	4'-Oxolividamine	C12H23N3O6	M+K	344.127	344.122	13.658	377.917	NA	NA	0.87969	MS1+surrogate MS2 matches	level3
M346T276C01743	M346T276	C01743	Paromamine	C12H25N3O7	M+Na	346.161	346.159	8.37766	275.906	NA	NA	0.903803	MS1+surrogate MS2 matches	level3
M350T326C01302	M350T326	C01302	1-(2-Carboxyphenylamino)-1-deoxy-D-ribulose 5-phosphate	C12H16NO9P	M+H	350.061	350.064	-7.99855	326.296	NA	NA	0.989485	MS1+surrogate MS2 matches	level3
M350T334_2C14871	M350T334_2	C14871	S-(Formylmethyl)glutathione	C12H19N3O7S	M+H	350.106	350.102	11.9965	334.084	NA	NA	0.987539	MS1+surrogate MS2 matches	level3
M350T287C14871	M350T287	C14871	S-(Formylmethyl)glutathione	C12H19N3O7S	M+H	350.106	350.102	11.9965	286.679	NA	NA	0.975306	MS1+surrogate MS2 matches	level3
M363T408C05731	M363T408	C05731	3-Ketosucrose	C12H20O11	M+Na	363.09	363.09	-0.275414	408.248	NA	NA	0.990605	MS1+surrogate MS2 matches	level3
M365T469C02964	M365T469	C02964	4-O-beta-D-Glucopyranosyl-D-mannose	C12H22O11	M+Na	365.105	365.106	-1.64336	468.807	NA	NA	1	MS1+surrogate MS2 matches	level3
M365T469C20861	M365T469	C20861	Mannobiose	C12H22O11	M+Na	365.105	365.106	-1.64336	468.807	NA	NA	1	MS1+surrogate MS2 matches	level3
M365T407C02964	M365T407	C02964	4-O-beta-D-Glucopyranosyl-D-mannose	C12H22O11	M+Na	365.105	365.106	-0.273893	407.271	NA	NA	1	MS1+surrogate MS2 matches	level3
M365T407C20861	M365T407	C20861	Mannobiose	C12H22O11	M+Na	365.105	365.106	-0.273893	407.271	NA	NA	1	MS1+surrogate MS2 matches	level3
M365T407C18068	M365T407	C18068	beta-D-Fructofuranosyl-alpha-D-mannopyranoside	C12H22O11	M+Na	365.105	365.106	-0.273893	407.271	NA	NA	0.999487	MS1+surrogate MS2 matches	level3
M365T407C01742	M365T407	C01742	Palatinose	C12H22O11	M+Na	365.105	365.106	-0.273893	407.271	NA	NA	0.999949	MS1+surrogate MS2 matches	level3
M365T378C02964	M365T378	C02964	4-O-beta-D-Glucopyranosyl-D-mannose	C12H22O11	M+Na	365.107	365.106	4.38229	377.711	NA	NA	0.999949	MS1+surrogate MS2 matches	level3
M365T378C20861	M365T378	C20861	Mannobiose	C12H22O11	M+Na	365.107	365.106	4.38229	377.711	NA	NA	0.999949	MS1+surrogate MS2 matches	level3
M383T203C17951	M383T203	C17951	N-Acetylbialaphos	C13H24N3O7P	M+NH4	383.167	383.169	-4.95865	202.887	NA	NA	0.961486	MS1+surrogate MS2 matches	level3
M389T484C04734	M389T484	C04734	1-(5'-Phosphoribosyl)-5-formamido-4-imidazolecarboxamide	C10H15N4O9P	M+Na	389.047	389.047	0.771115	483.79	NA	NA	0.725405	MS1+surrogate MS2 matches	level3
M406T349C20887	M406T349	C20887	beta-D-Mannosyl-1,4-N-acetyl-D-glucosamine	C14H25NO11	M+Na	406.132	406.132	-0.738676	348.512	NA	NA	0.982864	MS1+surrogate MS2 matches	level3
M406T349C06372	M406T349	C06372	Lacto-N-biose	C14H25NO11	M+Na	406.132	406.132	-0.738676	348.512	NA	NA	0.982864	MS1+surrogate MS2 matches	level3
M406T363C20887	M406T363	C20887	beta-D-Mannosyl-1,4-N-acetyl-D-glucosamine	C14H25NO11	M+Na	406.132	406.132	-0.492451	362.693	NA	NA	0.987058	MS1+surrogate MS2 matches	level3
M406T363C06372	M406T363	C06372	Lacto-N-biose	C14H25NO11	M+Na	406.132	406.132	-0.492451	362.693	NA	NA	0.987058	MS1+surrogate MS2 matches	level3
M430T378C03174	M430T378	C03174	S-Succinylglutathione	C14H21N3O9S	M+Na	430.088	430.089	-2.09259	377.904	NA	NA	0.977973	MS1+surrogate MS2 matches	level3
M527T395C03661	M527T395	C03661	1F-beta-D-Fructosylsucrose	C18H32O16	M+Na	527.157	527.158	-2.46605	394.862	NA	NA	0.999623	MS1+surrogate MS2 matches	level3
M527T395C03848	M527T395	C03848	6F-alpha-D-Galactosylsucrose	C18H32O16	M+Na	527.157	527.158	-2.46605	394.862	NA	NA	0.999623	MS1+surrogate MS2 matches	level3
M527T275C03848	M527T275	C03848	6F-alpha-D-Galactosylsucrose	C18H32O16	M+Na	527.162	527.158	7.01876	275.053	NA	NA	0.999544	MS1+surrogate MS2 matches	level3
M527T275C03661	M527T275	C03661	1F-beta-D-Fructosylsucrose	C18H32O16	M+Na	527.162	527.158	7.01876	275.053	NA	NA	0.999544	MS1+surrogate MS2 matches	level3
M542T405C13050	M542T405	C13050	Cyclic ADP-ribose	C15H21N5O13P2	M+H	542.068	542.068	-1.47583	404.582	NA	NA	0.879768	MS1+surrogate MS2 matches	level3

## Sheet: muscle_Negative
Metabolite	peak.name	KEGG.ID	compound.name	formula	adduct	mz	theo_mz	mass_error(ppm)	RT	RT_lib	RT_error(s)	MS2_score	identification methods	confidence_level
M88T335_2C00041	M88T335_2	C00041	L-Alanine	C3H7NO2	M-H	88.0415	88.0404	12.7384	335.317	337.828	-2.51116	0.927	MS1+RT+MS2 matches	level1
M104T365C00065	M104T365	C00065	L-Serine	C3H7NO3	M-H	104.035	104.035	1.98839	365.491	367.562	-2.07127	0.9586	MS1+RT+MS2 matches	level1
M104T365C00716	M104T365	C00716	Serine	C3H7NO3	M-H	104.035	104.035	1.98839	365.491	362.99	2.50085	0.9604	MS1+RT+MS2 matches	level1
M114T302_2C00148	M114T302_2	C00148	L-Proline	C5H9NO2	M-H	114.057	114.056	10.2706	302.072	298.954	3.11777	0.9991	MS1+RT+MS2 matches	level1
M114T302_2C00763	M114T302_2	C00763	D-Proline	C5H9NO2	M-H	114.057	114.056	10.2706	302.072	299.265	2.8072	0.9983	MS1+RT+MS2 matches	level1
M117T369C00042	M117T369	C00042	Succinate	C4H6O4	M-H	117.02	117.019	3.34364	369.044	388.423	-19.3787	0.9658	MS1+RT+MS2 matches	level1
M121T115C00180	M121T115	C00180	Benzoate	C7H6O2	M-H	121.03	121.029	0.995873	115.463	106.642	8.82139	0.9968	MS1+RT+MS2 matches	level1
M122T207C00253	M122T207	C00253	Nicotinate	C6H5NO2	M-H	122.025	122.025	3.04498	207.279	216.802	-9.52326	0.9996	MS1+RT+MS2 matches	level1
M124T286_2C00245	M124T286_2	C00245	Taurine	C2H7NO3S	M-H	124.008	124.007	8.35566	285.793	288.332	-2.53949	0.9983	MS1+RT+MS2 matches	level1
M130T258C01933	M130T258	C01933	L-Norleucine	C6H13NO2	M-H	130.088	130.087	4.39153	257.581	252.548	5.0327	0.995	MS1+RT+MS2 matches	level1
M130T258C00123	M130T258	C00123	L-Leucine	C6H13NO2	M-H	130.088	130.087	4.39153	257.581	257.213	0.368483	0.9961	MS1+RT+MS2 matches	level1
M130T258C00407	M130T258	C00407	L-Isoleucine	C6H13NO2	M-H	130.088	130.087	4.39153	257.581	264.253	-6.67222	0.9975	MS1+RT+MS2 matches	level1
M131T366C00152	M131T366	C00152	L-Asparagine	C4H8N2O3	M-H	131.047	131.046	2.34899	366.19	367.316	-1.12569	0.8145	MS1+RT+MS2 matches	level1
M135T165C00262	M135T165	C00262	Hypoxanthine	C5H4N4O	M-H	135.031	135.031	1.40132	164.707	161.246	3.46142	0.9363	MS1+RT+MS2 matches	level1
M140T475C00346	M140T475	C00346	Ethanolamine phosphate	C2H8NO4P	M-H	140.012	140.012	2.1798	474.554	464.12	10.4341	1	MS1+RT+MS2 matches	level1
M145T351C00026	M145T351	C00026	2-Oxoglutarate	C5H6O5	M-H	145.015	145.014	3.28685	350.931	360.548	-9.61669	0.909	MS1+RT+MS2 matches	level1
M147T376C03196	M147T376	C03196	(S)-2-Hydroxyglutarate	C5H8O5	M-H	147.03	147.03	2.22111	375.64	391.286	-15.6456	0.8746	MS1+RT+MS2 matches	level1
M147T404C03196	M147T404	C03196	(S)-2-Hydroxyglutarate	C5H8O5	M-H	147.03	147.03	2.90125	404.079	391.286	12.7934	0.8303	MS1+RT+MS2 matches	level1
M151T208_2C00385	M151T208_2	C00385	Xanthine	C5H4N4O2	M-H	151.026	151.026	2.48031	208.157	204.128	4.02867	0.8554	MS1+RT+MS2 matches	level1
M154T371_2C00135	M154T371_2	C00135	L-Histidine	C6H9N3O2	M-H	154.063	154.062	7.29198	370.94	365.839	5.1014	0.9813	MS1+RT+MS2 matches	level1
M164T251C00079	M164T251	C00079	L-Phenylalanine	C9H11NO2	M-H	164.072	164.072	0.739634	251.028	250.856	0.172167	0.9166	MS1+RT+MS2 matches	level1
M171T423C00093	M171T423	C00093	sn-Glycerol 3-phosphate	C3H9O6P	M-H	171.006	171.006	0.730411	422.868	434.133	-11.2653	1	MS1+RT+MS2 matches	level1
M174T375C01042	M174T375	C01042	N-Acetyl-L-aspartate	C6H9NO5	M-H	174.041	174.041	3.03109	375.039	387.386	-12.347	0.9745	MS1+RT+MS2 matches	level1
M174T379C00327	M174T379	C00327	L-Citrulline	C6H13N3O3	M-H	174.088	174.088	-0.524739	379.121	382.647	-3.52566	0.9916	MS1+RT+MS2 matches	level1
M176T186C03145	M176T186	C03145	N-Formylmethionine	C6H11NO3S	M-H	176.039	176.039	0.204631	185.664	188.197	-2.53325	0.9379	MS1+RT+MS2 matches	level1
M178T181C01586	M178T181	C01586	Hippurate	C9H9NO3	M-H	178.051	178.051	-0.804304	180.798	181.991	-1.19348	0.9921	MS1+RT+MS2 matches	level1
M185T46C17715	M185T46	C17715	Undecanoic acid	C11H22O2	M-H	185.155	185.155	-0.432233	45.95	34.3278	11.6222	0.9078	MS1+RT+MS2 matches	level1
M188T175C01717	M188T175	C01717	4-Hydroxy-2-quinolinecarboxylic acid	C10H7NO3	M-H	188.036	188.035	1.10013	174.829	182.157	-7.32821	0.9999	MS1+RT+MS2 matches	level1
M203T251C00078	M203T251	C00078	L-Tryptophan	C11H12N2O2	M-H	203.082	203.083	-0.874935	250.985	251.442	-0.456567	0.9721	MS1+RT+MS2 matches	level1
M217T391C03740	M217T391	C03740	(5-L-Glutamyl)-L-amino acid	C8H14N2O5	M-H	217.083	217.083	-0.33003	391.483	401.086	-9.60258	0.8925	MS1+RT+MS2 matches	level1
M218T262C00864	M218T262	C00864	Pantothenate	C9H17NO5	M-H	218.104	218.103	2.87594	261.526	269.348	-7.82152	0.8523	MS1+RT+MS2 matches	level1
M266T166C00212	M266T166	C00212	Adenosine	C10H13N5O4	M-H	266.09	266.089	1.67618	166.213	164.925	1.28842	0.9999	MS1+RT+MS2 matches	level1
M267T211C00294	M267T211	C00294	Inosine	C10H12N4O5	M-H	267.074	267.073	0.488338	211.446	211.072	0.373852	0.9925	MS1+RT+MS2 matches	level1
M282T255C00387	M282T255	C00387	Guanosine	C10H13N5O5	M-H	282.084	282.084	-1.66126	255.019	256.106	-1.08738	0.9915	MS1+RT+MS2 matches	level1
M299T46C00517	M299T46	C00517	Hexadecanal	C16H32O	M+CH3COO	299.258	299.259	-3.06006	46.45	32.0513	14.3987	0.881	MS1+RT+MS2 matches	level1
M300T432C04256	M300T432	C04256	N-Acetyl-D-glucosamine 1-phosphate	C8H16NO9P	M-H	300.048	300.049	-2.56036	432.315	437.785	-5.47037	0.9909	MS1+RT+MS2 matches	level1
M337T40C08316	M337T40	C08316	Erucic acid	C22H42O2	M-H	337.31	337.311	-2.31457	40.127	36.2034	3.92359	1	MS1+RT+MS2 matches	level1
M346T419C00020	M346T419	C00020	AMP	C10H14N5O7P	M-H	346.055	346.056	-0.823307	418.938	427.546	-8.60789	0.9688	MS1+RT+MS2 matches	level1
M346T419C00362	M346T419	C00362	dGMP	C10H14N5O7P	M-H	346.055	346.056	-0.823307	418.938	443.19	-24.252	0.971	MS1+RT+MS2 matches	level1
M347T435C00130	M347T435	C00130	IMP	C10H13N4O8P	M-H	347.04	347.04	0.574853	434.54	443.176	-8.63565	0.9683	MS1+RT+MS2 matches	level1
M362T449C00144	M362T449	C00144	GMP	C10H14N5O8P	M-H	362.05	362.051	-3.31318	448.918	459.946	-11.0279	0.9415	MS1+RT+MS2 matches	level1
M375T206C00255	M375T206	C00255	Riboflavin	C17H20N4O6	M-H	375.129	375.131	-5.29012	206.264	208.757	-2.493	0.9885	MS1+RT+MS2 matches	level1
M606T412C00043	M606T412	C00043	UDP-N-acetyl-alpha-D-glucosamine	C17H27N3O17P2	M-H	606.073	606.074	-1.43656	412.249	423.081	-10.8322	0.9911	MS1+RT+MS2 matches	level1
M662T420C00003	M662T420	C00003	NAD+	C21H27N7O14P2	M-H	662.1	662.102	-2.45095	419.588	433.014	-13.4259	0.9997	MS1+RT+MS2 matches	level1
M742T477C00006	M742T477	C00006	NADP+	C21H28N7O17P3	M-H	742.065	742.068	-4.11513	477.149	492.246	-15.0969	0.9945	MS1+RT+MS2 matches	level1
M74T353C00037	M74T353	C00037	Glycine	C2H5NO2	M-H	74.0253	74.0247	7.72124	352.526	354.122	-1.5964	0.9939	MS1+RT+MS2 matches	level1
M118T344C00188	M118T344	C00188	L-Threonine	C4H9NO3	M-H	118.051	118.051	3.86946	344.201	341.358	2.8433	0.9978	MS1+RT+MS2 matches	level1
M134T168C00147	M134T168	C00147	Adenine	C5H5N5	M-H	134.048	134.047	5.25796	167.52	153.113	14.4073	0.9131	MS1+RT+MS2 matches	level1
M137T276C00785	M137T276	C00785	Urocanate	C6H6N2O2	M-H	137.036	137.036	-0.200488	275.666	278.571	-2.90481	0.9781	MS1+RT+MS2 matches	level1
M168T367C01152	M168T367	C01152	N(pi)-Methyl-L-histidine	C7H11N3O2	M-H	168.078	168.078	-0.158563	367.11	366.158	0.951961	0.836	MS1+RT+MS2 matches	level1
M173T512C00062	M173T512	C00062	L-Arginine	C6H14N4O2	M-H	173.104	173.104	0.140043	511.923	494.994	16.9293	0.9911	MS1+RT+MS2 matches	level1
M193T372C00191	M193T372	C00191	D-Glucuronate	C6H10O7	M-H	193.035	193.035	-0.791358	371.845	383.8	-11.9546	0.8339	MS1+RT+MS2 matches	level1
M281T43C00712	M281T43	C00712	(9Z)-Octadecenoic acid	C18H34O2	M-H	281.25	281.249	3.62508	43.377	59.2843	-15.9073	1	MS1+RT+MS2 matches	level1
M341T356C00089	M341T356	C00089	Sucrose	C12H22O11	M-H	341.108	341.109	-2.96591	356.055	361.425	-5.37001	0.8124	MS1+RT+MS2 matches	level1
M455T397C00061	M455T397	C00061	FMN	C17H21N4O9P	M-H	455.098	455.097	0.405599	396.684	404.491	-7.80718	0.8591	MS1+RT+MS2 matches	level1
M547T426C00307	M547T426	C00307	CDP-choline	C14H26N4O11P2	M+CH3COO	547.118	547.121	-5.17591	426.445	437.703	-11.2584	0.9349	MS1+RT+MS2 matches	level1
M558T403C00301	M558T403	C00301	ADP-ribose	C15H23N5O14P2	M-H	558.063	558.064	-2.8216	403.319	414.563	-11.2443	0.9347	MS1+RT+MS2 matches	level1
M128T286_2C01879	M128T286_2	C01879	Pidolic acid	C5H7NO3	M-H	128.036	128.035	3.95878	285.952	296.798	-10.8461	0.9888	MS1+RT+MS2 matches	level1
M173T341C08278	M173T341	C08278	Suberic acid	C8H14O4	M-H	173.082	173.082	-0.0520563	341.011	351.54	-10.5291	0.9175	MS1+RT+MS2 matches	level1
M182T490C00588	M182T490	C00588	Choline phosphate	C5H14NO4P	M-H	182.059	182.059	-1.34579	489.615	462.655	26.9599	0.9982	MS1+RT+MS2 matches	level1
M187T327C08261	M187T327	C08261	Azelaic acid	C9H16O4	M-H	187.098	187.098	0.218709	326.958	336.261	-9.30317	0.9079	MS1+RT+MS2 matches	level1
M201T312C08277	M201T312	C08277	Sebacic acid	C10H18O4	M-H	201.113	201.113	0.948968	312.153	320.101	-7.94762	0.9817	MS1+RT+MS2 matches	level1
M227T282C16308	M227T282	C16308	Traumatic acid	C12H20O4	M-H	227.128	227.129	-2.02185	281.852	292.024	-10.1721	0.9953	MS1+RT+MS2 matches	level1
M243T158C00299	M243T158	C00299	Uridine	C9H12N2O6	M-H	243.062	243.062	1.0853	157.962	157.711	0.251111	0.8419	MS1+RT+MS2 matches	level1
M273T391C11437	M273T391	C11437	1-Deoxy-D-xylulose 5-phosphate	C5H11O7P	M+CH3COO	273.037	273.038	-2.34324	391.207	411.454	-20.247	0.97	MS1+RT+MS2 matches	level1
M277T70C00831	M277T70	C00831	Pantetheine	C11H22N2O4S	M-H	277.123	277.123	-0.461868	69.933	57.1658	12.7672	0.9816	MS1+RT+MS2 matches	level1
M279T44C01595	M279T44	C01595	Linoleate	C18H32O2	M-H	279.235	279.233	5.62119	43.931	37.2529	6.67813	0.9993	MS1+RT+MS2 matches	level1
M296T97C00170	M296T97	C00170	5'-Methylthioadenosine	C11H15N5O3S	M-H	296.082	296.082	-2.56728	96.891	96.3363	0.554722	0.9997	MS1+RT+MS2 matches	level1
M579T458C00167	M579T458	C00167	UDP-glucuronate	C15H22N2O18P2	M-H	579.021	579.027	-10.1655	457.928	476.441	-18.5133	0.9112	MS1+RT+MS2 matches	level1
M87T127C00022	M87T127	C00022	Pyruvate	C3H4O3	M-H	87.0099	87.0087	13.2857	126.978	117.791	9.18667	0.8966	MS1+RT+MS2 matches	level1
M89T297C00184	M89T297	C00184	Glycerone	C3H6O3	M-H	89.025	89.0244	6.806	296.994	NA	NA	1	MS1+MS2 matches	level2
M89T222C01432	M89T222	C01432	Lactate	C3H6O3	M-H	89.0252	89.0244	9.05257	221.903	NA	NA	0.9852	MS1+MS2 matches	level2
M146T380_2C00025	M146T380_2	C00025	L-Glutamate	C5H9NO4	M-H	146.046	146.046	1.65813	380.368	NA	NA	0.9912	MS1+MS2 matches	level2
M151T238C00379	M151T238	C00379	Xylitol	C5H12O5	M-H	151.061	151.061	1.49893	237.825	NA	NA	0.9036	MS1+MS2 matches	level2
M177T147C01040	M177T147	C01040	L-Gulono-1,4-lactone	C6H10O6	M-H	177.041	177.04	0.914311	147.162	NA	NA	0.8947	MS1+MS2 matches	level2
M179T297C00795	M179T297	C00795	D-Tagatose	C6H12O6	M-H	179.057	179.056	5.65074	296.878	NA	NA	0.8756	MS1+MS2 matches	level2
M179T297C00159	M179T297	C00159	D-Mannose	C6H12O6	M-H	179.057	179.056	5.65074	296.878	NA	NA	0.9778	MS1+MS2 matches	level2
M179T297C01487	M179T297	C01487	D-Allose	C6H12O6	M-H	179.057	179.056	5.65074	296.878	NA	NA	0.9749	MS1+MS2 matches	level2
M179T297C00267	M179T297	C00267	alpha-D-Glucose	C6H12O6	M-H	179.057	179.056	5.65074	296.878	NA	NA	0.975	MS1+MS2 matches	level2
M179T297C00247	M179T297	C00247	L-Sorbose	C6H12O6	M-H	179.057	179.056	5.65074	296.878	NA	NA	0.9561	MS1+MS2 matches	level2
M179T381C00795	M179T381	C00795	D-Tagatose	C6H12O6	M-H	179.056	179.056	0.0659011	381.293	NA	NA	0.8778	MS1+MS2 matches	level2
M179T260C00267	M179T260	C00267	alpha-D-Glucose	C6H12O6	M-H	179.056	179.056	-1.05107	259.911	NA	NA	0.974	MS1+MS2 matches	level2
M179T260C00247	M179T260	C00247	L-Sorbose	C6H12O6	M-H	179.056	179.056	-1.05107	259.911	NA	NA	0.9625	MS1+MS2 matches	level2
M179T260C01487	M179T260	C01487	D-Allose	C6H12O6	M-H	179.056	179.056	-1.05107	259.911	NA	NA	0.9578	MS1+MS2 matches	level2
M179T260C00159	M179T260	C00159	D-Mannose	C6H12O6	M-H	179.056	179.056	-1.05107	259.911	NA	NA	0.9525	MS1+MS2 matches	level2
M179T260C02336	M179T260	C02336	beta-D-Fructose	C6H12O6	M-H	179.056	179.056	-1.05107	259.911	NA	NA	0.9552	MS1+MS2 matches	level2
M181T291C16884	M181T291	C16884	D-Threitol	C4H10O4	M+CH3COO	181.072	181.072	-0.0489861	291.087	NA	NA	0.9876	MS1+MS2 matches	level2
M199T47C02679	M199T47	C02679	Dodecanoic acid	C12H24O2	M-H	199.171	199.17	2.35929	46.971	NA	NA	0.9984	MS1+MS2 matches	level2
M213T46C17076	M213T46	C17076	Tridecanoic acid	C13H26O2	M-H	213.186	213.186	-0.376057	45.924	NA	NA	0.9994	MS1+MS2 matches	level2
M227T46C06424	M227T46	C06424	Tetradecanoic acid	C14H28O2	M-H	227.203	227.202	4.26828	45.924	NA	NA	0.9997	MS1+MS2 matches	level2
M241T45C16537	M241T45	C16537	Pentadecanoic acid	C15H30O2	M-H	241.217	241.217	0.496192	44.639	NA	NA	0.9998	MS1+MS2 matches	level2
M253T45C08362	M253T45	C08362	(9Z)-Hexadecenoic acid	C16H30O2	M-H	253.219	253.217	5.21169	44.677	NA	NA	1	MS1+MS2 matches	level2
M255T45C00249	M255T45	C00249	Hexadecanoic acid	C16H32O2	M-H	255.233	255.233	0.664569	44.677	NA	NA	1	MS1+MS2 matches	level2
M271T46C18218	M271T46	C18218	16-Hydroxypalmitate	C16H32O3	M-H	271.227	271.228	-1.64072	46.498	NA	NA	0.9493	MS1+MS2 matches	level2
M271T66C18218	M271T66	C18218	16-Hydroxypalmitate	C16H32O3	M-H	271.228	271.228	-0.903336	65.558	NA	NA	0.9493	MS1+MS2 matches	level2
M283T43C01530	M283T43	C01530	Octadecanoic acid	C18H36O2	M-H	283.263	283.264	-4.6971	43.389	NA	NA	0.9998	MS1+MS2 matches	level2
M311T41_2C06425	M311T41_2	C06425	Icosanoic acid	C20H40O2	M-H	311.295	311.296	-0.41973	41.309	NA	NA	0.9999	MS1+MS2 matches	level2
M339T41C08281	M339T41	C08281	Docosanoic acid	C22H44O2	M-H	339.326	339.327	-1.56427	40.659	NA	NA	0.9993	MS1+MS2 matches	level2
M341T381C00208	M341T381	C00208	Maltose	C12H22O11	M-H	341.109	341.109	-0.620623	380.759	NA	NA	0.8729	MS1+MS2 matches	level2
M341T381C00243	M341T381	C00243	Lactose	C12H22O11	M-H	341.109	341.109	-0.620623	380.759	NA	NA	0.8474	MS1+MS2 matches	level2
M341T381C00185	M341T381	C00185	Cellobiose	C12H22O11	M-H	341.109	341.109	-0.620623	380.759	NA	NA	0.8202	MS1+MS2 matches	level2
M341T401C00208	M341T401	C00208	Maltose	C12H22O11	M-H	341.108	341.109	-3.25908	400.628	NA	NA	0.8573	MS1+MS2 matches	level2
M341T401C00243	M341T401	C00243	Lactose	C12H22O11	M-H	341.108	341.109	-3.25908	400.628	NA	NA	0.8263	MS1+MS2 matches	level2
M341T401C00185	M341T401	C00185	Cellobiose	C12H22O11	M-H	341.108	341.109	-3.25908	400.628	NA	NA	0.8013	MS1+MS2 matches	level2
M401T381C00252	M401T381	C00252	Isomaltose	C12H22O11	M+CH3COO	401.128	401.13	-4.2672	380.684	NA	NA	0.8554	MS1+MS2 matches	level2
M401T381C05402	M401T381	C05402	Melibiose	C12H22O11	M+CH3COO	401.128	401.13	-4.2672	380.684	NA	NA	0.8565	MS1+MS2 matches	level2
M401T400C00252	M401T400	C00252	Isomaltose	C12H22O11	M+CH3COO	401.128	401.13	-4.0179	400.009	NA	NA	0.8586	MS1+MS2 matches	level2
M401T400C05402	M401T400	C05402	Melibiose	C12H22O11	M+CH3COO	401.128	401.13	-4.0179	400.009	NA	NA	0.8455	MS1+MS2 matches	level2
M401T400C01235	M401T400	C01235	alpha-D-Galactosyl-(1->3)-1D-myo-inositol	C12H22O11	M+CH3COO	401.128	401.13	-4.0179	400.009	NA	NA	0.8263	MS1+MS2 matches	level2
M503T440C01835	M503T440	C01835	Maltotriose	C18H32O16	M-H	503.161	503.162	-2.45488	439.683	NA	NA	0.8788	MS1+MS2 matches	level2
M503T415C01835	M503T415	C01835	Maltotriose	C18H32O16	M-H	503.16	503.162	-4.04482	415.037	NA	NA	0.8843	MS1+MS2 matches	level2
M133T398C00149	M133T398	C00149	(S)-Malate	C4H6O5	M-H	133.015	133.014	5.83877	398.038	NA	NA	0.9301	MS1+MS2 matches	level2
M259T460C00092	M259T460	C00092	D-Glucose 6-phosphate	C6H13O9P	M-H	259.023	259.022	0.698299	459.936	NA	NA	0.9416	MS1+MS2 matches	level2
M259T460C00279	M259T460	C00279	D-Erythrose 4-phosphate	C4H9O7P	M+CH3COO	259.023	259.022	0.811802	459.936	NA	NA	0.9529	MS1+MS2 matches	level2
M73T369C00163	M73T369	C00163	Propanoate	C3H6O2	M-H	73.0302	73.0295	9.86629	369.267	NA	NA	0.9912	MS1+MS2 matches	level2
M93T39C00146	M93T39	C00146	Phenol	C6H6O	M-H	93.0351	93.0346	5.75227	38.638	NA	NA	0.9853	MS1+MS2 matches	level2
M180T297_1C00097	M180T297_1	C00097	L-Cysteine	C3H7NO2S	M+CH3COO	180.033	180.034	-0.828773	296.878	NA	NA	0.8417	MS1+MS2 matches	level2
M195T344C00880	M195T344	C00880	D-Galactonate	C6H12O7	M-H	195.05	195.051	-6.16675	344.385	NA	NA	0.9619	MS1+MS2 matches	level2
M195T379C00880	M195T379	C00880	D-Galactonate	C6H12O7	M-H	195.051	195.051	0.498177	378.582	NA	NA	0.9619	MS1+MS2 matches	level2
M71T297C00546	M71T297	C00546	Methylglyoxal	C3H4O2	M-H	71.0142	71.0138	5.2187	297.074	NA	NA	0.9444	MS1+MS2 matches	level2
M133T212C00163	M133T212	C00163	Propanoate	C3H6O2	M+CH3COO	133.051	133.051	1.65749	211.513	NA	NA	0.9912	MS1+MS2 matches	level2
M149T297C02154	M149T297	C02154	Glyceraldehyde	C3H6O3	M+CH3COO	149.046	149.045	1.38146	296.906	NA	NA	0.8341	MS1+MS2 matches	level2
M149T297C00181	M149T297	C00181	D-Xylose	C5H10O5	M-H	149.046	149.046	1.1842	296.906	NA	NA	0.873	MS1+MS2 matches	level2
M151T238C00474	M151T238	C00474	Ribitol	C5H12O5	M-H	151.061	151.061	1.49893	237.825	NA	NA	0.8501	MS1+MS2 matches	level2
M163T292C02522	M163T292	C02522	6-Deoxy-D-glucose	C6H12O5	M-H	163.06	163.061	-7.19711	292.192	NA	NA	0.989	MS1+MS2 matches	level2
M163T292C00507	M163T292	C00507	L-Rhamnose	C6H12O5	M-H	163.06	163.061	-7.19711	292.192	NA	NA	0.9802	MS1+MS2 matches	level2
M163T292C01019	M163T292	C01019	6-Deoxy-L-galactose	C6H12O5	M-H	163.06	163.061	-7.19711	292.192	NA	NA	0.874	MS1+MS2 matches	level2
M169T460C00661	M169T460	C00661	Glyceraldehyde 3-phosphate	C3H7O6P	M-H	168.991	168.991	-0.739834	460.019	NA	NA	0.8596	MS1+MS2 matches	level2
M173T420C02341	M173T420	C02341	trans-Aconitate	C6H6O6	M-H	173.01	173.009	4.40445	419.618	NA	NA	0.8997	MS1+MS2 matches	level2
M173T376C02341	M173T376	C02341	trans-Aconitate	C6H6O6	M-H	173.011	173.009	9.60649	376.286	NA	NA	0.8997	MS1+MS2 matches	level2
M175T352C00072	M175T352	C00072	Ascorbate	C6H8O6	M-H	175.025	175.025	2.35361	352.132	NA	NA	0.9716	MS1+MS2 matches	level2
M191T503C00158	M191T503	C00158	Citrate	C6H8O7	M-H	191.02	191.02	-0.0140823	502.712	NA	NA	0.9626	MS1+MS2 matches	level2
M191T503C00311	M191T503	C00311	Isocitrate	C6H8O7	M-H	191.02	191.02	-0.0140823	502.712	NA	NA	0.8793	MS1+MS2 matches	level2
M195T404C01620	M195T404	C01620	Threonate	C4H8O5	M+CH3COO	195.051	195.051	0.648907	404.079	NA	NA	0.9836	MS1+MS2 matches	level2
M195T458C01620	M195T458	C01620	Threonate	C4H8O5	M+CH3COO	195.051	195.051	0.648907	458.18	NA	NA	0.9874	MS1+MS2 matches	level2
M199T436C00227	M199T436	C00227	Acetyl phosphate	C2H5O5P	M+CH3COO	199.001	199.001	-1.30816	435.587	NA	NA	0.8402	MS1+MS2 matches	level2
M199T461C00227	M199T461	C00227	Acetyl phosphate	C2H5O5P	M+CH3COO	199.001	199.001	-1.81067	460.58	NA	NA	0.8359	MS1+MS2 matches	level2
M199T345C00279	M199T345	C00279	D-Erythrose 4-phosphate	C4H9O7P	M-H	199.001	199.001	-0.450876	344.762	NA	NA	0.9012	MS1+MS2 matches	level2
M209T189C00121	M209T189	C00121	D-Ribose	C5H10O5	M+CH3COO	209.067	209.067	0.365912	188.691	NA	NA	0.9497	MS1+MS2 matches	level2
M209T189C02204	M209T189	C02204	alpha-D-Lyxose	C5H10O5	M+CH3COO	209.067	209.067	0.365912	188.691	NA	NA	0.9799	MS1+MS2 matches	level2
M209T281C02204	M209T281	C02204	alpha-D-Lyxose	C5H10O5	M+CH3COO	209.067	209.067	-0.112404	280.614	NA	NA	0.9355	MS1+MS2 matches	level2
M209T281C00121	M209T281	C00121	D-Ribose	C5H10O5	M+CH3COO	209.067	209.067	-0.112404	280.614	NA	NA	0.9652	MS1+MS2 matches	level2
M275T474C00345	M275T474	C00345	6-Phospho-D-gluconate	C6H13O10P	M-H	275.017	275.017	-1.9408	473.844	NA	NA	0.9324	MS1+MS2 matches	level2
M116T271C03508	M116T271	C03508	L-2-Amino-3-oxobutanoic acid	C4H7NO3	M-H	116.035	116.035	0.920953	271.144	NA	NA	1	MS1+surrogate MS2 matches	level3
M132T388C00049	M132T388	C00049	L-Aspartate	C4H7NO4	M-H	132.03	132.03	1.45598	387.859	NA	NA	1	MS1+surrogate MS2 matches	level3
M139T273C06393	M139T273	C06393	2,3-Diaminopropanoate	C3H8N2O2	M+Cl	139.026	139.027	-3.07526	272.969	NA	NA	1	MS1+surrogate MS2 matches	level3
M144T292C00940	M144T292	C00940	2-Oxoglutaramate	C5H7NO4	M-H	144.03	144.03	-0.0539262	291.552	NA	NA	0.999298	MS1+surrogate MS2 matches	level3
M144T292C05572	M144T292	C05572	4-Oxoglutaramate	C5H7NO4	M-H	144.03	144.03	-0.0539262	291.552	NA	NA	1	MS1+surrogate MS2 matches	level3
M149T78C05629	M149T78	C05629	Phenylpropanoate	C9H10O2	M-H	149.061	149.061	-1.20494	78.384	NA	NA	0.741385	MS1+surrogate MS2 matches	level3
M154T225C05669	M154T225	C05669	beta-Nitropropanoate	C3H5NO4	M+Cl	153.994	153.99	25.2763	224.609	NA	NA	0.84566	MS1+surrogate MS2 matches	level3
M160T249C03210	M160T249	C03210	Alanopine	C6H11NO4	M-H	160.061	160.062	-0.0493998	249.46	NA	NA	1	MS1+surrogate MS2 matches	level3
M167T231C03589	M167T231	C03589	4-Hydroxy-2-oxopentanoate	C5H8O4	M+Cl	167.013	167.011	16.1139	230.85	NA	NA	1	MS1+surrogate MS2 matches	level3
M167T231C06010	M167T231	C06010	(S)-2-Acetolactate	C5H8O4	M+Cl	167.013	167.011	16.1139	230.85	NA	NA	1	MS1+surrogate MS2 matches	level3
M167T231C00900	M167T231	C00900	2-Acetolactate	C5H8O4	M+Cl	167.013	167.011	16.1139	230.85	NA	NA	1	MS1+surrogate MS2 matches	level3
M167T231C04181	M167T231	C04181	3-Hydroxy-3-methyl-2-oxobutanoic acid	C5H8O4	M+Cl	167.013	167.011	16.1139	230.85	NA	NA	1	MS1+surrogate MS2 matches	level3
M169T194C05130	M169T194	C05130	Imidazole-4-acetaldehyde	C5H6N2O	M+CH3COO	169.062	169.062	-0.0759722	193.892	NA	NA	0.645497	MS1+surrogate MS2 matches	level3
M173T275C00437	M173T275	C00437	N-Acetylornithine	C7H14N2O3	M-H	173.093	173.093	-0.244862	274.848	NA	NA	0.639602	MS1+surrogate MS2 matches	level3
M188T184C05936	M188T184	C05936	N4-Acetylaminobutanal	C6H11NO2	M+CH3COO	188.093	188.093	-1.48143	183.613	NA	NA	0.81399	MS1+surrogate MS2 matches	level3
M193T222C03703	M193T222	C03703	L-5-Carboxymethylhydantoin	C5H6N2O4	M+Cl	192.998	193.001	-14.5426	222.094	NA	NA	0.999979	MS1+surrogate MS2 matches	level3
M201T274C01239	M201T274	C01239	N-Acetyl-beta-D-glucosaminylamine	C8H16N2O5	M-H-H2O	201.088	201.088	-1.10257	274.252	NA	NA	0.750784	MS1+surrogate MS2 matches	level3
M203T366C04210	M203T366	C04210	N5-(L-1-Carboxyethyl)-L-ornithine	C8H16N2O4	M-H	203.104	203.104	-0.527238	365.56	NA	NA	1	MS1+surrogate MS2 matches	level3
M209T283C05422	M209T283	C05422	Dehydroascorbate	C6H6O6	M+Cl	208.984	208.985	-1.37804	283.093	NA	NA	0.999979	MS1+surrogate MS2 matches	level3
M209T307C05422	M209T307	C05422	Dehydroascorbate	C6H6O6	M+Cl	208.985	208.985	0.0574683	307.394	NA	NA	0.999979	MS1+surrogate MS2 matches	level3
M210T214C08538	M210T214	C08538	Betalamic acid	C9H9NO5	M-H	210.043	210.041	11.5574	213.602	NA	NA	0.63145	MS1+surrogate MS2 matches	level3
M213T159C01115	M213T159	C01115	L-Galactono-1,4-lactone	C6H10O6	M+Cl	213.017	213.016	3.34186	159.08	NA	NA	0.999979	MS1+surrogate MS2 matches	level3
M213T159C03107	M213T159	C03107	D-Glucono-1,4-lactone	C6H10O6	M+Cl	213.017	213.016	3.34186	159.08	NA	NA	0.995047	MS1+surrogate MS2 matches	level3
M213T159C03383	M213T159	C03383	D-Galactono-1,4-lactone	C6H10O6	M+Cl	213.017	213.016	3.34186	159.08	NA	NA	0.995047	MS1+surrogate MS2 matches	level3
M214T382C01210	M214T382	C01210	N-Methylethanolamine phosphate	C3H10NO4P	M+CH3COO	214.05	214.049	6.33094	381.839	NA	NA	1	MS1+surrogate MS2 matches	level3
M214T382C04122	M214T382	C04122	D-1-Aminopropan-2-ol O-phosphate	C3H10NO4P	M+CH3COO	214.05	214.049	6.33094	381.839	NA	NA	0.996945	MS1+surrogate MS2 matches	level3
M218T393C00651	M218T393	C00651	4-Methylene-L-glutamate	C6H9NO4	M+CH3COO	218.067	218.067	2.48622	392.683	NA	NA	1	MS1+surrogate MS2 matches	level3
M219T365C04115	M219T365	C04115	4-Carboxy-4-hydroxy-2-oxoadipate	C7H8O8	M-H	219.015	219.015	0.377509	364.691	NA	NA	1	MS1+surrogate MS2 matches	level3
M219T365C01267	M219T365	C01267	3-(Imidazol-4-yl)-2-oxopropyl phosphate	C6H9N2O5P	M-H	219.015	219.018	-13.2796	364.691	NA	NA	1	MS1+surrogate MS2 matches	level3
M222T206C03147	M222T206	C03147	N-Malonylanthranilate	C10H9NO5	M-H	222.044	222.041	13.1847	206.12	NA	NA	1	MS1+surrogate MS2 matches	level3
M222T206C05652	M222T206	C05652	4-(2-Amino-5-hydroxyphenyl)-2,4-dioxobutanoate	C10H9NO5	M-H	222.044	222.041	13.1847	206.12	NA	NA	0.709266	MS1+surrogate MS2 matches	level3
M222T206C05645	M222T206	C05645	4-(2-Amino-3-hydroxyphenyl)-2,4-dioxobutanoate	C10H9NO5	M-H	222.044	222.041	13.1847	206.12	NA	NA	0.709266	MS1+surrogate MS2 matches	level3
M226T356C14695	M226T356	C14695	Nitrilotriacetic acid	C6H9NO6	M+Cl	226.013	226.011	6.91515	356.419	NA	NA	1	MS1+surrogate MS2 matches	level3
M228T396C04797	M228T396	C04797	5-(L-Alanin-3-yl)-2-hydroxy-cis,cis-muconate 6-semialdehyde	C9H11NO6	M-H	228.052	228.051	3.34501	395.76	NA	NA	0.87061	MS1+surrogate MS2 matches	level3
M228T396C04796	M228T396	C04796	4-(L-Alanin-3-yl)-2-hydroxy-cis,cis-muconate 6-semialdehyde	C9H11NO6	M-H	228.052	228.051	3.34501	395.76	NA	NA	0.87061	MS1+surrogate MS2 matches	level3
M230T361_1C03752	M230T361_1	C03752	2-Amino-2-deoxy-D-gluconate	C6H13NO6	M+Cl	230.039	230.043	-14.0723	361.498	NA	NA	0.999924	MS1+surrogate MS2 matches	level3
M232T346C03771	M232T346	C03771	5-Guanidino-2-oxopentanoate	C6H11N3O3	M+CH3COO	232.094	232.094	-0.608724	346.065	NA	NA	0.951359	MS1+surrogate MS2 matches	level3
M265T202C20926	M265T202	C20926	gamma-Glutamyltyramine	C13H18N2O4	M-H	265.119	265.119	-1.34714	202.378	NA	NA	0.999905	MS1+surrogate MS2 matches	level3
M265T217C20926	M265T217	C20926	gamma-Glutamyltyramine	C13H18N2O4	M-H	265.119	265.119	-1.72433	216.899	NA	NA	1	MS1+surrogate MS2 matches	level3
M271T286C14095	M271T286	C14095	2-Hydroxy-3-carboxybenzalpyruvate	C11H8O6	M+Cl	271.003	271	11.2987	286.409	NA	NA	1	MS1+surrogate MS2 matches	level3
M297T47C06123	M297T47	C06123	Hexadecenal	C16H30O	M+CH3COO	297.243	297.243	-2.23951	46.544	NA	NA	0.817275	MS1+surrogate MS2 matches	level3
M298T430C03492	M298T430	C03492	D-4'-Phosphopantothenate	C9H18NO8P	M-H	298.069	298.07	-2.36076	429.658	NA	NA	0.997109	MS1+surrogate MS2 matches	level3
M306T455C00051	M306T455	C00051	Glutathione	C10H17N3O6S	M-H	306.075	306.077	-3.61374	455.216	NA	NA	1	MS1+surrogate MS2 matches	level3
M322T446C00055	M322T446	C00055	CMP	C9H14N3O8P	M-H	322.044	322.045	-2.02312	446.32	NA	NA	0.992736	MS1+surrogate MS2 matches	level3
M322T446C05822	M322T446	C05822	3'-CMP	C9H14N3O8P	M-H	322.044	322.045	-2.02312	446.32	NA	NA	0.952252	MS1+surrogate MS2 matches	level3
M323T403C01168	M323T403	C01168	Pseudouridine 5'-phosphate	C9H13N2O9P	M-H	323.028	323.029	-2.99394	402.548	NA	NA	0.992694	MS1+surrogate MS2 matches	level3
M323T403C01368	M323T403	C01368	3'-UMP	C9H13N2O9P	M-H	323.028	323.029	-2.99394	402.548	NA	NA	0.977334	MS1+surrogate MS2 matches	level3
M334T425C04540	M334T425	C04540	N4-(Acetyl-beta-D-glucosaminyl)asparagine	C12H21N3O8	M-H	334.125	334.126	-2.2889	425.28	NA	NA	0.975819	MS1+surrogate MS2 matches	level3
M336T415C01294	M336T415	C01294	1-Guanidino-1-deoxy-scyllo-inositol 4-phosphate	C7H16N3O8P	M+Cl	336.035	336.036	-1.64151	414.917	NA	NA	0.997102	MS1+surrogate MS2 matches	level3
M340T383C19702	M340T383	C19702	1-O-(2-Amino-2-deoxy-alpha-D-glucopyranosyl)-1D-myo-inositol	C12H23NO10	M-H	340.123	340.125	-4.3987	383.284	NA	NA	0.998415	MS1+surrogate MS2 matches	level3
M341T440C01518	M341T440	C01518	Nigerose	C12H22O11	M-H	341.108	341.109	-2.37959	440.117	NA	NA	0.997754	MS1+surrogate MS2 matches	level3
M341T440C02048	M341T440	C02048	Laminaribiose	C12H22O11	M-H	341.108	341.109	-2.37959	440.117	NA	NA	0.997754	MS1+surrogate MS2 matches	level3
M341T440C20236	M341T440	C20236	4-O-beta-D-Mannopyranosyl-D-glucopyranose	C12H22O11	M-H	341.108	341.109	-2.37959	440.117	NA	NA	0.997754	MS1+surrogate MS2 matches	level3
M357T404C20888	M357T404	C20888	Cellobionate	C12H22O12	M-H	357.103	357.104	-3.4341	403.58	NA	NA	0.976414	MS1+surrogate MS2 matches	level3
M421T477C00689	M421T477	C00689	alpha,alpha'-Trehalose 6-phosphate	C12H23O14P	M-H	421.073	421.075	-4.376	477.254	NA	NA	1	MS1+surrogate MS2 matches	level3
M421T477C05396	M421T477	C05396	Lactose 6'-phosphate	C12H23O14P	M-H	421.073	421.075	-4.376	477.254	NA	NA	1	MS1+surrogate MS2 matches	level3
M421T477C02995	M421T477	C02995	Maltose 6'-phosphate	C12H23O14P	M-H	421.073	421.075	-4.376	477.254	NA	NA	1	MS1+surrogate MS2 matches	level3
M421T477C04534	M421T477	C04534	6-Phospho-beta-D-glucosyl-(1,4)-D-glucose	C12H23O14P	M-H	421.073	421.075	-4.376	477.254	NA	NA	1	MS1+surrogate MS2 matches	level3
M421T477C02591	M421T477	C02591	Sucrose 6'-phosphate	C12H23O14P	M-H	421.073	421.075	-4.376	477.254	NA	NA	1	MS1+surrogate MS2 matches	level3
M438T193C06124	M438T193	C06124	Sphingosine 1-phosphate	C18H38NO5P	M+CH3COO	438.26	438.263	-5.15783	193.196	NA	NA	1	MS1+surrogate MS2 matches	level3
M159T308C00993	M159T308	C00993	D-Alanyl-D-alanine	C6H12N2O3	M-H	159.078	159.077	1.30556	307.97	NA	NA	1	MS1+surrogate MS2 matches	level3
M218T372_1C01118	M218T372_1	C01118	O-Succinyl-L-homoserine	C8H13NO6	M-H	218.067	218.067	-0.858621	371.859	NA	NA	1	MS1+surrogate MS2 matches	level3
M235T222C00780	M235T222	C00780	Serotonin	C10H12N2O	M+CH3COO	235.108	235.109	-1.11886	222.236	NA	NA	0.990017	MS1+surrogate MS2 matches	level3
M344T294C00942	M344T294	C00942	3',5'-Cyclic GMP	C10H12N5O7P	M-H	344.039	344.04	-4.46122	294.251	NA	NA	0.718697	MS1+surrogate MS2 matches	level3
M136T92C00108	M136T92	C00108	Anthranilate	C7H7NO2	M-H	136.041	136.04	2.36322	92.113	NA	NA	0.7649	MS1+surrogate MS2 matches	level3
M155T219C00295	M155T219	C00295	Orotate	C5H4N2O4	M-H	155.01	155.01	-1.33323	218.765	NA	NA	0.985762	MS1+surrogate MS2 matches	level3
M197T364C00499	M197T364	C00499	Allantoate	C4H8N4O4	M-2H+Na	197.032	197.029	16.4706	364.401	NA	NA	0.99613	MS1+surrogate MS2 matches	level3
M102T274C02193	M102T274	C02193	Pyruvate oxime	C3H5NO3	M-H	102.02	102.02	2.51847	273.579	NA	NA	0.979071	MS1+surrogate MS2 matches	level3
M102T274C11822	M102T274	C11822	2-Aminomalonate semialdehyde	C3H5NO3	M-H	102.02	102.02	2.51847	273.579	NA	NA	0.784465	MS1+surrogate MS2 matches	level3
M113T105C21187	M113T105	C21187	Tulipalin B	C5H6O3	M-H	113.024	113.024	-2.60209	105.209	NA	NA	0.690222	MS1+surrogate MS2 matches	level3
M115T79C02948	M115T79	C02948	4-Hydroxyhexan-3-one	C6H12O2	M-H	115.077	115.076	3.21804	78.709	NA	NA	0.866025	MS1+surrogate MS2 matches	level3
M125T150C05123	M125T150	C05123	2-Hydroxyethanesulfonate	C2H6O4S	M-H	124.992	124.991	0.964627	150.042	NA	NA	0.998441	MS1+surrogate MS2 matches	level3
M133T86C20578	M133T86	C20578	Tulipalin A	C5H6O2	M+Cl	133.002	133.005	-24.2808	86.191	NA	NA	0.833333	MS1+surrogate MS2 matches	level3
M135T212C00160	M135T212	C00160	Glycolate	C2H4O3	M+CH3COO	135.031	135.03	10.7826	212.051	NA	NA	1	MS1+surrogate MS2 matches	level3
M144T369C04076	M144T369	C04076	L-2-Aminoadipate 6-semialdehyde	C6H11NO3	M-H	144.067	144.067	1.43491	368.998	NA	NA	0.780869	MS1+surrogate MS2 matches	level3
M152T143C05135	M152T143	C05135	4-(beta-Acetylaminoethyl)imidazole	C7H11N3O	M-H	152.083	152.083	1.23603	142.831	NA	NA	0.530237	MS1+surrogate MS2 matches	level3
M161T440C16390	M161T440	C16390	(S)-2-(Hydroxymethyl)glutarate	C6H10O5	M-H	161.046	161.046	-0.145921	439.624	NA	NA	0.999868	MS1+surrogate MS2 matches	level3
M161T440C02360	M161T440	C02360	2-Hydroxyadipate	C6H10O5	M-H	161.046	161.046	-0.145921	439.624	NA	NA	0.999868	MS1+surrogate MS2 matches	level3
M161T440C02488	M161T440	C02488	(R)-2-Ethylmalate	C6H10O5	M-H	161.046	161.046	-0.145921	439.624	NA	NA	0.99997	MS1+surrogate MS2 matches	level3
M168T489C13482	M168T489	C13482	Phosphodimethylethanolamine	C4H12NO4P	M-H	168.043	168.043	1.22027	489.042	NA	NA	0.999124	MS1+surrogate MS2 matches	level3
M169T128C01424	M169T128	C01424	Gallate	C7H6O5	M-H	169.012	169.014	-13.1549	128.048	NA	NA	0.997995	MS1+surrogate MS2 matches	level3
M175T382C03217	M175T382	C03217	2-Hydroxy-3-oxoadipate	C6H8O6	M-H	175.025	175.025	1.78226	382.181	NA	NA	0.995024	MS1+surrogate MS2 matches	level3
M175T382C06033	M175T382	C06033	Parapyruvate	C6H8O6	M-H	175.025	175.025	1.78226	382.181	NA	NA	0.995024	MS1+surrogate MS2 matches	level3
M175T382C04349	M175T382	C04349	(4S)-4,6-Dihydroxy-2,5-dioxohexanoate	C6H8O6	M-H	175.025	175.025	1.78226	382.181	NA	NA	0.994062	MS1+surrogate MS2 matches	level3
M189T412C05829	M189T412	C05829	N-Carbamyl-L-glutamate	C6H10N2O5	M-H	189.051	189.052	-1.43614	411.878	NA	NA	0.995336	MS1+surrogate MS2 matches	level3
M193T108C01494	M193T108	C01494	Ferulate	C10H10O4	M-H	193.051	193.051	0.990051	108.185	NA	NA	0.743256	MS1+surrogate MS2 matches	level3
M193T108C12204	M193T108	C12204	5-Hydroxyconiferaldehyde	C10H10O4	M-H	193.051	193.051	0.990051	108.185	NA	NA	0.672977	MS1+surrogate MS2 matches	level3
M193T40C20464	M193T40	C20464	Isochavicol	C9H10O	M+CH3COO	193.09	193.087	16.2363	40.129	NA	NA	0.996876	MS1+surrogate MS2 matches	level3
M193T40C16930	M193T40	C16930	Chavicol	C9H10O	M+CH3COO	193.09	193.087	16.2363	40.129	NA	NA	0.996876	MS1+surrogate MS2 matches	level3
M197T65C16323	M197T65	C16323	3,6-Nonadienal	C9H14O	M+CH3COO	197.118	197.118	-0.83767	65.23	NA	NA	0.881363	MS1+surrogate MS2 matches	level3
M207T289C09816	M207T289	C09816	Benzylsuccinate	C11H12O4	M-H	207.062	207.066	-18.1533	288.967	NA	NA	0.57735	MS1+surrogate MS2 matches	level3
M207T39C10452	M207T39	C10452	Estragole	C10H12O	M+CH3COO	207.106	207.103	15.8615	38.658	NA	NA	0.997907	MS1+surrogate MS2 matches	level3
M207T39C10428	M207T39	C10428	Anethole	C10H12O	M+CH3COO	207.106	207.103	15.8615	38.658	NA	NA	0.997907	MS1+surrogate MS2 matches	level3
M213T335C00204	M213T335	C00204	2-Dehydro-3-deoxy-D-gluconate	C6H10O6	M+Cl	213.017	213.016	2.87241	335.352	NA	NA	1	MS1+surrogate MS2 matches	level3
M213T335C19679	M213T335	C19679	L-Sorbosone	C6H10O6	M+Cl	213.017	213.016	2.87241	335.352	NA	NA	0.971712	MS1+surrogate MS2 matches	level3
M215T268C03817	M215T268	C03817	(S)-3-(Imidazol-5-yl)lactate	C6H8N2O3	M+CH3COO	215.065	215.067	-12.5178	267.683	NA	NA	1	MS1+surrogate MS2 matches	level3
M215T268C05568	M215T268	C05568	Imidazole lactate	C6H8N2O3	M+CH3COO	215.065	215.067	-12.5178	267.683	NA	NA	1	MS1+surrogate MS2 matches	level3
M215T268C03680	M215T268	C03680	4-Imidazolone-5-propanoate	C6H8N2O3	M+CH3COO	215.065	215.067	-12.5178	267.683	NA	NA	1	MS1+surrogate MS2 matches	level3
M215T309C03817	M215T309	C03817	(S)-3-(Imidazol-5-yl)lactate	C6H8N2O3	M+CH3COO	215.067	215.067	-0.893553	309.491	NA	NA	0.949139	MS1+surrogate MS2 matches	level3
M215T309C05568	M215T309	C05568	Imidazole lactate	C6H8N2O3	M+CH3COO	215.067	215.067	-0.893553	309.491	NA	NA	0.949139	MS1+surrogate MS2 matches	level3
M218T422C00651	M218T422	C00651	4-Methylene-L-glutamate	C6H9NO4	M+CH3COO	218.067	218.067	-0.265226	422.117	NA	NA	0.999787	MS1+surrogate MS2 matches	level3
M223T297C20920	M223T297	C20920	Tabtoxinine-delta-lactam	C7H12N2O4	M+Cl	223.046	223.048	-10.1186	296.759	NA	NA	1	MS1+surrogate MS2 matches	level3
M227T36C13624	M227T36	C13624	Bisphenol A	C15H16O2	M-H	227.107	227.108	-1.45226	36.033	NA	NA	0.855411	MS1+surrogate MS2 matches	level3
M230T277C03752	M230T277	C03752	2-Amino-2-deoxy-D-gluconate	C6H13NO6	M+Cl	230.046	230.043	15.9221	277.126	NA	NA	0.99158	MS1+surrogate MS2 matches	level3
M231T162C03047	M231T162	C03047	Arcaine	C6H16N6	M+CH3COO	231.16	231.157	9.3245	161.513	NA	NA	0.787726	MS1+surrogate MS2 matches	level3
M246T348C03149	M246T348	C03149	N-Phosphotaurocyamine	C3H10N3O6PS	M-H	246.003	245.995	29.298	348.118	NA	NA	0.723747	MS1+surrogate MS2 matches	level3
M253T307C03659	M253T307	C03659	D-Bornesitol	C7H14O6	M+CH3COO	253.092	253.093	-2.12677	307.026	NA	NA	0.997754	MS1+surrogate MS2 matches	level3
M253T307C03660	M253T307	C03660	L-Bornesitol	C7H14O6	M+CH3COO	253.092	253.093	-2.12677	307.026	NA	NA	0.997754	MS1+surrogate MS2 matches	level3
M253T307C06352	M253T307	C06352	4-O-Methyl-myo-inositol	C7H14O6	M+CH3COO	253.092	253.093	-2.12677	307.026	NA	NA	0.997754	MS1+surrogate MS2 matches	level3
M258T366C03584	M258T366	C03584	3-(Uracil-1-yl)-L-alanine	C7H9N3O4	M+CH3COO	258.071	258.073	-9.70981	365.724	NA	NA	0.709159	MS1+surrogate MS2 matches	level3
M270T120C06160	M270T120	C06160	(S)-Norcoclaurine	C16H17NO3	M-H	270.114	270.114	2.80072	120.216	NA	NA	0.525226	MS1+surrogate MS2 matches	level3
M273T39C18131	M273T39	C18131	Geranyl-hydroxybenzoate	C17H22O3	M-H	273.152	273.15	10.2703	39.335	NA	NA	0.945843	MS1+surrogate MS2 matches	level3
M286T342C06047	M286T342	C06047	Stizolobate	C9H9NO6	M+CH3COO	286.06	286.057	9.83337	342.091	NA	NA	0.510965	MS1+surrogate MS2 matches	level3
M286T342C06048	M286T342	C06048	Stizolobinate	C9H9NO6	M+CH3COO	286.06	286.057	9.83337	342.091	NA	NA	0.510965	MS1+surrogate MS2 matches	level3
M287T383C18911	M287T383	C18911	(R)-4-Phosphopantoate	C6H13O7P	M+CH3COO	287.046	287.054	-27.1373	382.77	NA	NA	0.986764	MS1+surrogate MS2 matches	level3
M287T383C01107	M287T383	C01107	(R)-5-Phosphomevalonate	C6H13O7P	M+CH3COO	287.046	287.054	-27.1373	382.77	NA	NA	0.987786	MS1+surrogate MS2 matches	level3
M287T383C20847	M287T383	C20847	(R)-Mevalonate 3-phosphate	C6H13O7P	M+CH3COO	287.046	287.054	-27.1373	382.77	NA	NA	0.632456	MS1+surrogate MS2 matches	level3
M313T361C05401	M313T361	C05401	3-beta-D-Galactosyl-sn-glycerol	C9H18O8	M+CH3COO	313.112	313.114	-5.32608	360.91	NA	NA	0.937451	MS1+surrogate MS2 matches	level3
M319T39_2C18135	M319T39_2	C18135	Dihydroshikonofuran	C16H20O3	M+CH3COO	319.158	319.155	8.32013	39.389	NA	NA	0.940999	MS1+surrogate MS2 matches	level3
M330T353C03373	M330T353	C03373	Aminoimidazole ribotide	C8H14N3O7P	M+Cl	330.024	330.025	-5.11144	352.988	NA	NA	0.57735	MS1+surrogate MS2 matches	level3
M333T419C04359	M333T419	C04359	1-Deoxy-D-altro-heptulose 7-phosphate	C7H15O9P	M+CH3COO	333.058	333.059	-3.51047	418.978	NA	NA	0.996404	MS1+surrogate MS2 matches	level3
M333T419C04703	M333T419	C04703	alpha-D-Galactosyl-(1,1')-sn-glycerol 3-phosphate	C9H19O11P	M-H	333.058	333.059	-3.59874	418.978	NA	NA	1	MS1+surrogate MS2 matches	level3
M333T419C04641	M333T419	C04641	2-(alpha-D-Galactosyl)-sn-glycerol 3-phosphate	C9H19O11P	M-H	333.058	333.059	-3.59874	418.978	NA	NA	1	MS1+surrogate MS2 matches	level3
M333T419C10517	M333T419	C10517	2-(alpha-D-Glucosyl)-sn-glycerol 3-phosphate	C9H19O11P	M-H	333.058	333.059	-3.59874	418.978	NA	NA	1	MS1+surrogate MS2 matches	level3
M364T261C17951	M364T261	C17951	N-Acetylbialaphos	C13H24N3O7P	M-H	364.123	364.128	-13.4218	261.33	NA	NA	0.999955	MS1+surrogate MS2 matches	level3
M377T42C00909	M377T42	C00909	Leukotriene A4	C20H30O3	M+CH3COO	377.235	377.233	4.25482	42.174	NA	NA	0.995385	MS1+surrogate MS2 matches	level3
M382T420C06457	M382T420	C06457	Bialaphos	C11H22N3O6P	M+CH3COO	382.134	382.138	-11.8349	420.1	NA	NA	1	MS1+surrogate MS2 matches	level3
M382T373C19784	M382T373	C19784	1-O-[2-(Acetylamino)-2-deoxy-alpha-D-glucopyranosyl]-D-myo-Inositol	C14H25NO11	M-H	382.135	382.135	-2.25262	373.284	NA	NA	0.999955	MS1+surrogate MS2 matches	level3
M382T373C06372	M382T373	C06372	Lacto-N-biose	C14H25NO11	M-H	382.135	382.135	-2.25262	373.284	NA	NA	0.640513	MS1+surrogate MS2 matches	level3
M382T373C00611	M382T373	C00611	N-Acetyllactosamine	C14H25NO11	M-H	382.135	382.135	-2.25262	373.284	NA	NA	0.640513	MS1+surrogate MS2 matches	level3
M382T373C20887	M382T373	C20887	beta-D-Mannosyl-1,4-N-acetyl-D-glucosamine	C14H25NO11	M-H	382.135	382.135	-2.25262	373.284	NA	NA	0.640513	MS1+surrogate MS2 matches	level3
M387T380C16489	M387T380	C16489	Fructoselysine 6-phosphate	C12H25N2O10P	M-H	387.113	387.117	-12.3533	380.443	NA	NA	1	MS1+surrogate MS2 matches	level3
M388T395C03174	M388T395	C03174	S-Succinylglutathione	C14H21N3O9S	M-H-H2O	388.08	388.082	-3.73661	394.538	NA	NA	1	MS1+surrogate MS2 matches	level3
M395T39C05966	M395T39	C05966	15(S)-HPETE	C20H32O4	M+CH3COO	395.242	395.244	-4.45204	39.106	NA	NA	0.893233	MS1+surrogate MS2 matches	level3
M395T39C05356	M395T39	C05356	5(S)-HPETE	C20H32O4	M+CH3COO	395.242	395.244	-4.45204	39.106	NA	NA	0.893233	MS1+surrogate MS2 matches	level3
M395T39C04822	M395T39	C04822	8(R)-HPETE	C20H32O4	M+CH3COO	395.242	395.244	-4.45204	39.106	NA	NA	0.893233	MS1+surrogate MS2 matches	level3
M395T39C05965	M395T39	C05965	12(S)-HPETE	C20H32O4	M+CH3COO	395.242	395.244	-4.45204	39.106	NA	NA	0.893233	MS1+surrogate MS2 matches	level3
M395T39C14812	M395T39	C14812	12(R)-HPETE	C20H32O4	M+CH3COO	395.242	395.244	-4.45204	39.106	NA	NA	0.893233	MS1+surrogate MS2 matches	level3
M398T286C03789	M398T286	C03789	N,6-O-Disulfo-D-glucosamine	C6H13NO11S2	M+CH3COO	398.003	398.007	-9.30081	285.786	NA	NA	0.872872	MS1+surrogate MS2 matches	level3
M410T380C14875	M410T380	C14875	S-(2-Hydroxyethyl)glutathione	C12H21N3O7S	M+CH3COO	410.123	410.124	-1.02616	380.419	NA	NA	0.999687	MS1+surrogate MS2 matches	level3
M601T441C21334	M601T441	C21334	CMP-8-amino-3,8-dideoxy-beta-D-manno-octulosonate	C17H27N4O14P	M+CH3COO	601.134	601.14	-9.38013	440.858	NA	NA	0.990851	MS1+surrogate MS2 matches	level3
M83T104C07330	M83T104	C07330	3-Methyl-2-butenal	C5H8O	M-H	83.0507	83.0502	5.84092	103.754	NA	NA	0.731272	MS1+surrogate MS2 matches	level3
M100T354C01234	M100T354	C01234	1-Aminocyclopropane-1-carboxylate	C4H7NO2	M-H	100.041	100.04	5.21283	354.039	NA	NA	1	MS1+surrogate MS2 matches	level3
M100T354C17234	M100T354	C17234	2-Aminobut-2-enoate	C4H7NO2	M-H	100.041	100.04	5.21283	354.039	NA	NA	1	MS1+surrogate MS2 matches	level3
M103T376C06001	M103T376	C06001	(S)-3-Hydroxyisobutyrate	C4H8O3	M-H	103.04	103.04	0.541828	375.561	NA	NA	0.992278	MS1+surrogate MS2 matches	level3
M103T376C01188	M103T376	C01188	3-Hydroxy-2-methylpropanoate	C4H8O3	M-H	103.04	103.04	0.541828	375.561	NA	NA	0.992278	MS1+surrogate MS2 matches	level3
M103T376C00989	M103T376	C00989	4-Hydroxybutanoic acid	C4H8O3	M-H	103.04	103.04	0.541828	375.561	NA	NA	0.992278	MS1+surrogate MS2 matches	level3
M106T144C02299	M106T144	C02299	N-Methylaniline	C7H9N	M-H	106.066	106.066	0.949247	144.495	NA	NA	0.707107	MS1+surrogate MS2 matches	level3
M119T297C02022	M119T297	C02022	D-Erythrulose	C4H8O4	M-H	119.035	119.035	3.70647	296.962	NA	NA	1	MS1+surrogate MS2 matches	level3
M119T297C02045	M119T297	C02045	L-Erythrulose	C4H8O4	M-H	119.035	119.035	3.70647	296.962	NA	NA	1	MS1+surrogate MS2 matches	level3
M137T76C14099	M137T76	C14099	2-Naphthaldehyde	C11H8O	M-H-H2O	137.044	137.04	29.8096	76.389	NA	NA	0.942115	MS1+surrogate MS2 matches	level3
M146T262C00555	M146T262	C00555	4-Aminobutyraldehyde	C4H9NO	M+CH3COO	146.082	146.082	-0.0954736	261.526	NA	NA	1	MS1+surrogate MS2 matches	level3
M146T262C20310	M146T262	C20310	N-Hydroxy-L-isoleucine	C6H13NO3	M-H	146.082	146.082	-0.29673	261.526	NA	NA	1	MS1+surrogate MS2 matches	level3
M146T262C03219	M146T262	C03219	(E)-2-Methylpropanal oxime	C4H9NO	M+CH3COO	146.082	146.082	-0.0954736	261.526	NA	NA	1	MS1+surrogate MS2 matches	level3
M153T262C06755	M153T262	C06755	Chloroacetic acid	C2H3ClO2	M+CH3COO	152.996	152.996	-1.02673	261.608	NA	NA	1	MS1+surrogate MS2 matches	level3
M153T262C02170	M153T262	C02170	Methylmalonate	C4H6O4	M+Cl	152.996	152.995	5.49868	261.608	NA	NA	0.999989	MS1+surrogate MS2 matches	level3
M153T236C02804	M153T236	C02804	5-Hydroxypentanoate	C5H10O3	M+Cl	153.03	153.031	-5.51678	236.285	NA	NA	1	MS1+surrogate MS2 matches	level3
M157T416C06035	M157T416	C06035	4-Methylene-2-oxoglutarate	C6H6O5	M-H	157.014	157.014	1.76188	415.758	NA	NA	1	MS1+surrogate MS2 matches	level3
M158T180C03087	M158T180	C03087	5-Acetamidopentanoate	C7H13NO3	M-H	158.082	158.082	-1.53937	179.994	NA	NA	0.825919	MS1+surrogate MS2 matches	level3
M169T349C20850	M169T349	C20850	N5-Hydroxy-L-ornithine	C5H12N2O3	M-2H+Na	169.062	169.059	13.6501	348.837	NA	NA	1	MS1+surrogate MS2 matches	level3
M178T158C07585	M178T158	C07585	N-Acetylisoniazid	C8H9N3O2	M-H	178.067	178.062	27.65	157.782	NA	NA	0.996686	MS1+surrogate MS2 matches	level3
M184T297C02376	M184T297	C02376	5-Methylcytosine	C5H7N3O	M+CH3COO	184.072	184.073	-1.69434	296.831	NA	NA	1	MS1+surrogate MS2 matches	level3
M184T297C06771	M184T297	C06771	Triethanolamine	C6H15NO3	M+Cl	184.072	184.074	-6.21174	296.831	NA	NA	1	MS1+surrogate MS2 matches	level3
M189T311C00680	M189T311	C00680	meso-2,6-Diaminoheptanedioate	C7H14N2O4	M-H	189.088	189.088	-0.301521	310.511	NA	NA	0.620752	MS1+surrogate MS2 matches	level3
M194T203C15561	M194T203	C15561	N-Benzylformamide	C8H9NO	M+CH3COO	194.082	194.082	-1.6176	202.742	NA	NA	0.999907	MS1+surrogate MS2 matches	level3
M199T305C06452	M199T305	C06452	(S)-2-Hydroxypropylphosphonate	C3H9O4P	M+CH3COO	199.034	199.038	-20.327	305.312	NA	NA	0.980091	MS1+surrogate MS2 matches	level3
M206T290_2C11355	M206T290_2	C11355	4-Amino-4-deoxychorismate	C10H11NO5	M-H-H2O	206.049	206.046	16.3918	289.602	NA	NA	1	MS1+surrogate MS2 matches	level3
M207T323C06031	M207T323	C06031	D-threo-3-Methylmalate	C5H8O5	M+CH3COO	207.051	207.051	-0.83762	323.467	NA	NA	1	MS1+surrogate MS2 matches	level3
M207T323C06029	M207T323	C06029	L-threo-3-Methylmalate	C5H8O5	M+CH3COO	207.051	207.051	-0.83762	323.467	NA	NA	1	MS1+surrogate MS2 matches	level3
M212T267_1C03758	M212T267_1	C03758	Dopamine	C8H11NO2	M+CH3COO	212.091	212.093	-8.38617	267.211	NA	NA	0.999969	MS1+surrogate MS2 matches	level3
M227T112C20223	M227T112	C20223	(6E)-8-Oxogeraniol	C10H16O2	M+CH3COO	227.128	227.129	-1.89241	111.674	NA	NA	0.834258	MS1+surrogate MS2 matches	level3
M227T112C20222	M227T112	C20222	(6E)-8-Hydroxygeranial	C10H16O2	M+CH3COO	227.128	227.129	-1.89241	111.674	NA	NA	0.834258	MS1+surrogate MS2 matches	level3
M227T112C06069	M227T112	C06069	Iridodial	C10H16O2	M+CH3COO	227.128	227.129	-1.89241	111.674	NA	NA	0.834258	MS1+surrogate MS2 matches	level3
M227T112C20221	M227T112	C20221	(6E)-8-Oxolinalool	C10H16O2	M+CH3COO	227.128	227.129	-1.89241	111.674	NA	NA	0.514175	MS1+surrogate MS2 matches	level3
M228T315C05672	M228T315	C05672	2-Amino-3-phosphonopropanoate	C3H8NO5P	M+CH3COO	228.028	228.028	-1.35699	315.451	NA	NA	1	MS1+surrogate MS2 matches	level3
M228T315C11638	M228T315	C11638	3-Amino-2-oxopropyl phosphate	C3H8NO5P	M+CH3COO	228.028	228.028	-1.35699	315.451	NA	NA	0.970473	MS1+surrogate MS2 matches	level3
M229T431C00199	M229T431	C00199	D-Ribulose 5-phosphate	C5H11O8P	M-H	229.012	229.012	-1.11097	431.209	NA	NA	1	MS1+surrogate MS2 matches	level3
M229T431C00231	M229T431	C00231	D-Xylulose 5-phosphate	C5H11O8P	M-H	229.012	229.012	-1.11097	431.209	NA	NA	1	MS1+surrogate MS2 matches	level3
M229T431C03291	M229T431	C03291	L-Xylulose 5-phosphate	C5H11O8P	M-H	229.012	229.012	-1.11097	431.209	NA	NA	1	MS1+surrogate MS2 matches	level3
M229T431C01101	M229T431	C01101	L-Ribulose 5-phosphate	C5H11O8P	M-H	229.012	229.012	-1.11097	431.209	NA	NA	1	MS1+surrogate MS2 matches	level3
M229T431C06441	M229T431	C06441	L-Xylulose 1-phosphate	C5H11O8P	M-H	229.012	229.012	-1.11097	431.209	NA	NA	1	MS1+surrogate MS2 matches	level3
M229T446C03906	M229T446	C03906	beta-L-Arabinose 1-phosphate	C5H11O8P	M-H	229.012	229.012	-1.11097	446.143	NA	NA	1	MS1+surrogate MS2 matches	level3
M229T446C00620	M229T446	C00620	alpha-D-Ribose 1-phosphate	C5H11O8P	M-H	229.012	229.012	-1.11097	446.143	NA	NA	1	MS1+surrogate MS2 matches	level3
M229T446C06441	M229T446	C06441	L-Xylulose 1-phosphate	C5H11O8P	M-H	229.012	229.012	-1.11097	446.143	NA	NA	1	MS1+surrogate MS2 matches	level3
M229T446C00199	M229T446	C00199	D-Ribulose 5-phosphate	C5H11O8P	M-H	229.012	229.012	-1.11097	446.143	NA	NA	1	MS1+surrogate MS2 matches	level3
M229T446C00231	M229T446	C00231	D-Xylulose 5-phosphate	C5H11O8P	M-H	229.012	229.012	-1.11097	446.143	NA	NA	1	MS1+surrogate MS2 matches	level3
M229T137C17621	M229T137	C17621	(6E)-8-Hydroxygeraniol	C10H18O2	M+CH3COO	229.144	229.144	-0.348645	137.07	NA	NA	0.900955	MS1+surrogate MS2 matches	level3
M229T137C04433	M229T137	C04433	(E)-3,7-Dimethylocta-1,6-diene-3,8-diol	C10H18O2	M+CH3COO	229.144	229.144	-0.348645	137.07	NA	NA	0.788167	MS1+surrogate MS2 matches	level3
M231T367C15767	M231T367	C15767	4-(L-gamma-Glutamylamino)butanoate	C9H16N2O5	M-H	231.098	231.099	-1.82482	366.596	NA	NA	1	MS1+surrogate MS2 matches	level3
M231T367C04390	M231T367	C04390	N6-Acetyl-LL-2,6-diaminoheptanedioate	C9H16N2O5	M-H	231.098	231.099	-1.82482	366.596	NA	NA	1	MS1+surrogate MS2 matches	level3
M231T367C21015	M231T367	C21015	gamma-L-Glutamyl-L-2-aminobutyrate	C9H16N2O5	M-H	231.098	231.099	-1.82482	366.596	NA	NA	1	MS1+surrogate MS2 matches	level3
M255T206C03097	M255T206	C03097	Aryl beta-D-glucoside	C12H16O6	M-H	255.088	255.087	2.39784	206.201	NA	NA	0.994006	MS1+surrogate MS2 matches	level3
M261T181C06521	M261T181	C06521	Cuscohygrine	C13H24N2O	M-2H+K	261.134	261.137	-14.4119	181.381	NA	NA	0.898284	MS1+surrogate MS2 matches	level3
M263T175C08312	M263T175	C08312	Psilocin	C12H16N2O	M+CH3COO	263.14	263.14	-1.38023	174.852	NA	NA	0.712209	MS1+surrogate MS2 matches	level3
M268T358C04133	M268T358	C04133	N-Acetyl-L-glutamate 5-phosphate	C7H12NO8P	M-H	268.023	268.023	1.66605	358.26	NA	NA	0.988858	MS1+surrogate MS2 matches	level3
M279T352C20830	M279T352	C20830	6-Deoxy-6-sulfo-D-fructose	C6H12O8S	M+Cl	278.998	278.994	14.9173	352.177	NA	NA	0.951318	MS1+surrogate MS2 matches	level3
M279T352C20829	M279T352	C20829	Sulfoquinovose	C6H12O8S	M+Cl	278.998	278.994	14.9173	352.177	NA	NA	0.951318	MS1+surrogate MS2 matches	level3
M287T421C04691	M287T421	C04691	2-Dehydro-3-deoxy-D-arabino-heptonate 7-phosphate	C7H13O10P	M-H	287.016	287.017	-3.25331	420.894	NA	NA	0.989787	MS1+surrogate MS2 matches	level3
M311T237C05855	M311T237	C05855	4-Hydroxycinnamyl alcohol 4-D-glucoside	C15H20O7	M-H	311.115	311.114	3.52569	237.378	NA	NA	0.997754	MS1+surrogate MS2 matches	level3
M327T45C01838	M327T45	C01838	Octadecanal	C18H36O	M+CH3COO	327.289	327.29	-3.10394	45.348	NA	NA	0.715007	MS1+surrogate MS2 matches	level3
M329T217C17017	M329T217	C17017	Cyclic dehypoxanthine futalosine	C14H14O7	M+Cl	329.047	329.042	13.0594	217.294	NA	NA	0.894838	MS1+surrogate MS2 matches	level3
M331T286C16198	M331T286	C16198	(Z)-4-(2-Hydroxy-5-sulfonatophenyl)-2-oxo-3-butenoate	C10H8O7S	M+CH3COO	331.012	331.013	-4.14905	285.776	NA	NA	1	MS1+surrogate MS2 matches	level3
M332T360C14875	M332T360	C14875	S-(2-Hydroxyethyl)glutathione	C12H21N3O7S	M-H-H2O	332.088	332.092	-11.2043	360.375	NA	NA	0.529813	MS1+surrogate MS2 matches	level3
M338T372C03789	M338T372	C03789	N,6-O-Disulfo-D-glucosamine	C6H13NO11S2	M-H	337.988	337.986	5.91212	371.695	NA	NA	0.722222	MS1+surrogate MS2 matches	level3
M343T65C13623	M343T65	C13623	Monobromobisphenol A	C15H15BrO2	M-2H+K	342.976	342.974	6.0037	65.274	NA	NA	0.843274	MS1+surrogate MS2 matches	level3
M345T244C04164	M345T244	C04164	trans-Cinnamoyl beta-D-glucoside	C15H18O7	M+Cl	345.079	345.074	14.4809	243.936	NA	NA	0.997754	MS1+surrogate MS2 matches	level3
M356T203C16427	M356T203	C16427	Isopentenyl adenosine	C15H21N5O4	M-2H+Na	356.134	356.134	-0.433166	202.845	NA	NA	1	MS1+surrogate MS2 matches	level3
M359T159_1C01572	M359T159_1	C01572	Digallate	C14H10O9	M-2H+K	358.979	358.981	-6.6355	159.352	NA	NA	0.997169	MS1+surrogate MS2 matches	level3
M365T385C04734	M365T385	C04734	1-(5'-Phosphoribosyl)-5-formamido-4-imidazolecarboxamide	C10H15N4O9P	M-H	365.05	365.05	-1.00042	384.955	NA	NA	0.589768	MS1+surrogate MS2 matches	level3
M372T154C09337	M372T154	C09337	Ankorine	C19H29NO4	M-2H+K	372.159	372.158	2.79844	154.495	NA	NA	0.919064	MS1+surrogate MS2 matches	level3
M384T345C19606	M384T345	C19606	NNAL-N-glucuronide	C16H23N3O8	M-H	384.141	384.141	-0.0386603	344.827	NA	NA	0.816497	MS1+surrogate MS2 matches	level3
M402T278C17951	M402T278	C17951	N-Acetylbialaphos	C13H24N3O7P	M-2H+K	402.087	402.084	9.23376	278.198	NA	NA	0.99998	MS1+surrogate MS2 matches	level3
M405T379C02130	M405T379	C02130	Acetyl-maltose	C14H24O12	M-2H+Na	405.106	405.101	12.154	379.399	NA	NA	1	MS1+surrogate MS2 matches	level3
M445T430C00570	M445T430	C00570	CDP-ethanolamine	C11H20N4O11P2	M-H	445.051	445.053	-4.2279	430.118	NA	NA	1	MS1+surrogate MS2 matches	level3
M507T355C00664	M507T355	C00664	5-Formiminotetrahydrofolate	C20H24N8O6	M+Cl	507.156	507.15	11.5732	355.378	NA	NA	0.844689	MS1+surrogate MS2 matches	level3
M553T372C12447	M553T372	C12447	dTDP-beta-L-rhodinose	C16H26N2O13P2	M-2H+K	553.038	553.04	-3.27843	372.21	NA	NA	0.996803	MS1+surrogate MS2 matches	level3
M719T83C05809	M719T83	C05809	3-Octaprenyl-4-hydroxybenzoate	C47H70O3	M-2H+K	719.485	719.481	5.14768	82.516	NA	NA	0.666667	MS1+surrogate MS2 matches	level3
M856T424C00894	M856T424	C00894	Propenoyl-CoA	C24H38N7O17P3S	M+Cl	856.093	856.094	-1.54744	423.944	NA	NA	0.542326	MS1+surrogate MS2 matches	level3
M112T202C01998	M112T202	C01998	Acrylonitrile	C3H3N	M+CH3COO	112.04	112.04	0.454238	202.417	NA	NA	1	MS1+surrogate MS2 matches	level3
M112T202C03912	M112T202	C03912	(S)-1-Pyrroline-5-carboxylate	C5H7NO2	M-H	112.04	112.04	0.191833	202.417	NA	NA	1	MS1+surrogate MS2 matches	level3
M112T202C03564	M112T202	C03564	1-Pyrroline-2-carboxylate	C5H7NO2	M-H	112.04	112.04	0.191833	202.417	NA	NA	1	MS1+surrogate MS2 matches	level3
M113T251C00596	M113T251	C00596	2-Hydroxy-2,4-pentadienoate	C5H6O3	M-H	113.025	113.024	1.82173	251.413	NA	NA	0.945828	MS1+surrogate MS2 matches	level3
M113T213C00596	M113T213	C00596	2-Hydroxy-2,4-pentadienoate	C5H6O3	M-H	113.025	113.024	2.7065	213.336	NA	NA	0.823532	MS1+surrogate MS2 matches	level3
M113T189C00596	M113T189	C00596	2-Hydroxy-2,4-pentadienoate	C5H6O3	M-H	113.025	113.024	1.82173	188.6	NA	NA	1	MS1+surrogate MS2 matches	level3
M113T189C21187	M113T189	C21187	Tulipalin B	C5H6O3	M-H	113.025	113.024	1.82173	188.6	NA	NA	0.65372	MS1+surrogate MS2 matches	level3
M115T199C00141	M115T199	C00141	3-Methyl-2-oxobutanoic acid	C5H8O3	M-H	115.04	115.04	-0.383953	198.577	NA	NA	0.942809	MS1+surrogate MS2 matches	level3
M115T199C03273	M115T199	C03273	5-Oxopentanoate	C5H8O3	M-H	115.04	115.04	-0.383953	198.577	NA	NA	0.666667	MS1+surrogate MS2 matches	level3
M116T271C00441	M116T271	C00441	L-Aspartate 4-semialdehyde	C4H7NO3	M-H	116.035	116.035	0.920953	271.144	NA	NA	0.970143	MS1+surrogate MS2 matches	level3
M117T149C00207	M117T149	C00207	Acetone	C3H6O	M+CH3COO	117.056	117.056	4.57184	148.827	NA	NA	1	MS1+surrogate MS2 matches	level3
M117T215C00207	M117T215	C00207	Acetone	C3H6O	M+CH3COO	117.056	117.056	1.15466	214.81	NA	NA	0.970143	MS1+surrogate MS2 matches	level3
M126T244C03458	M126T244	C03458	2,3,6-Trihydroxypyridine	C5H5NO3	M-H	126.02	126.02	1.24531	244.165	NA	NA	0.994288	MS1+surrogate MS2 matches	level3
M130T244C05147	M130T244	C05147	trans-3-Hydroxy-L-proline	C5H9NO3	M-H	130.051	130.051	-1.10116	244.034	NA	NA	0.894427	MS1+surrogate MS2 matches	level3
M130T244C03341	M130T244	C03341	2-Amino-4-oxopentanoic acid	C5H9NO3	M-H	130.051	130.051	-1.10116	244.034	NA	NA	1	MS1+surrogate MS2 matches	level3
M130T244C03741	M130T244	C03741	(S)-4-Amino-5-oxopentanoate	C5H9NO3	M-H	130.051	130.051	-1.10116	244.034	NA	NA	0.894427	MS1+surrogate MS2 matches	level3
M130T273C05147	M130T273	C05147	trans-3-Hydroxy-L-proline	C5H9NO3	M-H	130.051	130.051	1.20563	273.371	NA	NA	1	MS1+surrogate MS2 matches	level3
M130T273C03741	M130T273	C03741	(S)-4-Amino-5-oxopentanoate	C5H9NO3	M-H	130.051	130.051	1.20563	273.371	NA	NA	1	MS1+surrogate MS2 matches	level3
M130T273C01073	M130T273	C01073	N-Acetyl-beta-alanine	C5H9NO3	M-H	130.051	130.051	1.20563	273.371	NA	NA	0.99998	MS1+surrogate MS2 matches	level3
M130T273C01110	M130T273	C01110	5-Amino-2-oxopentanoic acid	C5H9NO3	M-H	130.051	130.051	1.20563	273.371	NA	NA	1	MS1+surrogate MS2 matches	level3
M131T227C06103	M131T227	C06103	6-Hydroxyhexanoic acid	C6H12O3	M-H	131.071	131.071	0.424883	226.84	NA	NA	0.866025	MS1+surrogate MS2 matches	level3
M135T311C00160	M135T311	C00160	Glycolate	C2H4O3	M+CH3COO	135.03	135.03	2.63623	310.993	NA	NA	0.622974	MS1+surrogate MS2 matches	level3
M142T251C05239	M142T251	C05239	5-Aminoimidazole	C3H5N3	M+CH3COO	142.066	142.062	30.6402	250.917	NA	NA	0.707107	MS1+surrogate MS2 matches	level3
M143T220C06195	M143T220	C06195	Imidazolone	C3H4N2O	M+CH3COO	143.046	143.046	0.959313	219.806	NA	NA	1	MS1+surrogate MS2 matches	level3
M144T208C02659	M144T208	C02659	Acetone cyanohydrin	C4H7NO	M+CH3COO	144.067	144.067	1.63899	207.54	NA	NA	0.995697	MS1+surrogate MS2 matches	level3
M145T413C00819	M145T413	C00819	D-Glutamine	C5H10N2O3	M-H	145.062	145.062	2.46623	412.922	NA	NA	1	MS1+surrogate MS2 matches	level3
M149T354C02512	M149T354	C02512	3-Cyano-L-alanine	C4H6N2O2	M+Cl	149.015	149.011	23.6393	354.261	NA	NA	1	MS1+surrogate MS2 matches	level3
M150T153C04584	M150T153	C04584	6-Imino-5-oxocyclohexa-1,3-dienecarboxylate	C7H5NO3	M-H	150.023	150.02	23.0432	153.248	NA	NA	0.774597	MS1+surrogate MS2 matches	level3
M151T107C13636	M151T107	C13636	4-Hydroxyphenyl acetate	C8H8O3	M-H	151.04	151.04	1.69379	107.225	NA	NA	0.99699	MS1+surrogate MS2 matches	level3
M151T107C02519	M151T107	C02519	4-Methoxybenzoate	C8H8O3	M-H	151.04	151.04	1.69379	107.225	NA	NA	1	MS1+surrogate MS2 matches	level3
M151T107C12305	M151T107	C12305	Methyl salicylate	C8H8O3	M-H	151.04	151.04	1.69379	107.225	NA	NA	0.648925	MS1+surrogate MS2 matches	level3
M153T260C00230	M153T260	C00230	3,4-Dihydroxybenzoate	C7H6O4	M-H	153.017	153.019	-15.7413	260.002	NA	NA	1	MS1+surrogate MS2 matches	level3
M153T158_2C02948	M153T158_2	C02948	4-Hydroxyhexan-3-one	C6H12O2	M-2H+K	153.03	153.032	-11.9562	157.971	NA	NA	1	MS1+surrogate MS2 matches	level3
M153T265C03283	M153T265	C03283	L-2,4-Diaminobutanoate	C4H10N2O2	M+Cl	153.041	153.043	-9.65492	264.902	NA	NA	0.99331	MS1+surrogate MS2 matches	level3
M154T225C03071	M154T225	C03071	3-aci-Nitropropanoate	C3H5NO4	M+Cl	153.994	153.99	25.2763	224.609	NA	NA	0.856521	MS1+surrogate MS2 matches	level3
M155T307C03817	M155T307	C03817	(S)-3-(Imidazol-5-yl)lactate	C6H8N2O3	M-H	155.046	155.046	-1.23946	306.733	NA	NA	0.984828	MS1+surrogate MS2 matches	level3
M155T307C05568	M155T307	C05568	Imidazole lactate	C6H8N2O3	M-H	155.046	155.046	-1.23946	306.733	NA	NA	0.984828	MS1+surrogate MS2 matches	level3
M155T307C03680	M155T307	C03680	4-Imidazolone-5-propanoate	C6H8N2O3	M-H	155.046	155.046	-1.23946	306.733	NA	NA	1	MS1+surrogate MS2 matches	level3
M156T396C02220	M156T396	C02220	2-Aminomuconate	C6H7NO4	M-H	156.03	156.03	1.23202	395.918	NA	NA	1	MS1+surrogate MS2 matches	level3
M157T321_2C06035	M157T321_2	C06035	4-Methylene-2-oxoglutarate	C6H6O5	M-H	157.015	157.014	4.30942	320.998	NA	NA	1	MS1+surrogate MS2 matches	level3
M157T260C02222	M157T260	C02222	2-Maleylacetate	C6H6O5	M-H	157.014	157.014	1.76188	259.61	NA	NA	0.99998	MS1+surrogate MS2 matches	level3
M157T260C03453	M157T260	C03453	gamma-Oxalocrotonate	C6H6O5	M-H	157.014	157.014	1.76188	259.61	NA	NA	1	MS1+surrogate MS2 matches	level3
M157T260C02501	M157T260	C02501	2-Hydroxymuconate	C6H6O5	M-H	157.014	157.014	1.76188	259.61	NA	NA	0.99998	MS1+surrogate MS2 matches	level3
M157T260C03676	M157T260	C03676	3-Hydroxy-cis,cis-muconate	C6H6O5	M-H	157.014	157.014	1.76188	259.61	NA	NA	0.996349	MS1+surrogate MS2 matches	level3
M157T349C01109	M157T349	C01109	4-Methylene-L-glutamine	C6H10N2O3	M-H	157.062	157.062	-1.54235	348.846	NA	NA	1	MS1+surrogate MS2 matches	level3
M157T385C01109	M157T385	C01109	4-Methylene-L-glutamine	C6H10N2O3	M-H	157.062	157.062	3.55119	384.954	NA	NA	1	MS1+surrogate MS2 matches	level3
M158T271C03087	M158T271	C03087	5-Acetamidopentanoate	C7H13NO3	M-H	158.082	158.082	-0.274205	270.939	NA	NA	0.727607	MS1+surrogate MS2 matches	level3
M159T313C20846	M159T313	C20846	3-Oxo-3-ureidoisobutyrate	C5H8N2O4	M-H	159.041	159.041	1.21476	312.963	NA	NA	1	MS1+surrogate MS2 matches	level3
M159T313C20232	M159T313	C20232	(Z)-2-Methylureidoacrylate peracid	C5H8N2O4	M-H	159.041	159.041	1.21476	312.963	NA	NA	1	MS1+surrogate MS2 matches	level3
M159T313C03409	M159T313	C03409	N-Formimino-L-aspartate	C5H8N2O4	M-H	159.041	159.041	1.21476	312.963	NA	NA	1	MS1+surrogate MS2 matches	level3
M159T390C19929	M159T390	C19929	N-alpha-Acetyl-L-2,4-diaminobutyrate	C6H12N2O3	M-H	159.077	159.077	-0.580308	390.109	NA	NA	0.99998	MS1+surrogate MS2 matches	level3
M159T390C06442	M159T390	C06442	N(gamma)-Acetyldiaminobutyrate	C6H12N2O3	M-H	159.077	159.077	-0.580308	390.109	NA	NA	0.917303	MS1+surrogate MS2 matches	level3
M159T390C03153	M159T390	C03153	N5-Methyl-L-glutamine	C6H12N2O3	M-H	159.077	159.077	-0.580308	390.109	NA	NA	0.841705	MS1+surrogate MS2 matches	level3
M160T395C01044	M160T395	C01044	N-Formyl-L-aspartate	C5H7NO5	M-H	160.024	160.025	-8.26368	395.201	NA	NA	1	MS1+surrogate MS2 matches	level3
M160T171C16716	M160T171	C16716	4-Hydroxy-2-quinolone	C9H7NO2	M-H	160.044	160.04	22.6286	170.811	NA	NA	1	MS1+surrogate MS2 matches	level3
M160T171C05639	M160T171	C05639	4,6-Dihydroxyquinoline	C9H7NO2	M-H	160.044	160.04	22.6286	170.811	NA	NA	0.745693	MS1+surrogate MS2 matches	level3
M160T171C06330	M160T171	C06330	Quinoline-3,4-diol	C9H7NO2	M-H	160.044	160.04	22.6286	170.811	NA	NA	0.745693	MS1+surrogate MS2 matches	level3
M160T171C11503	M160T171	C11503	3-Hydroxy-1H-quinolin-4-one	C9H7NO2	M-H	160.044	160.04	22.6286	170.811	NA	NA	0.745693	MS1+surrogate MS2 matches	level3
M160T171C05637	M160T171	C05637	4,8-Dihydroxyquinoline	C9H7NO2	M-H	160.044	160.04	22.6286	170.811	NA	NA	0.745693	MS1+surrogate MS2 matches	level3
M160T249C20905	M160T249	C20905	2-Iminobutanoate	C4H7NO2	M+CH3COO	160.061	160.061	0.13428	249.46	NA	NA	1	MS1+surrogate MS2 matches	level3
M160T249C19694	M160T249	C19694	D-Alanyl-(R)-lactate	C6H11NO4	M-H	160.061	160.062	-0.0493998	249.46	NA	NA	1	MS1+surrogate MS2 matches	level3
M160T249C17581	M160T249	C17581	3-Amino-2,3-dideoxy-scyllo-inosose	C6H11NO4	M-H	160.061	160.062	-0.0493998	249.46	NA	NA	0.905702	MS1+surrogate MS2 matches	level3
M160T280C03210	M160T280	C03210	Alanopine	C6H11NO4	M-H	160.061	160.062	-0.0493998	279.913	NA	NA	1	MS1+surrogate MS2 matches	level3
M160T280C20905	M160T280	C20905	2-Iminobutanoate	C4H7NO2	M+CH3COO	160.061	160.061	0.13428	279.913	NA	NA	1	MS1+surrogate MS2 matches	level3
M160T280C19694	M160T280	C19694	D-Alanyl-(R)-lactate	C6H11NO4	M-H	160.061	160.062	-0.0493998	279.913	NA	NA	1	MS1+surrogate MS2 matches	level3
M160T280C02207	M160T280	C02207	beta-Alanopine	C6H11NO4	M-H	160.061	160.062	-0.0493998	279.913	NA	NA	1	MS1+surrogate MS2 matches	level3
M160T280C01046	M160T280	C01046	N-Methyl-L-glutamate	C6H11NO4	M-H	160.061	160.062	-0.0493998	279.913	NA	NA	1	MS1+surrogate MS2 matches	level3
M161T333_1C14179	M161T333_1	C14179	Sulfoacetate	C2H4O5S	M-2H+Na	160.949	160.953	-20.1549	332.748	NA	NA	0.680414	MS1+surrogate MS2 matches	level3
M161T356C02488	M161T356	C02488	(R)-2-Ethylmalate	C6H10O5	M-H	161.046	161.046	-0.145921	355.842	NA	NA	0.999957	MS1+surrogate MS2 matches	level3
M161T356C02360	M161T356	C02360	2-Hydroxyadipate	C6H10O5	M-H	161.046	161.046	-0.145921	355.842	NA	NA	1	MS1+surrogate MS2 matches	level3
M161T356C16390	M161T356	C16390	(S)-2-(Hydroxymethyl)glutarate	C6H10O5	M-H	161.046	161.046	-0.145921	355.842	NA	NA	0.942809	MS1+surrogate MS2 matches	level3
M161T356C03652	M161T356	C03652	(2R,3S)-2,3-Dimethylmalate	C6H10O5	M-H	161.046	161.046	-0.145921	355.842	NA	NA	1	MS1+surrogate MS2 matches	level3
M161T356C03979	M161T356	C03979	2-Dehydro-3-deoxy-L-rhamnonate	C6H10O5	M-H	161.046	161.046	-0.145921	355.842	NA	NA	1	MS1+surrogate MS2 matches	level3
M163T258C08734	M163T258	C08734	Ammelide	C3H4N4O2	M+Cl	163.007	163.002	33.2793	258.094	NA	NA	0.710511	MS1+surrogate MS2 matches	level3
M164T384C02989	M164T384	C02989	L-Methionine S-oxide	C5H11NO3S	M-H	164.039	164.039	0.829213	383.546	NA	NA	0.999544	MS1+surrogate MS2 matches	level3
M164T384C15998	M164T384	C15998	L-Methionine (R)-S-oxide	C5H11NO3S	M-H	164.039	164.039	0.829213	383.546	NA	NA	0.999544	MS1+surrogate MS2 matches	level3
M164T384C15999	M164T384	C15999	L-Methionine (S)-S-oxide	C5H11NO3S	M-H	164.039	164.039	0.829213	383.546	NA	NA	0.999544	MS1+surrogate MS2 matches	level3
M165T362C03671	M165T362	C03671	2-Pyrone-4,6-dicarboxylate	C7H4O6	M-H-H2O	164.978	164.983	-29.6268	362.223	NA	NA	0.992053	MS1+surrogate MS2 matches	level3
M165T295C06337	M165T295	C06337	Terephthalate	C8H6O4	M-H	165.023	165.019	21.1567	294.767	NA	NA	0.883601	MS1+surrogate MS2 matches	level3
M165T295C01606	M165T295	C01606	Phthalate	C8H6O4	M-H	165.023	165.019	21.1567	294.767	NA	NA	0.819813	MS1+surrogate MS2 matches	level3
M165T354C01685	M165T354	C01685	D-Ribonate	C5H10O6	M-H	165.042	165.04	7.03991	354.074	NA	NA	1	MS1+surrogate MS2 matches	level3
M167T442C03548	M167T442	C03548	trans-2,3-Epoxysuccinate	C4H4O5	M+Cl	166.975	166.974	6.44836	441.74	NA	NA	0.999616	MS1+surrogate MS2 matches	level3
M167T442C00036	M167T442	C00036	Oxaloacetate	C4H4O5	M+Cl	166.975	166.974	6.44836	441.74	NA	NA	0.999779	MS1+surrogate MS2 matches	level3
M167T231C02674	M167T231	C02674	Deoxyribonolactone	C5H8O4	M+Cl	167.013	167.011	16.1139	230.85	NA	NA	0.666667	MS1+surrogate MS2 matches	level3
M171T342C02637	M171T342	C02637	3-Dehydroshikimate	C7H8O5	M-H	171.03	171.03	-1.01403	341.681	NA	NA	1	MS1+surrogate MS2 matches	level3
M172T179C10173	M172T179	C10173	Swainsonine	C8H15NO3	M-H	172.098	172.098	0.0382515	178.631	NA	NA	0.707107	MS1+surrogate MS2 matches	level3
M173T275C01047	M173T275	C01047	N5-Ethyl-L-glutamine	C7H14N2O3	M-H	173.093	173.093	-0.244862	274.848	NA	NA	0.985466	MS1+surrogate MS2 matches	level3
M173T275C19781	M173T275	C19781	L-Prolinamide	C5H10N2O	M+CH3COO	173.093	173.093	-0.0750116	274.848	NA	NA	0.666667	MS1+surrogate MS2 matches	level3
M174T221_1C01988	M174T221_1	C01988	2-Nitrophenol	C6H5NO3	M+Cl	174.001	173.995	33.3741	221.386	NA	NA	0.999972	MS1+surrogate MS2 matches	level3
M175T316C19719	M175T316	C19719	D-Alanyl-D-serine	C6H12N2O4	M-H	175.072	175.072	-1.18205	315.689	NA	NA	0.845154	MS1+surrogate MS2 matches	level3
M176T309C20844	M176T309	C20844	(2Z,4S,5R)-2-Amino-4,5,6-trihydroxyhex-2-enoate	C6H11NO5	M-H	176.056	176.056	0.43999	308.546	NA	NA	1	MS1+surrogate MS2 matches	level3
M179T401C01934	M179T401	C01934	L-Rhamnonate	C6H12O6	M-H	179.056	179.056	-0.492583	400.606	NA	NA	0.948683	MS1+surrogate MS2 matches	level3
M179T401C01680	M179T401	C01680	D-Fuconate	C6H12O6	M-H	179.056	179.056	-0.492583	400.606	NA	NA	0.948683	MS1+surrogate MS2 matches	level3
M179T401C01720	M179T401	C01720	L-Fuconate	C6H12O6	M-H	179.056	179.056	-0.492583	400.606	NA	NA	0.948683	MS1+surrogate MS2 matches	level3
M179T401C01582	M179T401	C01582	Galactose	C6H12O6	M-H	179.056	179.056	-0.492583	400.606	NA	NA	0.949482	MS1+surrogate MS2 matches	level3
M180T343C00097	M180T343	C00097	L-Cysteine	C3H7NO2S	M+CH3COO	180.03	180.034	-17.4923	343.029	NA	NA	1	MS1+surrogate MS2 matches	level3
M180T343C00793	M180T343	C00793	D-Cysteine	C3H7NO2S	M+CH3COO	180.03	180.034	-17.4923	343.029	NA	NA	1	MS1+surrogate MS2 matches	level3
M183T245C11821	M183T245	C11821	5-Hydroxyisourate	C5H4N4O4	M-H	183.015	183.016	-4.12351	244.868	NA	NA	0.811777	MS1+surrogate MS2 matches	level3
M185T102C07088	M185T102	C07088	4-Chlorophenoxyacetate	C8H7ClO3	M-H	184.999	185.001	-11.7397	102.254	NA	NA	1	MS1+surrogate MS2 matches	level3
M185T171C01108	M185T171	C01108	1,2,3-Trihydroxybenzene	C6H6O3	M+CH3COO	185.046	185.045	0.0318841	170.709	NA	NA	0.999979	MS1+surrogate MS2 matches	level3
M185T171C02814	M185T171	C02814	Benzene-1,2,4-triol	C6H6O3	M+CH3COO	185.046	185.045	0.0318841	170.709	NA	NA	0.834058	MS1+surrogate MS2 matches	level3
M186T150C11519	M186T150	C11519	N-Cyclohexylformamide	C7H13NO	M+CH3COO	186.114	186.114	0.461616	149.927	NA	NA	1	MS1+surrogate MS2 matches	level3
M187T140C14088	M187T140	C14088	3-Methylsalicylate	C8H8O3	M+Cl	187.02	187.016	21.4198	139.517	NA	NA	0.668153	MS1+surrogate MS2 matches	level3
M187T140C21167	M187T140	C21167	4-Hydroxy-3-methylbenzoate	C8H8O3	M+Cl	187.02	187.016	21.4198	139.517	NA	NA	0.707107	MS1+surrogate MS2 matches	level3
M187T395C20918	M187T395	C20918	Tabtoxinine-beta-lactam	C7H12N2O4	M-H	187.071	187.072	-5.38264	395.188	NA	NA	0.778896	MS1+surrogate MS2 matches	level3
M187T395C20920	M187T395	C20920	Tabtoxinine-delta-lactam	C7H12N2O4	M-H	187.071	187.072	-5.38264	395.188	NA	NA	0.778896	MS1+surrogate MS2 matches	level3
M188T406C05680	M188T406	C05680	N-Dimethyl-2-aminoethylphosphonate	C4H12NO3P	M+Cl	188.02	188.024	-19.8396	406.095	NA	NA	1	MS1+surrogate MS2 matches	level3
M188T277C06554	M188T277	C06554	Cyanuric acid	C3H3N3O3	M+CH3COO	188.036	188.031	24.7778	277.002	NA	NA	0.999127	MS1+surrogate MS2 matches	level3
M189T366_2C00680	M189T366_2	C00680	meso-2,6-Diaminoheptanedioate	C7H14N2O4	M-H	189.088	189.088	-0.830375	365.561	NA	NA	0.921681	MS1+surrogate MS2 matches	level3
M190T203C17938	M190T203	C17938	5,6-Indolequinone-2-carboxylic acid	C9H5NO4	M-H	190.018	190.015	17.0634	202.707	NA	NA	0.79873	MS1+surrogate MS2 matches	level3
M191T311C21282	M191T311	C21282	2-epi-Valiolone	C7H12O6	M-H	191.056	191.056	-0.461645	310.651	NA	NA	0.707107	MS1+surrogate MS2 matches	level3
M191T311C00296	M191T311	C00296	Quinate	C7H12O6	M-H	191.056	191.056	-0.461645	310.651	NA	NA	0.57735	MS1+surrogate MS2 matches	level3
M191T107C07727	M191T107	C07727	2-Indanone	C9H8O	M+CH3COO	191.073	191.071	8.81917	107.223	NA	NA	1	MS1+surrogate MS2 matches	level3
M191T107C01504	M191T107	C01504	Indanone	C9H8O	M+CH3COO	191.073	191.071	8.81917	107.223	NA	NA	1	MS1+surrogate MS2 matches	level3
M191T107C20465	M191T107	C20465	Coumaryl acetate	C11H12O3	M-H	191.073	191.071	8.6653	107.223	NA	NA	0.707107	MS1+surrogate MS2 matches	level3
M193T315C02348	M193T315	C02348	(R)(-)-Allantoin	C4H6N4O3	M+Cl	193.012	193.012	-3.31641	314.764	NA	NA	0.912871	MS1+surrogate MS2 matches	level3
M193T315C02350	M193T315	C02350	(S)-Allantoin	C4H6N4O3	M+Cl	193.012	193.012	-3.31641	314.764	NA	NA	0.912871	MS1+surrogate MS2 matches	level3
M193T341C00618	M193T341	C00618	3-Dehydro-L-gulonate	C6H10O7	M-H	193.036	193.035	3.871	341.373	NA	NA	1	MS1+surrogate MS2 matches	level3
M193T341C06473	M193T341	C06473	2-Keto-D-gluconic acid	C6H10O7	M-H	193.036	193.035	3.871	341.373	NA	NA	0.811802	MS1+surrogate MS2 matches	level3
M193T341C15673	M193T341	C15673	2-Dehydro-L-idonate	C6H10O7	M-H	193.036	193.035	3.871	341.373	NA	NA	0.801784	MS1+surrogate MS2 matches	level3
M193T341C01062	M193T341	C01062	5-Dehydro-D-gluconate	C6H10O7	M-H	193.036	193.035	3.871	341.373	NA	NA	0.801784	MS1+surrogate MS2 matches	level3
M193T341C00905	M193T341	C00905	D-Fructuronate	C6H10O7	M-H	193.036	193.035	3.871	341.373	NA	NA	0.801784	MS1+surrogate MS2 matches	level3
M193T349C04039	M193T349	C04039	2,3-Dihydroxy-3-methylbutanoate	C5H10O4	M+CH3COO	193.072	193.072	0.472001	348.51	NA	NA	1	MS1+surrogate MS2 matches	level3
M193T349C04272	M193T349	C04272	(R)-2,3-Dihydroxy-3-methylbutanoate	C5H10O4	M+CH3COO	193.072	193.072	0.472001	348.51	NA	NA	1	MS1+surrogate MS2 matches	level3
M194T343C00155	M194T343	C00155	L-Homocysteine	C4H9NO2S	M+CH3COO	194.046	194.049	-15.4563	342.926	NA	NA	1	MS1+surrogate MS2 matches	level3
M196T324C04604	M196T324	C04604	3-Hydroxy-2-methylpyridine-4,5-dicarboxylate	C8H7NO5	M-H	196.028	196.025	15.1899	324.269	NA	NA	0.990901	MS1+surrogate MS2 matches	level3
M197T376C06454	M197T376	C06454	Fosfomycin	C3H7O4P	M+CH3COO	197.021	197.022	-3.02385	376.36	NA	NA	0.984666	MS1+surrogate MS2 matches	level3
M198T196C20941	M198T196	C20941	L-Anticapsin	C9H13NO4	M-H	198.077	198.077	0.212155	195.548	NA	NA	0.895979	MS1+surrogate MS2 matches	level3
M198T293C20941	M198T293	C20941	L-Anticapsin	C9H13NO4	M-H	198.077	198.077	-3.32182	292.735	NA	NA	0.997618	MS1+surrogate MS2 matches	level3
M199T261C02431	M199T261	C02431	L-Rhamnofuranose	C6H12O5	M+Cl	199.037	199.037	1.89126	260.639	NA	NA	1	MS1+surrogate MS2 matches	level3
M199T261C00861	M199T261	C00861	L-Rhamnulose	C6H12O5	M+Cl	199.037	199.037	1.89126	260.639	NA	NA	1	MS1+surrogate MS2 matches	level3
M199T261C01721	M199T261	C01721	L-Fuculose	C6H12O5	M+Cl	199.037	199.037	1.89126	260.639	NA	NA	1	MS1+surrogate MS2 matches	level3
M199T329C06659	M199T329	C06659	Dihydroclavaminic acid	C8H12N2O4	M-H	199.072	199.072	-1.54187	329.382	NA	NA	0.57735	MS1+surrogate MS2 matches	level3
M201T344C06658	M201T344	C06658	Proclavaminic acid	C8H14N2O4	M-H	201.088	201.088	0.213767	344.063	NA	NA	0.941594	MS1+surrogate MS2 matches	level3
M204T229C03298	M204T229	C03298	Nalpha-Methylhistidine	C7H11N3O2	M+Cl	204.053	204.053	-4.29618	228.784	NA	NA	0.666667	MS1+surrogate MS2 matches	level3
M205T352C02225	M205T352	C02225	2-Methylcitrate	C7H10O7	M-H	205.036	205.035	2.18128	352.223	NA	NA	0.999616	MS1+surrogate MS2 matches	level3
M205T352C04593	M205T352	C04593	(2S,3R)-3-Hydroxybutane-1,2,3-tricarboxylate	C7H10O7	M-H	205.036	205.035	2.18128	352.223	NA	NA	1	MS1+surrogate MS2 matches	level3
M205T352C05662	M205T352	C05662	Homoisocitrate	C7H10O7	M-H	205.036	205.035	2.18128	352.223	NA	NA	1	MS1+surrogate MS2 matches	level3
M205T161C14086	M205T161	C14086	2-Hydroxy-3-methylbenzalpyruvate	C11H10O4	M-H	205.047	205.051	-19.063	161.065	NA	NA	1	MS1+surrogate MS2 matches	level3
M207T360C03015	M207T360	C03015	O-Carbamoyl-L-serine	C4H8N2O4	M+CH3COO	207.062	207.062	-0.998753	360.256	NA	NA	1	MS1+surrogate MS2 matches	level3
M208T189C05596	M208T189	C05596	p-Hydroxyphenylacetylglycine	C10H11NO4	M-H	208.064	208.062	12.4583	188.876	NA	NA	0.976675	MS1+surrogate MS2 matches	level3
M209T208C05422	M209T208	C05422	Dehydroascorbate	C6H6O6	M+Cl	208.984	208.985	-2.33505	207.5	NA	NA	0.999979	MS1+surrogate MS2 matches	level3
M209T326C00792	M209T326	C00792	D-Arginine	C6H14N4O2	M+Cl	209.079	209.08	-3.94948	326.478	NA	NA	0.985583	MS1+surrogate MS2 matches	level3
M210T214C05654	M210T214	C05654	5-(2'-Formylethyl)-4,6-dihydroxypicolinate	C9H9NO5	M-H	210.043	210.041	11.5574	213.602	NA	NA	0.894427	MS1+surrogate MS2 matches	level3
M211T362C18473	M211T362	C18473	beta-Hydroxyarginine	C6H14N4O3	M-2H+Na	211.084	211.081	10.9418	361.7	NA	NA	1	MS1+surrogate MS2 matches	level3
M211T362C20330	M211T362	C20330	L-Hydroxyarginine	C6H14N4O3	M-2H+Na	211.084	211.081	10.9418	361.7	NA	NA	1	MS1+surrogate MS2 matches	level3
M213T109C03861	M213T109	C03861	Dibenzo[1,4]dioxin-2,3-dione	C12H6O4	M-H	213.016	213.019	-16.9409	109.002	NA	NA	0.985762	MS1+surrogate MS2 matches	level3
M213T306C00691	M213T306	C00691	2,4,6/3,5-Pentahydroxycyclohexanone	C6H10O6	M+Cl	213.017	213.016	2.87241	306.324	NA	NA	1	MS1+surrogate MS2 matches	level3
M213T306C20251	M213T306	C20251	1-Keto-D-chiro-inositol	C6H10O6	M+Cl	213.017	213.016	2.87241	306.324	NA	NA	1	MS1+surrogate MS2 matches	level3
M213T306C03269	M213T306	C03269	D-galacto-Hexodialdose	C6H10O6	M+Cl	213.017	213.016	2.87241	306.324	NA	NA	1	MS1+surrogate MS2 matches	level3
M213T305C03277	M213T305	C03277	Imidazol-5-yl-pyruvate	C6H6N2O3	M+CH3COO	213.049	213.052	-11.9319	304.548	NA	NA	1	MS1+surrogate MS2 matches	level3
M214T427C06055	M214T427	C06055	O-Phospho-4-hydroxy-L-threonine	C4H10NO7P	M-H	214.012	214.012	-0.882015	426.53	NA	NA	0.978358	MS1+surrogate MS2 matches	level3
M215T412C19675	M215T412	C19675	(R)-2,3-Dihydroxypropane-1-sulfonate	C3H8O5S	M+CH3COO	215.02	215.023	-15.0874	411.666	NA	NA	1	MS1+surrogate MS2 matches	level3
M215T291C10906	M215T291	C10906	D-Fructose	C6H12O6	M+Cl	215.032	215.032	3.54273	291.115	NA	NA	1	MS1+surrogate MS2 matches	level3
M215T291C00095	M215T291	C00095	D-Fructose	C6H12O6	M+Cl	215.032	215.032	3.54273	291.115	NA	NA	1	MS1+surrogate MS2 matches	level3
M215T291C00124	M215T291	C00124	D-Galactose	C6H12O6	M+Cl	215.032	215.032	3.54273	291.115	NA	NA	1	MS1+surrogate MS2 matches	level3
M215T291C00221	M215T291	C00221	beta-D-Glucose	C6H12O6	M+Cl	215.032	215.032	3.54273	291.115	NA	NA	0.999255	MS1+surrogate MS2 matches	level3
M215T291C00031	M215T291	C00031	D-Glucose	C6H12O6	M+Cl	215.032	215.032	3.54273	291.115	NA	NA	0.999255	MS1+surrogate MS2 matches	level3
M215T278C15700	M215T278	C15700	gamma-Glutamyl-gamma-aminobutyraldehyde	C9H16N2O4	M-H	215.104	215.104	-0.032933	278.369	NA	NA	0.63375	MS1+surrogate MS2 matches	level3
M215T319C15700	M215T319	C15700	gamma-Glutamyl-gamma-aminobutyraldehyde	C9H16N2O4	M-H	215.104	215.104	0.896851	318.841	NA	NA	0.596285	MS1+surrogate MS2 matches	level3
M215T78C09849	M215T78	C09849	beta-Citronellol	C10H20O	M+CH3COO	215.165	215.165	-1.00077	78.185	NA	NA	0.612372	MS1+surrogate MS2 matches	level3
M215T93C09849	M215T93	C09849	beta-Citronellol	C10H20O	M+CH3COO	215.165	215.165	-1.00077	92.746	NA	NA	0.612372	MS1+surrogate MS2 matches	level3
M216T296C05341	M216T296	C05341	beta-Alanyl-L-lysine	C9H19N3O3	M-H	216.132	216.135	-16.8485	295.965	NA	NA	1	MS1+surrogate MS2 matches	level3
M216T296C15699	M216T296	C15699	gamma-L-Glutamylputrescine	C9H19N3O3	M-H	216.132	216.135	-16.8485	295.965	NA	NA	0.975279	MS1+surrogate MS2 matches	level3
M217T286C16432	M217T286	C16432	5-Hydroxyectoine	C6H10N2O3	M+CH3COO	217.083	217.083	-1.11591	286.425	NA	NA	0.932505	MS1+surrogate MS2 matches	level3
M218T352C04673	M218T352	C04673	1D-1-Guanidino-1-deoxy-3-dehydro-scyllo-inositol	C7H13N3O5	M-H	218.078	218.078	-1.47017	352.199	NA	NA	0.904534	MS1+surrogate MS2 matches	level3
M220T354C04409	M220T354	C04409	2-Amino-3-carboxymuconate semialdehyde	C7H7NO5	M+Cl	220.005	220.001	17.8527	353.529	NA	NA	0.964326	MS1+surrogate MS2 matches	level3
M221T383C01127	M221T383	C01127	4-Hydroxy-2-oxoglutarate	C5H6O6	M+CH3COO	221.031	221.03	5.70967	383.185	NA	NA	1	MS1+surrogate MS2 matches	level3
M221T383C05946	M221T383	C05946	(4R)-4-Hydroxy-2-oxoglutarate	C5H6O6	M+CH3COO	221.031	221.03	5.70967	383.185	NA	NA	1	MS1+surrogate MS2 matches	level3
M221T383C20485	M221T383	C20485	(4S)-4-Hydroxy-2-oxoglutarate	C5H6O6	M+CH3COO	221.031	221.03	5.70967	383.185	NA	NA	0.999979	MS1+surrogate MS2 matches	level3
M221T80C06358	M221T80	C06358	Methyl cinnamate	C10H10O2	M+CH3COO	221.082	221.082	-0.812414	80.251	NA	NA	0.894427	MS1+surrogate MS2 matches	level3
M221T221C20843	M221T221	C20843	N5-Phenyl-L-glutamine	C11H14N2O3	M-H	221.093	221.093	-2.45319	221.309	NA	NA	0.69282	MS1+surrogate MS2 matches	level3
M222T206C01249	M222T206	C01249	7,8-Dihydro-7,8-dihydroxykynurenate	C10H9NO5	M-H	222.044	222.041	13.1847	206.12	NA	NA	0.838628	MS1+surrogate MS2 matches	level3
M222T279C03079	M222T279	C03079	4-Hydroxy-L-glutamate	C5H9NO5	M+CH3COO	222.062	222.062	2.82594	279.411	NA	NA	1	MS1+surrogate MS2 matches	level3
M222T279C05947	M222T279	C05947	L-erythro-4-Hydroxyglutamate	C5H9NO5	M+CH3COO	222.062	222.062	2.82594	279.411	NA	NA	1	MS1+surrogate MS2 matches	level3
M224T238C06326	M224T238	C06326	(2S)-2-{[1-(R)-Carboxyethyl]amino}pentanoate	C8H15NO4	M+Cl	224.067	224.068	-5.61457	237.667	NA	NA	1	MS1+surrogate MS2 matches	level3
M224T370C02427	M224T370	C02427	L-Homocitrulline	C7H15N3O3	M+Cl	224.079	224.08	-2.63933	370.266	NA	NA	0.871809	MS1+surrogate MS2 matches	level3
M225T97C17622	M225T97	C17622	(6E)-8-Oxogeranial	C10H14O2	M+CH3COO	225.113	225.113	-3.01959	97.42	NA	NA	0.834258	MS1+surrogate MS2 matches	level3
M226T355C05655	M226T355	C05655	5-(2'-Carboxyethyl)-4,6-dihydroxypicolinate	C9H9NO6	M-H	226.039	226.036	14.6565	354.985	NA	NA	0.947803	MS1+surrogate MS2 matches	level3
M226T347C00826	M226T347	C00826	L-Arogenate	C10H13NO5	M-H	226.072	226.072	0.563506	347.35	NA	NA	1	MS1+surrogate MS2 matches	level3
M226T302C00826	M226T302	C00826	L-Arogenate	C10H13NO5	M-H	226.069	226.072	-11.8219	301.524	NA	NA	1	MS1+surrogate MS2 matches	level3
M227T432C01107	M227T432	C01107	(R)-5-Phosphomevalonate	C6H13O7P	M-H	227.032	227.033	-0.395824	432.404	NA	NA	0.999271	MS1+surrogate MS2 matches	level3
M227T432C18911	M227T432	C18911	(R)-4-Phosphopantoate	C6H13O7P	M-H	227.032	227.033	-0.395824	432.404	NA	NA	0.997495	MS1+surrogate MS2 matches	level3
M227T432C20847	M227T432	C20847	(R)-Mevalonate 3-phosphate	C6H13O7P	M-H	227.032	227.033	-0.395824	432.404	NA	NA	0.982358	MS1+surrogate MS2 matches	level3
M228T396C17758	M228T396	C17758	4,5-seco-Dopa	C9H11NO6	M-H	228.052	228.051	3.34501	395.76	NA	NA	0.87061	MS1+surrogate MS2 matches	level3
M229T218C07725	M229T218	C07725	2-Hydroxy-4-(2-oxo-1,3-dihydro-2H-inden-1-ylidene)but-2-enoic acid	C13H10O4	M-H	229.052	229.051	6.07346	218.449	NA	NA	1	MS1+surrogate MS2 matches	level3
M229T150C05576	M229T150	C05576	3,4-Dihydroxyphenylethyleneglycol	C8H10O4	M+CH3COO	229.069	229.072	-12.262	150.492	NA	NA	0.99984	MS1+surrogate MS2 matches	level3
M229T150C06731	M229T150	C06731	1,2-Dihydroxy-6-methylcyclohexa-3,5-dienecarboxylate	C8H10O4	M+CH3COO	229.069	229.072	-12.262	150.492	NA	NA	0.763763	MS1+surrogate MS2 matches	level3
M229T150C06720	M229T150	C06720	1,6-Dihydroxy-5-methylcyclohexa-2,4-dienecarboxylate	C8H10O4	M+CH3COO	229.069	229.072	-12.262	150.492	NA	NA	0.763763	MS1+surrogate MS2 matches	level3
M229T150C07123	M229T150	C07123	2-Hydroxy-6-oxo-octa-2,4-dienoate	C8H10O4	M+CH3COO	229.069	229.072	-12.262	150.492	NA	NA	0.708997	MS1+surrogate MS2 matches	level3
M230T276C03972	M230T276	C03972	2,3,4,5-Tetrahydrodipicolinate	C7H9NO4	M+CH3COO	230.07	230.067	14.0923	276.382	NA	NA	1	MS1+surrogate MS2 matches	level3
M230T276C12108	M230T276	C12108	5-Amino-5-deoxy-3-dehydroshikimate	C7H9NO4	M+CH3COO	230.07	230.067	14.0923	276.382	NA	NA	0.83395	MS1+surrogate MS2 matches	level3
M231T367C03415	M231T367	C03415	N2-Succinyl-L-ornithine	C9H16N2O5	M-H	231.098	231.099	-1.82482	366.596	NA	NA	0.649836	MS1+surrogate MS2 matches	level3
M231T424C15767	M231T424	C15767	4-(L-gamma-Glutamylamino)butanoate	C9H16N2O5	M-H	231.098	231.099	-2.69025	423.971	NA	NA	1	MS1+surrogate MS2 matches	level3
M231T424C04390	M231T424	C04390	N6-Acetyl-LL-2,6-diaminoheptanedioate	C9H16N2O5	M-H	231.098	231.099	-2.69025	423.971	NA	NA	1	MS1+surrogate MS2 matches	level3
M231T424C21015	M231T424	C21015	gamma-L-Glutamyl-L-2-aminobutyrate	C9H16N2O5	M-H	231.098	231.099	-2.69025	423.971	NA	NA	1	MS1+surrogate MS2 matches	level3
M231T424C03415	M231T424	C03415	N2-Succinyl-L-ornithine	C9H16N2O5	M-H	231.098	231.099	-2.69025	423.971	NA	NA	0.649836	MS1+surrogate MS2 matches	level3
M231T296C21015	M231T296	C21015	gamma-L-Glutamyl-L-2-aminobutyrate	C9H16N2O5	M-H	231.098	231.099	-0.959391	295.78	NA	NA	1	MS1+surrogate MS2 matches	level3
M231T296C04390	M231T296	C04390	N6-Acetyl-LL-2,6-diaminoheptanedioate	C9H16N2O5	M-H	231.098	231.099	-0.959391	295.78	NA	NA	1	MS1+surrogate MS2 matches	level3
M231T296C15767	M231T296	C15767	4-(L-gamma-Glutamylamino)butanoate	C9H16N2O5	M-H	231.098	231.099	-0.959391	295.78	NA	NA	1	MS1+surrogate MS2 matches	level3
M231T296C03415	M231T296	C03415	N2-Succinyl-L-ornithine	C9H16N2O5	M-H	231.098	231.099	-0.959391	295.78	NA	NA	0.649836	MS1+surrogate MS2 matches	level3
M231T271C21015	M231T271	C21015	gamma-L-Glutamyl-L-2-aminobutyrate	C9H16N2O5	M-H	231.099	231.099	-0.0939599	270.68	NA	NA	1	MS1+surrogate MS2 matches	level3
M231T271C04390	M231T271	C04390	N6-Acetyl-LL-2,6-diaminoheptanedioate	C9H16N2O5	M-H	231.099	231.099	-0.0939599	270.68	NA	NA	0.99998	MS1+surrogate MS2 matches	level3
M231T271C15767	M231T271	C15767	4-(L-gamma-Glutamylamino)butanoate	C9H16N2O5	M-H	231.099	231.099	-0.0939599	270.68	NA	NA	1	MS1+surrogate MS2 matches	level3
M231T271C03415	M231T271	C03415	N2-Succinyl-L-ornithine	C9H16N2O5	M-H	231.099	231.099	-0.0939599	270.68	NA	NA	0.632456	MS1+surrogate MS2 matches	level3
M232T127C06552	M232T127	C06552	Hydroxyatrazine	C8H15N5O	M+Cl	232.1	232.096	18.483	126.617	NA	NA	1	MS1+surrogate MS2 matches	level3
M233T311C00439	M233T311	C00439	N-Formimino-L-glutamate	C6H10N2O4	M+CH3COO	233.078	233.078	-1.1021	311.344	NA	NA	0.834058	MS1+surrogate MS2 matches	level3
M233T369C00439	M233T369	C00439	N-Formimino-L-glutamate	C6H10N2O4	M+CH3COO	233.079	233.078	4.47544	368.791	NA	NA	0.984828	MS1+surrogate MS2 matches	level3
M233T413C00439	M233T413	C00439	N-Formimino-L-glutamate	C6H10N2O4	M+CH3COO	233.078	233.078	-0.244013	413.047	NA	NA	0.910326	MS1+surrogate MS2 matches	level3
M235T228C21087	M235T228	C21087	3-[(1R,2S,5R,6S)-5-Hydroxy-7-oxabicyclo[4.1.0]heptan-2-yl]-2-oxopropanoate	C9H12O5	M+Cl	235.041	235.037	18.1947	228.391	NA	NA	0.999103	MS1+surrogate MS2 matches	level3
M235T264C05994	M235T264	C05994	2-Propylmalate	C7H12O5	M+CH3COO	235.083	235.082	3.09011	263.688	NA	NA	0.999924	MS1+surrogate MS2 matches	level3
M236T331C20940	M236T331	C20940	L-Dihydroanticapsin	C9H15NO4	M+Cl	236.068	236.068	-3.63474	331.416	NA	NA	0.997618	MS1+surrogate MS2 matches	level3
M237T351C20961	M237T351	C20961	N3-Fumaroyl-(S)-2,3-diaminopropanoate	C7H10N2O5	M+Cl	237.026	237.027	-6.41911	350.894	NA	NA	0.999989	MS1+surrogate MS2 matches	level3
M237T106C20646	M237T106	C20646	(3S)-2-Oxo-3-phenylbutanoate	C10H10O3	M+CH3COO	237.08	237.077	11.8348	105.879	NA	NA	0.999924	MS1+surrogate MS2 matches	level3
M237T106C20327	M237T106	C20327	2-Oxo-4-phenylbutyric acid	C10H10O3	M+CH3COO	237.08	237.077	11.8348	105.879	NA	NA	0.999924	MS1+surrogate MS2 matches	level3
M237T106C02666	M237T106	C02666	Coniferyl aldehyde	C10H10O3	M+CH3COO	237.08	237.077	11.8348	105.879	NA	NA	0.986577	MS1+surrogate MS2 matches	level3
M239T313C04138	M239T313	C04138	N(alpha)-gamma-L-Glutamylhistamine	C10H16N4O3	M-H	239.115	239.115	-1.00562	313.314	NA	NA	0.976176	MS1+surrogate MS2 matches	level3
M239T313C00884	M239T313	C00884	Homocarnosine	C10H16N4O3	M-H	239.115	239.115	-1.00562	313.314	NA	NA	1	MS1+surrogate MS2 matches	level3
M241T321C20954	M241T321	C20954	(5-Formylfuran-3-yl)methyl phosphate	C6H7O6P	M+Cl	240.97	240.966	16.2885	321.236	NA	NA	1	MS1+surrogate MS2 matches	level3
M241T350C20954	M241T350	C20954	(5-Formylfuran-3-yl)methyl phosphate	C6H7O6P	M+Cl	240.972	240.966	21.6834	350.107	NA	NA	0.998003	MS1+surrogate MS2 matches	level3
M241T350C01990	M241T350	C01990	3-Oxalomalate	C6H6O8	M+Cl	240.972	240.975	-12.521	350.107	NA	NA	1	MS1+surrogate MS2 matches	level3
M243T158C20225	M243T158	C20225	Coniferyl acetate	C12H14O4	M-2H+Na	243.062	243.064	-5.79687	157.962	NA	NA	0.948805	MS1+surrogate MS2 matches	level3
M245T332C02076	M245T332	C02076	Sedoheptulose	C7H14O7	M+Cl	245.043	245.042	3.25291	331.995	NA	NA	0.983724	MS1+surrogate MS2 matches	level3
M246T361C20239	M246T361	C20239	6-Carboxy-5,6,7,8-tetrahydropterin	C7H9N5O3	M+Cl	246.042	246.039	11.4241	361.346	NA	NA	0.96283	MS1+surrogate MS2 matches	level3
M246T381C05931	M246T381	C05931	N-Succinyl-L-glutamate	C9H13NO7	M-H	246.061	246.062	-1.63319	380.76	NA	NA	1	MS1+surrogate MS2 matches	level3
M247T362_1C20959	M247T362_1	C20959	(4S)-4-Hydroxy-5-phosphonooxypentane-2,3-dione	C5H9O7P	M+Cl	246.981	246.977	14.4154	362.057	NA	NA	1	MS1+surrogate MS2 matches	level3
M247T362_1C20960	M247T362_1	C20960	3-Hydroxy-5-phosphonooxypentane-2,4-dione	C5H9O7P	M+Cl	246.981	246.977	14.4154	362.057	NA	NA	1	MS1+surrogate MS2 matches	level3
M247T362_1C17947	M247T362_1	C17947	2-Phosphinomethylmalate	C5H9O7P	M+Cl	246.981	246.977	14.4154	362.057	NA	NA	1	MS1+surrogate MS2 matches	level3
M247T362_1C21372	M247T362_1	C21372	3-Phosphinomethylmalate	C5H9O7P	M+Cl	246.981	246.977	14.4154	362.057	NA	NA	1	MS1+surrogate MS2 matches	level3
M249T298C05601	M249T298	C05601	4-Hydroxy-2-oxo-heptanedioate	C7H10O6	M+CH3COO	249.062	249.062	0.64992	298.163	NA	NA	1	MS1+surrogate MS2 matches	level3
M251T318C20889	M251T318	C20889	D-Galactaro-1,5-lactone	C6H8O7	M+CH3COO	251.04	251.041	-4.39247	317.88	NA	NA	0.96283	MS1+surrogate MS2 matches	level3
M251T318C20890	M251T318	C20890	D-Glucaro-1,5-lactone	C6H8O7	M+CH3COO	251.04	251.041	-4.39247	317.88	NA	NA	0.96283	MS1+surrogate MS2 matches	level3
M251T318C02780	M251T318	C02780	2,5-Didehydro-D-gluconate	C6H8O7	M+CH3COO	251.04	251.041	-4.39247	317.88	NA	NA	1	MS1+surrogate MS2 matches	level3
M251T318C04575	M251T318	C04575	(4R,5S)-4,5,6-Trihydroxy-2,3-dioxohexanoate	C6H8O7	M+CH3COO	251.04	251.041	-4.39247	317.88	NA	NA	1	MS1+surrogate MS2 matches	level3
M251T318C03600	M251T318	C03600	Carboxymethyloxysuccinate	C6H8O7	M+CH3COO	251.04	251.041	-4.39247	317.88	NA	NA	1	MS1+surrogate MS2 matches	level3
M251T227C15586	M251T227	C15586	N-D-Ribosylpurine	C10H12N4O4	M-H	251.074	251.079	-17.7432	227.174	NA	NA	1	MS1+surrogate MS2 matches	level3
M252T409C04690	M252T409	C04690	2-(Hydroxymethyl)-3-(acetamidomethylene)succinate	C8H11NO6	M+Cl	252.029	252.027	7.98658	409.479	NA	NA	0.995255	MS1+surrogate MS2 matches	level3
M253T307C03619	M253T307	C03619	Methyl beta-D-galactoside	C7H14O6	M+CH3COO	253.092	253.093	-2.12677	307.026	NA	NA	0.64322	MS1+surrogate MS2 matches	level3
M254T372C05656	M254T372	C05656	5-(3'-Carboxy-3'-oxopropyl)-4,6-dihydroxypicolinate	C10H9NO7	M-H	254.034	254.031	13.7711	372.311	NA	NA	0.966848	MS1+surrogate MS2 matches	level3
M254T318C00822	M254T318	C00822	Dopaquinone	C9H9NO4	M+CH3COO	254.066	254.067	-1.80203	318.003	NA	NA	0.774597	MS1+surrogate MS2 matches	level3
M255T147C04045	M255T147	C04045	3-(3,4-Dihydroxyphenyl)pyruvate	C9H8O5	M+CH3COO	255.047	255.051	-16.3631	146.726	NA	NA	0.99914	MS1+surrogate MS2 matches	level3
M257T432C20668	M257T432	C20668	3-Dehydro-D-glucose 6-phosphate	C6H11O9P	M-H	257.006	257.007	-1.43597	432.116	NA	NA	1	MS1+surrogate MS2 matches	level3
M257T432C01236	M257T432	C01236	D-Glucono-1,5-lactone 6-phosphate	C6H11O9P	M-H	257.006	257.007	-1.43597	432.116	NA	NA	1	MS1+surrogate MS2 matches	level3
M257T305C11497	M257T305	C11497	2-Oxopropyl-CoM	C5H10O4S2	M+CH3COO	257.021	257.016	18.8694	304.775	NA	NA	0.964127	MS1+surrogate MS2 matches	level3
M257T87C07717	M257T87	C07717	3,4-Dihydroxyfluorene	C13H10O2	M+CH3COO	257.077	257.082	-17.0359	87.137	NA	NA	0.888184	MS1+surrogate MS2 matches	level3
M259T251C20653	M259T251	C20653	2-Benzylmalic acid	C11H12O5	M+Cl	259.04	259.037	11.4904	250.656	NA	NA	0.894427	MS1+surrogate MS2 matches	level3
M262T354_1C06047	M262T354_1	C06047	Stizolobate	C9H9NO6	M+Cl	262.015	262.011	15.8883	353.701	NA	NA	0.988265	MS1+surrogate MS2 matches	level3
M262T354_1C06048	M262T354_1	C06048	Stizolobinate	C9H9NO6	M+Cl	262.015	262.011	15.8883	353.701	NA	NA	0.988265	MS1+surrogate MS2 matches	level3
M267T150C20772	M267T150	C20772	3-[(1-Carboxyvinyl)oxy]benzoate	C10H8O5	M+CH3COO	267.053	267.051	9.08654	150.497	NA	NA	0.981462	MS1+surrogate MS2 matches	level3
M269T452C21088	M269T452	C21088	L-Altarate	C6H10O8	M+CH3COO	269.054	269.051	9.78479	452.127	NA	NA	0.850269	MS1+surrogate MS2 matches	level3
M271T286C14094	M271T286	C14094	2-Carboxy-2-hydroxy-8-carboxychromene	C11H8O6	M+Cl	271.003	271	11.2987	286.409	NA	NA	0.999539	MS1+surrogate MS2 matches	level3
M271T290C04366	M271T290	C04366	3-(2-Carboxyethenyl)-cis,cis-muconate	C9H8O6	M+CH3COO	271.042	271.046	-15.0825	289.713	NA	NA	0.99939	MS1+surrogate MS2 matches	level3
M271T68C12537	M271T68	C12537	Benzyl benzoate	C14H12O2	M+CH3COO	271.093	271.098	-17.4464	67.766	NA	NA	0.72786	MS1+surrogate MS2 matches	level3
M272T416C07335	M272T416	C07335	2-Amino-3-oxo-4-phosphonooxybutyrate	C4H8NO7P	M+CH3COO	272.017	272.018	-1.98036	416.416	NA	NA	0.995611	MS1+surrogate MS2 matches	level3
M272T416C03082	M272T416	C03082	4-Phospho-L-aspartate	C4H8NO7P	M+CH3COO	272.017	272.018	-1.98036	416.416	NA	NA	0.962392	MS1+surrogate MS2 matches	level3
M272T324C21333	M272T324	C21333	8-Amino-3,8-dideoxy-D-manno-octulosonate	C8H15NO7	M+Cl	272.059	272.053	20.2095	324.108	NA	NA	0.748543	MS1+surrogate MS2 matches	level3
M273T444C05385	M273T444	C05385	D-Glucuronate 1-phosphate	C6H11O10P	M-H	273.001	273.002	-1.40543	443.884	NA	NA	0.976606	MS1+surrogate MS2 matches	level3
M273T444C04037	M273T444	C04037	1-Phospho-alpha-D-galacturonate	C6H11O10P	M-H	273.001	273.002	-1.40543	443.884	NA	NA	0.976606	MS1+surrogate MS2 matches	level3
M273T444C14899	M273T444	C14899	3-Dehydro-L-gulonate 6-phosphate	C6H11O10P	M-H	273.001	273.002	-1.40543	443.884	NA	NA	0.976606	MS1+surrogate MS2 matches	level3
M273T444C01218	M273T444	C01218	6-Phospho-2-dehydro-D-gluconate	C6H11O10P	M-H	273.001	273.002	-1.40543	443.884	NA	NA	0.843509	MS1+surrogate MS2 matches	level3
M273T464C01218	M273T464	C01218	6-Phospho-2-dehydro-D-gluconate	C6H11O10P	M-H	273.001	273.002	-1.03913	463.637	NA	NA	1	MS1+surrogate MS2 matches	level3
M273T464C14899	M273T464	C14899	3-Dehydro-L-gulonate 6-phosphate	C6H11O10P	M-H	273.001	273.002	-1.03913	463.637	NA	NA	1	MS1+surrogate MS2 matches	level3
M273T464C05385	M273T464	C05385	D-Glucuronate 1-phosphate	C6H11O10P	M-H	273.001	273.002	-1.03913	463.637	NA	NA	0.96283	MS1+surrogate MS2 matches	level3
M273T464C04037	M273T464	C04037	1-Phospho-alpha-D-galacturonate	C6H11O10P	M-H	273.001	273.002	-1.03913	463.637	NA	NA	0.96283	MS1+surrogate MS2 matches	level3
M273T391C04359	M273T391	C04359	1-Deoxy-D-altro-heptulose 7-phosphate	C7H15O9P	M-H	273.037	273.038	-2.45092	391.207	NA	NA	0.896307	MS1+surrogate MS2 matches	level3
M274T446C20589	M274T446	C20589	D-Glucosaminate-6-phosphate	C6H14NO9P	M-H	274.033	274.033	-1.52595	446.334	NA	NA	0.989038	MS1+surrogate MS2 matches	level3
M274T324C20589	M274T324	C20589	D-Glucosaminate-6-phosphate	C6H14NO9P	M-H	274.036	274.033	10.5164	324.293	NA	NA	0.981269	MS1+surrogate MS2 matches	level3
M274T399C18048	M274T399	C18048	N-Succinyl-L-citrulline	C10H17N3O6	M-H	274.104	274.104	-1.9532	398.765	NA	NA	0.827538	MS1+surrogate MS2 matches	level3
M274T320C18048	M274T320	C18048	N-Succinyl-L-citrulline	C10H17N3O6	M-H	274.104	274.104	-0.858727	319.571	NA	NA	0.924652	MS1+surrogate MS2 matches	level3
M277T220C21079	M277T220	C21079	5'-Dehydrouridine	C9H10N2O6	M+Cl	277.024	277.022	6.72822	219.513	NA	NA	0.894427	MS1+surrogate MS2 matches	level3
M277T333C16831	M277T333	C16831	L-2-Methyltryptophan	C12H14N2O2	M+CH3COO	277.122	277.119	11.0864	333.37	NA	NA	0.979346	MS1+surrogate MS2 matches	level3
M277T56C17954	M277T56	C17954	Albaflavenone	C15H22O	M+CH3COO	277.184	277.181	11.3089	56.081	NA	NA	0.929006	MS1+surrogate MS2 matches	level3
M278T392C03360	M278T392	C03360	4-Nitrophenyl phosphate	C6H6NO6P	M+CH3COO	278.004	278.007	-10.6975	392.098	NA	NA	0.952125	MS1+surrogate MS2 matches	level3
M279T135C13631	M279T135	C13631	2,2-Bis(4-hydroxyphenyl)-1-propanol	C15H16O3	M+Cl	279.08	279.078	7.18633	134.646	NA	NA	0.60404	MS1+surrogate MS2 matches	level3
M283T295C00647	M283T295	C00647	Pyridoxamine phosphate	C8H13N2O5P	M+Cl	283.029	283.025	17.4592	294.651	NA	NA	0.877087	MS1+surrogate MS2 matches	level3
M283T321C00647	M283T321	C00647	Pyridoxamine phosphate	C8H13N2O5P	M+Cl	283.029	283.025	16.7526	321.451	NA	NA	0.877087	MS1+surrogate MS2 matches	level3
M283T251C20654	M283T251	C20654	3-Benzylmalic acid	C11H12O5	M+CH3COO	283.078	283.082	-15.8031	251.329	NA	NA	0.999531	MS1+surrogate MS2 matches	level3
M283T272C20654	M283T272	C20654	3-Benzylmalic acid	C11H12O5	M+CH3COO	283.078	283.082	-16.1563	271.842	NA	NA	0.999531	MS1+surrogate MS2 matches	level3
M286T431C12106	M286T431	C12106	AminoDAHP	C7H14NO9P	M-H	286.033	286.033	-1.81154	430.685	NA	NA	0.993422	MS1+surrogate MS2 matches	level3
M286T431C20644	M286T431	C20644	2-Amino-4,5-dihydroxy-6-oxo-7-(phosphooxy)heptanoate	C7H14NO9P	M-H	286.033	286.033	-1.81154	430.685	NA	NA	0.995987	MS1+surrogate MS2 matches	level3
M288T221C05641	M288T221	C05641	5-(3'-Carboxy-3'-oxopropenyl)-4,6-dihydroxypicolinate	C10H7NO7	M+Cl	287.989	287.991	-4.51979	220.775	NA	NA	0.99984	MS1+surrogate MS2 matches	level3
M297T126C19787	M297T126	C19787	5'-S-Methyl-5'-thioinosine	C11H14N4O4S	M-H	297.066	297.066	-1.93801	125.98	NA	NA	0.838628	MS1+surrogate MS2 matches	level3
M299T325C11351	M299T325	C11351	N1-Amidinostreptamine 6-phosphate	C7H17N4O7P	M-H	299.077	299.076	1.71858	324.745	NA	NA	0.984698	MS1+surrogate MS2 matches	level3
M299T148C03993	M299T148	C03993	4-(beta-D-Glucosyloxy)benzoate	C13H16O8	M-H	299.076	299.077	-3.40247	147.839	NA	NA	0.997754	MS1+surrogate MS2 matches	level3
M299T243C05642	M299T243	C05642	Formyl-N-acetyl-5-methoxykynurenamine	C13H16N2O4	M+Cl	299.082	299.079	8.16812	243.428	NA	NA	0.714134	MS1+surrogate MS2 matches	level3
M302T304C16625	M302T304	C16625	Isoniazid alpha-ketoglutaric acid	C11H11N3O5	M-2H+K	302.021	302.018	9.6996	304.051	NA	NA	1	MS1+surrogate MS2 matches	level3
M306T191C06160	M306T191	C06160	(S)-Norcoclaurine	C16H17NO3	M+Cl	306.09	306.089	2.30819	191.339	NA	NA	0.632456	MS1+surrogate MS2 matches	level3
M306T139C06160	M306T139	C06160	(S)-Norcoclaurine	C16H17NO3	M+Cl	306.087	306.089	-8.79968	138.584	NA	NA	0.903821	MS1+surrogate MS2 matches	level3
M313T429C04376	M313T429	C04376	5'-Phosphoribosyl-N-formylglycinamide	C8H15N2O9P	M-H	313.043	313.044	-2.61049	428.683	NA	NA	0.715555	MS1+surrogate MS2 matches	level3
M313T69C19620	M313T69	C19620	9,10-Epoxy-18-hydroxystearate	C18H34O4	M-H	313.238	313.238	-2.90421	68.752	NA	NA	0.979416	MS1+surrogate MS2 matches	level3
M317T444C01286	M317T444	C01286	2-Dehydro-3-deoxy-6-phospho-D-galactonate	C6H11O9P	M+CH3COO	317.027	317.028	-4.00298	444.335	NA	NA	1	MS1+surrogate MS2 matches	level3
M317T444C04442	M317T444	C04442	2-Dehydro-3-deoxy-6-phospho-D-gluconate	C6H11O9P	M+CH3COO	317.027	317.028	-4.00298	444.335	NA	NA	1	MS1+surrogate MS2 matches	level3
M317T444C06893	M317T444	C06893	2-Deoxy-5-keto-D-gluconic acid 6-phosphate	C6H11O9P	M+CH3COO	317.027	317.028	-4.00298	444.335	NA	NA	1	MS1+surrogate MS2 matches	level3
M318T300C05939	M318T300	C05939	Linatine	C10H17N3O5	M+CH3COO	318.13	318.131	-3.52293	300.038	NA	NA	1	MS1+surrogate MS2 matches	level3
M318T361C05939	M318T361	C05939	Linatine	C10H17N3O5	M+CH3COO	318.129	318.131	-5.09461	360.907	NA	NA	0.804499	MS1+surrogate MS2 matches	level3
M319T378C04006	M319T378	C04006	1D-myo-Inositol 3-phosphate	C6H13O9P	M+CH3COO	319.042	319.044	-4.44806	377.823	NA	NA	1	MS1+surrogate MS2 matches	level3
M319T378C01177	M319T378	C01177	Inositol 1-phosphate	C6H13O9P	M+CH3COO	319.042	319.044	-4.44806	377.823	NA	NA	0.997754	MS1+surrogate MS2 matches	level3
M319T378C03546	M319T378	C03546	myo-Inositol 4-phosphate	C6H13O9P	M+CH3COO	319.042	319.044	-4.44806	377.823	NA	NA	0.997754	MS1+surrogate MS2 matches	level3
M319T378C01097	M319T378	C01097	D-Tagatose 6-phosphate	C6H13O9P	M+CH3COO	319.042	319.044	-4.44806	377.823	NA	NA	1	MS1+surrogate MS2 matches	level3
M319T378C18096	M319T378	C18096	D-Allulose 6-phosphate	C6H13O9P	M+CH3COO	319.042	319.044	-4.44806	377.823	NA	NA	1	MS1+surrogate MS2 matches	level3
M319T423C04006	M319T423	C04006	1D-myo-Inositol 3-phosphate	C6H13O9P	M+CH3COO	319.042	319.044	-3.50775	423.322	NA	NA	1	MS1+surrogate MS2 matches	level3
M319T423C01177	M319T423	C01177	Inositol 1-phosphate	C6H13O9P	M+CH3COO	319.042	319.044	-3.50775	423.322	NA	NA	0.997754	MS1+surrogate MS2 matches	level3
M319T423C03546	M319T423	C03546	myo-Inositol 4-phosphate	C6H13O9P	M+CH3COO	319.042	319.044	-3.50775	423.322	NA	NA	0.997754	MS1+surrogate MS2 matches	level3
M319T423C01097	M319T423	C01097	D-Tagatose 6-phosphate	C6H13O9P	M+CH3COO	319.042	319.044	-3.50775	423.322	NA	NA	1	MS1+surrogate MS2 matches	level3
M319T423C18096	M319T423	C18096	D-Allulose 6-phosphate	C6H13O9P	M+CH3COO	319.042	319.044	-3.50775	423.322	NA	NA	1	MS1+surrogate MS2 matches	level3
M320T483C04544	M320T483	C04544	gamma-L-Glutamyl-L-cysteinyl-beta-alanine	C11H19N3O6S	M-H	320.087	320.092	-14.5463	482.543	NA	NA	0.993422	MS1+surrogate MS2 matches	level3
M322T428C03506	M322T428	C03506	Indoleglycerol phosphate	C11H14NO6P	M+Cl	322.022	322.024	-6.28609	427.715	NA	NA	0.998162	MS1+surrogate MS2 matches	level3
M322T296C20910	M322T296	C20910	L-4-Hydroxyphenylglycyl-L-arginine	C14H21N5O4	M-H	322.149	322.152	-7.92876	296.333	NA	NA	0.994217	MS1+surrogate MS2 matches	level3
M325T312C20993	M325T312	C20993	S-(L-Histidin-5-yl)-L-cysteine S-oxide	C9H14N4O5S	M+Cl	325.043	325.037	17.72	312.493	NA	NA	0.793029	MS1+surrogate MS2 matches	level3
M326T373C03539	M326T373	C03539	S-Ribosyl-L-homocysteine	C9H17NO6S	M+CH3COO	326.091	326.091	-2.6314	372.947	NA	NA	1	MS1+surrogate MS2 matches	level3
M329T167C20470	M329T167	C20470	1-O-Vanilloyl-beta-D-glucose	C14H18O9	M-H	329.084	329.088	-11.4933	166.863	NA	NA	0.999915	MS1+surrogate MS2 matches	level3
M329T424C01726	M329T424	C01726	D-Lombricine	C6H15N4O6P	M+CH3COO	329.084	329.087	-7.35767	424.087	NA	NA	0.742781	MS1+surrogate MS2 matches	level3
M331T362C05325	M331T362	C05325	Purine mononucleotide	C10H13N4O7P	M-H	331.049	331.045	12.1256	361.56	NA	NA	0.684253	MS1+surrogate MS2 matches	level3
M333T261C01225	M333T261	C01225	sn-Glycero-3-phospho-1-inositol	C9H19O11P	M-H	333.058	333.059	-5.09998	261.074	NA	NA	1	MS1+surrogate MS2 matches	level3
M334T385C01031	M334T385	C01031	S-Formylglutathione	C11H17N3O7S	M-H	334.069	334.071	-8.44344	385.483	NA	NA	0.970143	MS1+surrogate MS2 matches	level3
M336T408C14180	M336T408	C14180	S-(Hydroxymethyl)glutathione	C11H19N3O7S	M-H	336.084	336.087	-8.24424	407.541	NA	NA	0.99964	MS1+surrogate MS2 matches	level3
M339T361C01682	M339T361	C01682	Nopaline	C11H20N4O6	M+Cl	339.107	339.107	2.25744	360.875	NA	NA	0.708634	MS1+surrogate MS2 matches	level3
M341T440C21336	M341T440	C21336	beta-1,2-Mannobiose	C12H22O11	M-H	341.108	341.109	-2.37959	440.117	NA	NA	1	MS1+surrogate MS2 matches	level3
M341T440C15548	M341T440	C15548	2-alpha-D-Glucosyl-D-glucose	C12H22O11	M-H	341.108	341.109	-2.37959	440.117	NA	NA	0.997754	MS1+surrogate MS2 matches	level3
M343T365C01143	M343T365	C01143	(R)-5-Diphosphomevalonate	C6H14O10P2	M+Cl	342.973	342.975	-3.7052	365.331	NA	NA	0.974766	MS1+surrogate MS2 matches	level3
M343T365C20848	M343T365	C20848	(R)-Mevalonate 3,5-bisphosphate	C6H14O10P2	M+Cl	342.973	342.975	-3.7052	365.331	NA	NA	0.974766	MS1+surrogate MS2 matches	level3
M344T308C06193	M344T308	C06193	Guanosine 3'-phosphate	C10H14N5O8P	M-H-H2O	344.039	344.04	-4.06796	307.795	NA	NA	0.991538	MS1+surrogate MS2 matches	level3
M345T229C04164	M345T229	C04164	trans-Cinnamoyl beta-D-glucoside	C15H18O7	M+Cl	345.079	345.074	15.3502	228.631	NA	NA	0.997754	MS1+surrogate MS2 matches	level3
M345T306C21160	M345T306	C21160	L-Alanyl-gamma-D-glutamyl-L-lysine	C14H26N4O6	M-H	345.177	345.178	-3.57699	305.505	NA	NA	0.997091	MS1+surrogate MS2 matches	level3
M345T92C16321	M345T92	C16321	9(S)-HPOT	C18H30O4	M+Cl	345.18	345.183	-6.83571	92.183	NA	NA	0.880481	MS1+surrogate MS2 matches	level3
M345T92C04785	M345T92	C04785	13(S)-HPOT	C18H30O4	M+Cl	345.18	345.183	-6.83571	92.183	NA	NA	0.880481	MS1+surrogate MS2 matches	level3
M348T309C20919	M348T309	C20919	Isotabtoxin	C11H19N3O6	M+CH3COO	348.14	348.141	-2.54337	309.48	NA	NA	0.993317	MS1+surrogate MS2 matches	level3
M348T309C20917	M348T309	C20917	Tabtoxin	C11H19N3O6	M+CH3COO	348.14	348.141	-2.54337	309.48	NA	NA	0.993317	MS1+surrogate MS2 matches	level3
M348T309C21016	M348T309	C21016	Ophthalmate	C11H19N3O6	M+CH3COO	348.14	348.141	-2.54337	309.48	NA	NA	0.999924	MS1+surrogate MS2 matches	level3
M355T410C04454	M355T410	C04454	5-Amino-6-(5'-phospho-D-ribitylamino)uracil	C9H17N4O9P	M-H	355.061	355.066	-13.28	410.238	NA	NA	0.994338	MS1+surrogate MS2 matches	level3
M355T166C17759	M355T166	C17759	1-O-Feruloyl-beta-D-glucose	C16H20O9	M-H	355.108	355.103	11.4548	166.105	NA	NA	0.999182	MS1+surrogate MS2 matches	level3
M357T242C10434	M357T242	C10434	5-O-Caffeoylshikimic acid	C16H16O8	M-2H+Na	357.06	357.059	3.03143	241.857	NA	NA	0.982598	MS1+surrogate MS2 matches	level3
M357T449C01134	M357T449	C01134	Pantetheine 4'-phosphate	C11H23N2O7PS	M-H	357.088	357.089	-4.08559	448.776	NA	NA	0.963984	MS1+surrogate MS2 matches	level3
M359T321C01269	M359T321	C01269	5-O-(1-Carboxyvinyl)-3-phosphoshikimate	C10H13O10P	M+Cl	358.998	358.993	14.2517	321.141	NA	NA	0.980169	MS1+surrogate MS2 matches	level3
M362T292C05556	M362T292	C05556	delta-(L-2-Aminoadipyl)-L-cysteinyl-D-valine	C14H25N3O6S	M-H	362.14	362.139	3.57222	291.906	NA	NA	0.99006	MS1+surrogate MS2 matches	level3
M363T318C16519	M363T318	C16519	2-Succinyl-5-enolpyruvyl-6-hydroxy-3-cyclohexene-1-carboxylate	C14H16O9	M+Cl	363.047	363.048	-1.87917	318.131	NA	NA	1	MS1+surrogate MS2 matches	level3
M363T370C05995	M363T370	C05995	7-Hydroxy-6-methyl-8-ribityllumazine	C12H16N4O7	M+Cl	363.071	363.07	1.7931	369.688	NA	NA	0.632456	MS1+surrogate MS2 matches	level3
M363T377C05400	M363T377	C05400	Epimelibiose	C12H22O11	M-2H+Na	363.089	363.091	-4.71425	376.951	NA	NA	0.997754	MS1+surrogate MS2 matches	level3
M363T377C01728	M363T377	C01728	Mannobiose	C12H22O11	M-2H+Na	363.089	363.091	-4.71425	376.951	NA	NA	0.997754	MS1+surrogate MS2 matches	level3
M369T429C01151	M369T429	C01151	D-Ribose 1,5-bisphosphate	C5H12O11P2	M+CH3COO	368.998	368.999	-2.67033	429.473	NA	NA	0.997214	MS1+surrogate MS2 matches	level3
M369T429C20986	M369T429	C20986	D-Ribose 2,5-bisphosphate	C5H12O11P2	M+CH3COO	368.998	368.999	-2.67033	429.473	NA	NA	0.997214	MS1+surrogate MS2 matches	level3
M373T321C04437	M373T321	C04437	1-(5-Phosphoribosyl)imidazole-4-acetate	C10H15N2O9P	M+Cl	373.025	373.02	14.5644	320.847	NA	NA	0.707107	MS1+surrogate MS2 matches	level3
M373T392_1C18052	M373T392_1	C18052	Lavandulyl diphosphate	C10H20O7P2	M+CH3COO	373.086	373.082	8.77257	391.547	NA	NA	0.922803	MS1+surrogate MS2 matches	level3
M373T392_1C18051	M373T392_1	C18051	Chrysanthemyl diphosphate	C10H20O7P2	M+CH3COO	373.086	373.082	8.77257	391.547	NA	NA	0.922803	MS1+surrogate MS2 matches	level3
M373T392_1C02569	M373T392_1	C02569	Neryl diphosphate	C10H20O7P2	M+CH3COO	373.086	373.082	8.77257	391.547	NA	NA	0.922803	MS1+surrogate MS2 matches	level3
M373T392_1C03190	M373T392_1	C03190	(+)-Bornyl diphosphate	C10H20O7P2	M+CH3COO	373.086	373.082	8.77257	391.547	NA	NA	0.707107	MS1+surrogate MS2 matches	level3
M373T392_1C20664	M373T392_1	C20664	(-)-Bornyl diphosphate	C10H20O7P2	M+CH3COO	373.086	373.082	8.77257	391.547	NA	NA	0.707107	MS1+surrogate MS2 matches	level3
M375T159C02887	M375T159	C02887	Sinapoyl malate	C15H16O9	M+Cl	375.05	375.048	6.7132	158.572	NA	NA	1	MS1+surrogate MS2 matches	level3
M378T251C01310	M378T251	C01310	4-Deoxy-beta-D-gluc-4-enuronosyl-(1,3)-N-acetyl-D-galactosamine	C14H21NO11	M-H	378.103	378.104	-4.12761	251.308	NA	NA	0.86676	MS1+surrogate MS2 matches	level3
M378T272C01310	M378T272	C01310	4-Deoxy-beta-D-gluc-4-enuronosyl-(1,3)-N-acetyl-D-galactosamine	C14H21NO11	M-H	378.103	378.104	-3.0697	272.227	NA	NA	0.758947	MS1+surrogate MS2 matches	level3
M379T219C00761	M379T219	C00761	Coniferin	C16H22O8	M-2H+K	379.084	379.08	11.692	219.079	NA	NA	0.985157	MS1+surrogate MS2 matches	level3
M379T321C05399	M379T321	C05399	Melibiitol	C12H24O11	M+Cl	379.098	379.1	-5.83426	320.74	NA	NA	1	MS1+surrogate MS2 matches	level3
M382T371C14865	M382T371	C14865	2-(S-Glutathionyl)acetyl chloride	C12H18ClN3O7S	M-H	382.05	382.048	5.50071	370.668	NA	NA	0.639602	MS1+surrogate MS2 matches	level3
M382T371C14864	M382T371	C14864	S-(2-Chloroacetyl)glutathione	C12H18ClN3O7S	M-H	382.05	382.048	5.50071	370.668	NA	NA	0.639602	MS1+surrogate MS2 matches	level3
M383T101C04597	M383T101	C04597	1,2-Bis(3,4-dimethoxyphenyl)propane-1,3-diol	C19H24O6	M+Cl	383.123	383.126	-5.58203	101.323	NA	NA	0.691939	MS1+surrogate MS2 matches	level3
M383T125C04844	M383T125	C04844	3-Hydroxy-5,9,17-trioxo-4,5:9,10-disecoandrosta-1(10),2-dien-4-oate	C19H24O6	M+Cl	383.123	383.126	-6.88709	124.522	NA	NA	1	MS1+surrogate MS2 matches	level3
M383T360C20353	M383T360	C20353	2'-Deamino-2'-hydroxyparomamine	C12H24N2O8	M+CH3COO	383.165	383.167	-5.13062	359.61	NA	NA	0.666667	MS1+surrogate MS2 matches	level3
M395T202C11636	M395T202	C11636	7-Deoxyloganate	C16H24O9	M+Cl	395.111	395.11	1.05664	202.158	NA	NA	0.81094	MS1+surrogate MS2 matches	level3
M399T370C03725	M399T370	C03725	S-Acetylphosphopantetheine	C13H25N2O8PS	M-H	399.099	399.1	-2.06369	369.889	NA	NA	0.811107	MS1+surrogate MS2 matches	level3
M406T431C03174	M406T431	C03174	S-Succinylglutathione	C14H21N3O9S	M-H	406.091	406.093	-4.55589	430.605	NA	NA	0.990239	MS1+surrogate MS2 matches	level3
M408T408C03112	M408T408	C03112	Deacetylcephalosporin C	C14H19N3O7S	M+Cl	408.059	408.063	-8.8731	407.731	NA	NA	0.798865	MS1+surrogate MS2 matches	level3
M408T278C14871	M408T278	C14871	S-(Formylmethyl)glutathione	C12H19N3O7S	M+CH3COO	408.108	408.108	-0.41847	277.775	NA	NA	0.999687	MS1+surrogate MS2 matches	level3
M416T390C06565	M416T390	C06565	Deacetoxycephalosporin C	C14H19N3O6S	M+CH3COO	416.114	416.113	2.50857	390.5	NA	NA	0.801784	MS1+surrogate MS2 matches	level3
M417T258C00448	M417T258	C00448	trans,trans-Farnesyl diphosphate	C15H28O7P2	M+Cl	417.098	417.099	-4.50106	257.526	NA	NA	0.996113	MS1+surrogate MS2 matches	level3
M417T258C16826	M417T258	C16826	2-cis,6-trans-Farnesyl diphosphate	C15H28O7P2	M+Cl	417.098	417.099	-4.50106	257.526	NA	NA	0.996113	MS1+surrogate MS2 matches	level3
M417T258C06111	M417T258	C06111	Nerolidyl diphosphate	C15H28O7P2	M+Cl	417.098	417.099	-4.50106	257.526	NA	NA	0.996113	MS1+surrogate MS2 matches	level3
M417T258C19760	M417T258	C19760	(2Z,6Z)-Farnesyl diphosphate	C15H28O7P2	M+Cl	417.098	417.099	-4.50106	257.526	NA	NA	0.707107	MS1+surrogate MS2 matches	level3
M417T231C16826	M417T231	C16826	2-cis,6-trans-Farnesyl diphosphate	C15H28O7P2	M+Cl	417.098	417.099	-3.78181	231.231	NA	NA	0.98697	MS1+surrogate MS2 matches	level3
M417T231C06111	M417T231	C06111	Nerolidyl diphosphate	C15H28O7P2	M+Cl	417.098	417.099	-3.78181	231.231	NA	NA	0.98697	MS1+surrogate MS2 matches	level3
M417T231C00448	M417T231	C00448	trans,trans-Farnesyl diphosphate	C15H28O7P2	M+Cl	417.098	417.099	-3.78181	231.231	NA	NA	0.98697	MS1+surrogate MS2 matches	level3
M417T231C19760	M417T231	C19760	(2Z,6Z)-Farnesyl diphosphate	C15H28O7P2	M+Cl	417.098	417.099	-3.78181	231.231	NA	NA	0.944211	MS1+surrogate MS2 matches	level3
M417T197C00448	M417T197	C00448	trans,trans-Farnesyl diphosphate	C15H28O7P2	M+Cl	417.098	417.099	-2.58305	196.755	NA	NA	0.996779	MS1+surrogate MS2 matches	level3
M417T197C16826	M417T197	C16826	2-cis,6-trans-Farnesyl diphosphate	C15H28O7P2	M+Cl	417.098	417.099	-2.58305	196.755	NA	NA	0.996779	MS1+surrogate MS2 matches	level3
M417T197C19760	M417T197	C19760	(2Z,6Z)-Farnesyl diphosphate	C15H28O7P2	M+Cl	417.098	417.099	-2.58305	196.755	NA	NA	0.996779	MS1+surrogate MS2 matches	level3
M417T197C06111	M417T197	C06111	Nerolidyl diphosphate	C15H28O7P2	M+Cl	417.098	417.099	-2.58305	196.755	NA	NA	0.996113	MS1+surrogate MS2 matches	level3
M421T315C20985	M421T315	C20985	2-Sulfotrehalose	C12H22O14S	M-H	421.064	421.066	-4.09981	315.324	NA	NA	0.876732	MS1+surrogate MS2 matches	level3
M432T440C20776	M432T440	C20776	N-Acetylaspartylglutamylglutamate	C16H23N3O11	M-H	432.123	432.126	-5.92129	440.336	NA	NA	0.997091	MS1+surrogate MS2 matches	level3
M449T405C20684	M449T405	C20684	O-Carbamoyladenylate	C11H15N6O8P	M+CH3COO	449.082	449.083	-2.44627	404.766	NA	NA	0.58346	MS1+surrogate MS2 matches	level3
M456T195C08325	M456T195	C08325	Amygdalin	C20H27NO11	M-H	456.147	456.151	-9.66977	194.965	NA	NA	0.707107	MS1+surrogate MS2 matches	level3
M457T356_2C01847	M457T356_2	C01847	Reduced FMN	C17H23N4O9P	M-H	457.117	457.113	9.48238	356.419	NA	NA	0.688847	MS1+surrogate MS2 matches	level3
M460T360C14868	M460T360	C14868	S-(1,2-Dichlorovinyl)glutathione	C12H17Cl2N3O6S	M+CH3COO	460.034	460.035	-2.63354	360.264	NA	NA	0.944911	MS1+surrogate MS2 matches	level3
M468T311C16445	M468T311	C16445	Dihydrozeatin riboside monophosphate	C15H24N5O8P	M+Cl	468.109	468.105	10.0407	311.483	NA	NA	0.993286	MS1+surrogate MS2 matches	level3
M491T433C20641	M491T433	C20641	L-Threonylcarbamoyladenylate	C15H21N6O11P	M-H	491.089	491.093	-7.72293	432.724	NA	NA	0.707107	MS1+surrogate MS2 matches	level3
M498T138C05463	M498T138	C05463	Taurodeoxycholate	C26H45NO6S	M-H	498.289	498.289	0.0821671	138.263	NA	NA	0.991731	MS1+surrogate MS2 matches	level3
M514T442C19155	M514T442	C19155	(2S)-Lactyl-2-diphospho-5'-guanosine	C13H19N5O13P2	M-H	514.037	514.038	-3.03453	441.703	NA	NA	0.945922	MS1+surrogate MS2 matches	level3
M520T422C11435	M520T422	C11435	4-(Cytidine 5'-diphospho)-2-C-methyl-D-erythritol	C14H25N3O14P2	M-H	520.072	520.074	-3.22397	422.091	NA	NA	0.991731	MS1+surrogate MS2 matches	level3
M521T370C17352	M521T370	C17352	Isonocardicin C	C23H26N4O8	M+Cl	521.144	521.143	0.74076	369.977	NA	NA	0.992927	MS1+surrogate MS2 matches	level3
M521T370C17351	M521T370	C17351	Nocardicin C	C23H26N4O8	M+Cl	521.144	521.143	0.74076	369.977	NA	NA	0.992927	MS1+surrogate MS2 matches	level3
M530T458C16426	M530T458	C16426	Isopentenyladenosine-5'-diphosphate	C15H23N5O10P2	M+Cl	530.066	530.06	11.1947	457.903	NA	NA	0.655806	MS1+surrogate MS2 matches	level3
M532T354C03598	M532T354	C03598	CDP-3,6-dideoxy-D-glucose	C15H25N3O14P2	M-H	532.076	532.074	4.74238	353.668	NA	NA	1	MS1+surrogate MS2 matches	level3
M540T459C13050	M540T459	C13050	Cyclic ADP-ribose	C15H21N5O13P2	M-H	540.051	540.054	-5.5734	458.691	NA	NA	1	MS1+surrogate MS2 matches	level3
M555T167C16543	M555T167	C16543	NPC	C28H30N4O6	M-2H+K	555.165	555.165	0.477627	166.837	NA	NA	0.91768	MS1+surrogate MS2 matches	level3
M559T382C01941	M559T382	C01941	Nocardicin A	C23H24N4O9	M+CH3COO	559.172	559.168	6.02946	381.787	NA	NA	0.997102	MS1+surrogate MS2 matches	level3
M572T328C21384	M572T328	C21384	CMP-2-keto-3-deoxy-D-glycero-D-galacto-nononate	C18H28N3O16P	M-H	572.113	572.113	-0.0333256	327.812	NA	NA	0.960024	MS1+surrogate MS2 matches	level3
M574T159C15516	M574T159	C15516	Taurohyocholate	C26H45NO7S	M+CH3COO	574.308	574.305	4.3989	159.285	NA	NA	0.898362	MS1+surrogate MS2 matches	level3
M576T430C04916	M576T430	C04916	N-(5'-Phospho-D-1'-ribulosylformimino)-5-amino-1-(5''-phospho-D-ribosyl)-4-imidazolecarboxamide	C15H25N5O15P2	M-H	576.073	576.075	-3.36646	430.282	NA	NA	0.980917	MS1+surrogate MS2 matches	level3
M576T430C04896	M576T430	C04896	5-(5-Phospho-D-ribosylaminoformimino)-1-(5-phosphoribosyl)-imidazole-4-carboxamide	C15H25N5O15P2	M-H	576.073	576.075	-3.36646	430.282	NA	NA	0.941347	MS1+surrogate MS2 matches	level3
M577T354C06017	M577T354	C06017	dTDP-D-glucuronate	C16H24N2O17P2	M-H	577.052	577.048	7.58767	354.145	NA	NA	0.880085	MS1+surrogate MS2 matches	level3
M577T354C03034	M577T354	C03034	dTDP-D-galacturonate	C16H24N2O17P2	M-H	577.052	577.048	7.58767	354.145	NA	NA	0.880085	MS1+surrogate MS2 matches	level3
M595T354C00935	M595T354	C00935	UDP-L-arabinose	C14H22N2O16P2	M+CH3COO	595.062	595.058	6.29039	354.143	NA	NA	0.992936	MS1+surrogate MS2 matches	level3
M626T415C02280	M626T415	C02280	GDP-L-galactose	C16H25N5O16P2	M-2H+Na	626.049	626.052	-3.76002	415.124	NA	NA	0.895285	MS1+surrogate MS2 matches	level3
M626T415C15925	M626T415	C15925	GDP-L-gulose	C16H25N5O16P2	M-2H+Na	626.049	626.052	-3.76002	415.124	NA	NA	0.895285	MS1+surrogate MS2 matches	level3
M631T120C05177	M631T120	C05177	Berbamunine	C36H40N2O6	M+Cl	631.254	631.257	-5.04895	120.352	NA	NA	0.754446	MS1+surrogate MS2 matches	level3
M694T434C19881	M694T434	C19881	GDP-D-glycero-alpha-D-manno-heptose	C17H27N5O17P2	M+CH3COO	694.101	694.102	-0.747247	433.967	NA	NA	0.960965	MS1+surrogate MS2 matches	level3
M755T425C06197	M755T425	C06197	P1,P3-Bis(5'-adenosyl) triphosphate	C20H27N10O16P3	M-H	755.077	755.075	2.86588	424.618	NA	NA	0.961073	MS1+surrogate MS2 matches	level3
M928T354C14144	M928T354	C14144	5-Carboxy-2-pentenoyl-CoA	C27H42N7O19P3S	M+Cl	928.121	928.115	5.97539	353.961	NA	NA	0.989203	MS1+surrogate MS2 matches	level3

## Sheet: muscle_Positive
Metabolite	peak.name	KEGG.ID	compound.name	formula	adduct	mz	theo_mz	mass_error(ppm)	RT	RT_lib	RT_error(s)	MS2_score	identification methods	confidence_level
M90T335C00041	M90T335	C00041	L-Alanine	C3H7NO2	M+H	90.055	90.055	0.238665	335.46	337.828	-2.36816	0.9998	MS1+RT+MS2 matches	level1
M104T362_2C00334	M104T362_2	C00334	4-Aminobutanoate	C4H9NO2	M+H	104.07	104.071	-2.19636	362.205	364.111	-1.90557	0.9478	MS1+RT+MS2 matches	level1
M116T302_2C00763	M116T302_2	C00763	D-Proline	C5H9NO2	M+H	116.071	116.071	4.92306	302.275	299.265	3.0102	0.9982	MS1+RT+MS2 matches	level1
M116T302_2C00148	M116T302_2	C00148	L-Proline	C5H9NO2	M+H	116.071	116.071	4.92306	302.275	298.954	3.32077	0.998	MS1+RT+MS2 matches	level1
M118T292C00719	M118T292	C00719	Betaine	C5H11NO2	M+H	118.086	118.086	-0.666013	291.989	264.125	27.8645	0.9872	MS1+RT+MS2 matches	level1
M124T209_2C00253	M124T209_2	C00253	Nicotinate	C6H5NO2	M+H	124.04	124.039	2.18933	208.595	216.802	-8.20726	0.9886	MS1+RT+MS2 matches	level1
M126T286_2C00245	M126T286_2	C00245	Taurine	C2H7NO3S	M+H	126.022	126.022	3.46101	285.81	288.332	-2.52249	0.9962	MS1+RT+MS2 matches	level1
M134T375C00049	M134T375	C00049	L-Aspartate	C4H7NO4	M+H	134.044	134.045	-3.04202	375.246	397.817	-22.5709	0.9347	MS1+RT+MS2 matches	level1
M136T156_2C00147	M136T156_2	C00147	Adenine	C5H5N5	M+H	136.062	136.062	5.18011	155.537	153.113	2.42429	0.999	MS1+RT+MS2 matches	level1
M137T166C00262	M137T166	C00262	Hypoxanthine	C5H4N4O	M+H	137.046	137.046	1.38072	165.531	161.246	4.28542	0.9789	MS1+RT+MS2 matches	level1
M139T276C00785	M139T276	C00785	Urocanate	C6H6N2O2	M+H	139.05	139.05	-0.916748	275.942	278.571	-2.62881	0.9901	MS1+RT+MS2 matches	level1
M146T347C01035	M146T347	C01035	4-Guanidinobutanoate	C5H11N3O2	M+H	146.092	146.092	-2.23592	346.55	342.553	3.99712	0.9354	MS1+RT+MS2 matches	level1
M147T361_2C00064	M147T361_2	C00064	L-Glutamine	C5H10N2O3	M+H	147.077	147.076	4.4722	360.839	365.342	-4.50305	0.9979	MS1+RT+MS2 matches	level1
M147T383C00064	M147T383	C00064	L-Glutamine	C5H10N2O3	M+H	147.076	147.076	-1.64706	382.846	365.342	17.504	0.9964	MS1+RT+MS2 matches	level1
M150T277C00073	M150T277	C00073	L-Methionine	C5H11NO2S	M+H	150.058	150.058	-2.32807	276.517	276.34	0.176811	0.9838	MS1+RT+MS2 matches	level1
M162T345_2C00318	M162T345_2	C00318	L-Carnitine	C7H15NO3	M+H	162.113	162.112	3.74174	344.695	346.117	-1.42174	0.9634	MS1+RT+MS2 matches	level1
M166T251C00079	M166T251	C00079	L-Phenylalanine	C9H11NO2	M+H	166.087	166.086	2.53695	251.3	250.856	0.444167	0.9917	MS1+RT+MS2 matches	level1
M170T366C01152	M170T366	C01152	N(pi)-Methyl-L-histidine	C7H11N3O2	M+H	170.093	170.092	4.54664	366.431	366.158	0.272961	0.9782	MS1+RT+MS2 matches	level1
M170T382C01152	M170T382	C01152	N(pi)-Methyl-L-histidine	C7H11N3O2	M+H	170.092	170.092	-0.744601	381.926	366.158	15.768	0.9601	MS1+RT+MS2 matches	level1
M189T341_2C02727	M189T341_2	C02727	N6-Acetyl-L-lysine	C8H16N2O3	M+H	189.123	189.123	-1.01761	340.557	337.514	3.04279	0.9981	MS1+RT+MS2 matches	level1
M190T176C01717	M190T176	C01717	4-Hydroxy-2-quinolinecarboxylic acid	C10H7NO3	M+H	190.051	190.05	4.77171	175.639	182.157	-6.51821	0.9987	MS1+RT+MS2 matches	level1
M201T384C03740	M201T384	C03740	(5-L-Glutamyl)-L-amino acid	C8H14N2O5	M+H-H2O	201.087	201.087	0.638311	383.696	401.086	-17.3896	0.9318	MS1+RT+MS2 matches	level1
M204T297_1C02571	M204T297_1	C02571	O-Acetylcarnitine	C9H17NO4	M+H	204.124	204.123	6.08399	296.701	299.16	-2.45913	0.987	MS1+RT+MS2 matches	level1
M220T262C00864	M220T262	C00864	Pantothenate	C9H17NO5	M+H	220.119	220.118	4.66683	261.852	269.348	-7.49552	0.9496	MS1+RT+MS2 matches	level1
M228T202C00881	M228T202	C00881	Deoxycytidine	C9H13N3O4	M+H	228.098	228.098	1.72741	202.001	196.901	5.10031	0.9974	MS1+RT+MS2 matches	level1
M238T250C06313	M238T250	C06313	Biopterin	C9H11N5O3	M+H	238.094	238.093	0.0450033	249.684	246.672	3.0121	0.8424	MS1+RT+MS2 matches	level1
M244T235C00475	M244T235	C00475	Cytidine	C9H13N3O5	M+H	244.093	244.093	1.1446	234.919	234.107	0.812232	1	MS1+RT+MS2 matches	level1
M268T167C00212	M268T167	C00212	Adenosine	C10H13N5O4	M+H	268.106	268.104	5.39348	167.446	164.925	2.52142	0.9999	MS1+RT+MS2 matches	level1
M298T102C00170	M298T102	C00170	5'-Methylthioadenosine	C11H15N5O3S	M+H	298.097	298.097	1.47561	102.307	96.3363	5.97072	0.9978	MS1+RT+MS2 matches	level1
M332T407C00360	M332T407	C00360	dAMP	C10H14N5O6P	M+H	332.075	332.075	-0.512775	407.473	416.517	-9.04361	0.9997	MS1+RT+MS2 matches	level1
M348T417C00020	M348T417	C00020	AMP	C10H14N5O7P	M+H	348.072	348.07	5.50202	417.263	427.546	-10.2829	0.9997	MS1+RT+MS2 matches	level1
M377T208C00255	M377T208	C00255	Riboflavin	C17H20N4O6	M+H	377.146	377.146	0.30628	207.53	208.757	-1.227	0.9893	MS1+RT+MS2 matches	level1
M400T166C02990	M400T166	C02990	L-Palmitoylcarnitine	C23H45NO4	M+H	400.343	400.342	2.10046	165.59	165.231	0.358765	0.9928	MS1+RT+MS2 matches	level1
M489T425C00307	M489T425	C00307	CDP-choline	C14H26N4O11P2	M+H	489.115	489.115	1.36604	425.412	437.703	-12.2914	0.9898	MS1+RT+MS2 matches	level1
M608T412C00043	M608T412	C00043	UDP-N-acetyl-alpha-D-glucosamine	C17H27N3O17P2	M+H	608.091	608.089	3.00834	412.07	423.081	-11.0112	0.9808	MS1+RT+MS2 matches	level1
M664T419C00003	M664T419	C00003	NAD+	C21H27N7O14P2	M+H	664.118	664.116	2.97722	419.121	433.014	-13.8929	0.9561	MS1+RT+MS2 matches	level1
M786T379C00016	M786T379	C00016	FAD	C27H33N9O15P2	M+H	786.167	786.164	3.77068	378.716	399.333	-20.6171	0.9906	MS1+RT+MS2 matches	level1
M284T232C00387	M284T232	C00387	Guanosine	C10H13N5O5	M+H	284.1	284.099	2.5744	231.796	256.106	-24.3104	0.9999	MS1+RT+MS2 matches	level1
M505T439_1C00492	M505T439_1	C00492	Raffinose	C18H32O16	M+H	505.177	505.176	1.90983	438.994	436.774	2.22044	0.8227	MS1+RT+MS2 matches	level1
M684T479C01613	M684T479	C01613	Stachyose	C24H42O21	M+NH4	684.257	684.256	1.81409	479.032	486.756	-7.72433	0.8426	MS1+RT+MS2 matches	level1
M130T286C01879	M130T286	C01879	Pidolic acid	C5H7NO3	M+H	130.049	130.05	-3.79191	286.462	296.798	-10.3361	0.9202	MS1+RT+MS2 matches	level1
M173T422C00093	M173T422	C00093	sn-Glycerol 3-phosphate	C3H9O6P	M+H	173.021	173.021	-0.434023	421.577	434.133	-12.5563	0.996	MS1+RT+MS2 matches	level1
M175T510_2C00062	M175T510_2	C00062	L-Arginine	C6H14N4O2	M+H	175.119	175.119	2.99363	510.435	494.994	15.4413	0.9988	MS1+RT+MS2 matches	level1
M189T524C03793	M189T524	C03793	N6,N6,N6-Trimethyl-L-lysine	C9H20N2O2	M+H	189.16	189.16	0.116494	524.071	506.134	17.937	0.9988	MS1+RT+MS2 matches	level1
M245T159C00299	M245T159	C00299	Uridine	C9H12N2O6	M+H	245.077	245.077	1.07638	158.8	157.711	1.08911	0.9964	MS1+RT+MS2 matches	level1
M112T389_2C00388	M112T389_2	C00388	Histamine	C5H9N3	M+H	112.087	112.087	-3.09867	388.937	359.09	29.847	0.9676	MS1+RT+MS2 matches	level1
M132T288C00123	M132T288	C00123	L-Leucine	C6H13NO2	M+H	132.102	132.102	-2.48836	288.38	261.48	26.9	0.8275	MS1+RT+MS2 matches	level1
M103T345C00164	M103T345	C00164	Acetoacetate	C4H6O3	M+H	103.038	103.039	-4.79527	344.694	NA	NA	0.8226	MS1+MS2 matches	level2
M148T380C00025	M148T380	C00025	L-Glutamate	C5H9NO4	M+H	148.06	148.06	-1.06603	379.994	NA	NA	0.9839	MS1+MS2 matches	level2
M150T157C06771	M150T157	C06771	Triethanolamine	C6H15NO3	M+H	150.112	150.112	-2.62081	157.436	NA	NA	0.9776	MS1+MS2 matches	level2
M175T571C02385	M175T571	C02385	Amino acid(Arg-)	C6H14N4O2	M+H	175.119	175.119	2.42259	571.35	NA	NA	0.9841	MS1+MS2 matches	level2
M175T531C02385	M175T531	C02385	Amino acid(Arg-)	C6H14N4O2	M+H	175.12	175.119	3.56467	530.902	NA	NA	0.983	MS1+MS2 matches	level2
M189T341_2C12989	M189T341_2	C12989	N2-Acetyl-L-lysine	C8H16N2O3	M+H	189.123	189.123	-1.01761	340.557	NA	NA	0.9866	MS1+MS2 matches	level2
M384T420C00611	M384T420	C00611	N-Acetyllactosamine	C14H25NO11	M+H	384.151	384.15	1.66391	419.739	NA	NA	0.9611	MS1+MS2 matches	level2
M405T412C00015	M405T412	C00015	UDP	C9H14N2O12P2	M+H	405.01	405.009	0.49862	412.049	NA	NA	0.9991	MS1+MS2 matches	level2
M190T152C01717	M190T152	C01717	4-Hydroxy-2-quinolinecarboxylic acid	C10H7NO3	M+H	190.053	190.05	17.9262	152.01	NA	NA	0.9985	MS1+MS2 matches	level2
M84T287C01234	M84T287	C01234	1-Aminocyclopropane-1-carboxylate	C4H7NO2	M+H-H2O	84.0439	84.0444	-5.6935	286.527	NA	NA	1	MS1+MS2 matches	level2
M103T263C00164	M103T263	C00164	Acetoacetate	C4H6O3	M+H	103.039	103.039	1.02777	262.718	NA	NA	0.910871	MS1+MS2 matches	level2
M189T253C12989	M189T253	C12989	N2-Acetyl-L-lysine	C8H16N2O3	M+H	189.123	189.123	0.0398999	252.675	NA	NA	0.996	MS1+MS2 matches	level2
M244T115C08322	M244T115	C08322	Myristoleic acid	C14H26O2	M+NH4	244.227	244.227	0.900105	115.006	NA	NA	0.8905	MS1+MS2 matches	level2
M667T479C02052	M667T479	C02052	Maltotetraose	C24H42O21	M+H	667.231	667.229	2.45987	479.16	NA	NA	0.9389	MS1+MS2 matches	level2
M76T318_2C01104	M76T318_2	C01104	Trimethylamine N-oxide	C3H9NO	M+H	76.0758	76.0757	1.13115	317.922	NA	NA	0.9918	MS1+MS2 matches	level2
M87T362_2C01770	M87T362_2	C01770	gamma-Butyrolactone	C4H6O2	M+H	87.0443	87.0441	2.53354	362.163	NA	NA	0.9779	MS1+MS2 matches	level2
M90T262C00546	M90T262	C00546	Methylglyoxal	C3H4O2	M+NH4	90.0546	90.055	-4.7682	261.734	NA	NA	1	MS1+MS2 matches	level2
M118T317C12518	M118T317	C12518	Glutaral	C5H8O2	M+NH4	118.086	118.086	-4.48435	317.314	NA	NA	0.9591	MS1+MS2 matches	level2
M124T313C10164	M124T313	C10164	Picolinic acid	C6H5NO2	M+H	124.039	124.039	0.576938	312.555	NA	NA	0.9986	MS1+MS2 matches	level2
M124T289C10164	M124T289	C10164	Picolinic acid	C6H5NO2	M+H	124.039	124.039	-0.229258	289.341	NA	NA	0.9994	MS1+MS2 matches	level2
M124T349C10164	M124T349	C10164	Picolinic acid	C6H5NO2	M+H	124.039	124.039	-2.64785	348.577	NA	NA	0.9986	MS1+MS2 matches	level2
M156T269C10129	M156T269	C10129	Arecoline	C8H13NO2	M+H	156.102	156.102	-1.46518	268.69	NA	NA	0.9547	MS1+MS2 matches	level2
M157T351C00437	M157T351	C00437	N-Acetylornithine	C7H14N2O3	M+H-H2O	157.097	157.097	-1.54289	351.033	NA	NA	1	MS1+MS2 matches	level2
M172T298C00230	M172T298	C00230	3,4-Dihydroxybenzoate	C7H6O4	M+NH4	172.06	172.061	-1.21312	298.404	NA	NA	0.9655	MS1+MS2 matches	level2
M201T401C00279	M201T401	C00279	D-Erythrose 4-phosphate	C4H9O7P	M+H	201.016	201.016	1.04606	400.62	NA	NA	0.877	MS1+MS2 matches	level2
M203T213C00159	M203T213	C00159	D-Mannose	C6H12O6	M+Na	203.048	203.053	-20.6262	213.487	NA	NA	0.8032	MS1+MS2 matches	level2
M230T318C05570	M230T318	C05570	Ergothioneine	C9H15N3O2S	M+H	230.096	230.096	0.880107	318.007	NA	NA	0.9387	MS1+MS2 matches	level2
M405T455C00015	M405T455	C00015	UDP	C9H14N2O12P2	M+H	405.01	405.009	0.992436	455.312	NA	NA	0.9991	MS1+MS2 matches	level2
M667T381C02052	M667T381	C02052	Maltotetraose	C24H42O21	M+H	667.231	667.229	2.31	381.16	NA	NA	0.8219	MS1+MS2 matches	level2
M104T308C02356	M104T308	C02356	(S)-2-Aminobutanoate	C4H9NO2	M+H	104.07	104.071	-4.11814	307.521	NA	NA	0.90303	MS1+surrogate MS2 matches	level3
M104T324C02356	M104T324	C02356	(S)-2-Aminobutanoate	C4H9NO2	M+H	104.07	104.071	-3.15725	323.798	NA	NA	0.892739	MS1+surrogate MS2 matches	level3
M111T198C05130	M111T198	C05130	Imidazole-4-acetaldehyde	C5H6N2O	M+H	111.055	111.055	-1.01611	198.025	NA	NA	0.839583	MS1+surrogate MS2 matches	level3
M116T204C00414	M116T204	C00414	Cyclohexanone	C6H10O	M+NH4	116.106	116.107	-4.86603	203.714	NA	NA	0.700314	MS1+surrogate MS2 matches	level3
M130T349C02647	M130T349	C02647	4-Guanidinobutanal	C5H11N3O	M+H	130.097	130.098	-2.39836	349.033	NA	NA	0.999451	MS1+surrogate MS2 matches	level3
M132T252C03065	M132T252	C03065	3-Guanidinopropanoate	C4H9N3O2	M+H	132.081	132.077	28.1913	251.527	NA	NA	0.983052	MS1+surrogate MS2 matches	level3
M141T336C00227	M141T336	C00227	Acetyl phosphate	C2H5O5P	M+H	140.994	140.995	-4.68333	335.637	NA	NA	0.901342	MS1+surrogate MS2 matches	level3
M145T328C03078	M145T328	C03078	4-Guanidinobutanamide	C5H12N4O	M+H	145.108	145.108	-3.5219	327.531	NA	NA	0.719177	MS1+surrogate MS2 matches	level3
M147T231C21029	M147T231	C21029	(R)-3-Ureidoisobutyrate	C5H10N2O3	M+H	147.076	147.076	-1.64706	230.632	NA	NA	0.774597	MS1+surrogate MS2 matches	level3
M156T331C01210	M156T331	C01210	N-Methylethanolamine phosphate	C3H10NO4P	M+H	156.042	156.042	-0.287564	330.761	NA	NA	0.972916	MS1+surrogate MS2 matches	level3
M166T422C02989	M166T422	C02989	L-Methionine S-oxide	C5H11NO3S	M+H	166.053	166.053	-1.58971	422.268	NA	NA	0.997132	MS1+surrogate MS2 matches	level3
M166T422C15998	M166T422	C15998	L-Methionine (R)-S-oxide	C5H11NO3S	M+H	166.053	166.053	-1.58971	422.268	NA	NA	0.997132	MS1+surrogate MS2 matches	level3
M166T422C15999	M166T422	C15999	L-Methionine (S)-S-oxide	C5H11NO3S	M+H	166.053	166.053	-1.58971	422.268	NA	NA	0.997132	MS1+surrogate MS2 matches	level3
M174T323C03771	M174T323	C03771	5-Guanidino-2-oxopentanoate	C6H11N3O3	M+H	174.088	174.087	1.48614	322.942	NA	NA	0.958649	MS1+surrogate MS2 matches	level3
M188T354C00118	M188T354	C00118	D-Glyceraldehyde 3-phosphate	C3H7O6P	M+NH4	188.036	188.032	19.5444	353.542	NA	NA	1	MS1+surrogate MS2 matches	level3
M188T388C00118	M188T388	C00118	D-Glyceraldehyde 3-phosphate	C3H7O6P	M+NH4	188.035	188.032	17.9489	387.993	NA	NA	1	MS1+surrogate MS2 matches	level3
M188T404C00118	M188T404	C00118	D-Glyceraldehyde 3-phosphate	C3H7O6P	M+NH4	188.035	188.032	18.4808	404.147	NA	NA	1	MS1+surrogate MS2 matches	level3
M199T339C04771	M199T339	C04771	L-Mimosine	C8H10N2O4	M+H	199.072	199.071	1.2213	339.337	NA	NA	0.960058	MS1+surrogate MS2 matches	level3
M199T339C06660	M199T339	C06660	Clavaminic acid	C8H10N2O4	M+H	199.072	199.071	1.2213	339.337	NA	NA	0.960058	MS1+surrogate MS2 matches	level3
M200T265C16355	M200T265	C16355	7-Methyluric acid	C6H6N4O3	M+NH4	200.077	200.078	-6.44803	265.304	NA	NA	0.994405	MS1+surrogate MS2 matches	level3
M202T202C06582	M202T202	C06582	2-Hydroxy-6-oxo-7-methylocta-2,4-dienoate	C9H12O4	M+NH4	202.107	202.107	-0.291627	202.023	NA	NA	0.875242	MS1+surrogate MS2 matches	level3
M217T205C12448	M217T205	C12448	Ecgonine methyl ester	C10H17NO3	M+NH4	217.155	217.155	0.720744	205.231	NA	NA	0.739526	MS1+surrogate MS2 matches	level3
M219T391C03738	M219T391	C03738	gamma-L-Glutamyl-D-alanine	C8H14N2O5	M+H	219.098	219.098	0.585839	391.245	NA	NA	0.994173	MS1+surrogate MS2 matches	level3
M219T449C04020	M219T449	C04020	D-Lysopine	C9H18N2O4	M+H	219.134	219.134	2.02089	448.702	NA	NA	0.996236	MS1+surrogate MS2 matches	level3
M226T302C11355	M226T302	C11355	4-Amino-4-deoxychorismate	C10H11NO5	M+H	226.072	226.071	2.99668	301.644	NA	NA	0.996236	MS1+surrogate MS2 matches	level3
M226T302C18054	M226T302	C18054	2-Amino-2-deoxyisochorismate	C10H11NO5	M+H	226.072	226.071	2.99668	301.644	NA	NA	0.996236	MS1+surrogate MS2 matches	level3
M245T397C00826	M245T397	C00826	L-Arogenate	C10H13NO5	M+NH4	245.114	245.113	1.74366	397.224	NA	NA	0.999506	MS1+surrogate MS2 matches	level3
M246T407C05340	M246T407	C05340	beta-Alanyl-L-arginine	C9H19N5O3	M+H	246.156	246.156	1.26113	407.306	NA	NA	0.996236	MS1+surrogate MS2 matches	level3
M246T425C05340	M246T425	C05340	beta-Alanyl-L-arginine	C9H19N5O3	M+H	246.156	246.156	1.66738	425.411	NA	NA	0.996236	MS1+surrogate MS2 matches	level3
M255T378C03415	M255T378	C03415	N2-Succinyl-L-ornithine	C9H16N2O5	M+Na	255.098	255.095	10.4992	378.181	NA	NA	0.977367	MS1+surrogate MS2 matches	level3
M265T174C10497	M265T174	C10497	Feruloylputrescine	C14H20N2O3	M+H	265.155	265.155	2.29076	174.456	NA	NA	0.891725	MS1+surrogate MS2 matches	level3
M275T406C03296	M275T406	C03296	N2-Succinyl-L-arginine	C10H18N4O5	M+H	275.136	275.135	2.83574	406.103	NA	NA	0.934794	MS1+surrogate MS2 matches	level3
M215T278C01909	M215T278	C01909	Dethiobiotin	C10H18N2O3	M+H	215.139	215.139	-0.197658	278.285	NA	NA	0.99874	MS1+surrogate MS2 matches	level3
M225T275C03227	M225T275	C03227	3-Hydroxy-L-kynurenine	C10H12N2O4	M+H	225.085	225.087	-10.2491	274.607	NA	NA	0.982024	MS1+surrogate MS2 matches	level3
M269T213C00294	M269T213	C00294	Inosine	C10H12N4O5	M+H	269.089	269.088	3.45769	212.803	NA	NA	0.976221	MS1+surrogate MS2 matches	level3
M381T359C00089	M381T359	C00089	Sucrose	C12H22O11	M+K	381.077	381.079	-5.01654	358.667	NA	NA	0.982889	MS1+surrogate MS2 matches	level3
M60T271C00565	M60T271	C00565	Trimethylamine	C3H9N	M+H	60.0806	60.0808	-3.31748	271.337	NA	NA	0.806789	MS1+surrogate MS2 matches	level3
M159T379C01109	M159T379	C01109	4-Methylene-L-glutamine	C6H10N2O3	M+H	159.076	159.076	-0.894186	379.35	NA	NA	0.626222	MS1+surrogate MS2 matches	level3
M171T120C05135	M171T120	C05135	4-(beta-Acetylaminoethyl)imidazole	C7H11N3O	M+NH4	171.126	171.124	9.27969	119.653	NA	NA	0.934522	MS1+surrogate MS2 matches	level3
M186T275C05577	M186T275	C05577	3,4-Dihydroxymandelaldehyde	C8H8O4	M+NH4	186.076	186.076	1.29624	274.623	NA	NA	0.688018	MS1+surrogate MS2 matches	level3
M188T336C16069	M188T336	C16069	3-Sulfolactate	C3H6O6S	M+NH4	188.023	188.022	2.61304	335.705	NA	NA	0.857929	MS1+surrogate MS2 matches	level3
M188T336C17205	M188T336	C17205	(R)-2-O-Sulfolactate	C3H6O6S	M+NH4	188.023	188.022	2.61304	335.705	NA	NA	0.625543	MS1+surrogate MS2 matches	level3
M205T281C04210	M205T281	C04210	N5-(L-1-Carboxyethyl)-L-ornithine	C8H16N2O4	M+H	205.117	205.118	-4.42225	280.717	NA	NA	0.732476	MS1+surrogate MS2 matches	level3
M205T366C04210	M205T366	C04210	N5-(L-1-Carboxyethyl)-L-ornithine	C8H16N2O4	M+H	205.118	205.118	-2.95968	365.69	NA	NA	0.732476	MS1+surrogate MS2 matches	level3
M205T366C03955	M205T366	C03955	N6-Acetyl-N6-hydroxy-L-lysine	C8H16N2O4	M+H	205.118	205.118	-2.95968	365.69	NA	NA	0.600747	MS1+surrogate MS2 matches	level3
M235T369C04690	M235T369	C04690	2-(Hydroxymethyl)-3-(acetamidomethylene)succinate	C8H11NO6	M+NH4	235.094	235.093	5.79701	369.212	NA	NA	0.780011	MS1+surrogate MS2 matches	level3
M255T307C05401	M255T307	C05401	3-beta-D-Galactosyl-sn-glycerol	C9H18O8	M+H	255.108	255.107	2.47868	306.628	NA	NA	0.893594	MS1+surrogate MS2 matches	level3
M282T193C02934	M282T193	C02934	3-Dehydrosphinganine	C18H37NO2	M+H-H2O	282.279	282.279	1.31233	192.844	NA	NA	0.972805	MS1+surrogate MS2 matches	level3
M290T341C16198	M290T341	C16198	(Z)-4-(2-Hydroxy-5-sulfonatophenyl)-2-oxo-3-butenoate	C10H8O7S	M+NH4	290.034	290.033	2.16048	341.272	NA	NA	0.977903	MS1+surrogate MS2 matches	level3
M363T430C05403	M363T430	C05403	3-Ketolactose	C12H20O11	M+Na	363.082	363.09	-21.3766	429.52	NA	NA	0.935696	MS1+surrogate MS2 matches	level3
M363T430C01093	M363T430	C01093	Cellobiono-1,5-lactone	C12H20O11	M+Na	363.082	363.09	-21.3766	429.52	NA	NA	0.935696	MS1+surrogate MS2 matches	level3
M420T311C04352	M420T311	C04352	(R)-4'-Phosphopantothenoyl-L-cysteine	C12H23N2O9PS	M+NH4	420.124	420.12	8.59712	310.999	NA	NA	0.633553	MS1+surrogate MS2 matches	level3
M510T366C20641	M510T366	C20641	L-Threonylcarbamoyladenylate	C15H21N6O11P	M+NH4	510.123	510.134	-23.5089	365.881	NA	NA	0.99843	MS1+surrogate MS2 matches	level3
M120T340C08262	M120T340	C08262	3-Methylbutanoic acid	C5H10O2	M+NH4	120.102	120.102	-2.3281	340.463	NA	NA	0.704314	MS1+surrogate MS2 matches	level3
M131T219C03912	M131T219	C03912	(S)-1-Pyrroline-5-carboxylate	C5H7NO2	M+NH4	131.081	131.082	-1.3618	219.021	NA	NA	0.66575	MS1+surrogate MS2 matches	level3
M131T219C03564	M131T219	C03564	1-Pyrroline-2-carboxylate	C5H7NO2	M+NH4	131.081	131.082	-1.3618	219.021	NA	NA	0.66575	MS1+surrogate MS2 matches	level3
M134T145C00561	M134T145	C00561	Mandelonitrile	C8H7NO	M+H	134.06	134.06	-1.96835	144.809	NA	NA	0.582459	MS1+surrogate MS2 matches	level3
M145T253C03078	M145T253	C03078	4-Guanidinobutanamide	C5H12N4O	M+H	145.108	145.108	-3.5219	253.205	NA	NA	0.94395	MS1+surrogate MS2 matches	level3
M149T131C01108	M149T131	C01108	1,2,3-Trihydroxybenzene	C6H6O3	M+Na	149.023	149.021	15.4737	130.984	NA	NA	0.929171	MS1+surrogate MS2 matches	level3
M150T289C06103	M150T289	C06103	6-Hydroxyhexanoic acid	C6H12O3	M+NH4	150.112	150.113	-2.29368	289.325	NA	NA	0.586352	MS1+surrogate MS2 matches	level3
M174T420C03771	M174T420	C03771	5-Guanidino-2-oxopentanoate	C6H11N3O3	M+H	174.087	174.087	-0.237128	419.76	NA	NA	0.969028	MS1+surrogate MS2 matches	level3
M203T250C12449	M203T250	C12449	Pseudoecgonine	C9H15NO3	M+NH4	203.139	203.139	0.52468	249.603	NA	NA	0.684075	MS1+surrogate MS2 matches	level3
M203T250C10858	M203T250	C10858	Ecgonine	C9H15NO3	M+NH4	203.139	203.139	0.52468	249.603	NA	NA	0.684075	MS1+surrogate MS2 matches	level3
M203T224C12449	M203T224	C12449	Pseudoecgonine	C9H15NO3	M+NH4	203.139	203.139	0.52468	224.314	NA	NA	0.724913	MS1+surrogate MS2 matches	level3
M203T224C10858	M203T224	C10858	Ecgonine	C9H15NO3	M+NH4	203.139	203.139	0.52468	224.314	NA	NA	0.724913	MS1+surrogate MS2 matches	level3
M212T286C02427	M212T286	C02427	L-Homocitrulline	C7H15N3O3	M+Na	212.103	212.101	11.5916	285.837	NA	NA	0.980204	MS1+surrogate MS2 matches	level3
M221T234C19716	M221T234	C19716	N-Hydroxy-L-tryptophan	C11H12N2O3	M+H	221.092	221.092	-1.32214	234.465	NA	NA	0.999776	MS1+surrogate MS2 matches	level3
M222T395C12215	M222T395	C12215	Iminoerythrose 4-phosphate	C4H10NO6P	M+Na	222.015	222.014	5.07116	395.211	NA	NA	0.774597	MS1+surrogate MS2 matches	level3
M248T421C05931	M248T421	C05931	N-Succinyl-L-glutamate	C9H13NO7	M+H	248.077	248.077	0.798677	421.323	NA	NA	0.996236	MS1+surrogate MS2 matches	level3
M249T219C05832	M249T219	C05832	5-Hydroxyindoleacetylglycine	C12H12N2O4	M+H	249.091	249.087	14.4249	218.763	NA	NA	0.942809	MS1+surrogate MS2 matches	level3
M249T250C05832	M249T250	C05832	5-Hydroxyindoleacetylglycine	C12H12N2O4	M+H	249.091	249.087	15.6293	249.781	NA	NA	0.942809	MS1+surrogate MS2 matches	level3
M254T191C19717	M254T191	C19717	N,N-Dihydroxy-L-tryptophan	C11H12N2O4	M+NH4	254.117	254.114	12.5655	190.94	NA	NA	0.993654	MS1+surrogate MS2 matches	level3
M265T359_2C17226	M265T359_2	C17226	2-(6'-Methylthio)hexylmalic acid	C11H20O5S	M+H	265.112	265.11	6.24438	359.08	NA	NA	0.943246	MS1+surrogate MS2 matches	level3
M265T359_2C17227	M265T359_2	C17227	3-(6'-Methylthio)hexylmalic acid	C11H20O5S	M+H	265.112	265.11	6.24438	359.08	NA	NA	0.816497	MS1+surrogate MS2 matches	level3
M335T419C10517	M335T419	C10517	2-(alpha-D-Glucosyl)-sn-glycerol 3-phosphate	C9H19O11P	M+H	335.074	335.074	0.302635	418.604	NA	NA	0.985237	MS1+surrogate MS2 matches	level3
M335T419C04641	M335T419	C04641	2-(alpha-D-Galactosyl)-sn-glycerol 3-phosphate	C9H19O11P	M+H	335.074	335.074	0.302635	418.604	NA	NA	0.970003	MS1+surrogate MS2 matches	level3
M335T419C04703	M335T419	C04703	alpha-D-Galactosyl-(1,1')-sn-glycerol 3-phosphate	C9H19O11P	M+H	335.074	335.074	0.302635	418.604	NA	NA	0.970003	MS1+surrogate MS2 matches	level3
M336T376C01031	M336T376	C01031	S-Formylglutathione	C11H17N3O7S	M+H	336.088	336.086	4.69906	376.245	NA	NA	0.601929	MS1+surrogate MS2 matches	level3
M342T366C01168	M342T366	C01168	Pseudouridine 5'-phosphate	C9H13N2O9P	M+NH4	342.071	342.07	4.18883	366.227	NA	NA	0.547797	MS1+surrogate MS2 matches	level3
M352T158C16431	M352T158	C16431	trans-Zeatin riboside	C15H21N5O5	M+H	352.166	352.162	11.7307	158.219	NA	NA	0.934101	MS1+surrogate MS2 matches	level3
M375T275C11673	M375T275	C11673	Geniposidic acid	C16H22O10	M+H	375.13	375.129	3.73986	274.621	NA	NA	0.632456	MS1+surrogate MS2 matches	level3
M518T286C16238	M518T286	C16238	Lipoyl-AMP	C18H26N5O8PS2	M+H-H2O	518.093	518.093	1.07826	285.842	NA	NA	0.878671	MS1+surrogate MS2 matches	level3
M531T123C07032	M531T123	C07032	N-Acetylpuromycin	C24H31N7O6	M+NH4	531.27	531.267	5.68098	123.331	NA	NA	0.755929	MS1+surrogate MS2 matches	level3
M68T302C02659	M68T302	C02659	Acetone cyanohydrin	C4H7NO	M+H-H2O	68.0489	68.0495	-8.28628	302.269	NA	NA	0.850831	MS1+surrogate MS2 matches	level3
M68T302C00543	M68T302	C00543	Dimethylamine	C2H7N	M+Na	68.0489	68.0471	25.7285	302.269	NA	NA	0.861141	MS1+surrogate MS2 matches	level3
M68T226C00543	M68T226	C00543	Dimethylamine	C2H7N	M+Na	68.049	68.0471	27.1981	226.232	NA	NA	0.860663	MS1+surrogate MS2 matches	level3
M68T226C00797	M68T226	C00797	Ethylamine	C2H7N	M+Na	68.049	68.0471	27.1981	226.232	NA	NA	0.860828	MS1+surrogate MS2 matches	level3
M68T261C00797	M68T261	C00797	Ethylamine	C2H7N	M+Na	68.049	68.0471	27.1981	261.093	NA	NA	0.99424	MS1+surrogate MS2 matches	level3
M68T261C00543	M68T261	C00543	Dimethylamine	C2H7N	M+Na	68.049	68.0471	27.1981	261.093	NA	NA	0.913494	MS1+surrogate MS2 matches	level3
M74T344C05665	M74T344	C05665	3-Aminopropanal	C3H7NO	M+H	74.0594	74.0601	-8.96403	343.974	NA	NA	1	MS1+surrogate MS2 matches	level3
M74T344C01888	M74T344	C01888	Aminoacetone	C3H7NO	M+H	74.0594	74.0601	-8.96403	343.974	NA	NA	0.83205	MS1+surrogate MS2 matches	level3
M74T344C01995	M74T344	C01995	Acetone oxime	C3H7NO	M+H	74.0594	74.0601	-8.96403	343.974	NA	NA	0.901002	MS1+surrogate MS2 matches	level3
M74T344C05986	M74T344	C05986	2-Propyn-1-ol	C3H4O	M+NH4	74.0594	74.0601	-9.65121	343.974	NA	NA	0.707107	MS1+surrogate MS2 matches	level3
M80T209C15488	M80T209	C15488	Fluoroacetaldehyde	C2H3FO	M+NH4	80.0492	80.0507	-18.6501	208.547	NA	NA	0.775977	MS1+surrogate MS2 matches	level3
M80T209C14150	M80T209	C14150	Cyclopropylamine	C3H7N	M+Na	80.0492	80.0471	25.6193	208.547	NA	NA	0.775977	MS1+surrogate MS2 matches	level3
M84T106C06181	M84T106	C06181	Piperideine	C5H9N	M+H	84.0803	84.0808	-5.93854	105.867	NA	NA	0.951484	MS1+surrogate MS2 matches	level3
M86T224C06145	M86T224	C06145	3-Butyn-1-al	C4H4O	M+NH4	86.0597	86.0601	-4.81954	224.287	NA	NA	0.582158	MS1+surrogate MS2 matches	level3
M88T207C20315	M88T207	C20315	(Z)-2-Methylpropanal oxime	C4H9NO	M+H	88.0751	88.0757	-6.97067	206.633	NA	NA	1	MS1+surrogate MS2 matches	level3
M89T250C00261	M89T250	C00261	Benzaldehyde	C7H6O	M+H-H2O	89.0342	89.0386	-49.0219	249.684	NA	NA	0.901368	MS1+surrogate MS2 matches	level3
M90T355_2C00133	M90T355_2	C00133	D-Alanine	C3H7NO2	M+H	90.0551	90.055	1.3491	354.508	NA	NA	1	MS1+surrogate MS2 matches	level3
M93T373C05714	M93T373	C05714	alpha-Aminopropiononitrile	C3H6N2	M+Na	93.0443	93.0424	20.44	372.624	NA	NA	0.736075	MS1+surrogate MS2 matches	level3
M94T215C07044	M94T215	C07044	Hydroxyurea	CH4N2O2	M+NH4	94.0645	94.0612	35.3238	214.851	NA	NA	0.948683	MS1+surrogate MS2 matches	level3
M96T290C03134	M96T290	C03134	N,N-Dimethylformamide	C3H7NO	M+Na	96.0438	96.0421	18.0767	290.167	NA	NA	0.771359	MS1+surrogate MS2 matches	level3
M96T290C06108	M96T290	C06108	Fluoroacetate	C2H3FO2	M+NH4	96.0438	96.0456	-18.8201	290.167	NA	NA	0.67082	MS1+surrogate MS2 matches	level3
M97T291C17530	M97T291	C17530	Methyl acetate	C3H6O2	M+Na	97.028	97.0261	19.794	291.271	NA	NA	0.815813	MS1+surrogate MS2 matches	level3
M97T291C00163	M97T291	C00163	Propanoate	C3H6O2	M+Na	97.028	97.0261	19.794	291.271	NA	NA	0.784276	MS1+surrogate MS2 matches	level3
M103T263C06002	M103T263	C06002	(S)-Methylmalonate semialdehyde	C4H6O3	M+H	103.039	103.039	1.02777	262.718	NA	NA	0.910871	MS1+surrogate MS2 matches	level3
M103T263C00349	M103T263	C00349	2-Methyl-3-oxopropanoate	C4H6O3	M+H	103.039	103.039	1.02777	262.718	NA	NA	0.910871	MS1+surrogate MS2 matches	level3
M103T263C21030	M103T263	C21030	(R)-Methylmalonate semialdehyde	C4H6O3	M+H	103.039	103.039	1.02777	262.718	NA	NA	0.83423	MS1+surrogate MS2 matches	level3
M103T263C00232	M103T263	C00232	Succinate semialdehyde	C4H6O3	M+H	103.039	103.039	1.02777	262.718	NA	NA	0.740217	MS1+surrogate MS2 matches	level3
M110T208C02372	M110T208	C02372	4-Hydroxyaniline	C6H7NO	M+H	110.06	110.06	-3.30617	207.714	NA	NA	0.837145	MS1+surrogate MS2 matches	level3
M110T208C01987	M110T208	C01987	2-Aminophenol	C6H7NO	M+H	110.06	110.06	-3.30617	207.714	NA	NA	0.820566	MS1+surrogate MS2 matches	level3
M110T208C02720	M110T208	C02720	Hydroxylaminobenzene	C6H7NO	M+H	110.06	110.06	-3.30617	207.714	NA	NA	0.641064	MS1+surrogate MS2 matches	level3
M115T252C07272	M115T252	C07272	Maleimide	C4H3NO2	M+NH4	115.054	115.05	30.6095	251.564	NA	NA	0.990234	MS1+surrogate MS2 matches	level3
M115T305C02512	M115T305	C02512	3-Cyano-L-alanine	C4H6N2O2	M+H	115.05	115.05	-0.2388	304.502	NA	NA	0.99973	MS1+surrogate MS2 matches	level3
M115T305C07272	M115T305	C07272	Maleimide	C4H3NO2	M+NH4	115.05	115.05	-0.681154	304.502	NA	NA	0.999595	MS1+surrogate MS2 matches	level3
M116T172C00292	M116T172	C00292	Aniline	C6H7N	M+Na	116.052	116.047	40.9381	172.017	NA	NA	0.930596	MS1+surrogate MS2 matches	level3
M117T252C03273	M117T252	C03273	5-Oxopentanoate	C5H8O3	M+H	117.056	117.055	15.8544	251.673	NA	NA	0.832639	MS1+surrogate MS2 matches	level3
M117T252C00141	M117T252	C00141	3-Methyl-2-oxobutanoic acid	C5H8O3	M+H	117.056	117.055	15.8544	251.673	NA	NA	0.832639	MS1+surrogate MS2 matches	level3
M117T252C06255	M117T252	C06255	2-Oxopentanoic acid	C5H8O3	M+H	117.056	117.055	15.8544	251.673	NA	NA	0.815436	MS1+surrogate MS2 matches	level3
M122T262C01010	M122T262	C01010	Urea-1-carboxylate	C2H4N2O3	M+NH4	122.059	122.056	27.102	261.658	NA	NA	0.946165	MS1+surrogate MS2 matches	level3
M122T262C18796	M122T262	C18796	(2R)-2-Hydroxy-2-methylbutanenitrile	C5H9NO	M+Na	122.059	122.058	13.8136	261.658	NA	NA	0.87646	MS1+surrogate MS2 matches	level3
M125T227C02723	M125T227	C02723	N-Methylputrescine	C5H14N2	M+Na	125.107	125.105	15.1993	226.888	NA	NA	0.594625	MS1+surrogate MS2 matches	level3
M132T139C01147	M132T139	C01147	2-Hydroxycyclohexan-1-one	C6H10O2	M+NH4	132.101	132.102	-3.6306	139.333	NA	NA	0.790484	MS1+surrogate MS2 matches	level3
M132T342C02486	M132T342	C02486	(3R)-beta-Leucine	C6H13NO2	M+H	132.101	132.102	-3.24535	341.998	NA	NA	1	MS1+surrogate MS2 matches	level3
M132T342C21092	M132T342	C21092	D-allo-Isoleucine	C6H13NO2	M+H	132.101	132.102	-3.24535	341.998	NA	NA	1	MS1+surrogate MS2 matches	level3
M132T342C02378	M132T342	C02378	6-Aminohexanoate	C6H13NO2	M+H	132.101	132.102	-3.24535	341.998	NA	NA	0.827479	MS1+surrogate MS2 matches	level3
M134T320C20313	M134T320	C20313	N-Hydroxy-L-valine	C5H11NO3	M+H	134.081	134.081	-4.42476	319.837	NA	NA	0.69167	MS1+surrogate MS2 matches	level3
M135T338C04022	M135T338	C04022	S,S-Dimethyl-beta-propiothetin	C5H10O2S	M+H	135.047	135.047	-4.07494	337.648	NA	NA	0.978273	MS1+surrogate MS2 matches	level3
M135T217C20250	M135T217	C20250	(Z)-2-Methylperoxyaminoacrylate	C4H7NO3	M+NH4	135.08	135.076	26.7024	217.269	NA	NA	0.529832	MS1+surrogate MS2 matches	level3
M136T418C06056	M136T418	C06056	4-Hydroxy-L-threonine	C4H9NO4	M+H	136.061	136.06	6.92459	417.883	NA	NA	0.696283	MS1+surrogate MS2 matches	level3
M136T336C02804	M136T336	C02804	5-Hydroxypentanoate	C5H10O3	M+NH4	136.096	136.097	-2.89676	335.613	NA	NA	0.643397	MS1+surrogate MS2 matches	level3
M139T253C20267	M139T253	C20267	4-Amino-5-aminomethyl-2-methylpyrimidine	C6H10N4	M+H	139.097	139.098	-2.49003	253.064	NA	NA	0.825954	MS1+surrogate MS2 matches	level3
M140T108C00463	M140T108	C00463	Indole	C8H7N	M+Na	140.045	140.047	-14.6326	107.711	NA	NA	0.80473	MS1+surrogate MS2 matches	level3
M141T336C05682	M141T336	C05682	Phosphonoacetate	C2H5O5P	M+H	140.994	140.995	-4.68333	335.637	NA	NA	0.900876	MS1+surrogate MS2 matches	level3
M142T381C05678	M142T381	C05678	(2-Amino-1-hydroxyethyl)phosphonate	C2H8NO4P	M+H	142.026	142.026	-0.667496	381.487	NA	NA	0.999858	MS1+surrogate MS2 matches	level3
M142T395C00820	M142T395	C00820	D-Threonine	C4H9NO3	M+Na	142.049	142.048	13.7756	394.942	NA	NA	1	MS1+surrogate MS2 matches	level3
M142T395C05519	M142T395	C05519	L-Allothreonine	C4H9NO3	M+Na	142.049	142.048	13.7756	394.942	NA	NA	1	MS1+surrogate MS2 matches	level3
M142T395C12317	M142T395	C12317	D-Allothreonine	C4H9NO3	M+Na	142.049	142.048	13.7756	394.942	NA	NA	1	MS1+surrogate MS2 matches	level3
M142T395C02115	M142T395	C02115	2-Methylserine	C4H9NO3	M+Na	142.049	142.048	13.7756	394.942	NA	NA	0.816497	MS1+surrogate MS2 matches	level3
M142T223C07103	M142T223	C07103	2-Hydroxy-1,4-benzoquinone	C6H4O3	M+NH4	142.05	142.05	-2.42189	222.885	NA	NA	0.842354	MS1+surrogate MS2 matches	level3
M143T325C19929	M143T325	C19929	N-alpha-Acetyl-L-2,4-diaminobutyrate	C6H12N2O3	M+H-H2O	143.081	143.081	-1.34409	325.027	NA	NA	0.959851	MS1+surrogate MS2 matches	level3
M143T310C06231	M143T310	C06231	Ectoine	C6H10N2O2	M+H	143.081	143.082	-2.9886	309.801	NA	NA	0.976374	MS1+surrogate MS2 matches	level3
M144T265C04114	M144T265	C04114	(E)-4-(Trimethylammonio)but-2-enoate	C7H13NO2	M+H	144.102	144.102	-0.199283	264.722	NA	NA	0.991017	MS1+surrogate MS2 matches	level3
M145T309C00450	M145T309	C00450	(S)-2,3,4,5-Tetrahydropyridine-2-carboxylate	C6H9NO2	M+NH4	145.097	145.097	-1.57534	309.351	NA	NA	0.941789	MS1+surrogate MS2 matches	level3
M146T223C06809	M146T223	C06809	Acetylcysteine	C5H9NO3S	M+H-H2O	146.027	146.027	-2.14965	223.11	NA	NA	0.954484	MS1+surrogate MS2 matches	level3
M149T238C01180	M149T238	C01180	4-Methylthio-2-oxobutanoic acid	C5H8O3S	M+H	149.023	149.027	-22.2435	238.204	NA	NA	0.925193	MS1+surrogate MS2 matches	level3
M149T375C01180	M149T375	C01180	4-Methylthio-2-oxobutanoic acid	C5H8O3S	M+H	149.023	149.027	-22.9145	375.249	NA	NA	0.925193	MS1+surrogate MS2 matches	level3
M150T229C20314	M150T229	C20314	N,N-Dihydroxy-L-valine	C5H11NO4	M+H	150.077	150.076	6.6106	229.416	NA	NA	0.797902	MS1+surrogate MS2 matches	level3
M152T233C17755	M152T233	C17755	Dopamine quinone	C8H9NO2	M+H	152.07	152.071	-2.81828	232.52	NA	NA	0.958138	MS1+surrogate MS2 matches	level3
M152T233C03005	M152T233	C03005	N-Methylanthranilate	C8H9NO2	M+H	152.07	152.071	-2.81828	232.52	NA	NA	0.629258	MS1+surrogate MS2 matches	level3
M152T149C17756	M152T149	C17756	2-Descarboxy-cyclo-dopa	C8H9NO2	M+H	152.073	152.071	12.9639	148.883	NA	NA	0.986343	MS1+surrogate MS2 matches	level3
M152T149C20634	M152T149	C20634	O-Methyl anthranilate	C8H9NO2	M+H	152.073	152.071	12.9639	148.883	NA	NA	0.668153	MS1+surrogate MS2 matches	level3
M152T149C03005	M152T149	C03005	N-Methylanthranilate	C8H9NO2	M+H	152.073	152.071	12.9639	148.883	NA	NA	0.668153	MS1+surrogate MS2 matches	level3
M154T273C12115	M154T273	C12115	3-Amino-4-hydroxybenzoate	C7H7NO3	M+H	154.047	154.05	-17.4822	273.416	NA	NA	0.903216	MS1+surrogate MS2 matches	level3
M154T273C01270	M154T273	C01270	3-Hydroxy-2-methylpyridine-5-carboxylate	C7H7NO3	M+H	154.047	154.05	-17.4822	273.416	NA	NA	0.903216	MS1+surrogate MS2 matches	level3
M154T273C16235	M154T273	C16235	o-Hydroxylaminobenzoate	C7H7NO3	M+H	154.047	154.05	-17.4822	273.416	NA	NA	0.976963	MS1+surrogate MS2 matches	level3
M154T265C05680	M154T265	C05680	N-Dimethyl-2-aminoethylphosphonate	C4H12NO3P	M+H	154.061	154.063	-13.503	264.928	NA	NA	0.85232	MS1+surrogate MS2 matches	level3
M154T204C14087	M154T204	C14087	3-Methylsalicylaldehyde	C8H8O2	M+NH4	154.086	154.086	-2.13867	204.454	NA	NA	0.985336	MS1+surrogate MS2 matches	level3
M154T204C15583	M154T204	C15583	Phenyl acetate	C8H8O2	M+NH4	154.086	154.086	-2.13867	204.454	NA	NA	0.985336	MS1+surrogate MS2 matches	level3
M154T204C00548	M154T204	C00548	Phenyl acetate	C8H8O2	M+NH4	154.086	154.086	-2.13867	204.454	NA	NA	0.985336	MS1+surrogate MS2 matches	level3
M154T204C07215	M154T204	C07215	o-Toluate	C8H8O2	M+NH4	154.086	154.086	-2.13867	204.454	NA	NA	0.926221	MS1+surrogate MS2 matches	level3
M154T204C01454	M154T204	C01454	Toluate	C8H8O2	M+NH4	154.086	154.086	-2.13867	204.454	NA	NA	0.926221	MS1+surrogate MS2 matches	level3
M155T315C00077	M155T315	C00077	L-Ornithine	C5H12N2O2	M+Na	155.081	155.079	13.0405	315.137	NA	NA	0.917743	MS1+surrogate MS2 matches	level3
M155T315C03943	M155T315	C03943	(2R,4S)-2,4-Diaminopentanoate	C5H12N2O2	M+Na	155.081	155.079	13.0405	315.137	NA	NA	0.917743	MS1+surrogate MS2 matches	level3
M156T331C04122	M156T331	C04122	D-1-Aminopropan-2-ol O-phosphate	C3H10NO4P	M+H	156.042	156.042	-0.287564	330.761	NA	NA	0.966989	MS1+surrogate MS2 matches	level3
M156T361C04122	M156T361	C04122	D-1-Aminopropan-2-ol O-phosphate	C3H10NO4P	M+H	156.046	156.042	22.1423	361.241	NA	NA	0.978069	MS1+surrogate MS2 matches	level3
M156T361C01210	M156T361	C01210	N-Methylethanolamine phosphate	C3H10NO4P	M+H	156.046	156.042	22.1423	361.241	NA	NA	0.977247	MS1+surrogate MS2 matches	level3
M156T364C19830	M156T364	C19830	(5S,6S)-6-Amino-5-hydroxycyclohexa-1,3-diene-1-carboxylate	C7H9NO3	M+H	156.065	156.066	-0.917608	363.761	NA	NA	0.770098	MS1+surrogate MS2 matches	level3
M156T364C19831	M156T364	C19831	(1R,6S)-6-Amino-5-oxocyclohex-2-ene-1-carboxylate	C7H9NO3	M+H	156.065	156.066	-0.917608	363.761	NA	NA	0.731538	MS1+surrogate MS2 matches	level3
M157T350C05679	M157T350	C05679	N-Monomethyl-2-aminoethylphosphonate	C3H10NO3P	M+NH4	157.072	157.074	-9.74219	350.382	NA	NA	0.942809	MS1+surrogate MS2 matches	level3
M160T395_2C02480	M160T395_2	C02480	cis,cis-Muconate	C6H6O4	M+NH4	160.061	160.061	0.570222	395.023	NA	NA	0.919153	MS1+surrogate MS2 matches	level3
M160T251C03087	M160T251	C03087	5-Acetamidopentanoate	C7H13NO3	M+H	160.097	160.097	-1.52	250.924	NA	NA	0.668355	MS1+surrogate MS2 matches	level3
M160T288C03087	M160T288	C03087	5-Acetamidopentanoate	C7H13NO3	M+H	160.097	160.097	-0.895377	288.402	NA	NA	0.947748	MS1+surrogate MS2 matches	level3
M161T279C00846	M161T279	C00846	3-Oxoadipate	C6H8O5	M+H	161.044	161.044	-1.07691	278.65	NA	NA	0.57735	MS1+surrogate MS2 matches	level3
M161T389C06442	M161T389	C06442	N(gamma)-Acetyldiaminobutyrate	C6H12N2O3	M+H	161.092	161.092	0.668475	389.495	NA	NA	0.989921	MS1+surrogate MS2 matches	level3
M164T348C03824	M164T348	C03824	2-Aminomuconate semialdehyde	C6H7NO3	M+Na	164.03	164.032	-14.5895	347.884	NA	NA	0.953712	MS1+surrogate MS2 matches	level3
M164T246C17213	M164T246	C17213	Homomethionine	C6H13NO2S	M+H	164.074	164.074	-2.43437	245.956	NA	NA	0.590868	MS1+surrogate MS2 matches	level3
M166T440C02989	M166T440	C02989	L-Methionine S-oxide	C5H11NO3S	M+H	166.053	166.053	-0.987496	439.841	NA	NA	0.997132	MS1+surrogate MS2 matches	level3
M166T440C15998	M166T440	C15998	L-Methionine (R)-S-oxide	C5H11NO3S	M+H	166.053	166.053	-0.987496	439.841	NA	NA	0.997132	MS1+surrogate MS2 matches	level3
M166T440C15999	M166T440	C15999	L-Methionine (S)-S-oxide	C5H11NO3S	M+H	166.053	166.053	-0.987496	439.841	NA	NA	0.997132	MS1+surrogate MS2 matches	level3
M166T204C05608	M166T204	C05608	4-Hydroxycinnamyl aldehyde	C9H8O2	M+NH4	166.086	166.086	0.424237	204.001	NA	NA	0.515388	MS1+surrogate MS2 matches	level3
M169T219C03198	M169T219	C03198	(S)-4-Hydroxymandelate	C8H8O4	M+H	169.047	169.05	-15.7279	218.609	NA	NA	0.847931	MS1+surrogate MS2 matches	level3
M169T219C05343	M169T219	C05343	(R)-4-Hydroxymandelate	C8H8O4	M+H	169.047	169.05	-15.7279	218.609	NA	NA	0.847931	MS1+surrogate MS2 matches	level3
M169T219C05577	M169T219	C05577	3,4-Dihydroxymandelaldehyde	C8H8O4	M+H	169.047	169.05	-15.7279	218.609	NA	NA	0.835956	MS1+surrogate MS2 matches	level3
M169T219C00544	M169T219	C00544	Homogentisate	C8H8O4	M+H	169.047	169.05	-15.7279	218.609	NA	NA	0.847931	MS1+surrogate MS2 matches	level3
M169T149C04584	M169T149	C04584	6-Imino-5-oxocyclohexa-1,3-dienecarboxylate	C7H5NO3	M+NH4	169.061	169.061	-0.846246	148.739	NA	NA	0.906662	MS1+surrogate MS2 matches	level3
M170T289C00547	M170T289	C00547	L-Noradrenaline	C8H11NO3	M+H	170.081	170.081	-0.548426	289.065	NA	NA	0.995136	MS1+surrogate MS2 matches	level3
M170T249C02519	M170T249	C02519	4-Methoxybenzoate	C8H8O3	M+NH4	170.081	170.081	-0.847654	249.278	NA	NA	0.933538	MS1+surrogate MS2 matches	level3
M170T249C13636	M170T249	C13636	4-Hydroxyphenyl acetate	C8H8O3	M+NH4	170.081	170.081	-0.847654	249.278	NA	NA	0.89916	MS1+surrogate MS2 matches	level3
M170T249C20310	M170T249	C20310	N-Hydroxy-L-isoleucine	C6H13NO3	M+Na	170.081	170.079	13.2683	249.278	NA	NA	0.898584	MS1+surrogate MS2 matches	level3
M170T249C13635	M170T249	C13635	4-Hydroxyphenacyl alcohol	C8H8O3	M+NH4	170.081	170.081	-0.847654	249.278	NA	NA	0.998469	MS1+surrogate MS2 matches	level3
M170T249C04043	M170T249	C04043	3,4-Dihydroxyphenylacetaldehyde	C8H8O3	M+NH4	170.081	170.081	-0.847654	249.278	NA	NA	0.78964	MS1+surrogate MS2 matches	level3
M174T127C07301	M174T127	C07301	(R)-Mandelamide	C8H9NO2	M+Na	174.051	174.053	-9.93135	126.8	NA	NA	0.693103	MS1+surrogate MS2 matches	level3
M174T383C03771	M174T383	C03771	5-Guanidino-2-oxopentanoate	C6H11N3O3	M+H	174.087	174.087	0.337296	382.631	NA	NA	0.962056	MS1+surrogate MS2 matches	level3
M175T382C00439	M175T382	C00439	N-Formimino-L-glutamate	C6H10N2O4	M+H	175.071	175.071	-0.324862	382.34	NA	NA	0.908233	MS1+surrogate MS2 matches	level3
M176T262C02348	M176T262	C02348	(R)(-)-Allantoin	C4H6N4O3	M+NH4	176.082	176.078	22.2055	262.067	NA	NA	0.858473	MS1+surrogate MS2 matches	level3
M176T262C02350	M176T262	C02350	(S)-Allantoin	C4H6N4O3	M+NH4	176.082	176.078	22.2055	262.067	NA	NA	0.689455	MS1+surrogate MS2 matches	level3
M177T335C06033	M177T335	C06033	Parapyruvate	C6H8O6	M+H	177.039	177.039	-2.19194	335.402	NA	NA	0.999858	MS1+surrogate MS2 matches	level3
M177T335C03217	M177T335	C03217	2-Hydroxy-3-oxoadipate	C6H8O6	M+H	177.039	177.039	-2.19194	335.402	NA	NA	0.976809	MS1+surrogate MS2 matches	level3
M177T335C04349	M177T335	C04349	(4S)-4,6-Dihydroxy-2,5-dioxohexanoate	C6H8O6	M+H	177.039	177.039	-2.19194	335.402	NA	NA	0.976252	MS1+surrogate MS2 matches	level3
M180T320C19569	M180T320	C19569	3-Succinoylpyridine	C9H9NO3	M+H	180.069	180.066	16.4206	319.649	NA	NA	0.975283	MS1+surrogate MS2 matches	level3
M180T239C07585	M180T239	C07585	N-Acetylisoniazid	C8H9N3O2	M+H	180.075	180.077	-10.421	238.881	NA	NA	0.915866	MS1+surrogate MS2 matches	level3
M180T243C17235	M180T243	C17235	L-Homophenylalanine	C10H13NO2	M+H	180.102	180.102	-0.71469	243.104	NA	NA	0.514472	MS1+surrogate MS2 matches	level3
M181T319C01405	M181T319	C01405	Aspirin	C9H8O4	M+H	181.049	181.05	-1.42944	319.349	NA	NA	0.898753	MS1+surrogate MS2 matches	level3
M181T319C12623	M181T319	C12623	trans-2,3-Dihydroxycinnamate	C9H8O4	M+H	181.049	181.05	-1.42944	319.349	NA	NA	0.8125	MS1+surrogate MS2 matches	level3
M181T319C01197	M181T319	C01197	Caffeate	C9H8O4	M+H	181.049	181.05	-1.42944	319.349	NA	NA	0.8125	MS1+surrogate MS2 matches	level3
M181T307C20651	M181T307	C20651	O-Ureido-D-serine	C4H9N3O4	M+NH4	181.097	181.093	20.3992	306.528	NA	NA	1	MS1+surrogate MS2 matches	level3
M181T217C05636	M181T217	C05636	3-Hydroxykynurenamine	C9H12N2O2	M+H	181.097	181.097	-0.981153	216.808	NA	NA	0.790921	MS1+surrogate MS2 matches	level3
M181T217C05638	M181T217	C05638	5-Hydroxykynurenamine	C9H12N2O2	M+H	181.097	181.097	-0.981153	216.808	NA	NA	0.687707	MS1+surrogate MS2 matches	level3
M181T325C20651	M181T325	C20651	O-Ureido-D-serine	C4H9N3O4	M+NH4	181.097	181.093	20.3992	325.12	NA	NA	1	MS1+surrogate MS2 matches	level3
M181T325C20639	M181T325	C20639	O-Ureido-L-serine	C4H9N3O4	M+NH4	181.097	181.093	20.3992	325.12	NA	NA	0.707107	MS1+surrogate MS2 matches	level3
M183T302C02265	M183T302	C02265	D-Phenylalanine	C9H11NO2	M+NH4	183.112	183.113	-2.61395	302.454	NA	NA	0.719895	MS1+surrogate MS2 matches	level3
M183T302C20487	M183T302	C20487	L-beta-Phenylalanine	C9H11NO2	M+NH4	183.112	183.113	-2.61395	302.454	NA	NA	0.616132	MS1+surrogate MS2 matches	level3
M183T302C20488	M183T302	C20488	D-beta-Phenylalanine	C9H11NO2	M+NH4	183.112	183.113	-2.61395	302.454	NA	NA	0.616132	MS1+surrogate MS2 matches	level3
M184T260C17581	M184T260	C17581	3-Amino-2,3-dideoxy-scyllo-inosose	C6H11NO4	M+Na	184.061	184.058	14.083	260.191	NA	NA	0.975573	MS1+surrogate MS2 matches	level3
M184T260C03210	M184T260	C03210	Alanopine	C6H11NO4	M+Na	184.061	184.058	14.083	260.191	NA	NA	0.956366	MS1+surrogate MS2 matches	level3
M184T260C01046	M184T260	C01046	N-Methyl-L-glutamate	C6H11NO4	M+Na	184.061	184.058	14.083	260.191	NA	NA	0.969226	MS1+surrogate MS2 matches	level3
M184T350C00502	M184T350	C00502	D-Xylonate	C5H10O6	M+NH4	184.083	184.082	6.31171	349.7	NA	NA	0.944308	MS1+surrogate MS2 matches	level3
M184T350C00878	M184T350	C00878	D-Arabinonate	C5H10O6	M+NH4	184.083	184.082	6.31171	349.7	NA	NA	0.944308	MS1+surrogate MS2 matches	level3
M184T350C00545	M184T350	C00545	L-Arabinonate	C5H10O6	M+NH4	184.083	184.082	6.31171	349.7	NA	NA	0.944308	MS1+surrogate MS2 matches	level3
M184T350C01685	M184T350	C01685	D-Ribonate	C5H10O6	M+NH4	184.083	184.082	6.31171	349.7	NA	NA	0.67082	MS1+surrogate MS2 matches	level3
M185T260C16593	M185T260	C16593	7-Mercaptoheptanoic acid	C7H14O2S	M+Na	185.064	185.061	17.5594	259.511	NA	NA	0.900869	MS1+surrogate MS2 matches	level3
M185T252C02627	M185T252	C02627	2-Deoxystreptamine	C6H14N2O3	M+Na	185.092	185.09	12.7377	251.6	NA	NA	0.910034	MS1+surrogate MS2 matches	level3
M186T275C17580	M186T275	C17580	2-Deoxy-scyllo-inosamine	C6H13NO4	M+Na	186.076	186.074	14.1988	274.623	NA	NA	0.83205	MS1+surrogate MS2 matches	level3
M187T445C00197	M187T445	C00197	3-Phospho-D-glycerate	C3H7O7P	M+H	187	187	-0.746817	444.939	NA	NA	1	MS1+surrogate MS2 matches	level3
M187T445C00631	M187T445	C00631	2-Phospho-D-glycerate	C3H7O7P	M+H	187	187	-0.746817	444.939	NA	NA	1	MS1+surrogate MS2 matches	level3
M187T412C13482	M187T412	C13482	Phosphodimethylethanolamine	C4H12NO4P	M+NH4	187.083	187.084	-8.52526	412.358	NA	NA	0.977131	MS1+surrogate MS2 matches	level3
M190T256C06326	M190T256	C06326	(2S)-2-{[1-(R)-Carboxyethyl]amino}pentanoate	C8H15NO4	M+H	190.107	190.107	-0.0423287	256.412	NA	NA	0.823674	MS1+surrogate MS2 matches	level3
M191T367C00680	M191T367	C00680	meso-2,6-Diaminoheptanedioate	C7H14N2O4	M+H	191.103	191.103	0.224937	367.031	NA	NA	0.998223	MS1+surrogate MS2 matches	level3
M191T311C00680	M191T311	C00680	meso-2,6-Diaminoheptanedioate	C7H14N2O4	M+H	191.103	191.103	-0.298342	310.841	NA	NA	0.898563	MS1+surrogate MS2 matches	level3
M192T351C16850	M192T351	C16850	2-Amino-3,7-dideoxy-D-threo-hept-6-ulosonic acid	C7H13NO5	M+H	192.087	192.087	-0.377991	351.077	NA	NA	0.92955	MS1+surrogate MS2 matches	level3
M193T256C00296	M193T256	C00296	Quinate	C7H12O6	M+H	193.069	193.071	-9.26189	255.582	NA	NA	0.562254	MS1+surrogate MS2 matches	level3
M196T204C20646	M196T204	C20646	(3S)-2-Oxo-3-phenylbutanoate	C10H10O3	M+NH4	196.097	196.097	0.539325	204.34	NA	NA	0.751161	MS1+surrogate MS2 matches	level3
M196T204C02666	M196T204	C02666	Coniferyl aldehyde	C10H10O3	M+NH4	196.097	196.097	0.539325	204.34	NA	NA	0.707107	MS1+surrogate MS2 matches	level3
M197T204C02824	M197T204	C02824	Cyclohexylsulfamate	C6H13NO3S	M+NH4	197.1	197.096	24.2824	204.071	NA	NA	0.709015	MS1+surrogate MS2 matches	level3
M198T367C00355	M198T367	C00355	3,4-Dihydroxy-L-phenylalanine	C9H11NO4	M+H	198.076	198.076	-1.04963	366.882	NA	NA	0.935026	MS1+surrogate MS2 matches	level3
M199T85C06359	M199T85	C06359	Ethyl cinnamate	C11H12O2	M+Na	199.071	199.073	-8.18634	84.892	NA	NA	0.758355	MS1+surrogate MS2 matches	level3
M199T85C14102	M199T85	C14102	cis-1,2-Dihydroxy-1,2-dihydro-7-methylnaphthalene	C11H12O2	M+Na	199.071	199.073	-8.18634	84.892	NA	NA	0.780869	MS1+surrogate MS2 matches	level3
M200T253C20845	M200T253	C20845	(4S,5R)-4,5,6-Trihydroxy-2-iminohexanoate	C6H11NO5	M+Na	200.049	200.053	-21.1071	253.223	NA	NA	0.919153	MS1+surrogate MS2 matches	level3
M200T253C20844	M200T253	C20844	(2Z,4S,5R)-2-Amino-4,5,6-trihydroxyhex-2-enoate	C6H11NO5	M+Na	200.049	200.053	-21.1071	253.223	NA	NA	0.919153	MS1+surrogate MS2 matches	level3
M200T279C10447	M200T279	C10447	3,4-Dihydroxyphenylpropanoate	C9H10O4	M+NH4	200.092	200.092	0.455441	278.994	NA	NA	0.994005	MS1+surrogate MS2 matches	level3
M200T279C12622	M200T279	C12622	cis-3-(3-Carboxyethenyl)-3,5-cyclohexadiene-1,2-diol	C9H10O4	M+NH4	200.092	200.092	0.455441	278.994	NA	NA	0.994005	MS1+surrogate MS2 matches	level3
M200T373C20941	M200T373	C20941	L-Anticapsin	C9H13NO4	M+H	200.092	200.092	0.709789	373.03	NA	NA	0.9871	MS1+surrogate MS2 matches	level3
M201T292C20327	M201T292	C20327	2-Oxo-4-phenylbutyric acid	C10H10O3	M+Na	201.053	201.052	1.02342	291.751	NA	NA	0.764855	MS1+surrogate MS2 matches	level3
M201T336C21087	M201T336	C21087	3-[(1R,2S,5R,6S)-5-Hydroxy-7-oxabicyclo[4.1.0]heptan-2-yl]-2-oxopropanoate	C9H12O5	M+H	201.072	201.076	-18.2696	336.108	NA	NA	0.976519	MS1+surrogate MS2 matches	level3
M202T202C11588	M202T202	C11588	cis-3-(Carboxy-ethyl)-3,5-cyclo-hexadiene-1,2-diol	C9H12O4	M+NH4	202.107	202.107	-0.291627	202.023	NA	NA	0.900553	MS1+surrogate MS2 matches	level3
M203T291C10906	M203T291	C10906	D-Fructose	C6H12O6	M+Na	203.053	203.053	2.52053	291.401	NA	NA	0.925398	MS1+surrogate MS2 matches	level3
M203T259C10906	M203T259	C10906	D-Fructose	C6H12O6	M+Na	203.053	203.053	1.04308	259.183	NA	NA	0.902054	MS1+surrogate MS2 matches	level3
M203T259C06153	M203T259	C06153	scyllo-Inositol	C6H12O6	M+Na	203.053	203.053	1.04308	259.183	NA	NA	0.902054	MS1+surrogate MS2 matches	level3
M203T259C00247	M203T259	C00247	L-Sorbose	C6H12O6	M+Na	203.053	203.053	1.04308	259.183	NA	NA	0.902952	MS1+surrogate MS2 matches	level3
M203T259C00795	M203T259	C00795	D-Tagatose	C6H12O6	M+Na	203.053	203.053	1.04308	259.183	NA	NA	0.902952	MS1+surrogate MS2 matches	level3
M203T313C20581	M203T313	C20581	cis-(Homo)2-aconitate	C8H10O6	M+H	203.053	203.055	-11.5148	312.87	NA	NA	0.910465	MS1+surrogate MS2 matches	level3
M203T273C20581	M203T273	C20581	cis-(Homo)2-aconitate	C8H10O6	M+H	203.053	203.055	-11.0223	273.377	NA	NA	1	MS1+surrogate MS2 matches	level3
M203T331C20961	M203T331	C20961	N3-Fumaroyl-(S)-2,3-diaminopropanoate	C7H10N2O5	M+H	203.068	203.066	9.49688	331.317	NA	NA	0.912396	MS1+surrogate MS2 matches	level3
M205T276C17224	M205T276	C17224	2-Oxo-8-methylthiooctanoic acid	C9H16O3S	M+H	205.086	205.089	-14.2141	276.167	NA	NA	0.57735	MS1+surrogate MS2 matches	level3
M205T366C05548	M205T366	C05548	6-Acetamido-2-oxohexanoate	C8H13NO4	M+NH4	205.118	205.118	-3.20779	365.69	NA	NA	0.997449	MS1+surrogate MS2 matches	level3
M205T281C05548	M205T281	C05548	6-Acetamido-2-oxohexanoate	C8H13NO4	M+NH4	205.117	205.118	-4.67036	280.717	NA	NA	0.990795	MS1+surrogate MS2 matches	level3
M205T461C03955	M205T461	C03955	N6-Acetyl-N6-hydroxy-L-lysine	C8H16N2O4	M+H	205.117	205.118	-6.37234	461.416	NA	NA	0.970995	MS1+surrogate MS2 matches	level3
M205T461C04210	M205T461	C04210	N5-(L-1-Carboxyethyl)-L-ornithine	C8H16N2O4	M+H	205.117	205.118	-6.37234	461.416	NA	NA	0.970995	MS1+surrogate MS2 matches	level3
M207T322C12109	M207T322	C12109	AminoDHQ	C7H11NO5	M+NH4	207.097	207.098	-3.00601	322.152	NA	NA	0.81648	MS1+surrogate MS2 matches	level3
M208T290C05835	M208T290	C05835	2-Formaminobenzoylacetate	C10H9NO4	M+H	208.064	208.06	17.5053	289.943	NA	NA	0.988885	MS1+surrogate MS2 matches	level3
M208T356C06201	M208T356	C06201	2,4-Dihydroxyhept-2-enedioate	C7H10O6	M+NH4	208.083	208.082	7.50604	356.303	NA	NA	0.931725	MS1+surrogate MS2 matches	level3
M208T356C05601	M208T356	C05601	4-Hydroxy-2-oxo-heptanedioate	C7H10O6	M+NH4	208.083	208.082	7.50604	356.303	NA	NA	0.931725	MS1+surrogate MS2 matches	level3
M210T268C20258	M210T268	C20258	(2S,4S)-4-Hydroxy-2,3,4,5-tetrahydrodipicolinate	C7H9NO5	M+Na	210.042	210.037	19.6514	267.712	NA	NA	0.92955	MS1+surrogate MS2 matches	level3
M210T309C20234	M210T309	C20234	5-Guanidino-3-methyl-2-oxopentanoate	C7H13N3O3	M+Na	210.087	210.085	10.9891	308.95	NA	NA	0.875814	MS1+surrogate MS2 matches	level3
M211T274C15986	M211T274	C15986	2,6-Dihydroxypseudooxynicotine	C10H14N2O3	M+H	211.106	211.108	-7.77984	274.473	NA	NA	0.848528	MS1+surrogate MS2 matches	level3
M212T396C08538	M212T396	C08538	Betalamic acid	C9H9NO5	M+H	212.056	212.055	1.07299	395.763	NA	NA	0.931589	MS1+surrogate MS2 matches	level3
M212T340C18172	M212T340	C18172	Carboxyspermidine	C8H19N3O2	M+Na	212.139	212.137	10.7151	339.836	NA	NA	0.92955	MS1+surrogate MS2 matches	level3
M213T313C05379	M213T313	C05379	Oxalosuccinate	C6H6O7	M+Na	212.999	213.001	-6.81979	313.034	NA	NA	0.954867	MS1+surrogate MS2 matches	level3
M213T430C20960	M213T430	C20960	3-Hydroxy-5-phosphonooxypentane-2,4-dione	C5H9O7P	M+H	213.016	213.016	0.0482358	429.888	NA	NA	0.946753	MS1+surrogate MS2 matches	level3
M213T242C19581	M213T242	C19581	alpha-[3-(Nitrosoamino)propyl]-3-pyridinemethanol	C9H13N3O2	M+NH4	213.135	213.135	1.0476	241.894	NA	NA	0.547723	MS1+surrogate MS2 matches	level3
M216T388C20367	M216T388	C20367	4-Nitro-6-oxohepta-2,4-dienedioate	C7H5NO7	M+H	216.015	216.014	3.23319	388.11	NA	NA	0.632456	MS1+surrogate MS2 matches	level3
M216T357C01207	M216T357	C01207	3-(3,4-Dihydroxyphenyl)lactate	C9H10O5	M+NH4	216.087	216.087	1.27958	357.017	NA	NA	0.906586	MS1+surrogate MS2 matches	level3
M216T357C21086	M216T357	C21086	(3E)-3-[(1R,5R,6S)-5-Hydroxy-7-oxabicyclo[4.1.0]heptan-2-ylidene]-2-oxopropanoate	C9H10O5	M+NH4	216.087	216.087	1.27958	357.017	NA	NA	0.914044	MS1+surrogate MS2 matches	level3
M217T381C16598	M217T381	C16598	(R)-(Homo)3-citrate	C9H14O7	M+H-H2O	217.067	217.071	-18.6709	381.425	NA	NA	0.951203	MS1+surrogate MS2 matches	level3
M218T381C01061	M218T381	C01061	4-Fumarylacetoacetate	C8H8O6	M+NH4	218.068	218.066	9.22629	381.466	NA	NA	0.666696	MS1+surrogate MS2 matches	level3
M218T381C01036	M218T381	C01036	4-Maleylacetoacetate	C8H8O6	M+NH4	218.068	218.066	9.22629	381.466	NA	NA	0.666696	MS1+surrogate MS2 matches	level3
M218T315C20800	M218T315	C20800	3-Methyl-L-tyrosine	C10H13NO3	M+Na	218.082	218.079	12.6406	314.62	NA	NA	0.939326	MS1+surrogate MS2 matches	level3
M219T419C03738	M219T419	C03738	gamma-L-Glutamyl-D-alanine	C8H14N2O5	M+H	219.098	219.098	1.49867	419.132	NA	NA	0.996236	MS1+surrogate MS2 matches	level3
M219T359C04020	M219T359	C04020	D-Lysopine	C9H18N2O4	M+H	219.136	219.134	9.32236	359.135	NA	NA	0.996236	MS1+surrogate MS2 matches	level3
M223T433C03394	M223T433	C03394	Erythrulose 1-phosphate	C4H9O7P	M+Na	222.998	222.998	1.39138	433.494	NA	NA	0.82823	MS1+surrogate MS2 matches	level3
M223T433C21285	M223T433	C21285	D-Erythrulose 1-phosphate	C4H9O7P	M+Na	222.998	222.998	1.39138	433.494	NA	NA	0.82823	MS1+surrogate MS2 matches	level3
M223T433C03604	M223T433	C03604	D-Erythrulose 4-phosphate	C4H9O7P	M+Na	222.998	222.998	1.39138	433.494	NA	NA	0.82823	MS1+surrogate MS2 matches	level3
M223T433C21286	M223T433	C21286	L-Erythrulose 4-phosphate	C4H9O7P	M+Na	222.998	222.998	1.39138	433.494	NA	NA	0.82823	MS1+surrogate MS2 matches	level3
M224T367C03147	M224T367	C03147	N-Malonylanthranilate	C10H9NO5	M+H	224.053	224.055	-8.80348	367.112	NA	NA	0.965696	MS1+surrogate MS2 matches	level3
M225T201C16453	M225T201	C16453	4-(N-Nitrosomethylamino)-1-(3-pyridyl)-1-butanone	C10H13N3O2	M+NH4	225.135	225.135	0.991757	200.697	NA	NA	0.833237	MS1+surrogate MS2 matches	level3
M226T293C19577	M226T293	C19577	1-(Methylnitrosoamino)-4-(3-pyridinyl)-1,4-butanediol	C10H15N3O3	M+H	226.119	226.119	1.14355	292.507	NA	NA	0.691724	MS1+surrogate MS2 matches	level3
M228T432C03287	M228T432	C03287	L-Glutamyl 5-phosphate	C5H10NO7P	M+H	228.027	228.027	0.926374	432.449	NA	NA	0.996236	MS1+surrogate MS2 matches	level3
M228T399C06048	M228T399	C06048	Stizolobinate	C9H9NO6	M+H	228.048	228.05	-9.15192	398.884	NA	NA	0.707107	MS1+surrogate MS2 matches	level3
M228T399C06047	M228T399	C06047	Stizolobate	C9H9NO6	M+H	228.048	228.05	-9.15192	398.884	NA	NA	0.707107	MS1+surrogate MS2 matches	level3
M228T399C05655	M228T399	C05655	5-(2'-Carboxyethyl)-4,6-dihydroxypicolinate	C9H9NO6	M+H	228.048	228.05	-9.15192	398.884	NA	NA	0.707107	MS1+surrogate MS2 matches	level3
M229T166C14085	M229T166	C14085	2-Hydroxy-8-methylchromene-2-carboxylate	C11H10O4	M+Na	229.043	229.047	-17.0658	166.188	NA	NA	0.720432	MS1+surrogate MS2 matches	level3
M229T233_1C20801	M229T233_1	C20801	3-Hydroxy-5-methyl-L-tyrosine	C10H13NO4	M+NH4	229.119	229.118	0.619867	233.107	NA	NA	0.978211	MS1+surrogate MS2 matches	level3
M229T340C20801	M229T340	C20801	3-Hydroxy-5-methyl-L-tyrosine	C10H13NO4	M+NH4	229.119	229.118	0.619867	339.714	NA	NA	0.978578	MS1+surrogate MS2 matches	level3
M229T285C20801	M229T285	C20801	3-Hydroxy-5-methyl-L-tyrosine	C10H13NO4	M+NH4	229.119	229.118	1.05632	285.205	NA	NA	0.862832	MS1+surrogate MS2 matches	level3
M229T233_2C06546	M229T233_2	C06546	Mescaline	C11H17NO3	M+NH4	229.155	229.155	1.55577	233.118	NA	NA	0.973474	MS1+surrogate MS2 matches	level3
M230T396C12624	M230T396	C12624	2-Hydroxy-6-ketononatrienedioate	C9H8O6	M+NH4	230.066	230.066	0.921214	395.695	NA	NA	0.894427	MS1+surrogate MS2 matches	level3
M230T267_1C18338	M230T267_1	C18338	5-Carboxyvanillic acid	C9H8O6	M+NH4	230.07	230.066	17.8729	267.037	NA	NA	0.851537	MS1+surrogate MS2 matches	level3
M230T267_1C04366	M230T267_1	C04366	3-(2-Carboxyethenyl)-cis,cis-muconate	C9H8O6	M+NH4	230.07	230.066	17.8729	267.037	NA	NA	0.866057	MS1+surrogate MS2 matches	level3
M232T419C04479	M232T419	C04479	2-Hydroxy-6-oxonona-2,4-diene-1,9-dioate	C9H10O6	M+NH4	232.083	232.082	5.43718	419.229	NA	NA	0.707107	MS1+surrogate MS2 matches	level3
M236T277C01273	M236T277	C01273	2-Hydroxy-6-oxo-6-phenylhexa-2,4-dienoate	C12H10O4	M+NH4	236.095	236.092	15.2107	276.512	NA	NA	0.84692	MS1+surrogate MS2 matches	level3
M237T397C02700	M237T397	C02700	L-Formylkynurenine	C11H12N2O4	M+H	237.09	237.087	14.7332	396.504	NA	NA	0.798505	MS1+surrogate MS2 matches	level3
M237T199C21288	M237T199	C21288	(2S,3R)-2-Hydroxy-3-(indol-3-yl)butanoate	C12H13NO3	M+NH4	237.124	237.123	1.08236	198.632	NA	NA	0.639176	MS1+surrogate MS2 matches	level3
M239T286C04280	M239T286	C04280	1-Guanidino-1-deoxy-scyllo-inositol	C7H15N3O5	M+NH4	239.133	239.135	-9.49539	285.587	NA	NA	0.726053	MS1+surrogate MS2 matches	level3
M240T338C20843	M240T338	C20843	N5-Phenyl-L-glutamine	C11H14N2O3	M+NH4	240.135	240.134	0.656366	338.31	NA	NA	0.945328	MS1+surrogate MS2 matches	level3
M241T154C03569	M241T154	C03569	2,2',3-Trihydroxybiphenyl	C12H10O3	M+K	241.031	241.026	20.3536	154.168	NA	NA	0.953773	MS1+surrogate MS2 matches	level3
M241T380C20958	M241T380	C20958	L-Alanyl-L-glutamate	C8H14N2O5	M+Na	241.082	241.08	8.41364	380.39	NA	NA	1	MS1+surrogate MS2 matches	level3
M241T380C20957	M241T380	C20957	L-Alanyl-D-glutamate	C8H14N2O5	M+Na	241.082	241.08	8.41364	380.39	NA	NA	0.87408	MS1+surrogate MS2 matches	level3
M241T288C20958	M241T288	C20958	L-Alanyl-L-glutamate	C8H14N2O5	M+Na	241.081	241.08	7.16923	288.2	NA	NA	1	MS1+surrogate MS2 matches	level3
M243T299C01239	M243T299	C01239	N-Acetyl-beta-D-glucosaminylamine	C8H16N2O5	M+Na	243.096	243.095	1.96748	299.095	NA	NA	0.816497	MS1+surrogate MS2 matches	level3
M243T344C01298	M243T344	C01298	1D-1-Guanidino-3-amino-1,3-dideoxy-scyllo-inositol	C7H16N4O4	M+Na	243.109	243.106	10.057	343.873	NA	NA	0.914204	MS1+surrogate MS2 matches	level3
M245T293C06657	M245T293	C06657	Guanidinoproclavaminic acid	C9H16N4O4	M+H	245.125	245.124	0.999133	293.427	NA	NA	0.967442	MS1+surrogate MS2 matches	level3
M247T472C04796	M247T472	C04796	4-(L-Alanin-3-yl)-2-hydroxy-cis,cis-muconate 6-semialdehyde	C9H11NO6	M+NH4	247.094	247.093	7.53901	472.137	NA	NA	0.997813	MS1+surrogate MS2 matches	level3
M247T472C17758	M247T472	C17758	4,5-seco-Dopa	C9H11NO6	M+NH4	247.094	247.093	7.53901	472.137	NA	NA	0.997813	MS1+surrogate MS2 matches	level3
M247T472C04797	M247T472	C04797	5-(L-Alanin-3-yl)-2-hydroxy-cis,cis-muconate 6-semialdehyde	C9H11NO6	M+NH4	247.094	247.093	7.53901	472.137	NA	NA	0.997813	MS1+surrogate MS2 matches	level3
M247T447C04137	M247T447	C04137	D-Octopine	C9H18N4O4	M+H	247.14	247.14	-0.0208708	447.399	NA	NA	0.997455	MS1+surrogate MS2 matches	level3
M247T447C06655	M247T447	C06655	L-N2-(2-Carboxyethyl)arginine	C9H18N4O4	M+H	247.14	247.14	-0.0208708	447.399	NA	NA	0.849864	MS1+surrogate MS2 matches	level3
M249T317C05539	M249T317	C05539	N-Acetyl-L-2-amino-6-oxopimelate	C9H13NO6	M+NH4	249.108	249.108	0.854099	317.418	NA	NA	0.754238	MS1+surrogate MS2 matches	level3
M254T358C05932	M254T358	C05932	N-Succinyl-L-glutamate 5-semialdehyde	C9H13NO6	M+Na	254.066	254.064	10.2839	357.657	NA	NA	0.959461	MS1+surrogate MS2 matches	level3
M254T409C14095	M254T409	C14095	2-Hydroxy-3-carboxybenzalpyruvate	C11H8O6	M+NH4	254.066	254.066	1.62139	409.324	NA	NA	0.999257	MS1+surrogate MS2 matches	level3
M255T331C05844	M255T331	C05844	5-L-Glutamyl-taurine	C7H14N2O6S	M+H	255.063	255.065	-5.71218	330.511	NA	NA	1	MS1+surrogate MS2 matches	level3
M257T400C16600	M257T400	C16600	(-)-threo-Iso(homo)3-citrate	C9H14O7	M+Na	257.067	257.063	16.5216	399.71	NA	NA	0.891917	MS1+surrogate MS2 matches	level3
M259T431C04442	M259T431	C04442	2-Dehydro-3-deoxy-6-phospho-D-gluconate	C6H11O9P	M+H	259.022	259.021	1.27767	430.875	NA	NA	1	MS1+surrogate MS2 matches	level3
M259T431C01286	M259T431	C01286	2-Dehydro-3-deoxy-6-phospho-D-galactonate	C6H11O9P	M+H	259.022	259.021	1.27767	430.875	NA	NA	1	MS1+surrogate MS2 matches	level3
M259T431C06893	M259T431	C06893	2-Deoxy-5-keto-D-gluconic acid 6-phosphate	C6H11O9P	M+H	259.022	259.021	1.27767	430.875	NA	NA	1	MS1+surrogate MS2 matches	level3
M259T169C16502	M259T169	C16502	Farnesoic acid	C15H24O2	M+Na	259.165	259.167	-7.44732	169.438	NA	NA	0.648886	MS1+surrogate MS2 matches	level3
M260T400_1C16848	M260T400_1	C16848	6-Deoxy-5-ketofructose 1-phosphate	C6H11O8P	M+NH4	260.053	260.053	0.55979	399.975	NA	NA	0.912448	MS1+surrogate MS2 matches	level3
M260T400_1C04299	M260T400_1	C04299	D-myo-Inositol 1,2-cyclic phosphate	C6H11O8P	M+NH4	260.053	260.053	0.55979	399.975	NA	NA	0.912448	MS1+surrogate MS2 matches	level3
M261T251C01187	M261T251	C01187	3-Deoxy-D-manno-octulosonate	C8H14O8	M+Na	261.057	261.058	-5.62147	250.996	NA	NA	0.99249	MS1+surrogate MS2 matches	level3
M261T282C20386	M261T282	C20386	Biotin sulfoxide	C10H16N2O4S	M+H	261.088	261.09	-10.6392	281.864	NA	NA	0.90554	MS1+surrogate MS2 matches	level3
M265T251C16365	M265T251	C16365	5-Acetylamino-6-formylamino-3-methyluracil	C8H10N4O4	M+K	265.035	265.033	6.77319	251.142	NA	NA	0.953773	MS1+surrogate MS2 matches	level3
M266T306C05711	M266T306	C05711	gamma-Glutamyl-beta-cyanoalanine	C9H13N3O5	M+Na	266.077	266.075	9.69422	305.92	NA	NA	0.858977	MS1+surrogate MS2 matches	level3
M266T231C11500	M266T231	C11500	5'-Dehydroadenosine	C10H11N5O4	M+H	266.089	266.088	1.11273	231.364	NA	NA	0.970922	MS1+surrogate MS2 matches	level3
M266T247C11500	M266T247	C11500	5'-Dehydroadenosine	C10H11N5O4	M+H	266.089	266.088	0.736917	247.496	NA	NA	0.979409	MS1+surrogate MS2 matches	level3
M268T317C03539	M268T317	C03539	S-Ribosyl-L-homocysteine	C9H17NO6S	M+H	268.081	268.085	-13.2722	316.82	NA	NA	0.88956	MS1+surrogate MS2 matches	level3
M268T191C01516	M268T191	C01516	Morphine	C17H19NO3	M+H-H2O	268.133	268.133	0.396978	190.998	NA	NA	0.921285	MS1+surrogate MS2 matches	level3
M268T191C16576	M268T191	C16576	Norcodeine	C17H19NO3	M+H-H2O	268.133	268.133	0.396978	190.998	NA	NA	0.709714	MS1+surrogate MS2 matches	level3
M269T430C03737	M269T430	C03737	alpha-D-Xylose 1-phosphate	C5H11O8P	M+K	268.983	268.982	0.541207	429.943	NA	NA	1	MS1+surrogate MS2 matches	level3
M269T257C20934	M269T257	C20934	3-Deoxy-D-glycero-D-galacto-non-2-ulosonic acid	C9H16O9	M+H	269.089	269.087	6.56952	257.22	NA	NA	0.992212	MS1+surrogate MS2 matches	level3
M269T257C11544	M269T257	C11544	2-O-(alpha-D-Mannosyl)-D-glycerate	C9H16O9	M+H	269.089	269.087	6.56952	257.22	NA	NA	0.992212	MS1+surrogate MS2 matches	level3
M269T257C19792	M269T257	C19792	2-O-(alpha-D-Glucopyranosyl)-D-glycerate	C9H16O9	M+H	269.089	269.087	6.56952	257.22	NA	NA	0.992212	MS1+surrogate MS2 matches	level3
M272T290C03175	M272T290	C03175	Shikimate 3-phosphate	C7H11O8P	M+NH4	272.057	272.053	13.7678	290.471	NA	NA	0.8	MS1+surrogate MS2 matches	level3
M272T126C06160	M272T126	C06160	(S)-Norcoclaurine	C16H17NO3	M+H	272.132	272.128	14.1717	126.091	NA	NA	0.844047	MS1+surrogate MS2 matches	level3
M275T442C14899	M275T442	C14899	3-Dehydro-L-gulonate 6-phosphate	C6H11O10P	M+H	275.017	275.016	2.24101	442.366	NA	NA	1	MS1+surrogate MS2 matches	level3
M275T338C17242	M275T338	C17242	S-(4-Methylthiobutylthiohydroximoyl)-L-cysteine	C8H16N2O3S2	M+Na	275.047	275.05	-10.3031	338.307	NA	NA	0.993154	MS1+surrogate MS2 matches	level3
M276T448C20589	M276T448	C20589	D-Glucosaminate-6-phosphate	C6H14NO9P	M+H	276.048	276.048	1.02097	447.584	NA	NA	0.628971	MS1+surrogate MS2 matches	level3
M277T307C21186	M277T307	C21186	6-Tuliposide B	C11H18O9	M+H-H2O	277.089	277.092	-9.68019	307.274	NA	NA	0.841669	MS1+surrogate MS2 matches	level3
M282T356C05595	M282T356	C05595	4-Hydroxyphenylacetylglutamic acid	C13H15NO6	M+H	282.098	282.097	1.64019	355.716	NA	NA	0.858869	MS1+surrogate MS2 matches	level3
M284T232C01993	M284T232	C01993	5'-Oxoinosine	C10H10N4O5	M+NH4	284.1	284.099	2.39526	231.796	NA	NA	0.99622	MS1+surrogate MS2 matches	level3
M284T283C01993	M284T283	C01993	5'-Oxoinosine	C10H10N4O5	M+NH4	284.099	284.099	-0.420656	282.816	NA	NA	0.992645	MS1+surrogate MS2 matches	level3
M285T250C20247	M285T250	C20247	2-(2-Carboxy-4-methylthiazol-5-yl)ethyl phosphate	C7H10NO6PS	M+NH4	285.031	285.031	2.29859	250.173	NA	NA	0.970143	MS1+surrogate MS2 matches	level3
M288T429C20644	M288T429	C20644	2-Amino-4,5-dihydroxy-6-oxo-7-(phosphooxy)heptanoate	C7H14NO9P	M+H	288.049	288.048	2.71426	429.163	NA	NA	0.944632	MS1+surrogate MS2 matches	level3
M289T285C16193	M289T285	C16193	1,6-Naphthalenedisulfonic acid	C10H8O6S2	M+H	288.984	288.984	0.936178	285.253	NA	NA	0.522233	MS1+surrogate MS2 matches	level3
M290T280C04462	M290T280	C04462	N-Succinyl-2-L-amino-6-oxoheptanedioate	C11H15NO8	M+H	290.092	290.087	15.9726	280.358	NA	NA	1	MS1+surrogate MS2 matches	level3
M290T386C21016	M290T386	C21016	Ophthalmate	C11H19N3O6	M+H	290.136	290.135	3.15215	385.664	NA	NA	0.995149	MS1+surrogate MS2 matches	level3
M290T386C20919	M290T386	C20919	Isotabtoxin	C11H19N3O6	M+H	290.136	290.135	3.15215	385.664	NA	NA	0.707107	MS1+surrogate MS2 matches	level3
M290T386C20917	M290T386	C20917	Tabtoxin	C11H19N3O6	M+H	290.136	290.135	3.15215	385.664	NA	NA	0.707107	MS1+surrogate MS2 matches	level3
M295T76C19613	M295T76	C19613	Juvenile hormone I	C18H30O3	M+H	295.227	295.227	1.71075	76.088	NA	NA	0.5311	MS1+surrogate MS2 matches	level3
M296T292C20916	M296T292	C20916	C20916	C11H19N3O5	M+Na	296.126	296.122	12.9311	292.047	NA	NA	0.987423	MS1+surrogate MS2 matches	level3
M306T472C01743	M306T472	C01743	Paromamine	C12H25N3O7	M+H-H2O	306.167	306.166	4.73504	472.493	NA	NA	0.971109	MS1+surrogate MS2 matches	level3
M308T288C00051	M308T288	C00051	Glutathione	C10H17N3O6S	M+H	308.088	308.091	-11.38	287.801	NA	NA	0.897788	MS1+surrogate MS2 matches	level3
M308T302_2C04421	M308T302_2	C04421	N-Succinyl-LL-2,6-diaminoheptanedioate	C11H18N2O7	M+NH4	308.142	308.145	-12.3352	302.049	NA	NA	0.961821	MS1+surrogate MS2 matches	level3
M314T434C20915	M314T434	C20915	C20915	C11H21N3O6	M+Na	314.135	314.132	7.84535	434.303	NA	NA	0.947558	MS1+surrogate MS2 matches	level3
M317T405C17935	M317T405	C17935	Cysteinyldopa	C12H16N2O6S	M+H	317.078	317.08	-5.69901	404.642	NA	NA	0.993154	MS1+surrogate MS2 matches	level3
M317T348C03492	M317T348	C03492	D-4'-Phosphopantothenate	C9H18NO8P	M+NH4	317.116	317.111	15.1251	348.098	NA	NA	0.998727	MS1+surrogate MS2 matches	level3
M322T306C04544	M322T306	C04544	gamma-L-Glutamyl-L-cysteinyl-beta-alanine	C11H19N3O6S	M+H	322.103	322.107	-12.903	306.174	NA	NA	0.996236	MS1+surrogate MS2 matches	level3
M327T238C19758	M327T238	C19758	beta-D-Galactosyl-(1->4)-L-rhamnose	C12H22O10	M+H	327.126	327.129	-7.02192	238.192	NA	NA	0.99363	MS1+surrogate MS2 matches	level3
M327T238C20354	M327T238	C20354	3-O-alpha-D-Glucopyranosyl-L-rhamnopyranose	C12H22O10	M+H	327.126	327.129	-7.02192	238.192	NA	NA	0.99363	MS1+surrogate MS2 matches	level3
M327T238C04332	M327T238	C04332	6,7-Dimethyl-8-(D-ribityl)lumazine	C13H18N4O6	M+H	327.126	327.13	-11.11	238.192	NA	NA	0.764588	MS1+surrogate MS2 matches	level3
M330T150C01069	M330T150	C01069	Desulfoglucotropeolin	C14H19NO6S	M+H	330.102	330.101	5.4282	149.616	NA	NA	0.98468	MS1+surrogate MS2 matches	level3
M331T353C04640	M331T353	C04640	2-(Formamido)-N1-(5'-phosphoribosyl)acetamidine	C8H16N3O8P	M+NH4	331.1	331.101	-5.44125	352.793	NA	NA	0.987923	MS1+surrogate MS2 matches	level3
M331T331_2C16488	M331T331_2	C16488	Fructoselysine	C12H24N2O7	M+Na	331.152	331.148	12.5284	330.789	NA	NA	0.898027	MS1+surrogate MS2 matches	level3
M333T419_2C05325	M333T419_2	C05325	Purine mononucleotide	C10H13N4O7P	M+H	333.064	333.059	14.4543	419.133	NA	NA	0.910882	MS1+surrogate MS2 matches	level3
M337T365C04376	M337T365	C04376	5'-Phosphoribosyl-N-formylglycinamide	C8H15N2O9P	M+Na	337.042	337.041	2.32257	365.057	NA	NA	0.573539	MS1+surrogate MS2 matches	level3
M341T418C05403	M341T418	C05403	3-Ketolactose	C12H20O11	M+H	341.106	341.108	-5.16444	417.857	NA	NA	0.842092	MS1+surrogate MS2 matches	level3
M341T418C01093	M341T418	C01093	Cellobiono-1,5-lactone	C12H20O11	M+H	341.106	341.108	-5.16444	417.857	NA	NA	0.755929	MS1+surrogate MS2 matches	level3
M341T418C05731	M341T418	C05731	3-Ketosucrose	C12H20O11	M+H	341.106	341.108	-5.16444	417.857	NA	NA	0.755929	MS1+surrogate MS2 matches	level3
M345T388C05399	M345T388	C05399	Melibiitol	C12H24O11	M+H	345.14	345.139	2.13893	387.654	NA	NA	0.918843	MS1+surrogate MS2 matches	level3
M346T370C06457	M346T370	C06457	Bialaphos	C11H22N3O6P	M+Na	346.11	346.114	-11.3331	369.566	NA	NA	0.962943	MS1+surrogate MS2 matches	level3
M347T373C20353	M347T373	C20353	2'-Deamino-2'-hydroxyparomamine	C12H24N2O8	M+Na	347.145	347.143	7.01186	372.731	NA	NA	0.938105	MS1+surrogate MS2 matches	level3
M347T397C21160	M347T397	C21160	L-Alanyl-gamma-D-glutamyl-L-lysine	C14H26N4O6	M+H	347.193	347.193	1.91623	397.031	NA	NA	0.870164	MS1+surrogate MS2 matches	level3
M348T278C03410	M348T278	C03410	N-Glycoloyl-neuraminate	C11H19NO10	M+Na	348.087	348.09	-10.3306	278.132	NA	NA	0.975828	MS1+surrogate MS2 matches	level3
M349T339C05839	M349T339	C05839	cis-beta-D-Glucosyl-2-hydroxycinnamate	C15H18O8	M+Na	349.089	349.089	-1.33969	339.029	NA	NA	0.707107	MS1+surrogate MS2 matches	level3
M349T339C05158	M349T339	C05158	trans-beta-D-Glucosyl-2-hydroxycinnamate	C15H18O8	M+Na	349.089	349.089	-1.33969	339.029	NA	NA	0.707107	MS1+surrogate MS2 matches	level3
M352T411C01225	M352T411	C01225	sn-Glycero-3-phospho-1-inositol	C9H19O11P	M+NH4	352.103	352.1	6.53622	410.812	NA	NA	0.946679	MS1+surrogate MS2 matches	level3
M352T276C18347	M352T276	C18347	5,5'-Dehydrodivanillate	C16H14O8	M+NH4	352.102	352.103	-1.89584	276.108	NA	NA	0.996236	MS1+surrogate MS2 matches	level3
M352T276C01225	M352T276	C01225	sn-Glycero-3-phospho-1-inositol	C9H19O11P	M+NH4	352.102	352.1	4.83216	276.108	NA	NA	0.909517	MS1+surrogate MS2 matches	level3
M355T262C04655	M355T262	C04655	(2S,3S)-2-Hydroxytridecane-1,2,3-tricarboxylate	C16H28O7	M+Na	355.173	355.173	0.272008	261.561	NA	NA	0.996944	MS1+surrogate MS2 matches	level3
M357T410C04454	M357T410	C04454	5-Amino-6-(5'-phospho-D-ribitylamino)uracil	C9H17N4O9P	M+H	357.077	357.081	-8.72428	409.989	NA	NA	0.560112	MS1+surrogate MS2 matches	level3
M360T434C14180	M360T434	C14180	S-(Hydroxymethyl)glutathione	C11H19N3O7S	M+Na	360.082	360.084	-4.91769	433.584	NA	NA	0.976365	MS1+surrogate MS2 matches	level3
M362T442C17267	M362T442	C17267	S-Sulfanylglutathione	C10H17N3O6S2	M+Na	362.05	362.045	13.3221	441.693	NA	NA	0.966153	MS1+surrogate MS2 matches	level3
M364T361C07026	M364T361	C07026	3'-Amino-3'-deoxy-AMP	C10H15N6O6P	M+NH4	364.108	364.113	-13.9224	361.034	NA	NA	0.707107	MS1+surrogate MS2 matches	level3
M364T205C19691	M364T205	C19691	Farnesylcysteine	C18H31NO2S	M+K	364.169	364.171	-3.70718	204.506	NA	NA	0.835857	MS1+surrogate MS2 matches	level3
M366T459C17582	M366T459	C17582	2'-N-Acetylparomamine	C14H27N3O8	M+H	366.188	366.187	1.0514	459.477	NA	NA	0.872872	MS1+surrogate MS2 matches	level3
M372T442C14871	M372T442	C14871	S-(Formylmethyl)glutathione	C12H19N3O7S	M+Na	372.081	372.084	-6.10288	442.203	NA	NA	0.646051	MS1+surrogate MS2 matches	level3
M372T95C11809	M372T95	C11809	17-O-Acetylnorajmaline	C21H26N2O3	M+NH4	372.232	372.228	9.28784	95.154	NA	NA	0.983674	MS1+surrogate MS2 matches	level3
M377T335C01268	M377T335	C01268	5-Amino-6-(5'-phosphoribosylamino)uracil	C9H15N4O9P	M+Na	377.049	377.047	4.33579	335.402	NA	NA	0.97628	MS1+surrogate MS2 matches	level3
M377T378C05557	M377T378	C05557	Isopenicillin N	C14H21N3O6S	M+NH4	377.145	377.149	-9.56179	377.51	NA	NA	0.942809	MS1+surrogate MS2 matches	level3
M377T378C06564	M377T378	C06564	Penicillin N	C14H21N3O6S	M+NH4	377.145	377.149	-9.56179	377.51	NA	NA	0.942809	MS1+surrogate MS2 matches	level3
M377T401C05557	M377T401	C05557	Isopenicillin N	C14H21N3O6S	M+NH4	377.145	377.149	-9.56179	401.445	NA	NA	0.942809	MS1+surrogate MS2 matches	level3
M377T401C06564	M377T401	C06564	Penicillin N	C14H21N3O6S	M+NH4	377.145	377.149	-9.56179	401.445	NA	NA	0.942809	MS1+surrogate MS2 matches	level3
M384T375C14864	M384T375	C14864	S-(2-Chloroacetyl)glutathione	C12H18ClN3O7S	M+H	384.066	384.063	9.63784	375.474	NA	NA	0.60404	MS1+surrogate MS2 matches	level3
M384T375C14865	M384T375	C14865	2-(S-Glutathionyl)acetyl chloride	C12H18ClN3O7S	M+H	384.066	384.063	9.63784	375.474	NA	NA	0.60404	MS1+surrogate MS2 matches	level3
M388T388C17951	M388T388	C17951	N-Acetylbialaphos	C13H24N3O7P	M+Na	388.129	388.124	11.8847	387.911	NA	NA	0.816497	MS1+surrogate MS2 matches	level3
M392T251C01957	M392T251	C01957	Secologanate	C16H22O10	M+NH4	392.153	392.155	-4.58255	250.869	NA	NA	0.537838	MS1+surrogate MS2 matches	level3
M396T410C06565	M396T410	C06565	Deacetoxycephalosporin C	C14H19N3O6S	M+K	396.066	396.063	9.45267	410.002	NA	NA	0.975881	MS1+surrogate MS2 matches	level3
M396T467C03112	M396T467	C03112	Deacetylcephalosporin C	C14H19N3O7S	M+Na	396.081	396.084	-7.75286	467.036	NA	NA	0.894427	MS1+surrogate MS2 matches	level3
M401T369C20333	M401T369	C20333	N2-Citryl-N6-acetyl-N6-hydroxy-L-lysine	C14H22N2O10	M+Na	401.115	401.117	-5.09845	369.216	NA	NA	0.999913	MS1+surrogate MS2 matches	level3
M407T302C02130	M407T302	C02130	Acetyl-maltose	C14H24O12	M+Na	407.117	407.116	1.28612	301.658	NA	NA	0.76327	MS1+surrogate MS2 matches	level3
M412T410C16698	M412T410	C16698	N-Acetylmuramic acid 6-phosphate	C11H20NO11P	M+K	412.04	412.041	-1.45042	410	NA	NA	0.996236	MS1+surrogate MS2 matches	level3
M413T301C08543	M413T301	C08543	Dopaxanthin	C18H18N2O8	M+Na	413.095	413.096	-2.21662	300.711	NA	NA	0.993481	MS1+surrogate MS2 matches	level3
M423T438C02591	M423T438	C02591	Sucrose 6'-phosphate	C12H23O14P	M+H	423.09	423.09	-0.337103	438.433	NA	NA	0.892186	MS1+surrogate MS2 matches	level3
M423T438C00689	M423T438	C00689	alpha,alpha'-Trehalose 6-phosphate	C12H23O14P	M+H	423.09	423.09	-0.337103	438.433	NA	NA	0.892186	MS1+surrogate MS2 matches	level3
M423T438C05396	M423T438	C05396	Lactose 6'-phosphate	C12H23O14P	M+H	423.09	423.09	-0.337103	438.433	NA	NA	0.8	MS1+surrogate MS2 matches	level3
M423T438C02995	M423T438	C02995	Maltose 6'-phosphate	C12H23O14P	M+H	423.09	423.09	-0.337103	438.433	NA	NA	0.718274	MS1+surrogate MS2 matches	level3
M423T438C04534	M423T438	C04534	6-Phospho-beta-D-glucosyl-(1,4)-D-glucose	C12H23O14P	M+H	423.09	423.09	-0.337103	438.433	NA	NA	0.718274	MS1+surrogate MS2 matches	level3
M423T76C20143	M423T76	C20143	(25S)-26-Hydroxycholest-4-en-3-one	C27H44O2	M+Na	423.322	423.323	-3.61615	75.538	NA	NA	0.742781	MS1+surrogate MS2 matches	level3
M423T76C21303	M423T76	C21303	(25R)-26-Hydroxycholest-4-en-3-one	C27H44O2	M+Na	423.322	423.323	-3.61615	75.538	NA	NA	0.742781	MS1+surrogate MS2 matches	level3
M431T457C05673	M431T457	C05673	CMP-2-aminoethylphosphonate	C11H20N4O10P2	M+H	431.074	431.073	3.09227	456.571	NA	NA	0.994694	MS1+surrogate MS2 matches	level3
M449T372C05526	M449T372	C05526	S-Glutathionyl-L-cysteine	C13H22N4O8S2	M+Na	449.073	449.077	-9.80949	372.058	NA	NA	1	MS1+surrogate MS2 matches	level3
M466T302C16566	M466T302	C16566	Glutathionylaminopropylcadaverine	C18H36N6O5S	M+NH4	466.277	466.281	-7.91181	302.245	NA	NA	0.963302	MS1+surrogate MS2 matches	level3
M480T356C14848	M480T356	C14848	2,3-Dihydro-2-S-glutathionyl-3-hydroxy bromobenzene	C16H22BrN3O7S	M+H	480.047	482.042	-4137.35	355.565	NA	NA	0.721462	MS1+surrogate MS2 matches	level3
M480T356C14847	M480T356	C14847	3,4-Dihydro-3-hydroxy-4-S-glutathionyl bromobenzene	C16H22BrN3O7S	M+H	480.047	482.042	-4137.35	355.565	NA	NA	0.721462	MS1+surrogate MS2 matches	level3
M481T306C01847	M481T306	C01847	Reduced FMN	C17H23N4O9P	M+Na	481.114	481.11	9.84083	306.172	NA	NA	0.639153	MS1+surrogate MS2 matches	level3
M495T204C02074	M495T204	C02074	Raucaffricine	C27H32N2O8	M+H-H2O	495.21	495.213	-4.77808	204.425	NA	NA	0.943988	MS1+surrogate MS2 matches	level3
M497T229C05951	M497T229	C05951	Leukotriene D4	C25H40N2O6S	M+H	497.271	497.268	6.41931	229.499	NA	NA	0.99857	MS1+surrogate MS2 matches	level3
M499T395C18235	M499T395	C18235	S-(Hydroxymethyl)mycothiol	C18H32N2O13S	M+H-H2O	499.159	499.159	0.580949	395.205	NA	NA	0.993529	MS1+surrogate MS2 matches	level3
M511T456C19793	M511T456	C19793	2-O-[2-O-(alpha-D-Mannopyranosyl)-alpha-D-glucopyranosyl]-3-phospho-D-glycerate	C15H27O17P	M+H	511.11	511.106	7.65662	456.366	NA	NA	0.875291	MS1+surrogate MS2 matches	level3
M514T368C14804	M514T368	C14804	1-Nitro-7-glutathionyl-8-hydroxy-7,8-dihydronaphthalene	C20H24N4O9S	M+NH4	514.162	514.16	3.69687	367.801	NA	NA	1	MS1+surrogate MS2 matches	level3
M514T368C14805	M514T368	C14805	1-Nitro-5-hydroxy-6-glutathionyl-5,6-dihydronaphthalene	C20H24N4O9S	M+NH4	514.162	514.16	3.69687	367.801	NA	NA	1	MS1+surrogate MS2 matches	level3
M514T368C14803	M514T368	C14803	1-Nitro-7-hydroxy-8-glutathionyl-7,8-dihydronaphthalene	C20H24N4O9S	M+NH4	514.162	514.16	3.69687	367.801	NA	NA	1	MS1+surrogate MS2 matches	level3
M514T368C14806	M514T368	C14806	1-Nitro-5-glutathionyl-6-hydroxy-5,6-dihydronaphthalene	C20H24N4O9S	M+NH4	514.162	514.16	3.69687	367.801	NA	NA	1	MS1+surrogate MS2 matches	level3
M546T360_2C12321	M546T360_2	C12321	dTDP-L-epivancosamine	C17H29N3O13P2	M+H	546.12	546.125	-9.08622	360.417	NA	NA	0.993064	MS1+surrogate MS2 matches	level3
M546T360_2C12322	M546T360_2	C12322	dTDP-L-vancosamine	C17H29N3O13P2	M+H	546.12	546.125	-9.08622	360.417	NA	NA	0.993064	MS1+surrogate MS2 matches	level3
M561T396C11460	M561T396	C11460	dTDP-4-oxo-5-C-methyl-L-rhamnose	C17H26N2O15P2	M+H	561.092	561.088	6.3406	396.131	NA	NA	0.547723	MS1+surrogate MS2 matches	level3
M565T470C02097	M565T470	C02097	dTDP-galactose	C16H26N2O16P2	M+H	565.084	565.083	2.19969	469.705	NA	NA	0.560112	MS1+surrogate MS2 matches	level3
M565T470C00842	M565T470	C00842	dTDP-glucose	C16H26N2O16P2	M+H	565.084	565.083	2.19969	469.705	NA	NA	0.560112	MS1+surrogate MS2 matches	level3
M566T396C19794	M566T396	C19794	CDP-1L-myo-inositol	C15H25N3O16P2	M+H	566.078	566.078	-0.8938	395.981	NA	NA	0.5	MS1+surrogate MS2 matches	level3
M598T308C14855	M598T308	C14855	4,5-Dihydro-4-hydroxy-5-S-glutathionyl-benzo[a]pyrene	C30H29N3O7S	M+Na	598.163	598.162	0.967746	308.404	NA	NA	0.57735	MS1+surrogate MS2 matches	level3
M598T308C14856	M598T308	C14856	7,8-Dihydro-7-hydroxy-8-S-glutathionyl-benzo[a]pyrene	C30H29N3O7S	M+Na	598.163	598.162	0.967746	308.404	NA	NA	0.57735	MS1+surrogate MS2 matches	level3
M612T388C06192	M612T388	C06192	ADP-mannose	C16H25N5O15P2	M+Na	612.076	612.072	6.6343	387.647	NA	NA	0.630724	MS1+surrogate MS2 matches	level3
M657T303C04886	M657T303	C04886	alpha-N-Acetylneuraminyl-2,6-beta-D-galactosyl-1,4-N-acetyl-beta-D-glucosamine	C25H42N2O19	M+H-H2O	657.231	657.235	-5.44317	302.888	NA	NA	0.993981	MS1+surrogate MS2 matches	level3
M757T424C06197	M757T424	C06197	P1,P3-Bis(5'-adenosyl) triphosphate	C20H27N10O16P3	M+H	757.093	757.089	4.70744	424.463	NA	NA	0.999567	MS1+surrogate MS2 matches	level3
M768T397_2C00010	M768T397_2	C00010	CoA	C21H36N7O16P3S	M+H	768.125	768.123	3.37179	397.136	NA	NA	0.796377	MS1+surrogate MS2 matches	level3
M970T413C03221	M970T413	C03221	2-trans-Dodecenoyl-CoA	C33H56N7O17P3S	M+Na	970.253	970.256	-3.01506	413.108	NA	NA	0.790559	MS1+surrogate MS2 matches	level3
M1047T439C16334	M1047T439	C16334	3-Oxo-OPC6-CoA	C37H58N7O19P3S	M+NH4	1047.31	1047.31	0.090982	438.68	NA	NA	0.895799	MS1+surrogate MS2 matches	level3
