# Supplementary material for: Global stable-isotope tracing metabolomics reveals system-wide metabolic alternations in aging Drosophila
Source: Nat Commun. 2022 Jun 20;13:3518. doi: 10.1038/s41467-022-31268-6 (PMC9209425; doi:10.1038/s41467-022-31268-6)
Supplement: Supplementary file 7 — Supplementary Data 4 [file 41467_2022_31268_MOESM7_ESM.xlsx]

## Sheet: MetTracer
Metabolite	peak.name	KEGG.ID	mz	formula	compound.name	label	Glu_Gln_Ac_01	Glu_Gln_Ac_02	Glu_Gln_Ac_03	Polarity
M74T345C00037	M74T345	C00037	74.0237	C2H4N1O2	Glycine	0	0.879292	0.884477	0.884885	Negative
M74T345C00037	M74T345	C00037	75.027	C2H4N1O2	Glycine	1	0.0149521	0.0213717	0.0119783	Negative
M74T345C00037	M74T345	C00037	76.0304	C2H4N1O2	Glycine	2	0.105756	0.0941511	0.103137	Negative
M74T362C00037	M74T362	C00037	74.0237	C2H4N1O2	Glycine	0	0.321193	0.340146	0	Negative
M74T362C00037	M74T362	C00037	75.027	C2H4N1O2	Glycine	1	0	0	0	Negative
M74T362C00037	M74T362	C00037	76.0304	C2H4N1O2	Glycine	2	0.678807	0.659854	1	Negative
M84T294C02659	M84T294	C02659	84.0444	C4H6N1O1	Acetone cyanohydrin	0	0.270351	0.264398	0.213576	Negative
M84T294C02659	M84T294	C02659	85.0477	C4H6N1O1	Acetone cyanohydrin	1	0	0	0	Negative
M84T294C02659	M84T294	C02659	86.0511	C4H6N1O1	Acetone cyanohydrin	2	0.729649	0.735602	0.786424	Negative
M84T294C02659	M84T294	C02659	87.0545	C4H6N1O1	Acetone cyanohydrin	3	0	0	0	Negative
M84T294C02659	M84T294	C02659	88.0578	C4H6N1O1	Acetone cyanohydrin	4	0	0	0	Negative
M85T137C00741	M85T137	C00741	85.0284	C4H5O2	Diacetyl	0	1	0.967183	0.954318	Negative
M85T137C00741	M85T137	C00741	86.0318	C4H5O2	Diacetyl	1	0	0.00695292	0.0198765	Negative
M85T137C00741	M85T137	C00741	87.0351	C4H5O2	Diacetyl	2	0	0	0	Negative
M85T137C00741	M85T137	C00741	88.0385	C4H5O2	Diacetyl	3	0	0	0	Negative
M85T137C00741	M85T137	C00741	89.0418	C4H5O2	Diacetyl	4	0	0.0258637	0.0258054	Negative
M87T130C00022	M87T130	C00022	87.0077	C3H3O3	Pyruvate	0	0.348382	0.293545	0.309827	Negative
M87T130C00022	M87T130	C00022	88.011	C3H3O3	Pyruvate	1	0	0	0	Negative
M87T130C00022	M87T130	C00022	89.0144	C3H3O3	Pyruvate	2	0	0	0	Negative
M87T130C00022	M87T130	C00022	90.0177	C3H3O3	Pyruvate	3	0.651618	0.706455	0.690173	Negative
M88T391C00041	M88T391	C00041	88.0393	C3H6N1O2	L-Alanine	0	0.439531	0.441693	0.399396	Negative
M88T391C00041	M88T391	C00041	89.0427	C3H6N1O2	L-Alanine	1	0.0670727	0.0638287	0.0597586	Negative
M88T391C00041	M88T391	C00041	90.046	C3H6N1O2	L-Alanine	2	0.0756807	0.0855851	0.077119	Negative
M88T391C00041	M88T391	C00041	91.0494	C3H6N1O2	L-Alanine	3	0.417716	0.408893	0.463726	Negative
M88T332C00041	M88T332	C00041	88.0393	C3H6N1O2	L-Alanine	0	0.16356	0.108796	0.113717	Negative
M88T332C00041	M88T332	C00041	89.0427	C3H6N1O2	L-Alanine	1	0	0	0	Negative
M88T332C00041	M88T332	C00041	90.046	C3H6N1O2	L-Alanine	2	0	0	0.0116713	Negative
M88T332C00041	M88T332	C00041	91.0494	C3H6N1O2	L-Alanine	3	0.83644	0.891204	0.874612	Negative
M88T332C00213	M88T332	C00213	88.0393	C3H6N1O2	Sarcosine	0	0.16356	0.108796	0.113717	Negative
M88T332C00213	M88T332	C00213	89.0427	C3H6N1O2	Sarcosine	1	0	0	0	Negative
M88T332C00213	M88T332	C00213	90.046	C3H6N1O2	Sarcosine	2	0	0	0.0116713	Negative
M88T332C00213	M88T332	C00213	91.0494	C3H6N1O2	Sarcosine	3	0.83644	0.891204	0.874612	Negative
M88T415C00041	M88T415	C00041	88.0393	C3H6N1O2	L-Alanine	0	0.456698	0.282664	0	Negative
M88T415C00041	M88T415	C00041	89.0427	C3H6N1O2	L-Alanine	1	0	0	0	Negative
M88T415C00041	M88T415	C00041	90.046	C3H6N1O2	L-Alanine	2	0	0	0	Negative
M88T415C00041	M88T415	C00041	91.0494	C3H6N1O2	L-Alanine	3	0.543302	0.717336	1	Negative
M88T249C00213	M88T249	C00213	88.0393	C3H6N1O2	Sarcosine	0	0.231619	0.241039	0.240452	Negative
M88T249C00213	M88T249	C00213	89.0427	C3H6N1O2	Sarcosine	1	0.00410649	0.00199689	0	Negative
M88T249C00213	M88T249	C00213	90.046	C3H6N1O2	Sarcosine	2	0.00165221	0.011656	0.00500896	Negative
M88T249C00213	M88T249	C00213	91.0494	C3H6N1O2	Sarcosine	3	0.762622	0.745308	0.754539	Negative
M88T249C00041	M88T249	C00041	88.0393	C3H6N1O2	L-Alanine	0	0.231619	0.241039	0.240452	Negative
M88T249C00041	M88T249	C00041	89.0427	C3H6N1O2	L-Alanine	1	0.00410649	0.00199689	0	Negative
M88T249C00041	M88T249	C00041	90.046	C3H6N1O2	L-Alanine	2	0.00165221	0.011656	0.00500896	Negative
M88T249C00041	M88T249	C00041	91.0494	C3H6N1O2	L-Alanine	3	0.762622	0.745308	0.754539	Negative
M88T351C00041	M88T351	C00041	88.0393	C3H6N1O2	L-Alanine	0	0.968498	0.963462	0.964935	Negative
M88T351C00041	M88T351	C00041	89.0427	C3H6N1O2	L-Alanine	1	0	0	0	Negative
M88T351C00041	M88T351	C00041	90.046	C3H6N1O2	L-Alanine	2	0	0	0	Negative
M88T351C00041	M88T351	C00041	91.0494	C3H6N1O2	L-Alanine	3	0.0315017	0.0365377	0.0350645	Negative
M89T263C01432	M89T263	C01432	89.0233	C3H5O3	Lactate	0	0.122206	0.0958384	0	Negative
M89T263C01432	M89T263	C01432	90.0267	C3H5O3	Lactate	1	0	0	0	Negative
M89T263C01432	M89T263	C01432	91.03	C3H5O3	Lactate	2	0	0.00280497	0	Negative
M89T263C01432	M89T263	C01432	92.0334	C3H5O3	Lactate	3	0.877794	0.901357	1	Negative
M89T263C00184	M89T263	C00184	89.0233	C3H5O3	Glycerone	0	0.122206	0.0958384	0	Negative
M89T263C00184	M89T263	C00184	90.0267	C3H5O3	Glycerone	1	0	0	0	Negative
M89T263C00184	M89T263	C00184	91.03	C3H5O3	Glycerone	2	0	0.00280497	0	Negative
M89T263C00184	M89T263	C00184	92.0334	C3H5O3	Glycerone	3	0.877794	0.901357	1	Negative
M89T224_2C00184	M89T224_2	C00184	89.0233	C3H5O3	Glycerone	0	0.0148744	0.0168509	0.0166508	Negative
M89T224_2C00184	M89T224_2	C00184	90.0267	C3H5O3	Glycerone	1	0.00745411	0.00534888	0.00428578	Negative
M89T224_2C00184	M89T224_2	C00184	91.03	C3H5O3	Glycerone	2	0.00494329	0.00830548	0.00793808	Negative
M89T224_2C00184	M89T224_2	C00184	92.0334	C3H5O3	Glycerone	3	0.972728	0.969495	0.971125	Negative
M89T224_2C01432	M89T224_2	C01432	89.0233	C3H5O3	Lactate	0	0.0148744	0.0168509	0.0166508	Negative
M89T224_2C01432	M89T224_2	C01432	90.0267	C3H5O3	Lactate	1	0.00745411	0.00534888	0.00428578	Negative
M89T224_2C01432	M89T224_2	C01432	91.03	C3H5O3	Lactate	2	0.00494329	0.00830548	0.00793808	Negative
M89T224_2C01432	M89T224_2	C01432	92.0334	C3H5O3	Lactate	3	0.972728	0.969495	0.971125	Negative
M89T289C01432	M89T289	C01432	89.0233	C3H5O3	Lactate	0	0	0	0	Negative
M89T289C01432	M89T289	C01432	90.0267	C3H5O3	Lactate	1	0	0	0	Negative
M89T289C01432	M89T289	C01432	91.03	C3H5O3	Lactate	2	0	0	0	Negative
M89T289C01432	M89T289	C01432	92.0334	C3H5O3	Lactate	3	1	1	1	Negative
M101T219C00109	M101T219	C00109	101.023	C4H5O3	2-Oxobutanoate	0	0.178622	0.148087	0	Negative
M101T219C00109	M101T219	C00109	102.027	C4H5O3	2-Oxobutanoate	1	0	0	0	Negative
M101T219C00109	M101T219	C00109	103.03	C4H5O3	2-Oxobutanoate	2	0.0957943	0.094979	0	Negative
M101T219C00109	M101T219	C00109	104.033	C4H5O3	2-Oxobutanoate	3	0.0546585	0.0494933	0	Negative
M101T219C00109	M101T219	C00109	105.037	C4H5O3	2-Oxobutanoate	4	0.670926	0.70744	0	Negative
M102T260C02721	M102T260	C02721	102.055	C4H8N1O2	N-Methyl-L-alanine	0	0	0	0	Negative
M102T260C02721	M102T260	C02721	103.058	C4H8N1O2	N-Methyl-L-alanine	1	0.0596914	0.0338627	0.00938184	Negative
M102T260C02721	M102T260	C02721	104.062	C4H8N1O2	N-Methyl-L-alanine	2	0	0	0	Negative
M102T260C02721	M102T260	C02721	105.065	C4H8N1O2	N-Methyl-L-alanine	3	0.843021	0.876359	0.886825	Negative
M102T260C02721	M102T260	C02721	106.068	C4H8N1O2	N-Methyl-L-alanine	4	0.0972875	0.0897779	0.103794	Negative
M102T260C11735	M102T260	C11735	102.055	C4H8N1O2	N-Ethylglycine	0	0	0	0	Negative
M102T260C11735	M102T260	C11735	103.058	C4H8N1O2	N-Ethylglycine	1	0.0596914	0.0338627	0.00938184	Negative
M102T260C11735	M102T260	C11735	104.062	C4H8N1O2	N-Ethylglycine	2	0	0	0	Negative
M102T260C11735	M102T260	C11735	105.065	C4H8N1O2	N-Ethylglycine	3	0.843021	0.876359	0.886825	Negative
M102T260C11735	M102T260	C11735	106.068	C4H8N1O2	N-Ethylglycine	4	0.0972875	0.0897779	0.103794	Negative
M102T260C01026	M102T260	C01026	102.055	C4H8N1O2	N,N-Dimethylglycine	0	0	0	0	Negative
M102T260C01026	M102T260	C01026	103.058	C4H8N1O2	N,N-Dimethylglycine	1	0.0596914	0.0338627	0.00938184	Negative
M102T260C01026	M102T260	C01026	104.062	C4H8N1O2	N,N-Dimethylglycine	2	0	0	0	Negative
M102T260C01026	M102T260	C01026	105.065	C4H8N1O2	N,N-Dimethylglycine	3	0.843021	0.876359	0.886825	Negative
M102T260C01026	M102T260	C01026	106.068	C4H8N1O2	N,N-Dimethylglycine	4	0.0972875	0.0897779	0.103794	Negative
M102T260C00334	M102T260	C00334	102.055	C4H8N1O2	4-Aminobutanoate	0	0	0	0	Negative
M102T260C00334	M102T260	C00334	103.058	C4H8N1O2	4-Aminobutanoate	1	0.0596914	0.0338627	0.00938184	Negative
M102T260C00334	M102T260	C00334	104.062	C4H8N1O2	4-Aminobutanoate	2	0	0	0	Negative
M102T260C00334	M102T260	C00334	105.065	C4H8N1O2	4-Aminobutanoate	3	0.843021	0.876359	0.886825	Negative
M102T260C00334	M102T260	C00334	106.068	C4H8N1O2	4-Aminobutanoate	4	0.0972875	0.0897779	0.103794	Negative
M102T260C02356	M102T260	C02356	102.055	C4H8N1O2	(S)-2-Aminobutanoate	0	0	0	0	Negative
M102T260C02356	M102T260	C02356	103.058	C4H8N1O2	(S)-2-Aminobutanoate	1	0.0596914	0.0338627	0.00938184	Negative
M102T260C02356	M102T260	C02356	104.062	C4H8N1O2	(S)-2-Aminobutanoate	2	0	0	0	Negative
M102T260C02356	M102T260	C02356	105.065	C4H8N1O2	(S)-2-Aminobutanoate	3	0.843021	0.876359	0.886825	Negative
M102T260C02356	M102T260	C02356	106.068	C4H8N1O2	(S)-2-Aminobutanoate	4	0.0972875	0.0897779	0.103794	Negative
M102T247C02721	M102T247	C02721	102.055	C4H8N1O2	N-Methyl-L-alanine	0	0	0	0	Negative
M102T247C02721	M102T247	C02721	103.058	C4H8N1O2	N-Methyl-L-alanine	1	0.111107	0.635363	0.195047	Negative
M102T247C02721	M102T247	C02721	104.062	C4H8N1O2	N-Methyl-L-alanine	2	0	0	0	Negative
M102T247C02721	M102T247	C02721	105.065	C4H8N1O2	N-Methyl-L-alanine	3	0.888893	0.364637	0.804953	Negative
M102T247C02721	M102T247	C02721	106.068	C4H8N1O2	N-Methyl-L-alanine	4	0	0	0	Negative
M102T247C11735	M102T247	C11735	102.055	C4H8N1O2	N-Ethylglycine	0	0	0	0	Negative
M102T247C11735	M102T247	C11735	103.058	C4H8N1O2	N-Ethylglycine	1	0.111107	0.635363	0.195047	Negative
M102T247C11735	M102T247	C11735	104.062	C4H8N1O2	N-Ethylglycine	2	0	0	0	Negative
M102T247C11735	M102T247	C11735	105.065	C4H8N1O2	N-Ethylglycine	3	0.888893	0.364637	0.804953	Negative
M102T247C11735	M102T247	C11735	106.068	C4H8N1O2	N-Ethylglycine	4	0	0	0	Negative
M102T247C01026	M102T247	C01026	102.055	C4H8N1O2	N,N-Dimethylglycine	0	0	0	0	Negative
M102T247C01026	M102T247	C01026	103.058	C4H8N1O2	N,N-Dimethylglycine	1	0.111107	0.635363	0.195047	Negative
M102T247C01026	M102T247	C01026	104.062	C4H8N1O2	N,N-Dimethylglycine	2	0	0	0	Negative
M102T247C01026	M102T247	C01026	105.065	C4H8N1O2	N,N-Dimethylglycine	3	0.888893	0.364637	0.804953	Negative
M102T247C01026	M102T247	C01026	106.068	C4H8N1O2	N,N-Dimethylglycine	4	0	0	0	Negative
M102T247C00334	M102T247	C00334	102.055	C4H8N1O2	4-Aminobutanoate	0	0	0	0	Negative
M102T247C00334	M102T247	C00334	103.058	C4H8N1O2	4-Aminobutanoate	1	0.111107	0.635363	0.195047	Negative
M102T247C00334	M102T247	C00334	104.062	C4H8N1O2	4-Aminobutanoate	2	0	0	0	Negative
M102T247C00334	M102T247	C00334	105.065	C4H8N1O2	4-Aminobutanoate	3	0.888893	0.364637	0.804953	Negative
M102T247C00334	M102T247	C00334	106.068	C4H8N1O2	4-Aminobutanoate	4	0	0	0	Negative
M102T247C02356	M102T247	C02356	102.055	C4H8N1O2	(S)-2-Aminobutanoate	0	0	0	0	Negative
M102T247C02356	M102T247	C02356	103.058	C4H8N1O2	(S)-2-Aminobutanoate	1	0.111107	0.635363	0.195047	Negative
M102T247C02356	M102T247	C02356	104.062	C4H8N1O2	(S)-2-Aminobutanoate	2	0	0	0	Negative
M102T247C02356	M102T247	C02356	105.065	C4H8N1O2	(S)-2-Aminobutanoate	3	0.888893	0.364637	0.804953	Negative
M102T247C02356	M102T247	C02356	106.068	C4H8N1O2	(S)-2-Aminobutanoate	4	0	0	0	Negative
M104T365C00065	M104T365	C00065	104.034	C3H6N1O3	L-Serine	0	0.143639	0.151205	0.143066	Negative
M104T365C00065	M104T365	C00065	105.038	C3H6N1O3	L-Serine	1	0.833529	0.829666	0.833682	Negative
M104T365C00065	M104T365	C00065	106.041	C3H6N1O3	L-Serine	2	0	0	0	Negative
M104T365C00065	M104T365	C00065	107.044	C3H6N1O3	L-Serine	3	0.022832	0.0191295	0.0232519	Negative
M104T365C00716	M104T365	C00716	104.034	C3H6N1O3	Serine	0	0.143639	0.151205	0.143066	Negative
M104T365C00716	M104T365	C00716	105.038	C3H6N1O3	Serine	1	0.833529	0.829666	0.833682	Negative
M104T365C00716	M104T365	C00716	106.041	C3H6N1O3	Serine	2	0	0	0	Negative
M104T365C00716	M104T365	C00716	107.044	C3H6N1O3	Serine	3	0.022832	0.0191295	0.0232519	Negative
M104T294C00065	M104T294	C00065	104.034	C3H6N1O3	L-Serine	0	0.66942	0.714941	0.747377	Negative
M104T294C00065	M104T294	C00065	105.038	C3H6N1O3	L-Serine	1	0.205329	0.214783	0.135277	Negative
M104T294C00065	M104T294	C00065	106.041	C3H6N1O3	L-Serine	2	0	0	0	Negative
M104T294C00065	M104T294	C00065	107.044	C3H6N1O3	L-Serine	3	0.12525	0.0702765	0.117346	Negative
M104T294C00716	M104T294	C00716	104.034	C3H6N1O3	Serine	0	0.66942	0.714941	0.747377	Negative
M104T294C00716	M104T294	C00716	105.038	C3H6N1O3	Serine	1	0.205329	0.214783	0.135277	Negative
M104T294C00716	M104T294	C00716	106.041	C3H6N1O3	Serine	2	0	0	0	Negative
M104T294C00716	M104T294	C00716	107.044	C3H6N1O3	Serine	3	0.12525	0.0702765	0.117346	Negative
M111T227C00106	M111T227	C00106	111.019	C4H3N2O2	Uracil	0	0	0.597331	0.880647	Negative
M111T227C00106	M111T227	C00106	112.022	C4H3N2O2	Uracil	1	4.40441e-16	0	0	Negative
M111T227C00106	M111T227	C00106	113.026	C4H3N2O2	Uracil	2	0.312164	0.358782	0.119353	Negative
M111T227C00106	M111T227	C00106	114.029	C4H3N2O2	Uracil	3	0.687836	0.0438874	0	Negative
M111T227C00106	M111T227	C00106	115.032	C4H3N2O2	Uracil	4	0	0	0	Negative
M111T306C00106	M111T306	C00106	111.019	C4H3N2O2	Uracil	0	0.423358	0.419128	0.436958	Negative
M111T306C00106	M111T306	C00106	112.022	C4H3N2O2	Uracil	1	0.0457122	0.0447127	0.0276851	Negative
M111T306C00106	M111T306	C00106	113.026	C4H3N2O2	Uracil	2	0.101247	0.109248	0.104582	Negative
M111T306C00106	M111T306	C00106	114.029	C4H3N2O2	Uracil	3	0.429683	0.426911	0.430775	Negative
M111T306C00106	M111T306	C00106	115.032	C4H3N2O2	Uracil	4	0	0	0	Negative
M111T366C00106	M111T366	C00106	111.019	C4H3N2O2	Uracil	0	0	0.0497876	0.0559472	Negative
M111T366C00106	M111T366	C00106	112.022	C4H3N2O2	Uracil	1	0	0	0	Negative
M111T366C00106	M111T366	C00106	113.026	C4H3N2O2	Uracil	2	0.817381	0	0.944053	Negative
M111T366C00106	M111T366	C00106	114.029	C4H3N2O2	Uracil	3	0.182619	0.950212	0	Negative
M111T366C00106	M111T366	C00106	115.032	C4H3N2O2	Uracil	4	0	0	0	Negative
M112T210C19706	M112T210	C19706	112.039	C5H6N1O2	cis-3-Hydroxy-L-proline	0	0.0182336	0.0350557	0.0287334	Negative
M112T210C19706	M112T210	C19706	113.043	C5H6N1O2	cis-3-Hydroxy-L-proline	1	0	0	0	Negative
M112T210C19706	M112T210	C19706	114.046	C5H6N1O2	cis-3-Hydroxy-L-proline	2	0.00356251	0.00872905	0	Negative
M112T210C19706	M112T210	C19706	115.049	C5H6N1O2	cis-3-Hydroxy-L-proline	3	0.949743	0.914548	0.932921	Negative
M112T210C19706	M112T210	C19706	116.053	C5H6N1O2	cis-3-Hydroxy-L-proline	4	0.00485294	0	0	Negative
M112T210C19706	M112T210	C19706	117.056	C5H6N1O2	cis-3-Hydroxy-L-proline	5	0.0236084	0.041667	0.0383454	Negative
M113T285C02512	M113T285	C02512	113.035	C4H5N2O2	3-Cyano-L-alanine	0	0.249871	0.214351	0.205002	Negative
M113T285C02512	M113T285	C02512	114.038	C4H5N2O2	3-Cyano-L-alanine	1	0	0	0	Negative
M113T285C02512	M113T285	C02512	115.041	C4H5N2O2	3-Cyano-L-alanine	2	0.103738	0.132152	0.143728	Negative
M113T285C02512	M113T285	C02512	116.045	C4H5N2O2	3-Cyano-L-alanine	3	0	0	0	Negative
M113T285C02512	M113T285	C02512	117.048	C4H5N2O2	3-Cyano-L-alanine	4	0.64639	0.653497	0.651271	Negative
M113T285C02565	M113T285	C02565	113.035	C4H5N2O2	N-Methylhydantoin	0	0.249871	0.214351	0.205002	Negative
M113T285C02565	M113T285	C02565	114.038	C4H5N2O2	N-Methylhydantoin	1	0	0	0	Negative
M113T285C02565	M113T285	C02565	115.041	C4H5N2O2	N-Methylhydantoin	2	0.103738	0.132152	0.143728	Negative
M113T285C02565	M113T285	C02565	116.045	C4H5N2O2	N-Methylhydantoin	3	0	0	0	Negative
M113T285C02565	M113T285	C02565	117.048	C4H5N2O2	N-Methylhydantoin	4	0.64639	0.653497	0.651271	Negative
M113T460C02512	M113T460	C02512	113.035	C4H5N2O2	3-Cyano-L-alanine	0	0	0.800576	0.389618	Negative
M113T460C02512	M113T460	C02512	114.038	C4H5N2O2	3-Cyano-L-alanine	1	0	0	0	Negative
M113T460C02512	M113T460	C02512	115.041	C4H5N2O2	3-Cyano-L-alanine	2	0.636793	0.199424	0.225316	Negative
M113T460C02512	M113T460	C02512	116.045	C4H5N2O2	3-Cyano-L-alanine	3	0	0	0	Negative
M113T460C02512	M113T460	C02512	117.048	C4H5N2O2	3-Cyano-L-alanine	4	0.363207	0	0.385066	Negative
M114T366C19911	M114T366	C19911	114.019	C4H4N1O3	Iminodiacetate	0	0.431306	0.354772	0.302785	Negative
M114T366C19911	M114T366	C19911	115.022	C4H4N1O3	Iminodiacetate	1	0.0115242	0.0135386	0	Negative
M114T366C19911	M114T366	C19911	116.025	C4H4N1O3	Iminodiacetate	2	0.0940873	0.103368	0.108996	Negative
M114T366C19911	M114T366	C19911	117.029	C4H4N1O3	Iminodiacetate	3	0.00982832	0	0.0226848	Negative
M114T366C19911	M114T366	C19911	118.032	C4H4N1O3	Iminodiacetate	4	0.453254	0.528322	0.565534	Negative
M114T298C00763	M114T298	C00763	114.055	C5H8N1O2	D-Proline	0	0.261297	0.260496	0.256831	Negative
M114T298C00763	M114T298	C00763	115.058	C5H8N1O2	D-Proline	1	0.00168723	0	0	Negative
M114T298C00763	M114T298	C00763	116.062	C5H8N1O2	D-Proline	2	0.0710305	0.0725364	0.0720847	Negative
M114T298C00763	M114T298	C00763	117.065	C5H8N1O2	D-Proline	3	0.0349373	0.0337574	0.0316687	Negative
M114T298C00763	M114T298	C00763	118.068	C5H8N1O2	D-Proline	4	0.0458058	0.0421564	0.042479	Negative
M114T298C00763	M114T298	C00763	119.072	C5H8N1O2	D-Proline	5	0.585242	0.591054	0.596936	Negative
M114T298C00148	M114T298	C00148	114.055	C5H8N1O2	L-Proline	0	0.261297	0.260496	0.256831	Negative
M114T298C00148	M114T298	C00148	115.058	C5H8N1O2	L-Proline	1	0.00168723	0	0	Negative
M114T298C00148	M114T298	C00148	116.062	C5H8N1O2	L-Proline	2	0.0710305	0.0725364	0.0720847	Negative
M114T298C00148	M114T298	C00148	117.065	C5H8N1O2	L-Proline	3	0.0349373	0.0337574	0.0316687	Negative
M114T298C00148	M114T298	C00148	118.068	C5H8N1O2	L-Proline	4	0.0458058	0.0421564	0.042479	Negative
M114T298C00148	M114T298	C00148	119.072	C5H8N1O2	L-Proline	5	0.585242	0.591054	0.596936	Negative
M114T205C00148	M114T205	C00148	114.055	C5H8N1O2	L-Proline	0	0.58303	0.102353	0.196539	Negative
M114T205C00148	M114T205	C00148	115.058	C5H8N1O2	L-Proline	1	0	0	0	Negative
M114T205C00148	M114T205	C00148	116.062	C5H8N1O2	L-Proline	2	0	0	0	Negative
M114T205C00148	M114T205	C00148	117.065	C5H8N1O2	L-Proline	3	0.41697	0.897647	0.803461	Negative
M114T205C00148	M114T205	C00148	118.068	C5H8N1O2	L-Proline	4	0	0	0	Negative
M114T205C00148	M114T205	C00148	119.072	C5H8N1O2	L-Proline	5	0	0	0	Negative
M114T205C00763	M114T205	C00763	114.055	C5H8N1O2	D-Proline	0	0.58303	0.102353	0.196539	Negative
M114T205C00763	M114T205	C00763	115.058	C5H8N1O2	D-Proline	1	0	0	0	Negative
M114T205C00763	M114T205	C00763	116.062	C5H8N1O2	D-Proline	2	0	0	0	Negative
M114T205C00763	M114T205	C00763	117.065	C5H8N1O2	D-Proline	3	0.41697	0.897647	0.803461	Negative
M114T205C00763	M114T205	C00763	118.068	C5H8N1O2	D-Proline	4	0	0	0	Negative
M114T205C00763	M114T205	C00763	119.072	C5H8N1O2	D-Proline	5	0	0	0	Negative
M115T208C01384	M115T208	C01384	115.003	C4H3O4	Maleic acid	0	0.784715	0.451892	0.365868	Negative
M115T208C01384	M115T208	C01384	116.006	C4H3O4	Maleic acid	1	0.0350873	0.0233987	0.140588	Negative
M115T208C01384	M115T208	C01384	117.009	C4H3O4	Maleic acid	2	0.130037	0.399778	0.270443	Negative
M115T208C01384	M115T208	C01384	118.013	C4H3O4	Maleic acid	3	0.0501601	0.124932	0.223101	Negative
M115T208C01384	M115T208	C01384	119.016	C4H3O4	Maleic acid	4	0	0	0	Negative
M116T295C00441	M116T295	C00441	116.034	C4H6N1O3	L-Aspartate 4-semialdehyde	0	0.164229	0.24476	0.184915	Negative
M116T295C00441	M116T295	C00441	117.038	C4H6N1O3	L-Aspartate 4-semialdehyde	1	0	0	0	Negative
M116T295C00441	M116T295	C00441	118.041	C4H6N1O3	L-Aspartate 4-semialdehyde	2	0.686693	0.662837	0.688335	Negative
M116T295C00441	M116T295	C00441	119.044	C4H6N1O3	L-Aspartate 4-semialdehyde	3	0.00916382	0	0	Negative
M116T295C00441	M116T295	C00441	120.048	C4H6N1O3	L-Aspartate 4-semialdehyde	4	0.139915	0.092403	0.12675	Negative
M116T295C03508	M116T295	C03508	116.034	C4H6N1O3	L-2-Amino-3-oxobutanoic acid	0	0.164229	0.24476	0.184915	Negative
M116T295C03508	M116T295	C03508	117.038	C4H6N1O3	L-2-Amino-3-oxobutanoic acid	1	0	0	0	Negative
M116T295C03508	M116T295	C03508	118.041	C4H6N1O3	L-2-Amino-3-oxobutanoic acid	2	0.686693	0.662837	0.688335	Negative
M116T295C03508	M116T295	C03508	119.044	C4H6N1O3	L-2-Amino-3-oxobutanoic acid	3	0.00916382	0	0	Negative
M116T295C03508	M116T295	C03508	120.048	C4H6N1O3	L-2-Amino-3-oxobutanoic acid	4	0.139915	0.092403	0.12675	Negative
M117T383C00042	M117T383	C00042	117.018	C4H5O4	Succinate	0	0.243317	0.232887	0.218013	Negative
M117T383C00042	M117T383	C00042	118.022	C4H5O4	Succinate	1	0	0	0	Negative
M117T383C00042	M117T383	C00042	119.025	C4H5O4	Succinate	2	0.0928098	0.114822	0.136832	Negative
M117T383C00042	M117T383	C00042	120.028	C4H5O4	Succinate	3	0.0544791	0.0507284	0.0512038	Negative
M117T383C00042	M117T383	C00042	121.032	C4H5O4	Succinate	4	0.609394	0.601562	0.593951	Negative
M119T289C02022	M119T289	C02022	119.034	C4H7O4	D-Erythrulose	0	0	0	0	Negative
M119T289C02022	M119T289	C02022	120.037	C4H7O4	D-Erythrulose	1	0	0	0	Negative
M119T289C02022	M119T289	C02022	121.041	C4H7O4	D-Erythrulose	2	0	0	0	Negative
M119T289C02022	M119T289	C02022	122.044	C4H7O4	D-Erythrulose	3	0	0	0	Negative
M119T289C02022	M119T289	C02022	123.047	C4H7O4	D-Erythrulose	4	1	1	1	Negative
M119T289C02045	M119T289	C02045	119.034	C4H7O4	L-Erythrulose	0	0	0	0	Negative
M119T289C02045	M119T289	C02045	120.037	C4H7O4	L-Erythrulose	1	0	0	0	Negative
M119T289C02045	M119T289	C02045	121.041	C4H7O4	L-Erythrulose	2	0	0	0	Negative
M119T289C02045	M119T289	C02045	122.044	C4H7O4	L-Erythrulose	3	0	0	0	Negative
M119T289C02045	M119T289	C02045	123.047	C4H7O4	L-Erythrulose	4	1	1	1	Negative
M121T125C00180	M121T125	C00180	121.028	C7H5O2	Benzoate	0	0.972955	0.96193	0.921584	Negative
M121T125C00180	M121T125	C00180	122.032	C7H5O2	Benzoate	1	0.0167841	0	0.00605793	Negative
M121T125C00180	M121T125	C00180	123.035	C7H5O2	Benzoate	2	0	0	0	Negative
M121T125C00180	M121T125	C00180	124.038	C7H5O2	Benzoate	3	0	0	0	Negative
M121T125C00180	M121T125	C00180	125.042	C7H5O2	Benzoate	4	0.0102608	0.0115864	0.0469684	Negative
M121T125C00180	M121T125	C00180	126.045	C7H5O2	Benzoate	5	0	0	0	Negative
M121T125C00180	M121T125	C00180	127.049	C7H5O2	Benzoate	6	0	0	0	Negative
M121T125C00180	M121T125	C00180	128.052	C7H5O2	Benzoate	7	0	0.0264833	0.0253898	Negative
M125T361_2C00178	M125T361_2	C00178	125.035	C5H5N2O2	Thymine	0	0.382083	0.0283575	0.0299482	Negative
M125T361_2C00178	M125T361_2	C00178	126.038	C5H5N2O2	Thymine	1	0	0	0	Negative
M125T361_2C00178	M125T361_2	C00178	127.041	C5H5N2O2	Thymine	2	0	0.898415	0.902072	Negative
M125T361_2C00178	M125T361_2	C00178	128.045	C5H5N2O2	Thymine	3	0	0	0	Negative
M125T361_2C00178	M125T361_2	C00178	129.048	C5H5N2O2	Thymine	4	0	0	0	Negative
M125T361_2C00178	M125T361_2	C00178	130.051	C5H5N2O2	Thymine	5	0.617917	0.0732274	0.0679796	Negative
M127T361_2C00906	M127T361_2	C00906	127.05	C5H7N2O2	5,6-Dihydrothymine	0	0.306177	0.292633	0.296564	Negative
M127T361_2C00906	M127T361_2	C00906	128.054	C5H7N2O2	5,6-Dihydrothymine	1	0.00243947	0	0	Negative
M127T361_2C00906	M127T361_2	C00906	129.057	C5H7N2O2	5,6-Dihydrothymine	2	0.0126548	0.0158247	0.0136714	Negative
M127T361_2C00906	M127T361_2	C00906	130.06	C5H7N2O2	5,6-Dihydrothymine	3	0.023677	0.022842	0.0211244	Negative
M127T361_2C00906	M127T361_2	C00906	131.064	C5H7N2O2	5,6-Dihydrothymine	4	0.00504939	0.00251419	0.00329495	Negative
M127T361_2C00906	M127T361_2	C00906	132.067	C5H7N2O2	5,6-Dihydrothymine	5	0.650002	0.666186	0.665345	Negative
M128T332C02237	M128T332	C02237	128.034	C5H6N1O3	5-Oxo-D-proline	0	0	0	0	Negative
M128T332C02237	M128T332	C02237	129.038	C5H6N1O3	5-Oxo-D-proline	1	0	0	0	Negative
M128T332C02237	M128T332	C02237	130.041	C5H6N1O3	5-Oxo-D-proline	2	0	0	0	Negative
M128T332C02237	M128T332	C02237	131.044	C5H6N1O3	5-Oxo-D-proline	3	1	1	1	Negative
M128T332C02237	M128T332	C02237	132.048	C5H6N1O3	5-Oxo-D-proline	4	0	0	0	Negative
M128T332C02237	M128T332	C02237	133.051	C5H6N1O3	5-Oxo-D-proline	5	0	0	0	Negative
M128T332C04282	M128T332	C04282	128.034	C5H6N1O3	1-Pyrroline-4-hydroxy-2-carboxylate	0	0	0	0	Negative
M128T332C04282	M128T332	C04282	129.038	C5H6N1O3	1-Pyrroline-4-hydroxy-2-carboxylate	1	0	0	0	Negative
M128T332C04282	M128T332	C04282	130.041	C5H6N1O3	1-Pyrroline-4-hydroxy-2-carboxylate	2	0	0	0	Negative
M128T332C04282	M128T332	C04282	131.044	C5H6N1O3	1-Pyrroline-4-hydroxy-2-carboxylate	3	1	1	1	Negative
M128T332C04282	M128T332	C04282	132.048	C5H6N1O3	1-Pyrroline-4-hydroxy-2-carboxylate	4	0	0	0	Negative
M128T332C04282	M128T332	C04282	133.051	C5H6N1O3	1-Pyrroline-4-hydroxy-2-carboxylate	5	0	0	0	Negative
M128T332C01877	M128T332	C01877	128.034	C5H6N1O3	4-Oxoproline	0	0	0	0	Negative
M128T332C01877	M128T332	C01877	129.038	C5H6N1O3	4-Oxoproline	1	0	0	0	Negative
M128T332C01877	M128T332	C01877	130.041	C5H6N1O3	4-Oxoproline	2	0	0	0	Negative
M128T332C01877	M128T332	C01877	131.044	C5H6N1O3	4-Oxoproline	3	1	1	1	Negative
M128T332C01877	M128T332	C01877	132.048	C5H6N1O3	4-Oxoproline	4	0	0	0	Negative
M128T332C01877	M128T332	C01877	133.051	C5H6N1O3	4-Oxoproline	5	0	0	0	Negative
M128T332C04281	M128T332	C04281	128.034	C5H6N1O3	L-1-Pyrroline-3-hydroxy-5-carboxylate	0	0	0	0	Negative
M128T332C04281	M128T332	C04281	129.038	C5H6N1O3	L-1-Pyrroline-3-hydroxy-5-carboxylate	1	0	0	0	Negative
M128T332C04281	M128T332	C04281	130.041	C5H6N1O3	L-1-Pyrroline-3-hydroxy-5-carboxylate	2	0	0	0	Negative
M128T332C04281	M128T332	C04281	131.044	C5H6N1O3	L-1-Pyrroline-3-hydroxy-5-carboxylate	3	1	1	1	Negative
M128T332C04281	M128T332	C04281	132.048	C5H6N1O3	L-1-Pyrroline-3-hydroxy-5-carboxylate	4	0	0	0	Negative
M128T332C04281	M128T332	C04281	133.051	C5H6N1O3	L-1-Pyrroline-3-hydroxy-5-carboxylate	5	0	0	0	Negative
M128T292C01879	M128T292	C01879	128.034	C5H6N1O3	Pidolic acid	0	0.322943	0.305639	0.316574	Negative
M128T292C01879	M128T292	C01879	129.038	C5H6N1O3	Pidolic acid	1	0	0	0	Negative
M128T292C01879	M128T292	C01879	130.041	C5H6N1O3	Pidolic acid	2	0.0181556	0.0203966	0.022567	Negative
M128T292C01879	M128T292	C01879	131.044	C5H6N1O3	Pidolic acid	3	0.0094044	0.0102614	0.0100959	Negative
M128T292C01879	M128T292	C01879	132.048	C5H6N1O3	Pidolic acid	4	0.00606417	0.00587025	0.00644757	Negative
M128T292C01879	M128T292	C01879	133.051	C5H6N1O3	Pidolic acid	5	0.643432	0.657832	0.644316	Negative
M129T232C20254	M129T232	C20254	129.029	C4H5N2O3	Ureidoacrylate	0	0.359832	0.360764	0.367489	Negative
M129T232C20254	M129T232	C20254	130.033	C4H5N2O3	Ureidoacrylate	1	0.00225611	0.0109233	0.00319991	Negative
M129T232C20254	M129T232	C20254	131.036	C4H5N2O3	Ureidoacrylate	2	0.130055	0.132164	0.119238	Negative
M129T232C20254	M129T232	C20254	132.04	C4H5N2O3	Ureidoacrylate	3	0.105942	0.150042	0.130551	Negative
M129T232C20254	M129T232	C20254	133.043	C4H5N2O3	Ureidoacrylate	4	0.401916	0.346106	0.379522	Negative
M131T382C00152	M131T382	C00152	131.045	C4H7N2O3	L-Asparagine	0	0.0565176	0.0572515	0.0634274	Negative
M131T382C00152	M131T382	C00152	132.048	C4H7N2O3	L-Asparagine	1	0.098679	0.0964974	0.100183	Negative
M131T382C00152	M131T382	C00152	133.052	C4H7N2O3	L-Asparagine	2	0.777297	0.792991	0.778491	Negative
M131T382C00152	M131T382	C00152	134.055	C4H7N2O3	L-Asparagine	3	0	0	0	Negative
M131T382C00152	M131T382	C00152	135.059	C4H7N2O3	L-Asparagine	4	0.0675066	0.0532601	0.0578983	Negative
M131T366_2C00152	M131T366_2	C00152	131.045	C4H7N2O3	L-Asparagine	0	0.313018	0.263593	0.272114	Negative
M131T366_2C00152	M131T366_2	C00152	132.048	C4H7N2O3	L-Asparagine	1	0	0	0	Negative
M131T366_2C00152	M131T366_2	C00152	133.052	C4H7N2O3	L-Asparagine	2	0.178486	0.168135	0.165501	Negative
M131T366_2C00152	M131T366_2	C00152	134.055	C4H7N2O3	L-Asparagine	3	0.0778466	0.109709	0.113418	Negative
M131T366_2C00152	M131T366_2	C00152	135.059	C4H7N2O3	L-Asparagine	4	0.430649	0.458563	0.448966	Negative
M132T414C00402	M132T414	C00402	132.029	C4H6N1O4	D-Aspartate	0	0.257982	0.184525	0.164352	Negative
M132T414C00402	M132T414	C00402	133.032	C4H6N1O4	D-Aspartate	1	0	0	0	Negative
M132T414C00402	M132T414	C00402	134.036	C4H6N1O4	D-Aspartate	2	0.0988115	0.0996074	0.0929227	Negative
M132T414C00402	M132T414	C00402	135.039	C4H6N1O4	D-Aspartate	3	0.118594	0.125243	0.131266	Negative
M132T414C00402	M132T414	C00402	136.043	C4H6N1O4	D-Aspartate	4	0.524613	0.590625	0.61146	Negative
M132T414C00049	M132T414	C00049	132.029	C4H6N1O4	L-Aspartate	0	0.257982	0.184525	0.164352	Negative
M132T414C00049	M132T414	C00049	133.032	C4H6N1O4	L-Aspartate	1	0	0	0	Negative
M132T414C00049	M132T414	C00049	134.036	C4H6N1O4	L-Aspartate	2	0.0988115	0.0996074	0.0929227	Negative
M132T414C00049	M132T414	C00049	135.039	C4H6N1O4	L-Aspartate	3	0.118594	0.125243	0.131266	Negative
M132T414C00049	M132T414	C00049	136.043	C4H6N1O4	L-Aspartate	4	0.524613	0.590625	0.61146	Negative
M132T398C00402	M132T398	C00402	132.029	C4H6N1O4	D-Aspartate	0	0.261387	0.226658	0.229342	Negative
M132T398C00402	M132T398	C00402	133.032	C4H6N1O4	D-Aspartate	1	0.00205411	0.00790465	0.00630916	Negative
M132T398C00402	M132T398	C00402	134.036	C4H6N1O4	D-Aspartate	2	0.0788908	0.096783	0.116976	Negative
M132T398C00402	M132T398	C00402	135.039	C4H6N1O4	D-Aspartate	3	0.14496	0.123328	0.117133	Negative
M132T398C00402	M132T398	C00402	136.043	C4H6N1O4	D-Aspartate	4	0.512708	0.545326	0.53024	Negative
M132T398C00049	M132T398	C00049	132.029	C4H6N1O4	L-Aspartate	0	0.261387	0.226658	0.229342	Negative
M132T398C00049	M132T398	C00049	133.032	C4H6N1O4	L-Aspartate	1	0.00205411	0.00790465	0.00630916	Negative
M132T398C00049	M132T398	C00049	134.036	C4H6N1O4	L-Aspartate	2	0.0788908	0.096783	0.116976	Negative
M132T398C00049	M132T398	C00049	135.039	C4H6N1O4	L-Aspartate	3	0.14496	0.123328	0.117133	Negative
M132T398C00049	M132T398	C00049	136.043	C4H6N1O4	L-Aspartate	4	0.512708	0.545326	0.53024	Negative
M133T401C00149	M133T401	C00149	133.013	C4H5O5	(S)-Malate	0	0.249475	0.194438	0.183494	Negative
M133T401C00149	M133T401	C00149	134.017	C4H5O5	(S)-Malate	1	0.00704668	0.0067273	0.00799577	Negative
M133T401C00149	M133T401	C00149	135.02	C4H5O5	(S)-Malate	2	0.0947946	0.101294	0.0973195	Negative
M133T401C00149	M133T401	C00149	136.023	C4H5O5	(S)-Malate	3	0.103742	0.120606	0.116272	Negative
M133T401C00149	M133T401	C00149	137.027	C4H5O5	(S)-Malate	4	0.544941	0.576935	0.594919	Negative
M133T427C00149	M133T427	C00149	133.013	C4H5O5	(S)-Malate	0	0	0.245242	0.174567	Negative
M133T427C00149	M133T427	C00149	134.017	C4H5O5	(S)-Malate	1	0	0	0	Negative
M133T427C00149	M133T427	C00149	135.02	C4H5O5	(S)-Malate	2	0	0.0678333	0.0849355	Negative
M133T427C00149	M133T427	C00149	136.023	C4H5O5	(S)-Malate	3	0	0.0845694	0.125957	Negative
M133T427C00149	M133T427	C00149	137.027	C4H5O5	(S)-Malate	4	0	0.602355	0.61454	Negative
M133T455C00149	M133T455	C00149	133.013	C4H5O5	(S)-Malate	0	0.762669	0.224336	0.2008	Negative
M133T455C00149	M133T455	C00149	134.017	C4H5O5	(S)-Malate	1	0	0	0	Negative
M133T455C00149	M133T455	C00149	135.02	C4H5O5	(S)-Malate	2	0.237331	0.0843448	0.0810051	Negative
M133T455C00149	M133T455	C00149	136.023	C4H5O5	(S)-Malate	3	0	0.0541527	0.0887639	Negative
M133T455C00149	M133T455	C00149	137.027	C4H5O5	(S)-Malate	4	0	0.637166	0.629431	Negative
M134T475C06056	M134T475	C06056	134.045	C4H8N1O4	4-Hydroxy-L-threonine	0	0	0.622227	0.702302	Negative
M134T475C06056	M134T475	C06056	135.048	C4H8N1O4	4-Hydroxy-L-threonine	1	0.757274	0.282333	0.236918	Negative
M134T475C06056	M134T475	C06056	136.051	C4H8N1O4	4-Hydroxy-L-threonine	2	0.242726	0.0954398	0.0607797	Negative
M134T475C06056	M134T475	C06056	137.055	C4H8N1O4	4-Hydroxy-L-threonine	3	0	0	0	Negative
M134T475C06056	M134T475	C06056	138.058	C4H8N1O4	4-Hydroxy-L-threonine	4	0	0	0	Negative
M134T154C00147	M134T154	C00147	134.046	C5H4N5	Adenine	0	0.624678	0.609311	0.629111	Negative
M134T154C00147	M134T154	C00147	135.049	C5H4N5	Adenine	1	0.258698	0.249143	0.240021	Negative
M134T154C00147	M134T154	C00147	136.053	C5H4N5	Adenine	2	0.0895699	0.103637	0.0968585	Negative
M134T154C00147	M134T154	C00147	137.056	C5H4N5	Adenine	3	0.0270537	0.0255846	0.02184	Negative
M134T154C00147	M134T154	C00147	138.06	C5H4N5	Adenine	4	0	0.0123241	0.0121696	Negative
M134T154C00147	M134T154	C00147	139.063	C5H4N5	Adenine	5	0	0	0	Negative
M135T315C01620	M135T315	C01620	135.029	C4H7O5	Threonate	0	0.0461084	0.0318688	0.0379155	Negative
M135T315C01620	M135T315	C01620	136.032	C4H7O5	Threonate	1	0	0	0	Negative
M135T315C01620	M135T315	C01620	137.036	C4H7O5	Threonate	2	0	0	0	Negative
M135T315C01620	M135T315	C01620	138.039	C4H7O5	Threonate	3	0.00921872	0.0198602	0.00996453	Negative
M135T315C01620	M135T315	C01620	139.042	C4H7O5	Threonate	4	0.944673	0.948271	0.95212	Negative
M136T101C00108	M136T101	C00108	136.039	C7H6N1O2	Anthranilate	0	0.969476	0.973586	1	Negative
M136T101C00108	M136T101	C00108	137.043	C7H6N1O2	Anthranilate	1	0	0	0	Negative
M136T101C00108	M136T101	C00108	138.046	C7H6N1O2	Anthranilate	2	0	0	0	Negative
M136T101C00108	M136T101	C00108	139.049	C7H6N1O2	Anthranilate	3	0	0	0	Negative
M136T101C00108	M136T101	C00108	140.053	C7H6N1O2	Anthranilate	4	0	0	0	Negative
M136T101C00108	M136T101	C00108	141.056	C7H6N1O2	Anthranilate	5	0.0305241	0.0264144	0	Negative
M136T101C00108	M136T101	C00108	142.059	C7H6N1O2	Anthranilate	6	0	0	0	Negative
M136T101C00108	M136T101	C00108	143.063	C7H6N1O2	Anthranilate	7	0	0	0	Negative
M144T265C00940	M144T265	C00940	144.029	C5H6N1O4	2-Oxoglutaramate	0	0.926782	0.0823226	0.368965	Negative
M144T265C00940	M144T265	C00940	145.032	C5H6N1O4	2-Oxoglutaramate	1	1.24523e-17	0	0	Negative
M144T265C00940	M144T265	C00940	146.036	C5H6N1O4	2-Oxoglutaramate	2	1.38248e-33	0	0	Negative
M144T265C00940	M144T265	C00940	147.039	C5H6N1O4	2-Oxoglutaramate	3	0.0732175	0	0	Negative
M144T265C00940	M144T265	C00940	148.043	C5H6N1O4	2-Oxoglutaramate	4	0	0	0	Negative
M144T265C00940	M144T265	C00940	149.046	C5H6N1O4	2-Oxoglutaramate	5	0	0.917677	0.631035	Negative
M144T265C05572	M144T265	C05572	144.029	C5H6N1O4	4-Oxoglutaramate	0	0.926782	0.0823226	0.368965	Negative
M144T265C05572	M144T265	C05572	145.032	C5H6N1O4	4-Oxoglutaramate	1	1.24523e-17	0	0	Negative
M144T265C05572	M144T265	C05572	146.036	C5H6N1O4	4-Oxoglutaramate	2	1.38248e-33	0	0	Negative
M144T265C05572	M144T265	C05572	147.039	C5H6N1O4	4-Oxoglutaramate	3	0.0732175	0	0	Negative
M144T265C05572	M144T265	C05572	148.043	C5H6N1O4	4-Oxoglutaramate	4	0	0	0	Negative
M144T265C05572	M144T265	C05572	149.046	C5H6N1O4	4-Oxoglutaramate	5	0	0.917677	0.631035	Negative
M144T287C05947	M144T287	C05947	144.029	C5H6N1O4	L-erythro-4-Hydroxyglutamate	0	0.680447	0.451806	0.489756	Negative
M144T287C05947	M144T287	C05947	145.032	C5H6N1O4	L-erythro-4-Hydroxyglutamate	1	0.0288286	0	0	Negative
M144T287C05947	M144T287	C05947	146.036	C5H6N1O4	L-erythro-4-Hydroxyglutamate	2	5.62685e-18	0	0	Negative
M144T287C05947	M144T287	C05947	147.039	C5H6N1O4	L-erythro-4-Hydroxyglutamate	3	6.24706e-34	0	0	Negative
M144T287C05947	M144T287	C05947	148.043	C5H6N1O4	L-erythro-4-Hydroxyglutamate	4	0.290725	0	0.0433863	Negative
M144T287C05947	M144T287	C05947	149.046	C5H6N1O4	L-erythro-4-Hydroxyglutamate	5	0	0.548194	0.466858	Negative
M145T366C00026	M145T366	C00026	145.013	C5H5O5	2-Oxoglutarate	0	0.225926	0.197461	0.19273	Negative
M145T366C00026	M145T366	C00026	146.017	C5H5O5	2-Oxoglutarate	1	0	0	0	Negative
M145T366C00026	M145T366	C00026	147.02	C5H5O5	2-Oxoglutarate	2	0.0891959	0.104227	0.10832	Negative
M145T366C00026	M145T366	C00026	148.023	C5H5O5	2-Oxoglutarate	3	0.0790327	0.0764617	0.0495186	Negative
M145T366C00026	M145T366	C00026	149.027	C5H5O5	2-Oxoglutarate	4	0.114435	0.101508	0.104043	Negative
M145T366C00026	M145T366	C00026	150.03	C5H5O5	2-Oxoglutarate	5	0.49141	0.520343	0.545388	Negative
M145T361_2C00819	M145T361_2	C00819	145.061	C5H9N2O3	D-Glutamine	0	0.295531	0.288069	0.281415	Negative
M145T361_2C00819	M145T361_2	C00819	146.064	C5H9N2O3	D-Glutamine	1	0	0	0	Negative
M145T361_2C00819	M145T361_2	C00819	147.067	C5H9N2O3	D-Glutamine	2	0.0135444	0.0149026	0.0134092	Negative
M145T361_2C00819	M145T361_2	C00819	148.071	C5H9N2O3	D-Glutamine	3	0.00688709	0.00740647	0.00693771	Negative
M145T361_2C00819	M145T361_2	C00819	149.074	C5H9N2O3	D-Glutamine	4	0.00235461	0.00263514	0.00310863	Negative
M145T361_2C00819	M145T361_2	C00819	150.078	C5H9N2O3	D-Glutamine	5	0.681683	0.686987	0.695129	Negative
M145T361_2C00064	M145T361_2	C00064	145.061	C5H9N2O3	L-Glutamine	0	0.295531	0.288069	0.281415	Negative
M145T361_2C00064	M145T361_2	C00064	146.064	C5H9N2O3	L-Glutamine	1	0	0	0	Negative
M145T361_2C00064	M145T361_2	C00064	147.067	C5H9N2O3	L-Glutamine	2	0.0135444	0.0149026	0.0134092	Negative
M145T361_2C00064	M145T361_2	C00064	148.071	C5H9N2O3	L-Glutamine	3	0.00688709	0.00740647	0.00693771	Negative
M145T361_2C00064	M145T361_2	C00064	149.074	C5H9N2O3	L-Glutamine	4	0.00235461	0.00263514	0.00310863	Negative
M145T361_2C00064	M145T361_2	C00064	150.078	C5H9N2O3	L-Glutamine	5	0.681683	0.686987	0.695129	Negative
M146T260C20253	M146T260	C20253	146.045	C5H8N1O4	Aminoacrylate	0	0.0374575	0.0411145	0.0353012	Negative
M146T260C20253	M146T260	C20253	147.048	C5H8N1O4	Aminoacrylate	1	0.0361038	0.02401	0.0326361	Negative
M146T260C20253	M146T260	C20253	148.051	C5H8N1O4	Aminoacrylate	2	0	0.00537278	0.00231056	Negative
M146T260C20253	M146T260	C20253	149.055	C5H8N1O4	Aminoacrylate	3	0.926439	0.929503	0.929752	Negative
M146T260C05941	M146T260	C05941	146.045	C5H8N1O4	2-Oxo-4-hydroxy-5-aminovalerate	0	0.0335117	0.0370042	0.0323419	Negative
M146T260C05941	M146T260	C05941	147.048	C5H8N1O4	2-Oxo-4-hydroxy-5-aminovalerate	1	0.0297416	0.0191448	0.0278084	Negative
M146T260C05941	M146T260	C05941	148.051	C5H8N1O4	2-Oxo-4-hydroxy-5-aminovalerate	2	0	0.0042513	0.00165066	Negative
M146T260C05941	M146T260	C05941	149.055	C5H8N1O4	2-Oxo-4-hydroxy-5-aminovalerate	3	0.828748	0.836476	0.851816	Negative
M146T260C05941	M146T260	C05941	150.058	C5H8N1O4	2-Oxo-4-hydroxy-5-aminovalerate	4	0.0111587	0.0119092	0.00999596	Negative
M146T260C05941	M146T260	C05941	151.062	C5H8N1O4	2-Oxo-4-hydroxy-5-aminovalerate	5	0.0968398	0.0912143	0.0763866	Negative
M146T260C02218	M146T260	C02218	146.045	C5H8N1O4	Dehydroalanine	0	0.0374575	0.0411145	0.0353012	Negative
M146T260C02218	M146T260	C02218	147.048	C5H8N1O4	Dehydroalanine	1	0.0361038	0.02401	0.0326361	Negative
M146T260C02218	M146T260	C02218	148.051	C5H8N1O4	Dehydroalanine	2	0	0.00537278	0.00231056	Negative
M146T260C02218	M146T260	C02218	149.055	C5H8N1O4	Dehydroalanine	3	0.926439	0.929503	0.929752	Negative
M146T443C00025	M146T443	C00025	146.045	C5H8N1O4	L-Glutamate	0	1	0.889145	0.890027	Negative
M146T443C00025	M146T443	C00025	147.048	C5H8N1O4	L-Glutamate	1	0	0	0	Negative
M146T443C00025	M146T443	C00025	148.051	C5H8N1O4	L-Glutamate	2	0	0.110855	0.109973	Negative
M146T443C00025	M146T443	C00025	149.055	C5H8N1O4	L-Glutamate	3	0	0	0	Negative
M146T443C00025	M146T443	C00025	150.058	C5H8N1O4	L-Glutamate	4	0	0	0	Negative
M146T443C00025	M146T443	C00025	151.062	C5H8N1O4	L-Glutamate	5	0	0	0	Negative
M146T295C02218	M146T295	C02218	146.045	C5H8N1O4	Dehydroalanine	0	0.279354	0.281916	0.28867	Negative
M146T295C02218	M146T295	C02218	147.048	C5H8N1O4	Dehydroalanine	1	0.00805124	0.0100713	0.00828055	Negative
M146T295C02218	M146T295	C02218	148.051	C5H8N1O4	Dehydroalanine	2	0.642203	0.637425	0.638803	Negative
M146T295C02218	M146T295	C02218	149.055	C5H8N1O4	Dehydroalanine	3	0.0703918	0.0705883	0.0642458	Negative
M146T295C20253	M146T295	C20253	146.045	C5H8N1O4	Aminoacrylate	0	0.279354	0.281916	0.28867	Negative
M146T295C20253	M146T295	C20253	147.048	C5H8N1O4	Aminoacrylate	1	0.00805124	0.0100713	0.00828055	Negative
M146T295C20253	M146T295	C20253	148.051	C5H8N1O4	Aminoacrylate	2	0.642203	0.637425	0.638803	Negative
M146T295C20253	M146T295	C20253	149.055	C5H8N1O4	Aminoacrylate	3	0.0703918	0.0705883	0.0642458	Negative
M146T391_2C00025	M146T391_2	C00025	146.045	C5H8N1O4	L-Glutamate	0	0.18944	0.151318	0.160466	Negative
M146T391_2C00025	M146T391_2	C00025	147.048	C5H8N1O4	L-Glutamate	1	0.00134596	0.00100697	0.001091	Negative
M146T391_2C00025	M146T391_2	C00025	148.051	C5H8N1O4	L-Glutamate	2	0.0756364	0.078874	0.0781733	Negative
M146T391_2C00025	M146T391_2	C00025	149.055	C5H8N1O4	L-Glutamate	3	0.0340798	0.0361861	0.0365853	Negative
M146T391_2C00025	M146T391_2	C00025	150.058	C5H8N1O4	L-Glutamate	4	0.0514395	0.0526624	0.0592206	Negative
M146T391_2C00025	M146T391_2	C00025	151.062	C5H8N1O4	L-Glutamate	5	0.648058	0.679953	0.664464	Negative
M146T247C20253	M146T247	C20253	146.045	C5H8N1O4	Aminoacrylate	0	0	0	0	Negative
M146T247C20253	M146T247	C20253	147.048	C5H8N1O4	Aminoacrylate	1	0	0.410936	0.0785533	Negative
M146T247C20253	M146T247	C20253	148.051	C5H8N1O4	Aminoacrylate	2	0	0	0	Negative
M146T247C20253	M146T247	C20253	149.055	C5H8N1O4	Aminoacrylate	3	1	0.589064	0.921447	Negative
M148T272C00073	M148T272	C00073	148.043	C5H10N1O2S1	L-Methionine	0	0.938883	0.942457	0.950023	Negative
M148T272C00073	M148T272	C00073	149.046	C5H10N1O2S1	L-Methionine	1	0	0.00167118	0.000145777	Negative
M148T272C00073	M148T272	C00073	150.049	C5H10N1O2S1	L-Methionine	2	0	0	0	Negative
M148T272C00073	M148T272	C00073	151.053	C5H10N1O2S1	L-Methionine	3	0	0	0	Negative
M148T272C00073	M148T272	C00073	152.056	C5H10N1O2S1	L-Methionine	4	0.0611167	0.0558719	0.0498316	Negative
M148T272C00073	M148T272	C00073	153.059	C5H10N1O2S1	L-Methionine	5	0	0	0	Negative
M151T230C00474	M151T230	C00474	151.06	C5H11O5	Ribitol	0	0.0442239	0.0555059	0.055097	Negative
M151T230C00474	M151T230	C00474	152.063	C5H11O5	Ribitol	1	0	0	0	Negative
M151T230C00474	M151T230	C00474	153.067	C5H11O5	Ribitol	2	0	0	0	Negative
M151T230C00474	M151T230	C00474	154.07	C5H11O5	Ribitol	3	0.0195863	0.0297878	0.0309236	Negative
M151T230C00474	M151T230	C00474	155.074	C5H11O5	Ribitol	4	0.0104341	0.00593696	0.0134093	Negative
M151T230C00474	M151T230	C00474	156.077	C5H11O5	Ribitol	5	0.925756	0.908769	0.90057	Negative
M151T230C00379	M151T230	C00379	151.06	C5H11O5	Xylitol	0	0.0442239	0.0555059	0.055097	Negative
M151T230C00379	M151T230	C00379	152.063	C5H11O5	Xylitol	1	0	0	0	Negative
M151T230C00379	M151T230	C00379	153.067	C5H11O5	Xylitol	2	0	0	0	Negative
M151T230C00379	M151T230	C00379	154.07	C5H11O5	Xylitol	3	0.0195863	0.0297878	0.0309236	Negative
M151T230C00379	M151T230	C00379	155.074	C5H11O5	Xylitol	4	0.0104341	0.00593696	0.0134093	Negative
M151T230C00379	M151T230	C00379	156.077	C5H11O5	Xylitol	5	0.925756	0.908769	0.90057	Negative
M153T266C00802	M153T266	C00802	152.991	C3H2N2O4Na1	Oxalureate	0	0.614226	0.571298	0.602033	Negative
M153T266C00802	M153T266	C00802	153.994	C3H2N2O4Na1	Oxalureate	1	0	0	0.000194269	Negative
M153T266C00802	M153T266	C00802	154.997	C3H2N2O4Na1	Oxalureate	2	0.00704624	0.0112879	0	Negative
M153T266C00802	M153T266	C00802	156.001	C3H2N2O4Na1	Oxalureate	3	0.378728	0.417414	0.397773	Negative
M155T227C00295	M155T227	C00295	155.009	C5H3N2O4	Orotate	0	0	0	0	Negative
M155T227C00295	M155T227	C00295	156.012	C5H3N2O4	Orotate	1	0	0	0	Negative
M155T227C00295	M155T227	C00295	157.015	C5H3N2O4	Orotate	2	0	0	0	Negative
M155T227C00295	M155T227	C00295	158.019	C5H3N2O4	Orotate	3	0	0.108783	0.150403	Negative
M155T227C00295	M155T227	C00295	159.022	C5H3N2O4	Orotate	4	1	0.891217	0.849597	Negative
M155T227C00295	M155T227	C00295	160.026	C5H3N2O4	Orotate	5	0	0	0	Negative
M157T261C19719	M157T261	C19719	157.061	C6H9N2O3	D-Alanyl-D-serine	0	0.261803	0.279855	0.289538	Negative
M157T261C19719	M157T261	C19719	158.064	C6H9N2O3	D-Alanyl-D-serine	1	0	0	0	Negative
M157T261C19719	M157T261	C19719	159.067	C6H9N2O3	D-Alanyl-D-serine	2	0	0	0	Negative
M157T261C19719	M157T261	C19719	160.071	C6H9N2O3	D-Alanyl-D-serine	3	0	0	0	Negative
M157T261C19719	M157T261	C19719	161.074	C6H9N2O3	D-Alanyl-D-serine	4	0	0	0	Negative
M157T261C19719	M157T261	C19719	162.078	C6H9N2O3	D-Alanyl-D-serine	5	0.738197	0.720145	0.710462	Negative
M157T261C19719	M157T261	C19719	163.081	C6H9N2O3	D-Alanyl-D-serine	6	0	0	0	Negative
M159T382C00322	M159T382	C00322	159.029	C6H7O5	2-Oxoadipate	0	1	0.955114	0.970284	Negative
M159T382C00322	M159T382	C00322	160.032	C6H7O5	2-Oxoadipate	1	0	0	0	Negative
M159T382C00322	M159T382	C00322	161.036	C6H7O5	2-Oxoadipate	2	0	0.0448859	0.0297158	Negative
M159T382C00322	M159T382	C00322	162.039	C6H7O5	2-Oxoadipate	3	0	0	0	Negative
M159T382C00322	M159T382	C00322	163.042	C6H7O5	2-Oxoadipate	4	0	0	0	Negative
M159T382C00322	M159T382	C00322	164.046	C6H7O5	2-Oxoadipate	5	0	0	0	Negative
M159T382C00322	M159T382	C00322	165.049	C6H7O5	2-Oxoadipate	6	0	0	0	Negative
M160T227C19694	M160T227	C19694	160.06	C6H10N1O4	D-Alanyl-(R)-lactate	0	0	0	0	Negative
M160T227C19694	M160T227	C19694	161.064	C6H10N1O4	D-Alanyl-(R)-lactate	1	0	0	0	Negative
M160T227C19694	M160T227	C19694	162.067	C6H10N1O4	D-Alanyl-(R)-lactate	2	0	0	0	Negative
M160T227C19694	M160T227	C19694	163.07	C6H10N1O4	D-Alanyl-(R)-lactate	3	0.0434653	0.0299921	0.0371681	Negative
M160T227C19694	M160T227	C19694	164.074	C6H10N1O4	D-Alanyl-(R)-lactate	4	0	0	0	Negative
M160T227C19694	M160T227	C19694	165.077	C6H10N1O4	D-Alanyl-(R)-lactate	5	0	0	0	Negative
M160T227C19694	M160T227	C19694	166.081	C6H10N1O4	D-Alanyl-(R)-lactate	6	0.956535	0.970008	0.962832	Negative
M160T227C03210	M160T227	C03210	160.06	C6H10N1O4	Alanopine	0	0	0	0	Negative
M160T227C03210	M160T227	C03210	161.064	C6H10N1O4	Alanopine	1	0	0	0	Negative
M160T227C03210	M160T227	C03210	162.067	C6H10N1O4	Alanopine	2	0	0	0	Negative
M160T227C03210	M160T227	C03210	163.07	C6H10N1O4	Alanopine	3	0.0434653	0.0299921	0.0371681	Negative
M160T227C03210	M160T227	C03210	164.074	C6H10N1O4	Alanopine	4	0	0	0	Negative
M160T227C03210	M160T227	C03210	165.077	C6H10N1O4	Alanopine	5	0	0	0	Negative
M160T227C03210	M160T227	C03210	166.081	C6H10N1O4	Alanopine	6	0.956535	0.970008	0.962832	Negative
M160T227C17581	M160T227	C17581	160.06	C6H10N1O4	3-Amino-2,3-dideoxy-scyllo-inosose	0	0	0	0	Negative
M160T227C17581	M160T227	C17581	161.064	C6H10N1O4	3-Amino-2,3-dideoxy-scyllo-inosose	1	0	0	0	Negative
M160T227C17581	M160T227	C17581	162.067	C6H10N1O4	3-Amino-2,3-dideoxy-scyllo-inosose	2	0	0	0	Negative
M160T227C17581	M160T227	C17581	163.07	C6H10N1O4	3-Amino-2,3-dideoxy-scyllo-inosose	3	0.0434653	0.0299921	0.0371681	Negative
M160T227C17581	M160T227	C17581	164.074	C6H10N1O4	3-Amino-2,3-dideoxy-scyllo-inosose	4	0	0	0	Negative
M160T227C17581	M160T227	C17581	165.077	C6H10N1O4	3-Amino-2,3-dideoxy-scyllo-inosose	5	0	0	0	Negative
M160T227C17581	M160T227	C17581	166.081	C6H10N1O4	3-Amino-2,3-dideoxy-scyllo-inosose	6	0.956535	0.970008	0.962832	Negative
M160T227C01077	M160T227	C01077	160.06	C6H10N1O4	O-Acetyl-L-homoserine	0	0	0	0	Negative
M160T227C01077	M160T227	C01077	161.064	C6H10N1O4	O-Acetyl-L-homoserine	1	0	0	0	Negative
M160T227C01077	M160T227	C01077	162.067	C6H10N1O4	O-Acetyl-L-homoserine	2	0	0	0	Negative
M160T227C01077	M160T227	C01077	163.07	C6H10N1O4	O-Acetyl-L-homoserine	3	0.0434653	0.0299921	0.0371681	Negative
M160T227C01077	M160T227	C01077	164.074	C6H10N1O4	O-Acetyl-L-homoserine	4	0	0	0	Negative
M160T227C01077	M160T227	C01077	165.077	C6H10N1O4	O-Acetyl-L-homoserine	5	0	0	0	Negative
M160T227C01077	M160T227	C01077	166.081	C6H10N1O4	O-Acetyl-L-homoserine	6	0.956535	0.970008	0.962832	Negative
M160T267C17234	M160T267	C17234	160.06	C6H10N1O4	2-Aminobut-2-enoate	0	0.349919	0.379243	0.354919	Negative
M160T267C17234	M160T267	C17234	161.064	C6H10N1O4	2-Aminobut-2-enoate	1	0	0	0.00246845	Negative
M160T267C17234	M160T267	C17234	162.067	C6H10N1O4	2-Aminobut-2-enoate	2	0.646382	0.620757	0.642613	Negative
M160T267C17234	M160T267	C17234	163.07	C6H10N1O4	2-Aminobut-2-enoate	3	0.00369861	0	0	Negative
M160T267C17234	M160T267	C17234	164.074	C6H10N1O4	2-Aminobut-2-enoate	4	0	0	0	Negative
M160T267C03210	M160T267	C03210	160.06	C6H10N1O4	Alanopine	0	0.349919	0.379243	0.354919	Negative
M160T267C03210	M160T267	C03210	161.064	C6H10N1O4	Alanopine	1	0	0	0.00246845	Negative
M160T267C03210	M160T267	C03210	162.067	C6H10N1O4	Alanopine	2	0.646382	0.620757	0.642613	Negative
M160T267C03210	M160T267	C03210	163.07	C6H10N1O4	Alanopine	3	0.00369861	0	0	Negative
M160T267C03210	M160T267	C03210	164.074	C6H10N1O4	Alanopine	4	0	0	0	Negative
M160T267C03210	M160T267	C03210	165.077	C6H10N1O4	Alanopine	5	0	0	0	Negative
M160T267C03210	M160T267	C03210	166.081	C6H10N1O4	Alanopine	6	0	0	0	Negative
M160T374C02207	M160T374	C02207	160.06	C6H10N1O4	beta-Alanopine	0	0	0	0	Negative
M160T374C02207	M160T374	C02207	161.064	C6H10N1O4	beta-Alanopine	1	0	0	0	Negative
M160T374C02207	M160T374	C02207	162.067	C6H10N1O4	beta-Alanopine	2	1	1	1	Negative
M160T374C02207	M160T374	C02207	163.07	C6H10N1O4	beta-Alanopine	3	0	0	0	Negative
M160T374C02207	M160T374	C02207	164.074	C6H10N1O4	beta-Alanopine	4	0	0	0	Negative
M160T374C02207	M160T374	C02207	165.077	C6H10N1O4	beta-Alanopine	5	0	0	0	Negative
M160T374C02207	M160T374	C02207	166.081	C6H10N1O4	beta-Alanopine	6	0	0	0	Negative
M160T374C01046	M160T374	C01046	160.06	C6H10N1O4	N-Methyl-L-glutamate	0	0	0	0	Negative
M160T374C01046	M160T374	C01046	161.064	C6H10N1O4	N-Methyl-L-glutamate	1	0	0	0	Negative
M160T374C01046	M160T374	C01046	162.067	C6H10N1O4	N-Methyl-L-glutamate	2	1	1	1	Negative
M160T374C01046	M160T374	C01046	163.07	C6H10N1O4	N-Methyl-L-glutamate	3	0	0	0	Negative
M160T374C01046	M160T374	C01046	164.074	C6H10N1O4	N-Methyl-L-glutamate	4	0	0	0	Negative
M160T374C01046	M160T374	C01046	165.077	C6H10N1O4	N-Methyl-L-glutamate	5	0	0	0	Negative
M160T374C01046	M160T374	C01046	166.081	C6H10N1O4	N-Methyl-L-glutamate	6	0	0	0	Negative
M160T374C01234	M160T374	C01234	160.06	C6H10N1O4	1-Aminocyclopropane-1-carboxylate	0	0	0	0	Negative
M160T374C01234	M160T374	C01234	161.064	C6H10N1O4	1-Aminocyclopropane-1-carboxylate	1	0	0	0	Negative
M160T374C01234	M160T374	C01234	162.067	C6H10N1O4	1-Aminocyclopropane-1-carboxylate	2	1	1	1	Negative
M160T374C01234	M160T374	C01234	163.07	C6H10N1O4	1-Aminocyclopropane-1-carboxylate	3	0	0	0	Negative
M160T374C01234	M160T374	C01234	164.074	C6H10N1O4	1-Aminocyclopropane-1-carboxylate	4	0	0	0	Negative
M160T374C01077	M160T374	C01077	160.06	C6H10N1O4	O-Acetyl-L-homoserine	0	0	0	0	Negative
M160T374C01077	M160T374	C01077	161.064	C6H10N1O4	O-Acetyl-L-homoserine	1	0	0	0	Negative
M160T374C01077	M160T374	C01077	162.067	C6H10N1O4	O-Acetyl-L-homoserine	2	1	1	1	Negative
M160T374C01077	M160T374	C01077	163.07	C6H10N1O4	O-Acetyl-L-homoserine	3	0	0	0	Negative
M160T374C01077	M160T374	C01077	164.074	C6H10N1O4	O-Acetyl-L-homoserine	4	0	0	0	Negative
M160T374C01077	M160T374	C01077	165.077	C6H10N1O4	O-Acetyl-L-homoserine	5	0	0	0	Negative
M160T374C01077	M160T374	C01077	166.081	C6H10N1O4	O-Acetyl-L-homoserine	6	0	0	0	Negative
M160T374C00956	M160T374	C00956	160.06	C6H10N1O4	L-2-Aminoadipate	0	0	0	0	Negative
M160T374C00956	M160T374	C00956	161.064	C6H10N1O4	L-2-Aminoadipate	1	0	0	0	Negative
M160T374C00956	M160T374	C00956	162.067	C6H10N1O4	L-2-Aminoadipate	2	1	1	1	Negative
M160T374C00956	M160T374	C00956	163.07	C6H10N1O4	L-2-Aminoadipate	3	0	0	0	Negative
M160T374C00956	M160T374	C00956	164.074	C6H10N1O4	L-2-Aminoadipate	4	0	0	0	Negative
M160T374C00956	M160T374	C00956	165.077	C6H10N1O4	L-2-Aminoadipate	5	0	0	0	Negative
M160T374C00956	M160T374	C00956	166.081	C6H10N1O4	L-2-Aminoadipate	6	0	0	0	Negative
M161T369C03761	M161T369	C03761	161.044	C6H9O5	3-Hydroxy-3-methylglutarate	0	0.0767114	0.0494412	0.0503896	Negative
M161T369C03761	M161T369	C03761	162.048	C6H9O5	3-Hydroxy-3-methylglutarate	1	0.0753896	0.0427966	0	Negative
M161T369C03761	M161T369	C03761	163.051	C6H9O5	3-Hydroxy-3-methylglutarate	2	0.040937	0.0555071	0.0568185	Negative
M161T369C03761	M161T369	C03761	164.055	C6H9O5	3-Hydroxy-3-methylglutarate	3	0	0	0	Negative
M161T369C03761	M161T369	C03761	165.058	C6H9O5	3-Hydroxy-3-methylglutarate	4	0.150214	0.163746	0.209887	Negative
M161T369C03761	M161T369	C03761	166.061	C6H9O5	3-Hydroxy-3-methylglutarate	5	0	0	0	Negative
M161T369C03761	M161T369	C03761	167.065	C6H9O5	3-Hydroxy-3-methylglutarate	6	0.656748	0.688509	0.682905	Negative
M162T182C05127	M162T182	C05127	162.043	C6H9N3K1	N-Methylhistamine	0	0.69049	0.611083	0.674511	Negative
M162T182C05127	M162T182	C05127	163.046	C6H9N3K1	N-Methylhistamine	1	0	0	0	Negative
M162T182C05127	M162T182	C05127	164.05	C6H9N3K1	N-Methylhistamine	2	0.238735	0.254527	0.221369	Negative
M162T182C05127	M162T182	C05127	165.053	C6H9N3K1	N-Methylhistamine	3	0.0707752	0.0844775	0.0686644	Negative
M162T182C05127	M162T182	C05127	166.056	C6H9N3K1	N-Methylhistamine	4	0	0	0	Negative
M162T182C05127	M162T182	C05127	167.06	C6H9N3K1	N-Methylhistamine	5	0	0	0	Negative
M162T182C05127	M162T182	C05127	168.063	C6H9N3K1	N-Methylhistamine	6	0	0.0499118	0.0354557	Negative
M162T182C02193	M162T182	C02193	162.04	C5H8N1O5	Pyruvate oxime	0	0.740869	0.709118	0.756732	Negative
M162T182C02193	M162T182	C02193	163.043	C5H8N1O5	Pyruvate oxime	1	0.00828532	0	0	Negative
M162T182C02193	M162T182	C02193	164.046	C5H8N1O5	Pyruvate oxime	2	0.250846	0.290882	0.243268	Negative
M162T182C02193	M162T182	C02193	165.05	C5H8N1O5	Pyruvate oxime	3	0	0	0	Negative
M164T288C00919	M164T288	C00919	164.038	C5H10N1O3S1	Choline sulfate	0	0.883778	0.840461	0.91907	Negative
M164T288C00919	M164T288	C00919	165.041	C5H10N1O3S1	Choline sulfate	1	0	0	0	Negative
M164T288C00919	M164T288	C00919	166.044	C5H10N1O3S1	Choline sulfate	2	0	0	0	Negative
M164T288C00919	M164T288	C00919	167.048	C5H10N1O3S1	Choline sulfate	3	0	0	0	Negative
M164T288C00919	M164T288	C00919	168.051	C5H10N1O3S1	Choline sulfate	4	0	0	0	Negative
M164T288C00919	M164T288	C00919	169.054	C5H10N1O3S1	Choline sulfate	5	0.116222	0.159539	0.0809301	Negative
M164T178C02647	M164T178	C02647	164.059	C5H11N3O1Cl1	4-Guanidinobutanal	0	1	0.773724	0	Negative
M164T178C02647	M164T178	C02647	165.062	C5H11N3O1Cl1	4-Guanidinobutanal	1	0	0	0	Negative
M164T178C02647	M164T178	C02647	166.065	C5H11N3O1Cl1	4-Guanidinobutanal	2	0	0	0	Negative
M164T178C02647	M164T178	C02647	167.069	C5H11N3O1Cl1	4-Guanidinobutanal	3	0	0	0	Negative
M164T178C02647	M164T178	C02647	168.072	C5H11N3O1Cl1	4-Guanidinobutanal	4	0	0.226276	1	Negative
M164T178C02647	M164T178	C02647	169.075	C5H11N3O1Cl1	4-Guanidinobutanal	5	0	0	0	Negative
M165T340C00502	M165T340	C00502	165.039	C5H9O6	D-Xylonate	0	0.151561	0.298489	0.278872	Negative
M165T340C00502	M165T340	C00502	166.043	C5H9O6	D-Xylonate	1	0.530042	0.248862	0.309686	Negative
M165T340C00502	M165T340	C00502	167.046	C5H9O6	D-Xylonate	2	0	0	0	Negative
M165T340C00502	M165T340	C00502	168.049	C5H9O6	D-Xylonate	3	0	0	0	Negative
M165T340C00502	M165T340	C00502	169.053	C5H9O6	D-Xylonate	4	0	0	0	Negative
M165T340C00502	M165T340	C00502	170.056	C5H9O6	D-Xylonate	5	0.318397	0.452649	0.411441	Negative
M165T340C00878	M165T340	C00878	165.039	C5H9O6	D-Arabinonate	0	0.151561	0.298489	0.278872	Negative
M165T340C00878	M165T340	C00878	166.043	C5H9O6	D-Arabinonate	1	0.530042	0.248862	0.309686	Negative
M165T340C00878	M165T340	C00878	167.046	C5H9O6	D-Arabinonate	2	0	0	0	Negative
M165T340C00878	M165T340	C00878	168.049	C5H9O6	D-Arabinonate	3	0	0	0	Negative
M165T340C00878	M165T340	C00878	169.053	C5H9O6	D-Arabinonate	4	0	0	0	Negative
M165T340C00878	M165T340	C00878	170.056	C5H9O6	D-Arabinonate	5	0.318397	0.452649	0.411441	Negative
M165T340C05411	M165T340	C05411	165.039	C5H9O6	L-Xylonate	0	0.151561	0.298489	0.278872	Negative
M165T340C05411	M165T340	C05411	166.043	C5H9O6	L-Xylonate	1	0.530042	0.248862	0.309686	Negative
M165T340C05411	M165T340	C05411	167.046	C5H9O6	L-Xylonate	2	0	0	0	Negative
M165T340C05411	M165T340	C05411	168.049	C5H9O6	L-Xylonate	3	0	0	0	Negative
M165T340C05411	M165T340	C05411	169.053	C5H9O6	L-Xylonate	4	0	0	0	Negative
M165T340C05411	M165T340	C05411	170.056	C5H9O6	L-Xylonate	5	0.318397	0.452649	0.411441	Negative
M165T340C05412	M165T340	C05412	165.039	C5H9O6	L-Lyxonate	0	0.151561	0.298489	0.278872	Negative
M165T340C05412	M165T340	C05412	166.043	C5H9O6	L-Lyxonate	1	0.530042	0.248862	0.309686	Negative
M165T340C05412	M165T340	C05412	167.046	C5H9O6	L-Lyxonate	2	0	0	0	Negative
M165T340C05412	M165T340	C05412	168.049	C5H9O6	L-Lyxonate	3	0	0	0	Negative
M165T340C05412	M165T340	C05412	169.053	C5H9O6	L-Lyxonate	4	0	0	0	Negative
M165T340C05412	M165T340	C05412	170.056	C5H9O6	L-Lyxonate	5	0.318397	0.452649	0.411441	Negative
M165T340C01685	M165T340	C01685	165.039	C5H9O6	D-Ribonate	0	0.151561	0.298489	0.278872	Negative
M165T340C01685	M165T340	C01685	166.043	C5H9O6	D-Ribonate	1	0.530042	0.248862	0.309686	Negative
M165T340C01685	M165T340	C01685	167.046	C5H9O6	D-Ribonate	2	0	0	0	Negative
M165T340C01685	M165T340	C01685	168.049	C5H9O6	D-Ribonate	3	0	0	0	Negative
M165T340C01685	M165T340	C01685	169.053	C5H9O6	D-Ribonate	4	0	0	0	Negative
M165T340C01685	M165T340	C01685	170.056	C5H9O6	D-Ribonate	5	0.318397	0.452649	0.411441	Negative
M168T361C13482	M168T361	C13482	168.042	C4H11N1O4P1	Phosphodimethylethanolamine	0	0.0294894	0.0310228	0.0275304	Negative
M168T361C13482	M168T361	C13482	169.045	C4H11N1O4P1	Phosphodimethylethanolamine	1	0	0	0	Negative
M168T361C13482	M168T361	C13482	170.049	C4H11N1O4P1	Phosphodimethylethanolamine	2	0.0153338	0.0146867	0.0124962	Negative
M168T361C13482	M168T361	C13482	171.052	C4H11N1O4P1	Phosphodimethylethanolamine	3	0.0186997	0.0309986	0.038119	Negative
M168T361C13482	M168T361	C13482	172.055	C4H11N1O4P1	Phosphodimethylethanolamine	4	0.936477	0.923292	0.921854	Negative
M169T305C20850	M169T305	C20850	169.058	C5H10N2O3Na1	N5-Hydroxy-L-ornithine	0	0.281269	0.37675	0.484346	Negative
M169T305C20850	M169T305	C20850	170.062	C5H10N2O3Na1	N5-Hydroxy-L-ornithine	1	0	0	0	Negative
M169T305C20850	M169T305	C20850	171.065	C5H10N2O3Na1	N5-Hydroxy-L-ornithine	2	0.577095	0.518084	0.515654	Negative
M169T305C20850	M169T305	C20850	172.068	C5H10N2O3Na1	N5-Hydroxy-L-ornithine	3	0	0	0	Negative
M169T305C20850	M169T305	C20850	173.072	C5H10N2O3Na1	N5-Hydroxy-L-ornithine	4	0	0	0	Negative
M169T305C20850	M169T305	C20850	174.075	C5H10N2O3Na1	N5-Hydroxy-L-ornithine	5	0.141636	0.105166	0	Negative
M170T331C03871	M170T331	C03871	170.045	C7H8N1O4	L-2-Amino-6-oxoheptanedioate	0	0.0745261	0.0507775	0.0563041	Negative
M170T331C03871	M170T331	C03871	171.048	C7H8N1O4	L-2-Amino-6-oxoheptanedioate	1	0	0	0	Negative
M170T331C03871	M170T331	C03871	172.051	C7H8N1O4	L-2-Amino-6-oxoheptanedioate	2	0	0.0157323	0.0216938	Negative
M170T331C03871	M170T331	C03871	173.055	C7H8N1O4	L-2-Amino-6-oxoheptanedioate	3	0.925474	0.93349	0.922002	Negative
M170T331C03871	M170T331	C03871	174.058	C7H8N1O4	L-2-Amino-6-oxoheptanedioate	4	0	0	0	Negative
M170T331C03871	M170T331	C03871	175.062	C7H8N1O4	L-2-Amino-6-oxoheptanedioate	5	0	0	0	Negative
M170T331C03871	M170T331	C03871	176.065	C7H8N1O4	L-2-Amino-6-oxoheptanedioate	6	0	0	0	Negative
M170T331C03871	M170T331	C03871	177.068	C7H8N1O4	L-2-Amino-6-oxoheptanedioate	7	0	0	0	Negative
M171T424C00093	M171T424	C00093	171.005	C3H8O6P1	sn-Glycerol 3-phosphate	0	0.11676	0.0686909	0.0633364	Negative
M171T424C00093	M171T424	C00093	172.009	C3H8O6P1	sn-Glycerol 3-phosphate	1	0.0185531	0.0134965	0.012128	Negative
M171T424C00093	M171T424	C00093	173.012	C3H8O6P1	sn-Glycerol 3-phosphate	2	0.00847144	0.0054862	0.00279854	Negative
M171T424C00093	M171T424	C00093	174.015	C3H8O6P1	sn-Glycerol 3-phosphate	3	0.856215	0.912326	0.921737	Negative
M171T372C00093	M171T372	C00093	171.005	C3H8O6P1	sn-Glycerol 3-phosphate	0	0.515615	0.535061	0.555204	Negative
M171T372C00093	M171T372	C00093	172.009	C3H8O6P1	sn-Glycerol 3-phosphate	1	0.0101867	0.0120899	0.0124784	Negative
M171T372C00093	M171T372	C00093	173.012	C3H8O6P1	sn-Glycerol 3-phosphate	2	0	0	0	Negative
M171T372C00093	M171T372	C00093	174.015	C3H8O6P1	sn-Glycerol 3-phosphate	3	0.474199	0.452849	0.432318	Negative
M171T408C00093	M171T408	C00093	171.005	C3H8O6P1	sn-Glycerol 3-phosphate	0	0.884027	0.854416	0.861187	Negative
M171T408C00093	M171T408	C00093	172.009	C3H8O6P1	sn-Glycerol 3-phosphate	1	0	0	0	Negative
M171T408C00093	M171T408	C00093	173.012	C3H8O6P1	sn-Glycerol 3-phosphate	2	0	0	0	Negative
M171T408C00093	M171T408	C00093	174.015	C3H8O6P1	sn-Glycerol 3-phosphate	3	0.115973	0.145584	0.138813	Negative
M171T332C05565	M171T332	C05565	171.04	C6H7N2O4	Hydantoin-5-propionate	0	0	0.006459	0.00268861	Negative
M171T332C05565	M171T332	C05565	172.043	C6H7N2O4	Hydantoin-5-propionate	1	0	0	0	Negative
M171T332C05565	M171T332	C05565	173.047	C6H7N2O4	Hydantoin-5-propionate	2	1	0.993541	0.997311	Negative
M171T332C05565	M171T332	C05565	174.05	C6H7N2O4	Hydantoin-5-propionate	3	0	0	0	Negative
M171T332C05565	M171T332	C05565	175.053	C6H7N2O4	Hydantoin-5-propionate	4	0	0	0	Negative
M171T332C05565	M171T332	C05565	176.057	C6H7N2O4	Hydantoin-5-propionate	5	0	0	0	Negative
M171T332C05565	M171T332	C05565	177.06	C6H7N2O4	Hydantoin-5-propionate	6	0	0	0	Negative
M172T270C17366	M172T270	C17366	172.06	C7H10N1O4	(2S,5S)-trans-Carboxymethylproline	0	0	0	0	Negative
M172T270C17366	M172T270	C17366	173.064	C7H10N1O4	(2S,5S)-trans-Carboxymethylproline	1	0	0	0	Negative
M172T270C17366	M172T270	C17366	174.067	C7H10N1O4	(2S,5S)-trans-Carboxymethylproline	2	0.141852	0	0.158273	Negative
M172T270C17366	M172T270	C17366	175.07	C7H10N1O4	(2S,5S)-trans-Carboxymethylproline	3	0	0	0	Negative
M172T270C17366	M172T270	C17366	176.074	C7H10N1O4	(2S,5S)-trans-Carboxymethylproline	4	0.148594	0	0.140894	Negative
M172T270C17366	M172T270	C17366	177.077	C7H10N1O4	(2S,5S)-trans-Carboxymethylproline	5	0.0671924	0	0.104845	Negative
M172T270C17366	M172T270	C17366	178.081	C7H10N1O4	(2S,5S)-trans-Carboxymethylproline	6	0.642361	0	0.595989	Negative
M172T270C17366	M172T270	C17366	179.084	C7H10N1O4	(2S,5S)-trans-Carboxymethylproline	7	0	0	0	Negative
M172T270C01250	M172T270	C01250	172.06	C7H10N1O4	N-Acetyl-L-glutamate 5-semialdehyde	0	0	0	0	Negative
M172T270C01250	M172T270	C01250	173.064	C7H10N1O4	N-Acetyl-L-glutamate 5-semialdehyde	1	0	0	0	Negative
M172T270C01250	M172T270	C01250	174.067	C7H10N1O4	N-Acetyl-L-glutamate 5-semialdehyde	2	0.141852	0	0.158273	Negative
M172T270C01250	M172T270	C01250	175.07	C7H10N1O4	N-Acetyl-L-glutamate 5-semialdehyde	3	0	0	0	Negative
M172T270C01250	M172T270	C01250	176.074	C7H10N1O4	N-Acetyl-L-glutamate 5-semialdehyde	4	0.148594	0	0.140894	Negative
M172T270C01250	M172T270	C01250	177.077	C7H10N1O4	N-Acetyl-L-glutamate 5-semialdehyde	5	0.0671924	0	0.104845	Negative
M172T270C01250	M172T270	C01250	178.081	C7H10N1O4	N-Acetyl-L-glutamate 5-semialdehyde	6	0.642361	0	0.595989	Negative
M172T270C01250	M172T270	C01250	179.084	C7H10N1O4	N-Acetyl-L-glutamate 5-semialdehyde	7	0	0	0	Negative
M173T435C00417	M173T435	C00417	173.008	C6H5O6	cis-Aconitate	0	0.0901266	0.0483209	0.0385918	Negative
M173T435C00417	M173T435	C00417	174.011	C6H5O6	cis-Aconitate	1	0.0247811	0.0141457	0.0103419	Negative
M173T435C00417	M173T435	C00417	175.015	C6H5O6	cis-Aconitate	2	0.174041	0.164714	0.179766	Negative
M173T435C00417	M173T435	C00417	176.018	C6H5O6	cis-Aconitate	3	0.0218915	0.0173716	0.0149796	Negative
M173T435C00417	M173T435	C00417	177.021	C6H5O6	cis-Aconitate	4	0.133348	0.114658	0.117349	Negative
M173T435C00417	M173T435	C00417	178.025	C6H5O6	cis-Aconitate	5	0.201163	0.209552	0.204083	Negative
M173T435C00417	M173T435	C00417	179.028	C6H5O6	cis-Aconitate	6	0.354649	0.431238	0.434888	Negative
M173T435C02341	M173T435	C02341	173.008	C6H5O6	trans-Aconitate	0	0.0901266	0.0483209	0.0385918	Negative
M173T435C02341	M173T435	C02341	174.011	C6H5O6	trans-Aconitate	1	0.0247811	0.0141457	0.0103419	Negative
M173T435C02341	M173T435	C02341	175.015	C6H5O6	trans-Aconitate	2	0.174041	0.164714	0.179766	Negative
M173T435C02341	M173T435	C02341	176.018	C6H5O6	trans-Aconitate	3	0.0218915	0.0173716	0.0149796	Negative
M173T435C02341	M173T435	C02341	177.021	C6H5O6	trans-Aconitate	4	0.133348	0.114658	0.117349	Negative
M173T435C02341	M173T435	C02341	178.025	C6H5O6	trans-Aconitate	5	0.201163	0.209552	0.204083	Negative
M173T435C02341	M173T435	C02341	179.028	C6H5O6	trans-Aconitate	6	0.354649	0.431238	0.434888	Negative
M173T308_2C00429	M173T308_2	C00429	173.056	C6H9N2O4	5,6-Dihydrouracil	0	0.82548	0.783406	0.805141	Negative
M173T308_2C00429	M173T308_2	C00429	174.059	C6H9N2O4	5,6-Dihydrouracil	1	0.0215102	0.0380492	0.0320358	Negative
M173T308_2C00429	M173T308_2	C00429	175.062	C6H9N2O4	5,6-Dihydrouracil	2	0.057948	0.0675026	0.0692452	Negative
M173T308_2C00429	M173T308_2	C00429	176.066	C6H9N2O4	5,6-Dihydrouracil	3	0	0	0	Negative
M173T308_2C00429	M173T308_2	C00429	177.069	C6H9N2O4	5,6-Dihydrouracil	4	0.0950618	0.111042	0.0935785	Negative
M174T391C01042	M174T391	C01042	174.04	C6H8N1O5	N-Acetyl-L-aspartate	0	0.291034	0.242957	0.248527	Negative
M174T391C01042	M174T391	C01042	175.043	C6H8N1O5	N-Acetyl-L-aspartate	1	0.00145843	0	0	Negative
M174T391C01042	M174T391	C01042	176.046	C6H8N1O5	N-Acetyl-L-aspartate	2	0.142131	0.153907	0.153261	Negative
M174T391C01042	M174T391	C01042	177.05	C6H8N1O5	N-Acetyl-L-aspartate	3	0.0125731	0.0135999	0.0128525	Negative
M174T391C01042	M174T391	C01042	178.053	C6H8N1O5	N-Acetyl-L-aspartate	4	0.101065	0.105941	0.108216	Negative
M174T391C01042	M174T391	C01042	179.056	C6H8N1O5	N-Acetyl-L-aspartate	5	0.0789159	0.0854239	0.0856311	Negative
M174T391C01042	M174T391	C01042	180.06	C6H8N1O5	N-Acetyl-L-aspartate	6	0.372822	0.398171	0.391513	Negative
M175T267C17206	M175T267	C17206	174.99	C5H4N2O3Cl1	Uracil 5-carbaldehyde	0	0.875346	1	0.806408	Negative
M175T267C17206	M175T267	C17206	175.994	C5H4N2O3Cl1	Uracil 5-carbaldehyde	1	0.124654	0	0.193592	Negative
M175T267C17206	M175T267	C17206	176.997	C5H4N2O3Cl1	Uracil 5-carbaldehyde	2	0	0	0	Negative
M175T267C17206	M175T267	C17206	178.001	C5H4N2O3Cl1	Uracil 5-carbaldehyde	3	0	0	0	Negative
M175T267C17206	M175T267	C17206	179.004	C5H4N2O3Cl1	Uracil 5-carbaldehyde	4	0	0	0	Negative
M175T267C17206	M175T267	C17206	180.007	C5H4N2O3Cl1	Uracil 5-carbaldehyde	5	0	0	0	Negative
M175T267C06452	M175T267	C06452	174.992	C3H9O4P1Cl1	(S)-2-Hydroxypropylphosphonate	0	0.85401	1	0.788102	Negative
M175T267C06452	M175T267	C06452	175.996	C3H9O4P1Cl1	(S)-2-Hydroxypropylphosphonate	1	0.14599	0	0.211898	Negative
M175T267C06452	M175T267	C06452	176.999	C3H9O4P1Cl1	(S)-2-Hydroxypropylphosphonate	2	0	0	0	Negative
M175T267C06452	M175T267	C06452	178.002	C3H9O4P1Cl1	(S)-2-Hydroxypropylphosphonate	3	0	0	0	Negative
M175T366C03217	M175T366	C03217	175.024	C6H7O6	2-Hydroxy-3-oxoadipate	0	0	0	0	Negative
M175T366C03217	M175T366	C03217	176.027	C6H7O6	2-Hydroxy-3-oxoadipate	1	0	0	0	Negative
M175T366C03217	M175T366	C03217	177.03	C6H7O6	2-Hydroxy-3-oxoadipate	2	0	0	0	Negative
M175T366C03217	M175T366	C03217	178.034	C6H7O6	2-Hydroxy-3-oxoadipate	3	0	0	0	Negative
M175T366C03217	M175T366	C03217	179.037	C6H7O6	2-Hydroxy-3-oxoadipate	4	0	0	0	Negative
M175T366C03217	M175T366	C03217	180.04	C6H7O6	2-Hydroxy-3-oxoadipate	5	0	0	0	Negative
M175T366C03217	M175T366	C03217	181.044	C6H7O6	2-Hydroxy-3-oxoadipate	6	0	1	1	Negative
M175T366C06033	M175T366	C06033	175.024	C6H7O6	Parapyruvate	0	0	0	0	Negative
M175T366C06033	M175T366	C06033	176.027	C6H7O6	Parapyruvate	1	0	0	0	Negative
M175T366C06033	M175T366	C06033	177.03	C6H7O6	Parapyruvate	2	0	0	0	Negative
M175T366C06033	M175T366	C06033	178.034	C6H7O6	Parapyruvate	3	0	0	0	Negative
M175T366C06033	M175T366	C06033	179.037	C6H7O6	Parapyruvate	4	0	0	0	Negative
M175T366C06033	M175T366	C06033	180.04	C6H7O6	Parapyruvate	5	0	0	0	Negative
M175T366C06033	M175T366	C06033	181.044	C6H7O6	Parapyruvate	6	0	1	1	Negative
M175T366C04349	M175T366	C04349	175.024	C6H7O6	(4S)-4,6-Dihydroxy-2,5-dioxohexanoate	0	0	0	0	Negative
M175T366C04349	M175T366	C04349	176.027	C6H7O6	(4S)-4,6-Dihydroxy-2,5-dioxohexanoate	1	0	0	0	Negative
M175T366C04349	M175T366	C04349	177.03	C6H7O6	(4S)-4,6-Dihydroxy-2,5-dioxohexanoate	2	0	0	0	Negative
M175T366C04349	M175T366	C04349	178.034	C6H7O6	(4S)-4,6-Dihydroxy-2,5-dioxohexanoate	3	0	0	0	Negative
M175T366C04349	M175T366	C04349	179.037	C6H7O6	(4S)-4,6-Dihydroxy-2,5-dioxohexanoate	4	0	0	0	Negative
M175T366C04349	M175T366	C04349	180.04	C6H7O6	(4S)-4,6-Dihydroxy-2,5-dioxohexanoate	5	0	0	0	Negative
M175T366C04349	M175T366	C04349	181.044	C6H7O6	(4S)-4,6-Dihydroxy-2,5-dioxohexanoate	6	0	1	1	Negative
M175T389C01062	M175T389	C01062	175.024	C6H7O6	5-Dehydro-D-gluconate	0	0	0	0	Negative
M175T389C01062	M175T389	C01062	176.027	C6H7O6	5-Dehydro-D-gluconate	1	0	0	0	Negative
M175T389C01062	M175T389	C01062	177.03	C6H7O6	5-Dehydro-D-gluconate	2	1	1	1	Negative
M175T389C01062	M175T389	C01062	178.034	C6H7O6	5-Dehydro-D-gluconate	3	0	0	0	Negative
M175T389C01062	M175T389	C01062	179.037	C6H7O6	5-Dehydro-D-gluconate	4	0	0	0	Negative
M175T389C01062	M175T389	C01062	180.04	C6H7O6	5-Dehydro-D-gluconate	5	0	0	0	Negative
M175T389C01062	M175T389	C01062	181.044	C6H7O6	5-Dehydro-D-gluconate	6	0	0	0	Negative
M175T389C06473	M175T389	C06473	175.024	C6H7O6	2-Keto-D-gluconic acid	0	0	0	0	Negative
M175T389C06473	M175T389	C06473	176.027	C6H7O6	2-Keto-D-gluconic acid	1	0	0	0	Negative
M175T389C06473	M175T389	C06473	177.03	C6H7O6	2-Keto-D-gluconic acid	2	1	1	1	Negative
M175T389C06473	M175T389	C06473	178.034	C6H7O6	2-Keto-D-gluconic acid	3	0	0	0	Negative
M175T389C06473	M175T389	C06473	179.037	C6H7O6	2-Keto-D-gluconic acid	4	0	0	0	Negative
M175T389C06473	M175T389	C06473	180.04	C6H7O6	2-Keto-D-gluconic acid	5	0	0	0	Negative
M175T389C06473	M175T389	C06473	181.044	C6H7O6	2-Keto-D-gluconic acid	6	0	0	0	Negative
M175T389C15673	M175T389	C15673	175.024	C6H7O6	2-Dehydro-L-idonate	0	0	0	0	Negative
M175T389C15673	M175T389	C15673	176.027	C6H7O6	2-Dehydro-L-idonate	1	0	0	0	Negative
M175T389C15673	M175T389	C15673	177.03	C6H7O6	2-Dehydro-L-idonate	2	1	1	1	Negative
M175T389C15673	M175T389	C15673	178.034	C6H7O6	2-Dehydro-L-idonate	3	0	0	0	Negative
M175T389C15673	M175T389	C15673	179.037	C6H7O6	2-Dehydro-L-idonate	4	0	0	0	Negative
M175T389C15673	M175T389	C15673	180.04	C6H7O6	2-Dehydro-L-idonate	5	0	0	0	Negative
M175T389C15673	M175T389	C15673	181.044	C6H7O6	2-Dehydro-L-idonate	6	0	0	0	Negative
M175T389C00618	M175T389	C00618	175.024	C6H7O6	3-Dehydro-L-gulonate	0	0	0	0	Negative
M175T389C00618	M175T389	C00618	176.027	C6H7O6	3-Dehydro-L-gulonate	1	0	0	0	Negative
M175T389C00618	M175T389	C00618	177.03	C6H7O6	3-Dehydro-L-gulonate	2	1	1	1	Negative
M175T389C00618	M175T389	C00618	178.034	C6H7O6	3-Dehydro-L-gulonate	3	0	0	0	Negative
M175T389C00618	M175T389	C00618	179.037	C6H7O6	3-Dehydro-L-gulonate	4	0	0	0	Negative
M175T389C00618	M175T389	C00618	180.04	C6H7O6	3-Dehydro-L-gulonate	5	0	0	0	Negative
M175T389C00618	M175T389	C00618	181.044	C6H7O6	3-Dehydro-L-gulonate	6	0	0	0	Negative
M175T389C00905	M175T389	C00905	175.024	C6H7O6	D-Fructuronate	0	0	0	0	Negative
M175T389C00905	M175T389	C00905	176.027	C6H7O6	D-Fructuronate	1	0	0	0	Negative
M175T389C00905	M175T389	C00905	177.03	C6H7O6	D-Fructuronate	2	1	1	1	Negative
M175T389C00905	M175T389	C00905	178.034	C6H7O6	D-Fructuronate	3	0	0	0	Negative
M175T389C00905	M175T389	C00905	179.037	C6H7O6	D-Fructuronate	4	0	0	0	Negative
M175T389C00905	M175T389	C00905	180.04	C6H7O6	D-Fructuronate	5	0	0	0	Negative
M175T389C00905	M175T389	C00905	181.044	C6H7O6	D-Fructuronate	6	0	0	0	Negative
M175T475C06033	M175T475	C06033	175.024	C6H7O6	Parapyruvate	0	0.268157	0.204626	0.2835	Negative
M175T475C06033	M175T475	C06033	176.027	C6H7O6	Parapyruvate	1	0	0	0	Negative
M175T475C06033	M175T475	C06033	177.03	C6H7O6	Parapyruvate	2	0	0.185693	0.171981	Negative
M175T475C06033	M175T475	C06033	178.034	C6H7O6	Parapyruvate	3	0.297655	0.246993	0	Negative
M175T475C06033	M175T475	C06033	179.037	C6H7O6	Parapyruvate	4	0.434188	0.362688	0.544519	Negative
M175T475C06033	M175T475	C06033	180.04	C6H7O6	Parapyruvate	5	0	0	0	Negative
M175T475C06033	M175T475	C06033	181.044	C6H7O6	Parapyruvate	6	0	0	0	Negative
M175T475C03217	M175T475	C03217	175.024	C6H7O6	2-Hydroxy-3-oxoadipate	0	0.268157	0.204626	0.2835	Negative
M175T475C03217	M175T475	C03217	176.027	C6H7O6	2-Hydroxy-3-oxoadipate	1	0	0	0	Negative
M175T475C03217	M175T475	C03217	177.03	C6H7O6	2-Hydroxy-3-oxoadipate	2	0	0.185693	0.171981	Negative
M175T475C03217	M175T475	C03217	178.034	C6H7O6	2-Hydroxy-3-oxoadipate	3	0.297655	0.246993	0	Negative
M175T475C03217	M175T475	C03217	179.037	C6H7O6	2-Hydroxy-3-oxoadipate	4	0.434188	0.362688	0.544519	Negative
M175T475C03217	M175T475	C03217	180.04	C6H7O6	2-Hydroxy-3-oxoadipate	5	0	0	0	Negative
M175T475C03217	M175T475	C03217	181.044	C6H7O6	2-Hydroxy-3-oxoadipate	6	0	0	0	Negative
M175T414C00438	M175T414	C00438	175.035	C5H7N2O5	N-Carbamoyl-L-aspartate	0	0.451487	0.418926	0.435684	Negative
M175T414C00438	M175T414	C00438	176.038	C5H7N2O5	N-Carbamoyl-L-aspartate	1	0.141195	0.0651255	0.065341	Negative
M175T414C00438	M175T414	C00438	177.042	C5H7N2O5	N-Carbamoyl-L-aspartate	2	0.134116	0.184072	0.187223	Negative
M175T414C00438	M175T414	C00438	178.045	C5H7N2O5	N-Carbamoyl-L-aspartate	3	0.273202	0.331877	0.311752	Negative
M175T414C00438	M175T414	C00438	179.048	C5H7N2O5	N-Carbamoyl-L-aspartate	4	0	0	0	Negative
M175T414C00438	M175T414	C00438	180.052	C5H7N2O5	N-Carbamoyl-L-aspartate	5	0	0	0	Negative
M176T204C03145	M176T204	C03145	176.038	C6H10N1O3S1	N-Formylmethionine	0	0.432055	0.40912	0.523554	Negative
M176T204C03145	M176T204	C03145	177.041	C6H10N1O3S1	N-Formylmethionine	1	0.567945	0.59088	0.476446	Negative
M176T204C03145	M176T204	C03145	178.044	C6H10N1O3S1	N-Formylmethionine	2	0	0	0	Negative
M176T204C03145	M176T204	C03145	179.048	C6H10N1O3S1	N-Formylmethionine	3	0	0	0	Negative
M176T204C03145	M176T204	C03145	180.051	C6H10N1O3S1	N-Formylmethionine	4	0	0	0	Negative
M176T204C03145	M176T204	C03145	181.054	C6H10N1O3S1	N-Formylmethionine	5	0	0	0	Negative
M176T204C03145	M176T204	C03145	182.058	C6H10N1O3S1	N-Formylmethionine	6	0	0	0	Negative
M176T119C16074	M176T119	C16074	176.071	C10H10N1O2	Phenylacetonitrile	0	0.487064	0.0218055	0.430526	Negative
M176T119C16074	M176T119	C16074	177.074	C10H10N1O2	Phenylacetonitrile	1	0	0	0	Negative
M176T119C16074	M176T119	C16074	178.077	C10H10N1O2	Phenylacetonitrile	2	0	0.925605	0.569474	Negative
M176T119C16074	M176T119	C16074	179.081	C10H10N1O2	Phenylacetonitrile	3	0	0	0	Negative
M176T119C16074	M176T119	C16074	180.084	C10H10N1O2	Phenylacetonitrile	4	0	0	0	Negative
M176T119C16074	M176T119	C16074	181.087	C10H10N1O2	Phenylacetonitrile	5	0	0	0	Negative
M176T119C16074	M176T119	C16074	182.091	C10H10N1O2	Phenylacetonitrile	6	0	0	0	Negative
M176T119C16074	M176T119	C16074	183.094	C10H10N1O2	Phenylacetonitrile	7	0.512936	0.0525895	0	Negative
M176T119C16074	M176T119	C16074	184.097	C10H10N1O2	Phenylacetonitrile	8	0	0	0	Negative
M179T292C00137	M179T292	C00137	179.055	C6H11O6	myo-Inositol	0	0.0173516	0.00671044	0.0337336	Negative
M179T292C00137	M179T292	C00137	180.058	C6H11O6	myo-Inositol	1	0.0595123	0.028973	0.0575712	Negative
M179T292C00137	M179T292	C00137	181.062	C6H11O6	myo-Inositol	2	0	0	0	Negative
M179T292C00137	M179T292	C00137	182.065	C6H11O6	myo-Inositol	3	0	0	0	Negative
M179T292C00137	M179T292	C00137	183.068	C6H11O6	myo-Inositol	4	0	0	0	Negative
M179T292C00137	M179T292	C00137	184.072	C6H11O6	myo-Inositol	5	0.0195093	0	0.00560037	Negative
M179T292C00137	M179T292	C00137	185.075	C6H11O6	myo-Inositol	6	0.903627	0.964317	0.903095	Negative
M179T292C00795	M179T292	C00795	179.055	C6H11O6	D-Tagatose	0	0.0173516	0.00671044	0.0337336	Negative
M179T292C00795	M179T292	C00795	180.058	C6H11O6	D-Tagatose	1	0.0595123	0.028973	0.0575712	Negative
M179T292C00795	M179T292	C00795	181.062	C6H11O6	D-Tagatose	2	0	0	0	Negative
M179T292C00795	M179T292	C00795	182.065	C6H11O6	D-Tagatose	3	0	0	0	Negative
M179T292C00795	M179T292	C00795	183.068	C6H11O6	D-Tagatose	4	0	0	0	Negative
M179T292C00795	M179T292	C00795	184.072	C6H11O6	D-Tagatose	5	0.0195093	0	0.00560037	Negative
M179T292C00795	M179T292	C00795	185.075	C6H11O6	D-Tagatose	6	0.903627	0.964317	0.903095	Negative
M179T253C00159	M179T253	C00159	179.055	C6H11O6	D-Mannose	0	0	0	0	Negative
M179T253C00159	M179T253	C00159	180.058	C6H11O6	D-Mannose	1	0	0	0	Negative
M179T253C00159	M179T253	C00159	181.062	C6H11O6	D-Mannose	2	0	0	0	Negative
M179T253C00159	M179T253	C00159	182.065	C6H11O6	D-Mannose	3	0	0	0	Negative
M179T253C00159	M179T253	C00159	183.068	C6H11O6	D-Mannose	4	0	0	0	Negative
M179T253C00159	M179T253	C00159	184.072	C6H11O6	D-Mannose	5	0.0314516	0	0.0148218	Negative
M179T253C00159	M179T253	C00159	185.075	C6H11O6	D-Mannose	6	0.968548	1	0.985178	Negative
M179T253C01487	M179T253	C01487	179.055	C6H11O6	D-Allose	0	0	0	0	Negative
M179T253C01487	M179T253	C01487	180.058	C6H11O6	D-Allose	1	0	0	0	Negative
M179T253C01487	M179T253	C01487	181.062	C6H11O6	D-Allose	2	0	0	0	Negative
M179T253C01487	M179T253	C01487	182.065	C6H11O6	D-Allose	3	0	0	0	Negative
M179T253C01487	M179T253	C01487	183.068	C6H11O6	D-Allose	4	0	0	0	Negative
M179T253C01487	M179T253	C01487	184.072	C6H11O6	D-Allose	5	0.0314516	0	0.0148218	Negative
M179T253C01487	M179T253	C01487	185.075	C6H11O6	D-Allose	6	0.968548	1	0.985178	Negative
M179T253C00267	M179T253	C00267	179.055	C6H11O6	alpha-D-Glucose	0	0	0	0	Negative
M179T253C00267	M179T253	C00267	180.058	C6H11O6	alpha-D-Glucose	1	0	0	0	Negative
M179T253C00267	M179T253	C00267	181.062	C6H11O6	alpha-D-Glucose	2	0	0	0	Negative
M179T253C00267	M179T253	C00267	182.065	C6H11O6	alpha-D-Glucose	3	0	0	0	Negative
M179T253C00267	M179T253	C00267	183.068	C6H11O6	alpha-D-Glucose	4	0	0	0	Negative
M179T253C00267	M179T253	C00267	184.072	C6H11O6	alpha-D-Glucose	5	0.0314516	0	0.0148218	Negative
M179T253C00267	M179T253	C00267	185.075	C6H11O6	alpha-D-Glucose	6	0.968548	1	0.985178	Negative
M179T253C00247	M179T253	C00247	179.055	C6H11O6	L-Sorbose	0	0	0	0	Negative
M179T253C00247	M179T253	C00247	180.058	C6H11O6	L-Sorbose	1	0	0	0	Negative
M179T253C00247	M179T253	C00247	181.062	C6H11O6	L-Sorbose	2	0	0	0	Negative
M179T253C00247	M179T253	C00247	182.065	C6H11O6	L-Sorbose	3	0	0	0	Negative
M179T253C00247	M179T253	C00247	183.068	C6H11O6	L-Sorbose	4	0	0	0	Negative
M179T253C00247	M179T253	C00247	184.072	C6H11O6	L-Sorbose	5	0.0314516	0	0.0148218	Negative
M179T253C00247	M179T253	C00247	185.075	C6H11O6	L-Sorbose	6	0.968548	1	0.985178	Negative
M179T382_1C00795	M179T382_1	C00795	179.055	C6H11O6	D-Tagatose	0	0.967223	0.969798	0.968982	Negative
M179T382_1C00795	M179T382_1	C00795	180.058	C6H11O6	D-Tagatose	1	0	0	0	Negative
M179T382_1C00795	M179T382_1	C00795	181.062	C6H11O6	D-Tagatose	2	0	0	0	Negative
M179T382_1C00795	M179T382_1	C00795	182.065	C6H11O6	D-Tagatose	3	0	0	0	Negative
M179T382_1C00795	M179T382_1	C00795	183.068	C6H11O6	D-Tagatose	4	0	0	0	Negative
M179T382_1C00795	M179T382_1	C00795	184.072	C6H11O6	D-Tagatose	5	0.000957076	0.000417612	0.000508176	Negative
M179T382_1C00795	M179T382_1	C00795	185.075	C6H11O6	D-Tagatose	6	0.0318197	0.0297848	0.0305094	Negative
M179T224C00159	M179T224	C00159	179.055	C6H11O6	D-Mannose	0	0	0	0	Negative
M179T224C00159	M179T224	C00159	180.058	C6H11O6	D-Mannose	1	0	0	0	Negative
M179T224C00159	M179T224	C00159	181.062	C6H11O6	D-Mannose	2	0	0	0	Negative
M179T224C00159	M179T224	C00159	182.065	C6H11O6	D-Mannose	3	0	0	0	Negative
M179T224C00159	M179T224	C00159	183.068	C6H11O6	D-Mannose	4	0	0	0	Negative
M179T224C00159	M179T224	C00159	184.072	C6H11O6	D-Mannose	5	0	0	0	Negative
M179T224C00159	M179T224	C00159	185.075	C6H11O6	D-Mannose	6	1	1	1	Negative
M179T224C01487	M179T224	C01487	179.055	C6H11O6	D-Allose	0	0	0	0	Negative
M179T224C01487	M179T224	C01487	180.058	C6H11O6	D-Allose	1	0	0	0	Negative
M179T224C01487	M179T224	C01487	181.062	C6H11O6	D-Allose	2	0	0	0	Negative
M179T224C01487	M179T224	C01487	182.065	C6H11O6	D-Allose	3	0	0	0	Negative
M179T224C01487	M179T224	C01487	183.068	C6H11O6	D-Allose	4	0	0	0	Negative
M179T224C01487	M179T224	C01487	184.072	C6H11O6	D-Allose	5	0	0	0	Negative
M179T224C01487	M179T224	C01487	185.075	C6H11O6	D-Allose	6	1	1	1	Negative
M179T224C00267	M179T224	C00267	179.055	C6H11O6	alpha-D-Glucose	0	0	0	0	Negative
M179T224C00267	M179T224	C00267	180.058	C6H11O6	alpha-D-Glucose	1	0	0	0	Negative
M179T224C00267	M179T224	C00267	181.062	C6H11O6	alpha-D-Glucose	2	0	0	0	Negative
M179T224C00267	M179T224	C00267	182.065	C6H11O6	alpha-D-Glucose	3	0	0	0	Negative
M179T224C00267	M179T224	C00267	183.068	C6H11O6	alpha-D-Glucose	4	0	0	0	Negative
M179T224C00267	M179T224	C00267	184.072	C6H11O6	alpha-D-Glucose	5	0	0	0	Negative
M179T224C00267	M179T224	C00267	185.075	C6H11O6	alpha-D-Glucose	6	1	1	1	Negative
M179T224C00247	M179T224	C00247	179.055	C6H11O6	L-Sorbose	0	0	0	0	Negative
M179T224C00247	M179T224	C00247	180.058	C6H11O6	L-Sorbose	1	0	0	0	Negative
M179T224C00247	M179T224	C00247	181.062	C6H11O6	L-Sorbose	2	0	0	0	Negative
M179T224C00247	M179T224	C00247	182.065	C6H11O6	L-Sorbose	3	0	0	0	Negative
M179T224C00247	M179T224	C00247	183.068	C6H11O6	L-Sorbose	4	0	0	0	Negative
M179T224C00247	M179T224	C00247	184.072	C6H11O6	L-Sorbose	5	0	0	0	Negative
M179T224C00247	M179T224	C00247	185.075	C6H11O6	L-Sorbose	6	1	1	1	Negative
M180T288_2C00082	M180T288_2	C00082	180.066	C9H10N1O3	L-Tyrosine	0	0.750581	0.74218	0.747723	Negative
M180T288_2C00082	M180T288_2	C00082	181.069	C9H10N1O3	L-Tyrosine	1	0	0	0	Negative
M180T288_2C00082	M180T288_2	C00082	182.072	C9H10N1O3	L-Tyrosine	2	0	0	0	Negative
M180T288_2C00082	M180T288_2	C00082	183.076	C9H10N1O3	L-Tyrosine	3	0	0	0	Negative
M180T288_2C00082	M180T288_2	C00082	184.079	C9H10N1O3	L-Tyrosine	4	0.00136756	0.00200827	0.00171044	Negative
M180T288_2C00082	M180T288_2	C00082	185.082	C9H10N1O3	L-Tyrosine	5	0.0753726	0.0736116	0.072137	Negative
M180T288_2C00082	M180T288_2	C00082	186.086	C9H10N1O3	L-Tyrosine	6	0	0	0	Negative
M180T288_2C00082	M180T288_2	C00082	187.089	C9H10N1O3	L-Tyrosine	7	0.171105	0.180994	0.178103	Negative
M180T288_2C00082	M180T288_2	C00082	188.092	C9H10N1O3	L-Tyrosine	8	0	0	0	Negative
M180T288_2C00082	M180T288_2	C00082	189.096	C9H10N1O3	L-Tyrosine	9	0.00157378	0.00120581	0.000326411	Negative
M181T288_2C16884	M181T288_2	C16884	181.071	C6H13O6	D-Threitol	0	0.420434	0.460691	0.434757	Negative
M181T288_2C16884	M181T288_2	C16884	182.074	C6H13O6	D-Threitol	1	0.0202313	0.0183762	0.0192168	Negative
M181T288_2C16884	M181T288_2	C16884	183.077	C6H13O6	D-Threitol	2	0	0	0	Negative
M181T288_2C16884	M181T288_2	C16884	184.081	C6H13O6	D-Threitol	3	0.0158575	0.0179702	0.01516	Negative
M181T288_2C16884	M181T288_2	C16884	185.084	C6H13O6	D-Threitol	4	0.543477	0.502962	0.530866	Negative
M184T294C03961	M184T294	C03961	184.001	C4H7N1O5Cl1	erythro-3-Hydroxy-Ls-aspartate	0	0.25323	0.306684	0.25813	Negative
M184T294C03961	M184T294	C03961	185.004	C4H7N1O5Cl1	erythro-3-Hydroxy-Ls-aspartate	1	0.00638308	0.0297471	0.00151514	Negative
M184T294C03961	M184T294	C03961	186.007	C4H7N1O5Cl1	erythro-3-Hydroxy-Ls-aspartate	2	0.603774	0.612265	0.640611	Negative
M184T294C03961	M184T294	C03961	187.011	C4H7N1O5Cl1	erythro-3-Hydroxy-Ls-aspartate	3	0.0616588	0.0513039	0.0602437	Negative
M184T294C03961	M184T294	C03961	188.014	C4H7N1O5Cl1	erythro-3-Hydroxy-Ls-aspartate	4	0.0749546	0	0.0395001	Negative
M184T294C11511	M184T294	C11511	184.001	C4H7N1O5Cl1	threo-3-Hydroxy-L-aspartate	0	0.25323	0.306684	0.25813	Negative
M184T294C11511	M184T294	C11511	185.004	C4H7N1O5Cl1	threo-3-Hydroxy-L-aspartate	1	0.00638308	0.0297471	0.00151514	Negative
M184T294C11511	M184T294	C11511	186.007	C4H7N1O5Cl1	threo-3-Hydroxy-L-aspartate	2	0.603774	0.612265	0.640611	Negative
M184T294C11511	M184T294	C11511	187.011	C4H7N1O5Cl1	threo-3-Hydroxy-L-aspartate	3	0.0616588	0.0513039	0.0602437	Negative
M184T294C11511	M184T294	C11511	188.014	C4H7N1O5Cl1	threo-3-Hydroxy-L-aspartate	4	0.0749546	0	0.0395001	Negative
M184T294C19813	M184T294	C19813	184.001	C4H7N1O5Cl1	threo-3-Hydroxy-D-aspartate	0	0.25323	0.306684	0.25813	Negative
M184T294C19813	M184T294	C19813	185.004	C4H7N1O5Cl1	threo-3-Hydroxy-D-aspartate	1	0.00638308	0.0297471	0.00151514	Negative
M184T294C19813	M184T294	C19813	186.007	C4H7N1O5Cl1	threo-3-Hydroxy-D-aspartate	2	0.603774	0.612265	0.640611	Negative
M184T294C19813	M184T294	C19813	187.011	C4H7N1O5Cl1	threo-3-Hydroxy-D-aspartate	3	0.0616588	0.0513039	0.0602437	Negative
M184T294C19813	M184T294	C19813	188.014	C4H7N1O5Cl1	threo-3-Hydroxy-D-aspartate	4	0.0749546	0	0.0395001	Negative
M184T260C02376	M184T260	C02376	184.072	C7H10N3O3	5-Methylcytosine	0	0.21872	0.228407	0.261542	Negative
M184T260C02376	M184T260	C02376	185.075	C7H10N3O3	5-Methylcytosine	1	0.357607	0.350327	0.276347	Negative
M184T260C02376	M184T260	C02376	186.078	C7H10N3O3	5-Methylcytosine	2	0	0	0	Negative
M184T260C02376	M184T260	C02376	187.082	C7H10N3O3	5-Methylcytosine	3	0	0	0	Negative
M184T260C02376	M184T260	C02376	188.085	C7H10N3O3	5-Methylcytosine	4	0	0.00334516	0.00410718	Negative
M184T260C02376	M184T260	C02376	189.088	C7H10N3O3	5-Methylcytosine	5	0.423673	0.417921	0.458003	Negative
M185T343C06451	M185T343	C06451	185.021	C4H10O6P1	2-Hydroxyethylphosphonate	0	0.80279	0.393344	0.396825	Negative
M185T343C06451	M185T343	C06451	186.024	C4H10O6P1	2-Hydroxyethylphosphonate	1	0	0.089461	0.0929683	Negative
M185T343C06451	M185T343	C06451	187.028	C4H10O6P1	2-Hydroxyethylphosphonate	2	0.19721	0.517195	0.510207	Negative
M187T273C00385	M187T273	C00385	187.002	C5H4N4O2Cl1	Xanthine	0	0.108769	0	0.109144	Negative
M187T273C00385	M187T273	C00385	188.005	C5H4N4O2Cl1	Xanthine	1	0	0	0	Negative
M187T273C00385	M187T273	C00385	189.008	C5H4N4O2Cl1	Xanthine	2	0	0	0	Negative
M187T273C00385	M187T273	C00385	190.012	C5H4N4O2Cl1	Xanthine	3	0.891231	0	0.890856	Negative
M187T273C00385	M187T273	C00385	191.015	C5H4N4O2Cl1	Xanthine	4	0	0	0	Negative
M187T273C00385	M187T273	C00385	192.019	C5H4N4O2Cl1	Xanthine	5	0	0	0	Negative
M187T224C00532	M187T224	C00532	187.037	C5H12O5Cl1	L-Arabitol	0	0	0	0	Negative
M187T224C00532	M187T224	C00532	188.04	C5H12O5Cl1	L-Arabitol	1	0	0	0	Negative
M187T224C00532	M187T224	C00532	189.043	C5H12O5Cl1	L-Arabitol	2	0	0	0	Negative
M187T224C00532	M187T224	C00532	190.047	C5H12O5Cl1	L-Arabitol	3	1	1	1	Negative
M187T224C00532	M187T224	C00532	191.05	C5H12O5Cl1	L-Arabitol	4	0	0	0	Negative
M187T224C00532	M187T224	C00532	192.054	C5H12O5Cl1	L-Arabitol	5	0	0	0	Negative
M187T224C01904	M187T224	C01904	187.037	C5H12O5Cl1	D-Arabitol	0	0	0	0	Negative
M187T224C01904	M187T224	C01904	188.04	C5H12O5Cl1	D-Arabitol	1	0	0	0	Negative
M187T224C01904	M187T224	C01904	189.043	C5H12O5Cl1	D-Arabitol	2	0	0	0	Negative
M187T224C01904	M187T224	C01904	190.047	C5H12O5Cl1	D-Arabitol	3	1	1	1	Negative
M187T224C01904	M187T224	C01904	191.05	C5H12O5Cl1	D-Arabitol	4	0	0	0	Negative
M187T224C01904	M187T224	C01904	192.054	C5H12O5Cl1	D-Arabitol	5	0	0	0	Negative
M188T385C00624	M188T385	C00624	188.055	C7H10N1O5	N-Acetyl-L-glutamate	0	0.114787	0.0701367	0.0759842	Negative
M188T385C00624	M188T385	C00624	189.059	C7H10N1O5	N-Acetyl-L-glutamate	1	0.000727397	0	0	Negative
M188T385C00624	M188T385	C00624	190.062	C7H10N1O5	N-Acetyl-L-glutamate	2	0.13925	0.148334	0.144957	Negative
M188T385C00624	M188T385	C00624	191.065	C7H10N1O5	N-Acetyl-L-glutamate	3	0.00484686	0.00578649	0.00476524	Negative
M188T385C00624	M188T385	C00624	192.069	C7H10N1O5	N-Acetyl-L-glutamate	4	0.0815517	0.0878306	0.0879838	Negative
M188T385C00624	M188T385	C00624	193.072	C7H10N1O5	N-Acetyl-L-glutamate	5	0.090583	0.0842678	0.0895185	Negative
M188T385C00624	M188T385	C00624	194.075	C7H10N1O5	N-Acetyl-L-glutamate	6	0.0554114	0.0543709	0.058231	Negative
M188T385C00624	M188T385	C00624	195.079	C7H10N1O5	N-Acetyl-L-glutamate	7	0.512843	0.549273	0.53856	Negative
M189T317C00666	M189T317	C00666	189.087	C7H13N2O4	LL-2,6-Diaminoheptanedioate	0	0	0	0	Negative
M189T317C00666	M189T317	C00666	190.09	C7H13N2O4	LL-2,6-Diaminoheptanedioate	1	0	0	0	Negative
M189T317C00666	M189T317	C00666	191.094	C7H13N2O4	LL-2,6-Diaminoheptanedioate	2	0	0	0	Negative
M189T317C00666	M189T317	C00666	192.097	C7H13N2O4	LL-2,6-Diaminoheptanedioate	3	1	1	1	Negative
M189T317C00666	M189T317	C00666	193.1	C7H13N2O4	LL-2,6-Diaminoheptanedioate	4	0	0	0	Negative
M189T317C00666	M189T317	C00666	194.104	C7H13N2O4	LL-2,6-Diaminoheptanedioate	5	0	0	0	Negative
M189T317C00666	M189T317	C00666	195.107	C7H13N2O4	LL-2,6-Diaminoheptanedioate	6	0	0	0	Negative
M189T317C00666	M189T317	C00666	196.11	C7H13N2O4	LL-2,6-Diaminoheptanedioate	7	0	0	0	Negative
M189T317C00680	M189T317	C00680	189.087	C7H13N2O4	meso-2,6-Diaminoheptanedioate	0	0	0	0	Negative
M189T317C00680	M189T317	C00680	190.09	C7H13N2O4	meso-2,6-Diaminoheptanedioate	1	0	0	0	Negative
M189T317C00680	M189T317	C00680	191.094	C7H13N2O4	meso-2,6-Diaminoheptanedioate	2	0	0	0	Negative
M189T317C00680	M189T317	C00680	192.097	C7H13N2O4	meso-2,6-Diaminoheptanedioate	3	1	1	1	Negative
M189T317C00680	M189T317	C00680	193.1	C7H13N2O4	meso-2,6-Diaminoheptanedioate	4	0	0	0	Negative
M189T317C00680	M189T317	C00680	194.104	C7H13N2O4	meso-2,6-Diaminoheptanedioate	5	0	0	0	Negative
M189T317C00680	M189T317	C00680	195.107	C7H13N2O4	meso-2,6-Diaminoheptanedioate	6	0	0	0	Negative
M189T317C00680	M189T317	C00680	196.11	C7H13N2O4	meso-2,6-Diaminoheptanedioate	7	0	0	0	Negative
M191T474C00158	M191T474	C00158	191.019	C6H7O7	Citrate	0	0.711515	0.356105	0.244501	Negative
M191T474C00158	M191T474	C00158	192.022	C6H7O7	Citrate	1	0	0	0	Negative
M191T474C00158	M191T474	C00158	193.025	C6H7O7	Citrate	2	0.0490209	0.0945349	0.119774	Negative
M191T474C00158	M191T474	C00158	194.029	C6H7O7	Citrate	3	0.00547953	0.0100603	0.00399774	Negative
M191T474C00158	M191T474	C00158	195.032	C6H7O7	Citrate	4	0.0251847	0.0674674	0.0825859	Negative
M191T474C00158	M191T474	C00158	196.035	C6H7O7	Citrate	5	0.0539185	0.104295	0.109629	Negative
M191T474C00158	M191T474	C00158	197.039	C6H7O7	Citrate	6	0.154881	0.367537	0.439512	Negative
M191T474C00311	M191T474	C00311	191.019	C6H7O7	Isocitrate	0	0.711515	0.356105	0.244501	Negative
M191T474C00311	M191T474	C00311	192.022	C6H7O7	Isocitrate	1	0	0	0	Negative
M191T474C00311	M191T474	C00311	193.025	C6H7O7	Isocitrate	2	0.0490209	0.0945349	0.119774	Negative
M191T474C00311	M191T474	C00311	194.029	C6H7O7	Isocitrate	3	0.00547953	0.0100603	0.00399774	Negative
M191T474C00311	M191T474	C00311	195.032	C6H7O7	Isocitrate	4	0.0251847	0.0674674	0.0825859	Negative
M191T474C00311	M191T474	C00311	196.035	C6H7O7	Isocitrate	5	0.0539185	0.104295	0.109629	Negative
M191T474C00311	M191T474	C00311	197.039	C6H7O7	Isocitrate	6	0.154881	0.367537	0.439512	Negative
M191T569C00158	M191T569	C00158	191.019	C6H7O7	Citrate	0	0.57582	0.311113	0.248803	Negative
M191T569C00158	M191T569	C00158	192.022	C6H7O7	Citrate	1	0	0	0	Negative
M191T569C00158	M191T569	C00158	193.025	C6H7O7	Citrate	2	0.0465756	0.103992	0.122245	Negative
M191T569C00158	M191T569	C00158	194.029	C6H7O7	Citrate	3	0	0	0	Negative
M191T569C00158	M191T569	C00158	195.032	C6H7O7	Citrate	4	0.0602229	0.0932569	0.103412	Negative
M191T569C00158	M191T569	C00158	196.035	C6H7O7	Citrate	5	0.0773746	0.101136	0.119028	Negative
M191T569C00158	M191T569	C00158	197.039	C6H7O7	Citrate	6	0.240007	0.390502	0.406512	Negative
M191T492C00158	M191T492	C00158	191.019	C6H7O7	Citrate	0	0.607517	0.31002	0.21345	Negative
M191T492C00158	M191T492	C00158	192.022	C6H7O7	Citrate	1	0.00104361	0	7.93692e-05	Negative
M191T492C00158	M191T492	C00158	193.025	C6H7O7	Citrate	2	0.0788924	0.120171	0.138773	Negative
M191T492C00158	M191T492	C00158	194.029	C6H7O7	Citrate	3	0.00405675	0.0140149	0.014539	Negative
M191T492C00158	M191T492	C00158	195.032	C6H7O7	Citrate	4	0.0526659	0.0831808	0.0961695	Negative
M191T492C00158	M191T492	C00158	196.035	C6H7O7	Citrate	5	0.0622445	0.11861	0.126632	Negative
M191T492C00158	M191T492	C00158	197.039	C6H7O7	Citrate	6	0.19358	0.354004	0.410356	Negative
M191T492C00311	M191T492	C00311	191.019	C6H7O7	Isocitrate	0	0.607517	0.31002	0.21345	Negative
M191T492C00311	M191T492	C00311	192.022	C6H7O7	Isocitrate	1	0.00104361	0	7.93692e-05	Negative
M191T492C00311	M191T492	C00311	193.025	C6H7O7	Isocitrate	2	0.0788924	0.120171	0.138773	Negative
M191T492C00311	M191T492	C00311	194.029	C6H7O7	Isocitrate	3	0.00405675	0.0140149	0.014539	Negative
M191T492C00311	M191T492	C00311	195.032	C6H7O7	Isocitrate	4	0.0526659	0.0831808	0.0961695	Negative
M191T492C00311	M191T492	C00311	196.035	C6H7O7	Isocitrate	5	0.0622445	0.11861	0.126632	Negative
M191T492C00311	M191T492	C00311	197.039	C6H7O7	Isocitrate	6	0.19358	0.354004	0.410356	Negative
M191T516C00158	M191T516	C00158	191.019	C6H7O7	Citrate	0	0.520689	0.317721	0	Negative
M191T516C00158	M191T516	C00158	192.022	C6H7O7	Citrate	1	0.00461911	0.00115819	0	Negative
M191T516C00158	M191T516	C00158	193.025	C6H7O7	Citrate	2	0.081027	0.125172	0.210936	Negative
M191T516C00158	M191T516	C00158	194.029	C6H7O7	Citrate	3	0	0	0	Negative
M191T516C00158	M191T516	C00158	195.032	C6H7O7	Citrate	4	0.0716038	0.0960313	0.123618	Negative
M191T516C00158	M191T516	C00158	196.035	C6H7O7	Citrate	5	0.0569596	0.102486	0.141301	Negative
M191T516C00158	M191T516	C00158	197.039	C6H7O7	Citrate	6	0.265101	0.357431	0.524145	Negative
M191T516C00311	M191T516	C00311	191.019	C6H7O7	Isocitrate	0	0.520689	0.317721	0	Negative
M191T516C00311	M191T516	C00311	192.022	C6H7O7	Isocitrate	1	0.00461911	0.00115819	0	Negative
M191T516C00311	M191T516	C00311	193.025	C6H7O7	Isocitrate	2	0.081027	0.125172	0.210936	Negative
M191T516C00311	M191T516	C00311	194.029	C6H7O7	Isocitrate	3	0	0	0	Negative
M191T516C00311	M191T516	C00311	195.032	C6H7O7	Isocitrate	4	0.0716038	0.0960313	0.123618	Negative
M191T516C00311	M191T516	C00311	196.035	C6H7O7	Isocitrate	5	0.0569596	0.102486	0.141301	Negative
M191T516C00311	M191T516	C00311	197.039	C6H7O7	Isocitrate	6	0.265101	0.357431	0.524145	Negative
M192T168C00561	M192T168	C00561	192.066	C10H10N1O3	Mandelonitrile	0	0	0	0	Negative
M192T168C00561	M192T168	C00561	193.069	C10H10N1O3	Mandelonitrile	1	0	0	0	Negative
M192T168C00561	M192T168	C00561	194.072	C10H10N1O3	Mandelonitrile	2	0	0	0	Negative
M192T168C00561	M192T168	C00561	195.076	C10H10N1O3	Mandelonitrile	3	0	0	0	Negative
M192T168C00561	M192T168	C00561	196.079	C10H10N1O3	Mandelonitrile	4	0	0	0	Negative
M192T168C00561	M192T168	C00561	197.082	C10H10N1O3	Mandelonitrile	5	0	0	0	Negative
M192T168C00561	M192T168	C00561	198.086	C10H10N1O3	Mandelonitrile	6	0	0	0	Negative
M192T168C00561	M192T168	C00561	199.089	C10H10N1O3	Mandelonitrile	7	1	1	1	Negative
M192T168C00561	M192T168	C00561	200.092	C10H10N1O3	Mandelonitrile	8	0	0	0	Negative
M193T383C00191	M193T383	C00191	193.034	C6H9O7	D-Glucuronate	0	0.504608	0.567546	0	Negative
M193T383C00191	M193T383	C00191	194.038	C6H9O7	D-Glucuronate	1	0	0	1.95982e-16	Negative
M193T383C00191	M193T383	C00191	195.041	C6H9O7	D-Glucuronate	2	0.495392	0.327518	0.742722	Negative
M193T383C00191	M193T383	C00191	196.044	C6H9O7	D-Glucuronate	3	0	0	0	Negative
M193T383C00191	M193T383	C00191	197.048	C6H9O7	D-Glucuronate	4	0	0	0	Negative
M193T383C00191	M193T383	C00191	198.051	C6H9O7	D-Glucuronate	5	0	0	0	Negative
M193T383C00191	M193T383	C00191	199.054	C6H9O7	D-Glucuronate	6	0	0.104936	0.257278	Negative
M193T383C00333	M193T383	C00333	193.034	C6H9O7	D-Galacturonate	0	0.504608	0.567546	0	Negative
M193T383C00333	M193T383	C00333	194.038	C6H9O7	D-Galacturonate	1	0	0	1.95982e-16	Negative
M193T383C00333	M193T383	C00333	195.041	C6H9O7	D-Galacturonate	2	0.495392	0.327518	0.742722	Negative
M193T383C00333	M193T383	C00333	196.044	C6H9O7	D-Galacturonate	3	0	0	0	Negative
M193T383C00333	M193T383	C00333	197.048	C6H9O7	D-Galacturonate	4	0	0	0	Negative
M193T383C00333	M193T383	C00333	198.051	C6H9O7	D-Galacturonate	5	0	0	0	Negative
M193T383C00333	M193T383	C00333	199.054	C6H9O7	D-Galacturonate	6	0	0.104936	0.257278	Negative
M193T383C08348	M193T383	C08348	193.034	C6H9O7	Galacturonic acid	0	0.504608	0.567546	0	Negative
M193T383C08348	M193T383	C08348	194.038	C6H9O7	Galacturonic acid	1	0	0	1.95982e-16	Negative
M193T383C08348	M193T383	C08348	195.041	C6H9O7	Galacturonic acid	2	0.495392	0.327518	0.742722	Negative
M193T383C08348	M193T383	C08348	196.044	C6H9O7	Galacturonic acid	3	0	0	0	Negative
M193T383C08348	M193T383	C08348	197.048	C6H9O7	Galacturonic acid	4	0	0	0	Negative
M193T383C08348	M193T383	C08348	198.051	C6H9O7	Galacturonic acid	5	0	0	0	Negative
M193T383C08348	M193T383	C08348	199.054	C6H9O7	Galacturonic acid	6	0	0.104936	0.257278	Negative
M195T375C00880	M195T375	C00880	195.05	C6H11O7	D-Galactonate	0	0.440992	0.356962	0.404925	Negative
M195T375C00880	M195T375	C00880	196.053	C6H11O7	D-Galactonate	1	0	0	0	Negative
M195T375C00880	M195T375	C00880	197.057	C6H11O7	D-Galactonate	2	0	0	0	Negative
M195T375C00880	M195T375	C00880	198.06	C6H11O7	D-Galactonate	3	0	0	0	Negative
M195T375C00880	M195T375	C00880	199.063	C6H11O7	D-Galactonate	4	0	0	0	Negative
M195T375C00880	M195T375	C00880	200.067	C6H11O7	D-Galactonate	5	0.0191265	0.0194964	0.024358	Negative
M195T375C00880	M195T375	C00880	201.07	C6H11O7	D-Galactonate	6	0.539882	0.623542	0.570717	Negative
M195T375C00257	M195T375	C00257	195.05	C6H11O7	D-Gluconic acid	0	0.440992	0.356962	0.404925	Negative
M195T375C00257	M195T375	C00257	196.053	C6H11O7	D-Gluconic acid	1	0	0	0	Negative
M195T375C00257	M195T375	C00257	197.057	C6H11O7	D-Gluconic acid	2	0	0	0	Negative
M195T375C00257	M195T375	C00257	198.06	C6H11O7	D-Gluconic acid	3	0	0	0	Negative
M195T375C00257	M195T375	C00257	199.063	C6H11O7	D-Gluconic acid	4	0	0	0	Negative
M195T375C00257	M195T375	C00257	200.067	C6H11O7	D-Gluconic acid	5	0.0191265	0.0194964	0.024358	Negative
M195T375C00257	M195T375	C00257	201.07	C6H11O7	D-Gluconic acid	6	0.539882	0.623542	0.570717	Negative
M195T351C00880	M195T351	C00880	195.05	C6H11O7	D-Galactonate	0	0.330866	0.296909	0.301772	Negative
M195T351C00880	M195T351	C00880	196.053	C6H11O7	D-Galactonate	1	0	0	0.00448449	Negative
M195T351C00880	M195T351	C00880	197.057	C6H11O7	D-Galactonate	2	2.53149e-05	0.00129516	0.000887021	Negative
M195T351C00880	M195T351	C00880	198.06	C6H11O7	D-Galactonate	3	0	0	0	Negative
M195T351C00880	M195T351	C00880	199.063	C6H11O7	D-Galactonate	4	0	0.00116721	0.00121793	Negative
M195T351C00880	M195T351	C00880	200.067	C6H11O7	D-Galactonate	5	0.0124963	0.0087371	0.00793605	Negative
M195T351C00880	M195T351	C00880	201.07	C6H11O7	D-Galactonate	6	0.656612	0.691892	0.683702	Negative
M195T351C00257	M195T351	C00257	195.05	C6H11O7	D-Gluconic acid	0	0.330866	0.296909	0.301772	Negative
M195T351C00257	M195T351	C00257	196.053	C6H11O7	D-Gluconic acid	1	0	0	0.00448449	Negative
M195T351C00257	M195T351	C00257	197.057	C6H11O7	D-Gluconic acid	2	2.53149e-05	0.00129516	0.000887021	Negative
M195T351C00257	M195T351	C00257	198.06	C6H11O7	D-Gluconic acid	3	0	0	0	Negative
M195T351C00257	M195T351	C00257	199.063	C6H11O7	D-Gluconic acid	4	0	0.00116721	0.00121793	Negative
M195T351C00257	M195T351	C00257	200.067	C6H11O7	D-Gluconic acid	5	0.0124963	0.0087371	0.00793605	Negative
M195T351C00257	M195T351	C00257	201.07	C6H11O7	D-Gluconic acid	6	0.656612	0.691892	0.683702	Negative
M196T307C00327	M196T307	C00327	196.069	C6H11N3O3Na1	L-Citrulline	0	0.377406	0.354537	0.319219	Negative
M196T307C00327	M196T307	C00327	197.073	C6H11N3O3Na1	L-Citrulline	1	0	0.00678894	0.00679926	Negative
M196T307C00327	M196T307	C00327	198.076	C6H11N3O3Na1	L-Citrulline	2	0.595129	0.638674	0.659028	Negative
M196T307C00327	M196T307	C00327	199.079	C6H11N3O3Na1	L-Citrulline	3	0.0274645	0	0.0149537	Negative
M196T307C00327	M196T307	C00327	200.083	C6H11N3O3Na1	L-Citrulline	4	0	0	0	Negative
M196T307C00327	M196T307	C00327	201.086	C6H11N3O3Na1	L-Citrulline	5	0	0	0	Negative
M196T307C00327	M196T307	C00327	202.089	C6H11N3O3Na1	L-Citrulline	6	0	0	0	Negative
M197T444C01127	M197T444	C01127	196.985	C5H6O6Cl1	4-Hydroxy-2-oxoglutarate	0	0	0	0	Negative
M197T444C01127	M197T444	C01127	197.988	C5H6O6Cl1	4-Hydroxy-2-oxoglutarate	1	0	0	0	Negative
M197T444C01127	M197T444	C01127	198.991	C5H6O6Cl1	4-Hydroxy-2-oxoglutarate	2	0	0	0	Negative
M197T444C01127	M197T444	C01127	199.995	C5H6O6Cl1	4-Hydroxy-2-oxoglutarate	3	0	1	1	Negative
M197T444C01127	M197T444	C01127	200.998	C5H6O6Cl1	4-Hydroxy-2-oxoglutarate	4	0	0	0	Negative
M197T444C01127	M197T444	C01127	202.002	C5H6O6Cl1	4-Hydroxy-2-oxoglutarate	5	0	0	0	Negative
M197T444C05946	M197T444	C05946	196.985	C5H6O6Cl1	(4R)-4-Hydroxy-2-oxoglutarate	0	0	0	0	Negative
M197T444C05946	M197T444	C05946	197.988	C5H6O6Cl1	(4R)-4-Hydroxy-2-oxoglutarate	1	0	0	0	Negative
M197T444C05946	M197T444	C05946	198.991	C5H6O6Cl1	(4R)-4-Hydroxy-2-oxoglutarate	2	0	0	0	Negative
M197T444C05946	M197T444	C05946	199.995	C5H6O6Cl1	(4R)-4-Hydroxy-2-oxoglutarate	3	0	1	1	Negative
M197T444C05946	M197T444	C05946	200.998	C5H6O6Cl1	(4R)-4-Hydroxy-2-oxoglutarate	4	0	0	0	Negative
M197T444C05946	M197T444	C05946	202.002	C5H6O6Cl1	(4R)-4-Hydroxy-2-oxoglutarate	5	0	0	0	Negative
M197T444C20485	M197T444	C20485	196.985	C5H6O6Cl1	(4S)-4-Hydroxy-2-oxoglutarate	0	0	0	0	Negative
M197T444C20485	M197T444	C20485	197.988	C5H6O6Cl1	(4S)-4-Hydroxy-2-oxoglutarate	1	0	0	0	Negative
M197T444C20485	M197T444	C20485	198.991	C5H6O6Cl1	(4S)-4-Hydroxy-2-oxoglutarate	2	0	0	0	Negative
M197T444C20485	M197T444	C20485	199.995	C5H6O6Cl1	(4S)-4-Hydroxy-2-oxoglutarate	3	0	1	1	Negative
M197T444C20485	M197T444	C20485	200.998	C5H6O6Cl1	(4S)-4-Hydroxy-2-oxoglutarate	4	0	0	0	Negative
M197T444C20485	M197T444	C20485	202.002	C5H6O6Cl1	(4S)-4-Hydroxy-2-oxoglutarate	5	0	0	0	Negative
M197T372C06454	M197T372	C06454	197.021	C5H10O6P1	Fosfomycin	0	0	0.639545	0.656569	Negative
M197T372C06454	M197T372	C06454	198.024	C5H10O6P1	Fosfomycin	1	0	0	0	Negative
M197T372C06454	M197T372	C06454	199.028	C5H10O6P1	Fosfomycin	2	0	0	0	Negative
M197T372C06454	M197T372	C06454	200.031	C5H10O6P1	Fosfomycin	3	1	0.360455	0.343431	Negative
M198T233C01929	M198T233	C01929	198.087	C8H12N3O3	L-Histidinal	0	0	0	0	Negative
M198T233C01929	M198T233	C01929	199.091	C8H12N3O3	L-Histidinal	1	0	0	0	Negative
M198T233C01929	M198T233	C01929	200.094	C8H12N3O3	L-Histidinal	2	0	0	0	Negative
M198T233C01929	M198T233	C01929	201.097	C8H12N3O3	L-Histidinal	3	0	0	0	Negative
M198T233C01929	M198T233	C01929	202.101	C8H12N3O3	L-Histidinal	4	1	1	0	Negative
M198T233C01929	M198T233	C01929	203.104	C8H12N3O3	L-Histidinal	5	0	0	0	Negative
M198T233C01929	M198T233	C01929	204.107	C8H12N3O3	L-Histidinal	6	0	0	0	Negative
M199T263C01721	M199T263	C01721	199.037	C6H12O5Cl1	L-Fuculose	0	0.603077	0.757913	0.671842	Negative
M199T263C01721	M199T263	C01721	200.04	C6H12O5Cl1	L-Fuculose	1	0	1.52607e-33	0	Negative
M199T263C01721	M199T263	C01721	201.043	C6H12O5Cl1	L-Fuculose	2	0	1.37456e-17	0	Negative
M199T263C01721	M199T263	C01721	202.047	C6H12O5Cl1	L-Fuculose	3	0.227926	0.179586	0.172707	Negative
M199T263C01721	M199T263	C01721	203.05	C6H12O5Cl1	L-Fuculose	4	0	1.69427e-49	0	Negative
M199T263C01721	M199T263	C01721	204.054	C6H12O5Cl1	L-Fuculose	5	0.168997	0.0625011	0.155451	Negative
M199T263C01721	M199T263	C01721	205.057	C6H12O5Cl1	L-Fuculose	6	0	0	0	Negative
M199T263C00861	M199T263	C00861	199.037	C6H12O5Cl1	L-Rhamnulose	0	0.603077	0.757913	0.671842	Negative
M199T263C00861	M199T263	C00861	200.04	C6H12O5Cl1	L-Rhamnulose	1	0	1.52607e-33	0	Negative
M199T263C00861	M199T263	C00861	201.043	C6H12O5Cl1	L-Rhamnulose	2	0	1.37456e-17	0	Negative
M199T263C00861	M199T263	C00861	202.047	C6H12O5Cl1	L-Rhamnulose	3	0.227926	0.179586	0.172707	Negative
M199T263C00861	M199T263	C00861	203.05	C6H12O5Cl1	L-Rhamnulose	4	0	1.69427e-49	0	Negative
M199T263C00861	M199T263	C00861	204.054	C6H12O5Cl1	L-Rhamnulose	5	0.168997	0.0625011	0.155451	Negative
M199T263C00861	M199T263	C00861	205.057	C6H12O5Cl1	L-Rhamnulose	6	0	0	0	Negative
M199T263C01019	M199T263	C01019	199.037	C6H12O5Cl1	6-Deoxy-L-galactose	0	0.603077	0.757913	0.671842	Negative
M199T263C01019	M199T263	C01019	200.04	C6H12O5Cl1	6-Deoxy-L-galactose	1	0	1.52607e-33	0	Negative
M199T263C01019	M199T263	C01019	201.043	C6H12O5Cl1	6-Deoxy-L-galactose	2	0	1.37456e-17	0	Negative
M199T263C01019	M199T263	C01019	202.047	C6H12O5Cl1	6-Deoxy-L-galactose	3	0.227926	0.179586	0.172707	Negative
M199T263C01019	M199T263	C01019	203.05	C6H12O5Cl1	6-Deoxy-L-galactose	4	0	1.69427e-49	0	Negative
M199T263C01019	M199T263	C01019	204.054	C6H12O5Cl1	6-Deoxy-L-galactose	5	0.168997	0.0625011	0.155451	Negative
M199T263C01019	M199T263	C01019	205.057	C6H12O5Cl1	6-Deoxy-L-galactose	6	0	0	0	Negative
M200T340_2C01118	M200T340_2	C01118	200.055	C8H10N1O5	O-Succinyl-L-homoserine	0	0.921948	1	0.946277	Negative
M200T340_2C01118	M200T340_2	C01118	201.059	C8H10N1O5	O-Succinyl-L-homoserine	1	0	0	0	Negative
M200T340_2C01118	M200T340_2	C01118	202.062	C8H10N1O5	O-Succinyl-L-homoserine	2	0	0	0	Negative
M200T340_2C01118	M200T340_2	C01118	203.065	C8H10N1O5	O-Succinyl-L-homoserine	3	0.0780517	0	0.0537231	Negative
M200T340_2C01118	M200T340_2	C01118	204.069	C8H10N1O5	O-Succinyl-L-homoserine	4	0	0	0	Negative
M200T340_2C01118	M200T340_2	C01118	205.072	C8H10N1O5	O-Succinyl-L-homoserine	5	0	0	0	Negative
M200T340_2C01118	M200T340_2	C01118	206.075	C8H10N1O5	O-Succinyl-L-homoserine	6	0	0	0	Negative
M200T340_2C01118	M200T340_2	C01118	207.079	C8H10N1O5	O-Succinyl-L-homoserine	7	0	0	0	Negative
M200T340_2C01118	M200T340_2	C01118	208.082	C8H10N1O5	O-Succinyl-L-homoserine	8	0	0	0	Negative
M201T256C06231	M201T256	C06231	201.087	C8H13N2O4	Ectoine	0	0	0	0	Negative
M201T256C06231	M201T256	C06231	202.09	C8H13N2O4	Ectoine	1	0	0	0	Negative
M201T256C06231	M201T256	C06231	203.094	C8H13N2O4	Ectoine	2	0	0	0	Negative
M201T256C06231	M201T256	C06231	204.097	C8H13N2O4	Ectoine	3	0	0	0	Negative
M201T256C06231	M201T256	C06231	205.1	C8H13N2O4	Ectoine	4	0	0	0	Negative
M201T256C06231	M201T256	C06231	206.104	C8H13N2O4	Ectoine	5	0.361144	0.435801	0.452811	Negative
M201T256C06231	M201T256	C06231	207.107	C8H13N2O4	Ectoine	6	0.638856	0.564199	0.547189	Negative
M201T256C01239	M201T256	C01239	201.087	C8H13N2O4	N-Acetyl-beta-D-glucosaminylamine	0	0	0	0	Negative
M201T256C01239	M201T256	C01239	202.09	C8H13N2O4	N-Acetyl-beta-D-glucosaminylamine	1	0	0	0	Negative
M201T256C01239	M201T256	C01239	203.094	C8H13N2O4	N-Acetyl-beta-D-glucosaminylamine	2	0	0	0	Negative
M201T256C01239	M201T256	C01239	204.097	C8H13N2O4	N-Acetyl-beta-D-glucosaminylamine	3	0	0	0	Negative
M201T256C01239	M201T256	C01239	205.1	C8H13N2O4	N-Acetyl-beta-D-glucosaminylamine	4	0	0	0	Negative
M201T256C01239	M201T256	C01239	206.104	C8H13N2O4	N-Acetyl-beta-D-glucosaminylamine	5	0.06051	0.0591892	0.0701007	Negative
M201T256C01239	M201T256	C01239	207.107	C8H13N2O4	N-Acetyl-beta-D-glucosaminylamine	6	0.103366	0.0718398	0.0796582	Negative
M201T256C01239	M201T256	C01239	208.11	C8H13N2O4	N-Acetyl-beta-D-glucosaminylamine	7	0.0178725	0.0330925	0.0380556	Negative
M201T256C01239	M201T256	C01239	209.114	C8H13N2O4	N-Acetyl-beta-D-glucosaminylamine	8	0.818251	0.835879	0.812186	Negative
M204T261C03298	M204T261	C03298	204.053	C7H11N3O2Cl1	Nalpha-Methylhistidine	0	0.610487	0.744489	0.835637	Negative
M204T261C03298	M204T261	C03298	205.057	C7H11N3O2Cl1	Nalpha-Methylhistidine	1	0	0	0	Negative
M204T261C03298	M204T261	C03298	206.06	C7H11N3O2Cl1	Nalpha-Methylhistidine	2	0	0	0	Negative
M204T261C03298	M204T261	C03298	207.063	C7H11N3O2Cl1	Nalpha-Methylhistidine	3	0	0	0	Negative
M204T261C03298	M204T261	C03298	208.067	C7H11N3O2Cl1	Nalpha-Methylhistidine	4	0	0	0	Negative
M204T261C03298	M204T261	C03298	209.07	C7H11N3O2Cl1	Nalpha-Methylhistidine	5	0	0	0	Negative
M204T261C03298	M204T261	C03298	210.074	C7H11N3O2Cl1	Nalpha-Methylhistidine	6	0	0	0	Negative
M204T261C03298	M204T261	C03298	211.077	C7H11N3O2Cl1	Nalpha-Methylhistidine	7	0.389513	0.255511	0.164363	Negative
M204T261C01152	M204T261	C01152	204.053	C7H11N3O2Cl1	N(pi)-Methyl-L-histidine	0	0.610487	0.744489	0.835637	Negative
M204T261C01152	M204T261	C01152	205.057	C7H11N3O2Cl1	N(pi)-Methyl-L-histidine	1	0	0	0	Negative
M204T261C01152	M204T261	C01152	206.06	C7H11N3O2Cl1	N(pi)-Methyl-L-histidine	2	0	0	0	Negative
M204T261C01152	M204T261	C01152	207.063	C7H11N3O2Cl1	N(pi)-Methyl-L-histidine	3	0	0	0	Negative
M204T261C01152	M204T261	C01152	208.067	C7H11N3O2Cl1	N(pi)-Methyl-L-histidine	4	0	0	0	Negative
M204T261C01152	M204T261	C01152	209.07	C7H11N3O2Cl1	N(pi)-Methyl-L-histidine	5	0	0	0	Negative
M204T261C01152	M204T261	C01152	210.074	C7H11N3O2Cl1	N(pi)-Methyl-L-histidine	6	0	0	0	Negative
M204T261C01152	M204T261	C01152	211.077	C7H11N3O2Cl1	N(pi)-Methyl-L-histidine	7	0.389513	0.255511	0.164363	Negative
M205T345C01990	M205T345	C01990	204.998	C6H5O8	3-Oxalomalate	0	0.839182	0.606474	0.593228	Negative
M205T345C01990	M205T345	C01990	206.001	C6H5O8	3-Oxalomalate	1	0	0	0	Negative
M205T345C01990	M205T345	C01990	207.005	C6H5O8	3-Oxalomalate	2	0	0	0	Negative
M205T345C01990	M205T345	C01990	208.008	C6H5O8	3-Oxalomalate	3	0.160818	0.393526	0.406772	Negative
M205T345C01990	M205T345	C01990	209.011	C6H5O8	3-Oxalomalate	4	0	0	0	Negative
M205T345C01990	M205T345	C01990	210.015	C6H5O8	3-Oxalomalate	5	0	0	0	Negative
M205T345C01990	M205T345	C01990	211.018	C6H5O8	3-Oxalomalate	6	0	0	0	Negative
M205T294C16673	M205T294	C16673	205.082	C7H13N2O5	Isoglutamine	0	0	0	0	Negative
M205T294C16673	M205T294	C16673	206.085	C7H13N2O5	Isoglutamine	1	0	0	0	Negative
M205T294C16673	M205T294	C16673	207.089	C7H13N2O5	Isoglutamine	2	0	0	0	Negative
M205T294C16673	M205T294	C16673	208.092	C7H13N2O5	Isoglutamine	3	0	0	0	Negative
M205T294C16673	M205T294	C16673	209.095	C7H13N2O5	Isoglutamine	4	0	0	0	Negative
M205T294C16673	M205T294	C16673	210.099	C7H13N2O5	Isoglutamine	5	1	1	1	Negative
M206T134C05620	M206T134	C05620	206.081	C11H12N1O3	N-Acetyl-D-phenylalanine	0	0	0	0	Negative
M206T134C05620	M206T134	C05620	207.085	C11H12N1O3	N-Acetyl-D-phenylalanine	1	0	0	0	Negative
M206T134C05620	M206T134	C05620	208.088	C11H12N1O3	N-Acetyl-D-phenylalanine	2	0	0	0	Negative
M206T134C05620	M206T134	C05620	209.091	C11H12N1O3	N-Acetyl-D-phenylalanine	3	1	1	1	Negative
M206T134C05620	M206T134	C05620	210.095	C11H12N1O3	N-Acetyl-D-phenylalanine	4	0	0	0	Negative
M206T134C05620	M206T134	C05620	211.098	C11H12N1O3	N-Acetyl-D-phenylalanine	5	0	0	0	Negative
M206T134C05620	M206T134	C05620	212.101	C11H12N1O3	N-Acetyl-D-phenylalanine	6	0	0	0	Negative
M206T134C05620	M206T134	C05620	213.105	C11H12N1O3	N-Acetyl-D-phenylalanine	7	0	0	0	Negative
M206T134C05620	M206T134	C05620	214.108	C11H12N1O3	N-Acetyl-D-phenylalanine	8	0	0	0	Negative
M206T134C05620	M206T134	C05620	215.111	C11H12N1O3	N-Acetyl-D-phenylalanine	9	0	0	0	Negative
M206T134C05620	M206T134	C05620	216.115	C11H12N1O3	N-Acetyl-D-phenylalanine	10	0	0	0	Negative
M206T134C05620	M206T134	C05620	217.118	C11H12N1O3	N-Acetyl-D-phenylalanine	11	0	0	0	Negative
M206T134C03519	M206T134	C03519	206.081	C11H12N1O3	N-Acetyl-L-phenylalanine	0	0	0	0	Negative
M206T134C03519	M206T134	C03519	207.085	C11H12N1O3	N-Acetyl-L-phenylalanine	1	0	0	0	Negative
M206T134C03519	M206T134	C03519	208.088	C11H12N1O3	N-Acetyl-L-phenylalanine	2	0	0	0	Negative
M206T134C03519	M206T134	C03519	209.091	C11H12N1O3	N-Acetyl-L-phenylalanine	3	1	1	1	Negative
M206T134C03519	M206T134	C03519	210.095	C11H12N1O3	N-Acetyl-L-phenylalanine	4	0	0	0	Negative
M206T134C03519	M206T134	C03519	211.098	C11H12N1O3	N-Acetyl-L-phenylalanine	5	0	0	0	Negative
M206T134C03519	M206T134	C03519	212.101	C11H12N1O3	N-Acetyl-L-phenylalanine	6	0	0	0	Negative
M206T134C03519	M206T134	C03519	213.105	C11H12N1O3	N-Acetyl-L-phenylalanine	7	0	0	0	Negative
M206T134C03519	M206T134	C03519	214.108	C11H12N1O3	N-Acetyl-L-phenylalanine	8	0	0	0	Negative
M206T134C03519	M206T134	C03519	215.111	C11H12N1O3	N-Acetyl-L-phenylalanine	9	0	0	0	Negative
M206T134C03519	M206T134	C03519	216.115	C11H12N1O3	N-Acetyl-L-phenylalanine	10	0	0	0	Negative
M206T134C03519	M206T134	C03519	217.118	C11H12N1O3	N-Acetyl-L-phenylalanine	11	0	0	0	Negative
M206T158C03519	M206T158	C03519	206.081	C11H12N1O3	N-Acetyl-L-phenylalanine	0	0	0	0	Negative
M206T158C03519	M206T158	C03519	207.085	C11H12N1O3	N-Acetyl-L-phenylalanine	1	0	0	0	Negative
M206T158C03519	M206T158	C03519	208.088	C11H12N1O3	N-Acetyl-L-phenylalanine	2	0	0	0	Negative
M206T158C03519	M206T158	C03519	209.091	C11H12N1O3	N-Acetyl-L-phenylalanine	3	1	1	1	Negative
M206T158C03519	M206T158	C03519	210.095	C11H12N1O3	N-Acetyl-L-phenylalanine	4	0	0	0	Negative
M206T158C03519	M206T158	C03519	211.098	C11H12N1O3	N-Acetyl-L-phenylalanine	5	0	0	0	Negative
M206T158C03519	M206T158	C03519	212.101	C11H12N1O3	N-Acetyl-L-phenylalanine	6	0	0	0	Negative
M206T158C03519	M206T158	C03519	213.105	C11H12N1O3	N-Acetyl-L-phenylalanine	7	0	0	0	Negative
M206T158C03519	M206T158	C03519	214.108	C11H12N1O3	N-Acetyl-L-phenylalanine	8	0	0	0	Negative
M206T158C03519	M206T158	C03519	215.111	C11H12N1O3	N-Acetyl-L-phenylalanine	9	0	0	0	Negative
M206T158C03519	M206T158	C03519	216.115	C11H12N1O3	N-Acetyl-L-phenylalanine	10	0	0	0	Negative
M206T158C03519	M206T158	C03519	217.118	C11H12N1O3	N-Acetyl-L-phenylalanine	11	0	0	0	Negative
M206T158C05620	M206T158	C05620	206.081	C11H12N1O3	N-Acetyl-D-phenylalanine	0	0	0	0	Negative
M206T158C05620	M206T158	C05620	207.085	C11H12N1O3	N-Acetyl-D-phenylalanine	1	0	0	0	Negative
M206T158C05620	M206T158	C05620	208.088	C11H12N1O3	N-Acetyl-D-phenylalanine	2	0	0	0	Negative
M206T158C05620	M206T158	C05620	209.091	C11H12N1O3	N-Acetyl-D-phenylalanine	3	1	1	1	Negative
M206T158C05620	M206T158	C05620	210.095	C11H12N1O3	N-Acetyl-D-phenylalanine	4	0	0	0	Negative
M206T158C05620	M206T158	C05620	211.098	C11H12N1O3	N-Acetyl-D-phenylalanine	5	0	0	0	Negative
M206T158C05620	M206T158	C05620	212.101	C11H12N1O3	N-Acetyl-D-phenylalanine	6	0	0	0	Negative
M206T158C05620	M206T158	C05620	213.105	C11H12N1O3	N-Acetyl-D-phenylalanine	7	0	0	0	Negative
M206T158C05620	M206T158	C05620	214.108	C11H12N1O3	N-Acetyl-D-phenylalanine	8	0	0	0	Negative
M206T158C05620	M206T158	C05620	215.111	C11H12N1O3	N-Acetyl-D-phenylalanine	9	0	0	0	Negative
M206T158C05620	M206T158	C05620	216.115	C11H12N1O3	N-Acetyl-D-phenylalanine	10	0	0	0	Negative
M206T158C05620	M206T158	C05620	217.118	C11H12N1O3	N-Acetyl-D-phenylalanine	11	0	0	0	Negative
M207T288C20631	M207T288	C20631	207.061	C6H11N2O6	(2S,3S)-3-Hydroxyasparagine	0	0	0	0	Negative
M207T288C20631	M207T288	C20631	208.065	C6H11N2O6	(2S,3S)-3-Hydroxyasparagine	1	0	0	0	Negative
M207T288C20631	M207T288	C20631	209.068	C6H11N2O6	(2S,3S)-3-Hydroxyasparagine	2	0	0	0	Negative
M207T288C20631	M207T288	C20631	210.071	C6H11N2O6	(2S,3S)-3-Hydroxyasparagine	3	0.190899	0.211394	0.129591	Negative
M207T288C20631	M207T288	C20631	211.075	C6H11N2O6	(2S,3S)-3-Hydroxyasparagine	4	0.809101	0.788606	0.870409	Negative
M208T392C20258	M208T392	C20258	208.022	C7H7N1O5Na1	(2S,4S)-4-Hydroxy-2,3,4,5-tetrahydrodipicolinate	0	0.182772	0.176273	0.183951	Negative
M208T392C20258	M208T392	C20258	209.025	C7H7N1O5Na1	(2S,4S)-4-Hydroxy-2,3,4,5-tetrahydrodipicolinate	1	0.0012317	0	0.00352218	Negative
M208T392C20258	M208T392	C20258	210.028	C7H7N1O5Na1	(2S,4S)-4-Hydroxy-2,3,4,5-tetrahydrodipicolinate	2	0.0761732	0.0673892	0.0846786	Negative
M208T392C20258	M208T392	C20258	211.032	C7H7N1O5Na1	(2S,4S)-4-Hydroxy-2,3,4,5-tetrahydrodipicolinate	3	0.0288865	0.0260007	0.0356806	Negative
M208T392C20258	M208T392	C20258	212.035	C7H7N1O5Na1	(2S,4S)-4-Hydroxy-2,3,4,5-tetrahydrodipicolinate	4	0.0595521	0.0974598	0.0656648	Negative
M208T392C20258	M208T392	C20258	213.038	C7H7N1O5Na1	(2S,4S)-4-Hydroxy-2,3,4,5-tetrahydrodipicolinate	5	0.651385	0.632877	0.626502	Negative
M208T392C20258	M208T392	C20258	214.042	C7H7N1O5Na1	(2S,4S)-4-Hydroxy-2,3,4,5-tetrahydrodipicolinate	6	0	0	0	Negative
M208T392C20258	M208T392	C20258	215.045	C7H7N1O5Na1	(2S,4S)-4-Hydroxy-2,3,4,5-tetrahydrodipicolinate	7	0	0	0	Negative
M209T284C05422	M209T284	C05422	208.985	C6H6O6Cl1	Dehydroascorbate	0	0	0	0	Negative
M209T284C05422	M209T284	C05422	209.988	C6H6O6Cl1	Dehydroascorbate	1	0	0	0	Negative
M209T284C05422	M209T284	C05422	210.991	C6H6O6Cl1	Dehydroascorbate	2	0	0	1	Negative
M209T284C05422	M209T284	C05422	211.995	C6H6O6Cl1	Dehydroascorbate	3	0	0	0	Negative
M209T284C05422	M209T284	C05422	212.998	C6H6O6Cl1	Dehydroascorbate	4	0	0	0	Negative
M209T284C05422	M209T284	C05422	214.002	C6H6O6Cl1	Dehydroascorbate	5	0	0	0	Negative
M209T284C05422	M209T284	C05422	215.005	C6H6O6Cl1	Dehydroascorbate	6	1	1	0	Negative
M209T287C00121	M209T287	C00121	209.066	C7H13O7	D-Ribose	0	0.0765839	0	0.11483	Negative
M209T287C00121	M209T287	C00121	210.069	C7H13O7	D-Ribose	1	0.0812635	0.0958705	0.0530112	Negative
M209T287C00121	M209T287	C00121	211.072	C7H13O7	D-Ribose	2	0.321787	0.362966	0.332646	Negative
M209T287C00121	M209T287	C00121	212.076	C7H13O7	D-Ribose	3	0	0	0	Negative
M209T287C00121	M209T287	C00121	213.079	C7H13O7	D-Ribose	4	0.412242	0.378279	0.391134	Negative
M209T287C00121	M209T287	C00121	214.082	C7H13O7	D-Ribose	5	0.108123	0.162885	0.108378	Negative
M209T287C02204	M209T287	C02204	209.066	C7H13O7	alpha-D-Lyxose	0	0.0765839	0	0.11483	Negative
M209T287C02204	M209T287	C02204	210.069	C7H13O7	alpha-D-Lyxose	1	0.0812635	0.0958705	0.0530112	Negative
M209T287C02204	M209T287	C02204	211.072	C7H13O7	alpha-D-Lyxose	2	0.321787	0.362966	0.332646	Negative
M209T287C02204	M209T287	C02204	212.076	C7H13O7	alpha-D-Lyxose	3	0	0	0	Negative
M209T287C02204	M209T287	C02204	213.079	C7H13O7	alpha-D-Lyxose	4	0.412242	0.378279	0.391134	Negative
M209T287C02204	M209T287	C02204	214.082	C7H13O7	alpha-D-Lyxose	5	0.108123	0.162885	0.108378	Negative
M209T287C00259	M209T287	C00259	209.066	C7H13O7	L-Arabinose	0	0.0765839	0	0.11483	Negative
M209T287C00259	M209T287	C00259	210.069	C7H13O7	L-Arabinose	1	0.0812635	0.0958705	0.0530112	Negative
M209T287C00259	M209T287	C00259	211.072	C7H13O7	L-Arabinose	2	0.321787	0.362966	0.332646	Negative
M209T287C00259	M209T287	C00259	212.076	C7H13O7	L-Arabinose	3	0	0	0	Negative
M209T287C00259	M209T287	C00259	213.079	C7H13O7	L-Arabinose	4	0.412242	0.378279	0.391134	Negative
M209T287C00259	M209T287	C00259	214.082	C7H13O7	L-Arabinose	5	0.108123	0.162885	0.108378	Negative
M209T287C00181	M209T287	C00181	209.066	C7H13O7	D-Xylose	0	0.0765839	0	0.11483	Negative
M209T287C00181	M209T287	C00181	210.069	C7H13O7	D-Xylose	1	0.0812635	0.0958705	0.0530112	Negative
M209T287C00181	M209T287	C00181	211.072	C7H13O7	D-Xylose	2	0.321787	0.362966	0.332646	Negative
M209T287C00181	M209T287	C00181	212.076	C7H13O7	D-Xylose	3	0	0	0	Negative
M209T287C00181	M209T287	C00181	213.079	C7H13O7	D-Xylose	4	0.412242	0.378279	0.391134	Negative
M209T287C00181	M209T287	C00181	214.082	C7H13O7	D-Xylose	5	0.108123	0.162885	0.108378	Negative
M209T262C00121	M209T262	C00121	209.066	C7H13O7	D-Ribose	0	0	0.144255	0.205015	Negative
M209T262C00121	M209T262	C00121	210.069	C7H13O7	D-Ribose	1	0.158258	0.199867	0.143746	Negative
M209T262C00121	M209T262	C00121	211.072	C7H13O7	D-Ribose	2	0.841742	0.655878	0.651239	Negative
M209T262C00121	M209T262	C00121	212.076	C7H13O7	D-Ribose	3	0	0	0	Negative
M209T262C00121	M209T262	C00121	213.079	C7H13O7	D-Ribose	4	0	0	0	Negative
M209T262C00121	M209T262	C00121	214.082	C7H13O7	D-Ribose	5	0	0	0	Negative
M209T262C00259	M209T262	C00259	209.066	C7H13O7	L-Arabinose	0	0	0.144255	0.205015	Negative
M209T262C00259	M209T262	C00259	210.069	C7H13O7	L-Arabinose	1	0.158258	0.199867	0.143746	Negative
M209T262C00259	M209T262	C00259	211.072	C7H13O7	L-Arabinose	2	0.841742	0.655878	0.651239	Negative
M209T262C00259	M209T262	C00259	212.076	C7H13O7	L-Arabinose	3	0	0	0	Negative
M209T262C00259	M209T262	C00259	213.079	C7H13O7	L-Arabinose	4	0	0	0	Negative
M209T262C00259	M209T262	C00259	214.082	C7H13O7	L-Arabinose	5	0	0	0	Negative
M209T262C02204	M209T262	C02204	209.066	C7H13O7	alpha-D-Lyxose	0	0	0.144255	0.205015	Negative
M209T262C02204	M209T262	C02204	210.069	C7H13O7	alpha-D-Lyxose	1	0.158258	0.199867	0.143746	Negative
M209T262C02204	M209T262	C02204	211.072	C7H13O7	alpha-D-Lyxose	2	0.841742	0.655878	0.651239	Negative
M209T262C02204	M209T262	C02204	212.076	C7H13O7	alpha-D-Lyxose	3	0	0	0	Negative
M209T262C02204	M209T262	C02204	213.079	C7H13O7	alpha-D-Lyxose	4	0	0	0	Negative
M209T262C02204	M209T262	C02204	214.082	C7H13O7	alpha-D-Lyxose	5	0	0	0	Negative
M209T262C00181	M209T262	C00181	209.066	C7H13O7	D-Xylose	0	0	0.144255	0.205015	Negative
M209T262C00181	M209T262	C00181	210.069	C7H13O7	D-Xylose	1	0.158258	0.199867	0.143746	Negative
M209T262C00181	M209T262	C00181	211.072	C7H13O7	D-Xylose	2	0.841742	0.655878	0.651239	Negative
M209T262C00181	M209T262	C00181	212.076	C7H13O7	D-Xylose	3	0	0	0	Negative
M209T262C00181	M209T262	C00181	213.079	C7H13O7	D-Xylose	4	0	0	0	Negative
M209T262C00181	M209T262	C00181	214.082	C7H13O7	D-Xylose	5	0	0	0	Negative
M211T390C05527	M211T390	C05527	210.991	C5H7O7S1	3-Sulfinylpyruvate	0	0	0.296472	0.235155	Negative
M211T390C05527	M211T390	C05527	211.994	C5H7O7S1	3-Sulfinylpyruvate	1	0	0	0	Negative
M211T390C05527	M211T390	C05527	212.997	C5H7O7S1	3-Sulfinylpyruvate	2	0	0	0	Negative
M211T390C05527	M211T390	C05527	214.001	C5H7O7S1	3-Sulfinylpyruvate	3	1	0.703528	0.764845	Negative
M211T285C04471	M211T285	C04471	211	C6H8O6Cl1	(4S,5S)-4,5-Dihydroxy-2,6-dioxohexanoate	0	0.0983879	0.0816483	0.105646	Negative
M211T285C04471	M211T285	C04471	212.004	C6H8O6Cl1	(4S,5S)-4,5-Dihydroxy-2,6-dioxohexanoate	1	0	0	0	Negative
M211T285C04471	M211T285	C04471	213.007	C6H8O6Cl1	(4S,5S)-4,5-Dihydroxy-2,6-dioxohexanoate	2	0	0	0	Negative
M211T285C04471	M211T285	C04471	214.01	C6H8O6Cl1	(4S,5S)-4,5-Dihydroxy-2,6-dioxohexanoate	3	0	0	0	Negative
M211T285C04471	M211T285	C04471	215.014	C6H8O6Cl1	(4S,5S)-4,5-Dihydroxy-2,6-dioxohexanoate	4	0.00419185	0.0113972	0.00694089	Negative
M211T285C04471	M211T285	C04471	216.017	C6H8O6Cl1	(4S,5S)-4,5-Dihydroxy-2,6-dioxohexanoate	5	0.89742	0.906955	0.887414	Negative
M211T285C04471	M211T285	C04471	217.021	C6H8O6Cl1	(4S,5S)-4,5-Dihydroxy-2,6-dioxohexanoate	6	0	0	0	Negative
M211T285C04053	M211T285	C04053	211	C6H8O6Cl1	5-Dehydro-4-deoxy-D-glucuronate	0	0.0983879	0.0816483	0.105646	Negative
M211T285C04053	M211T285	C04053	212.004	C6H8O6Cl1	5-Dehydro-4-deoxy-D-glucuronate	1	0	0	0	Negative
M211T285C04053	M211T285	C04053	213.007	C6H8O6Cl1	5-Dehydro-4-deoxy-D-glucuronate	2	0	0	0	Negative
M211T285C04053	M211T285	C04053	214.01	C6H8O6Cl1	5-Dehydro-4-deoxy-D-glucuronate	3	0	0	0	Negative
M211T285C04053	M211T285	C04053	215.014	C6H8O6Cl1	5-Dehydro-4-deoxy-D-glucuronate	4	0.00419185	0.0113972	0.00694089	Negative
M211T285C04053	M211T285	C04053	216.017	C6H8O6Cl1	5-Dehydro-4-deoxy-D-glucuronate	5	0.89742	0.906955	0.887414	Negative
M211T285C04053	M211T285	C04053	217.021	C6H8O6Cl1	5-Dehydro-4-deoxy-D-glucuronate	6	0	0	0	Negative
M211T285C03387	M211T285	C03387	211	C6H8O6Cl1	D-Glucurono-6,2-lactone	0	0.0983879	0.0816483	0.105646	Negative
M211T285C03387	M211T285	C03387	212.004	C6H8O6Cl1	D-Glucurono-6,2-lactone	1	0	0	0	Negative
M211T285C03387	M211T285	C03387	213.007	C6H8O6Cl1	D-Glucurono-6,2-lactone	2	0	0	0	Negative
M211T285C03387	M211T285	C03387	214.01	C6H8O6Cl1	D-Glucurono-6,2-lactone	3	0	0	0	Negative
M211T285C03387	M211T285	C03387	215.014	C6H8O6Cl1	D-Glucurono-6,2-lactone	4	0.00419185	0.0113972	0.00694089	Negative
M211T285C03387	M211T285	C03387	216.017	C6H8O6Cl1	D-Glucurono-6,2-lactone	5	0.89742	0.906955	0.887414	Negative
M211T285C03387	M211T285	C03387	217.021	C6H8O6Cl1	D-Glucurono-6,2-lactone	6	0	0	0	Negative
M211T285C03289	M211T285	C03289	211	C6H8O6Cl1	L-xylo-Hexulonolactone	0	0.0983879	0.0816483	0.105646	Negative
M211T285C03289	M211T285	C03289	212.004	C6H8O6Cl1	L-xylo-Hexulonolactone	1	0	0	0	Negative
M211T285C03289	M211T285	C03289	213.007	C6H8O6Cl1	L-xylo-Hexulonolactone	2	0	0	0	Negative
M211T285C03289	M211T285	C03289	214.01	C6H8O6Cl1	L-xylo-Hexulonolactone	3	0	0	0	Negative
M211T285C03289	M211T285	C03289	215.014	C6H8O6Cl1	L-xylo-Hexulonolactone	4	0.00419185	0.0113972	0.00694089	Negative
M211T285C03289	M211T285	C03289	216.017	C6H8O6Cl1	L-xylo-Hexulonolactone	5	0.89742	0.906955	0.887414	Negative
M211T285C03289	M211T285	C03289	217.021	C6H8O6Cl1	L-xylo-Hexulonolactone	6	0	0	0	Negative
M211T285C06440	M211T285	C06440	211	C6H8O6Cl1	2-Dehydro-D-glucono-1,5-lactone	0	0.0983879	0.0816483	0.105646	Negative
M211T285C06440	M211T285	C06440	212.004	C6H8O6Cl1	2-Dehydro-D-glucono-1,5-lactone	1	0	0	0	Negative
M211T285C06440	M211T285	C06440	213.007	C6H8O6Cl1	2-Dehydro-D-glucono-1,5-lactone	2	0	0	0	Negative
M211T285C06440	M211T285	C06440	214.01	C6H8O6Cl1	2-Dehydro-D-glucono-1,5-lactone	3	0	0	0	Negative
M211T285C06440	M211T285	C06440	215.014	C6H8O6Cl1	2-Dehydro-D-glucono-1,5-lactone	4	0.00419185	0.0113972	0.00694089	Negative
M211T285C06440	M211T285	C06440	216.017	C6H8O6Cl1	2-Dehydro-D-glucono-1,5-lactone	5	0.89742	0.906955	0.887414	Negative
M211T285C06440	M211T285	C06440	217.021	C6H8O6Cl1	2-Dehydro-D-glucono-1,5-lactone	6	0	0	0	Negative
M212T298C20845	M212T298	C20845	212.032	C6H11N1O5Cl1	(4S,5R)-4,5,6-Trihydroxy-2-iminohexanoate	0	0.300163	0.322075	0.311446	Negative
M212T298C20845	M212T298	C20845	213.035	C6H11N1O5Cl1	(4S,5R)-4,5,6-Trihydroxy-2-iminohexanoate	1	0.00604995	0.00627905	0.0055	Negative
M212T298C20845	M212T298	C20845	214.039	C6H11N1O5Cl1	(4S,5R)-4,5,6-Trihydroxy-2-iminohexanoate	2	0.0749127	0.0828689	0.0856146	Negative
M212T298C20845	M212T298	C20845	215.042	C6H11N1O5Cl1	(4S,5R)-4,5,6-Trihydroxy-2-iminohexanoate	3	0.0397885	0.0386212	0.0410881	Negative
M212T298C20845	M212T298	C20845	216.045	C6H11N1O5Cl1	(4S,5R)-4,5,6-Trihydroxy-2-iminohexanoate	4	0.0665063	0.0470147	0.0578948	Negative
M212T298C20845	M212T298	C20845	217.049	C6H11N1O5Cl1	(4S,5R)-4,5,6-Trihydroxy-2-iminohexanoate	5	0.507887	0.497408	0.494038	Negative
M212T298C20845	M212T298	C20845	218.052	C6H11N1O5Cl1	(4S,5R)-4,5,6-Trihydroxy-2-iminohexanoate	6	0.00469221	0.00573382	0.00441814	Negative
M215T256C00031	M215T256	C00031	215.032	C6H12O6Cl1	D-Glucose	0	0.0122932	0.0271751	0.025997	Negative
M215T256C00031	M215T256	C00031	216.035	C6H12O6Cl1	D-Glucose	1	0	0	0	Negative
M215T256C00031	M215T256	C00031	217.038	C6H12O6Cl1	D-Glucose	2	0	0	0	Negative
M215T256C00031	M215T256	C00031	218.042	C6H12O6Cl1	D-Glucose	3	0	0	0	Negative
M215T256C00031	M215T256	C00031	219.045	C6H12O6Cl1	D-Glucose	4	0	0	0	Negative
M215T256C00031	M215T256	C00031	220.048	C6H12O6Cl1	D-Glucose	5	0.00961111	0.0156763	0.00991521	Negative
M215T256C00031	M215T256	C00031	221.052	C6H12O6Cl1	D-Glucose	6	0.978096	0.957149	0.964088	Negative
M215T256C00124	M215T256	C00124	215.032	C6H12O6Cl1	D-Galactose	0	0.0122932	0.0271751	0.025997	Negative
M215T256C00124	M215T256	C00124	216.035	C6H12O6Cl1	D-Galactose	1	0	0	0	Negative
M215T256C00124	M215T256	C00124	217.038	C6H12O6Cl1	D-Galactose	2	0	0	0	Negative
M215T256C00124	M215T256	C00124	218.042	C6H12O6Cl1	D-Galactose	3	0	0	0	Negative
M215T256C00124	M215T256	C00124	219.045	C6H12O6Cl1	D-Galactose	4	0	0	0	Negative
M215T256C00124	M215T256	C00124	220.048	C6H12O6Cl1	D-Galactose	5	0.00961111	0.0156763	0.00991521	Negative
M215T256C00124	M215T256	C00124	221.052	C6H12O6Cl1	D-Galactose	6	0.978096	0.957149	0.964088	Negative
M215T256C06153	M215T256	C06153	215.032	C6H12O6Cl1	scyllo-Inositol	0	0.0122932	0.0271751	0.025997	Negative
M215T256C06153	M215T256	C06153	216.035	C6H12O6Cl1	scyllo-Inositol	1	0	0	0	Negative
M215T256C06153	M215T256	C06153	217.038	C6H12O6Cl1	scyllo-Inositol	2	0	0	0	Negative
M215T256C06153	M215T256	C06153	218.042	C6H12O6Cl1	scyllo-Inositol	3	0	0	0	Negative
M215T256C06153	M215T256	C06153	219.045	C6H12O6Cl1	scyllo-Inositol	4	0	0	0	Negative
M215T256C06153	M215T256	C06153	220.048	C6H12O6Cl1	scyllo-Inositol	5	0.00961111	0.0156763	0.00991521	Negative
M215T256C06153	M215T256	C06153	221.052	C6H12O6Cl1	scyllo-Inositol	6	0.978096	0.957149	0.964088	Negative
M215T256C01934	M215T256	C01934	215.032	C6H12O6Cl1	L-Rhamnonate	0	0.0122932	0.0271751	0.025997	Negative
M215T256C01934	M215T256	C01934	216.035	C6H12O6Cl1	L-Rhamnonate	1	0	0	0	Negative
M215T256C01934	M215T256	C01934	217.038	C6H12O6Cl1	L-Rhamnonate	2	0	0	0	Negative
M215T256C01934	M215T256	C01934	218.042	C6H12O6Cl1	L-Rhamnonate	3	0	0	0	Negative
M215T256C01934	M215T256	C01934	219.045	C6H12O6Cl1	L-Rhamnonate	4	0	0	0	Negative
M215T256C01934	M215T256	C01934	220.048	C6H12O6Cl1	L-Rhamnonate	5	0.00961111	0.0156763	0.00991521	Negative
M215T256C01934	M215T256	C01934	221.052	C6H12O6Cl1	L-Rhamnonate	6	0.978096	0.957149	0.964088	Negative
M215T256C01680	M215T256	C01680	215.032	C6H12O6Cl1	D-Fuconate	0	0.0122932	0.0271751	0.025997	Negative
M215T256C01680	M215T256	C01680	216.035	C6H12O6Cl1	D-Fuconate	1	0	0	0	Negative
M215T256C01680	M215T256	C01680	217.038	C6H12O6Cl1	D-Fuconate	2	0	0	0	Negative
M215T256C01680	M215T256	C01680	218.042	C6H12O6Cl1	D-Fuconate	3	0	0	0	Negative
M215T256C01680	M215T256	C01680	219.045	C6H12O6Cl1	D-Fuconate	4	0	0	0	Negative
M215T256C01680	M215T256	C01680	220.048	C6H12O6Cl1	D-Fuconate	5	0.00961111	0.0156763	0.00991521	Negative
M215T256C01680	M215T256	C01680	221.052	C6H12O6Cl1	D-Fuconate	6	0.978096	0.957149	0.964088	Negative
M215T317C05568	M215T317	C05568	215.066	C8H11N2O5	Imidazole lactate	0	0	0	0	Negative
M215T317C05568	M215T317	C05568	216.07	C8H11N2O5	Imidazole lactate	1	0	0	0	Negative
M215T317C05568	M215T317	C05568	217.073	C8H11N2O5	Imidazole lactate	2	0	0	0	Negative
M215T317C05568	M215T317	C05568	218.076	C8H11N2O5	Imidazole lactate	3	0	0	0	Negative
M215T317C05568	M215T317	C05568	219.08	C8H11N2O5	Imidazole lactate	4	0	0	0	Negative
M215T317C05568	M215T317	C05568	220.083	C8H11N2O5	Imidazole lactate	5	1	1	1	Negative
M215T317C05568	M215T317	C05568	221.086	C8H11N2O5	Imidazole lactate	6	0	0	0	Negative
M215T317C03817	M215T317	C03817	215.066	C8H11N2O5	(S)-3-(Imidazol-5-yl)lactate	0	0	0	0	Negative
M215T317C03817	M215T317	C03817	216.07	C8H11N2O5	(S)-3-(Imidazol-5-yl)lactate	1	0	0	0	Negative
M215T317C03817	M215T317	C03817	217.073	C8H11N2O5	(S)-3-(Imidazol-5-yl)lactate	2	0	0	0	Negative
M215T317C03817	M215T317	C03817	218.076	C8H11N2O5	(S)-3-(Imidazol-5-yl)lactate	3	0	0	0	Negative
M215T317C03817	M215T317	C03817	219.08	C8H11N2O5	(S)-3-(Imidazol-5-yl)lactate	4	0	0	0	Negative
M215T317C03817	M215T317	C03817	220.083	C8H11N2O5	(S)-3-(Imidazol-5-yl)lactate	5	1	1	1	Negative
M215T317C03817	M215T317	C03817	221.086	C8H11N2O5	(S)-3-(Imidazol-5-yl)lactate	6	0	0	0	Negative
M216T354C03752	M216T354	C03752	216.048	C6H11N1O6Na1	2-Amino-2-deoxy-D-gluconate	0	0	0	0	Negative
M216T354C03752	M216T354	C03752	217.051	C6H11N1O6Na1	2-Amino-2-deoxy-D-gluconate	1	0	0	0	Negative
M216T354C03752	M216T354	C03752	218.055	C6H11N1O6Na1	2-Amino-2-deoxy-D-gluconate	2	0	0	0	Negative
M216T354C03752	M216T354	C03752	219.058	C6H11N1O6Na1	2-Amino-2-deoxy-D-gluconate	3	0.688366	0.584952	0.613141	Negative
M216T354C03752	M216T354	C03752	220.061	C6H11N1O6Na1	2-Amino-2-deoxy-D-gluconate	4	0	0	0	Negative
M216T354C03752	M216T354	C03752	221.065	C6H11N1O6Na1	2-Amino-2-deoxy-D-gluconate	5	0.311634	0.415048	0.386859	Negative
M216T354C03752	M216T354	C03752	222.068	C6H11N1O6Na1	2-Amino-2-deoxy-D-gluconate	6	0	0	0	Negative
M217T412C03740	M217T412	C03740	217.082	C8H13N2O5	(5-L-Glutamyl)-L-amino acid	0	0.231251	0.236862	0.258511	Negative
M217T412C03740	M217T412	C03740	218.085	C8H13N2O5	(5-L-Glutamyl)-L-amino acid	1	0	0	0	Negative
M217T412C03740	M217T412	C03740	219.089	C8H13N2O5	(5-L-Glutamyl)-L-amino acid	2	0	0	0	Negative
M217T412C03740	M217T412	C03740	220.092	C8H13N2O5	(5-L-Glutamyl)-L-amino acid	3	0	0	0	Negative
M217T412C03740	M217T412	C03740	221.095	C8H13N2O5	(5-L-Glutamyl)-L-amino acid	4	0	0	0	Negative
M217T412C03740	M217T412	C03740	222.099	C8H13N2O5	(5-L-Glutamyl)-L-amino acid	5	0	0	0	Negative
M217T412C03740	M217T412	C03740	223.102	C8H13N2O5	(5-L-Glutamyl)-L-amino acid	6	0	0	0	Negative
M217T412C03740	M217T412	C03740	224.105	C8H13N2O5	(5-L-Glutamyl)-L-amino acid	7	0	0	0	Negative
M217T412C03740	M217T412	C03740	225.109	C8H13N2O5	(5-L-Glutamyl)-L-amino acid	8	0.768749	0.763138	0.741489	Negative
M217T401C03740	M217T401	C03740	217.082	C8H13N2O5	(5-L-Glutamyl)-L-amino acid	0	0.231251	0.236862	0	Negative
M217T401C03740	M217T401	C03740	218.085	C8H13N2O5	(5-L-Glutamyl)-L-amino acid	1	0	0	0	Negative
M217T401C03740	M217T401	C03740	219.089	C8H13N2O5	(5-L-Glutamyl)-L-amino acid	2	0	0	0	Negative
M217T401C03740	M217T401	C03740	220.092	C8H13N2O5	(5-L-Glutamyl)-L-amino acid	3	0	0	0	Negative
M217T401C03740	M217T401	C03740	221.095	C8H13N2O5	(5-L-Glutamyl)-L-amino acid	4	0	0	0	Negative
M217T401C03740	M217T401	C03740	222.099	C8H13N2O5	(5-L-Glutamyl)-L-amino acid	5	0	0	0	Negative
M217T401C03740	M217T401	C03740	223.102	C8H13N2O5	(5-L-Glutamyl)-L-amino acid	6	0	0	0	Negative
M217T401C03740	M217T401	C03740	224.105	C8H13N2O5	(5-L-Glutamyl)-L-amino acid	7	0	0	0	Negative
M217T401C03740	M217T401	C03740	225.109	C8H13N2O5	(5-L-Glutamyl)-L-amino acid	8	0.768749	0.763138	1	Negative
M219T418C03409	M219T418	C03409	219.061	C7H11N2O6	N-Formimino-L-aspartate	0	0.618251	0.54576	0.549498	Negative
M219T418C03409	M219T418	C03409	220.065	C7H11N2O6	N-Formimino-L-aspartate	1	0	0	0	Negative
M219T418C03409	M219T418	C03409	221.068	C7H11N2O6	N-Formimino-L-aspartate	2	0	0	0	Negative
M219T418C03409	M219T418	C03409	222.071	C7H11N2O6	N-Formimino-L-aspartate	3	0	0	0	Negative
M219T418C03409	M219T418	C03409	223.075	C7H11N2O6	N-Formimino-L-aspartate	4	0.381749	0.45424	0.450502	Negative
M219T418C03409	M219T418	C03409	224.078	C7H11N2O6	N-Formimino-L-aspartate	5	0	0	0	Negative
M221T224C01061	M221T224	C01061	221.006	C8H6O6Na1	4-Fumarylacetoacetate	0	0.029302	0.0159466	0	Negative
M221T224C01061	M221T224	C01061	222.009	C8H6O6Na1	4-Fumarylacetoacetate	1	0	0	0	Negative
M221T224C01061	M221T224	C01061	223.012	C8H6O6Na1	4-Fumarylacetoacetate	2	0	0	0	Negative
M221T224C01061	M221T224	C01061	224.016	C8H6O6Na1	4-Fumarylacetoacetate	3	0	0	0	Negative
M221T224C01061	M221T224	C01061	225.019	C8H6O6Na1	4-Fumarylacetoacetate	4	0	0	0	Negative
M221T224C01061	M221T224	C01061	226.022	C8H6O6Na1	4-Fumarylacetoacetate	5	0.0108843	0.0124454	0.00743761	Negative
M221T224C01061	M221T224	C01061	227.026	C8H6O6Na1	4-Fumarylacetoacetate	6	0.378999	0.399356	0.423706	Negative
M221T224C01061	M221T224	C01061	228.029	C8H6O6Na1	4-Fumarylacetoacetate	7	0	0.00418667	0	Negative
M221T224C01061	M221T224	C01061	229.032	C8H6O6Na1	4-Fumarylacetoacetate	8	0.580814	0.568065	0.568857	Negative
M221T197C16362	M221T197	C16362	221.065	C7H10N4O3Na1	3,6,8-Trimethylallantoin	0	0	0	0	Negative
M221T197C16362	M221T197	C16362	222.068	C7H10N4O3Na1	3,6,8-Trimethylallantoin	1	0.0105537	0	0.0095301	Negative
M221T197C16362	M221T197	C16362	223.071	C7H10N4O3Na1	3,6,8-Trimethylallantoin	2	0.939398	1	0.938933	Negative
M221T197C16362	M221T197	C16362	224.075	C7H10N4O3Na1	3,6,8-Trimethylallantoin	3	0	0	0	Negative
M221T197C16362	M221T197	C16362	225.078	C7H10N4O3Na1	3,6,8-Trimethylallantoin	4	0	0	0	Negative
M221T197C16362	M221T197	C16362	226.081	C7H10N4O3Na1	3,6,8-Trimethylallantoin	5	0	0	0	Negative
M221T197C16362	M221T197	C16362	227.085	C7H10N4O3Na1	3,6,8-Trimethylallantoin	6	0.0500487	0	0.0515366	Negative
M221T197C16362	M221T197	C16362	228.088	C7H10N4O3Na1	3,6,8-Trimethylallantoin	7	0	0	0	Negative
M224T185C06326	M224T185	C06326	224.068	C8H15N1O4Cl1	(2S)-2-{[1-(R)-Carboxyethyl]amino}pentanoate	0	0.669399	0.566442	0.518697	Negative
M224T185C06326	M224T185	C06326	225.072	C8H15N1O4Cl1	(2S)-2-{[1-(R)-Carboxyethyl]amino}pentanoate	1	0	0	0	Negative
M224T185C06326	M224T185	C06326	226.075	C8H15N1O4Cl1	(2S)-2-{[1-(R)-Carboxyethyl]amino}pentanoate	2	0	0	0	Negative
M224T185C06326	M224T185	C06326	227.078	C8H15N1O4Cl1	(2S)-2-{[1-(R)-Carboxyethyl]amino}pentanoate	3	0	0	0	Negative
M224T185C06326	M224T185	C06326	228.082	C8H15N1O4Cl1	(2S)-2-{[1-(R)-Carboxyethyl]amino}pentanoate	4	0.330601	0.433558	0.481303	Negative
M224T185C06326	M224T185	C06326	229.085	C8H15N1O4Cl1	(2S)-2-{[1-(R)-Carboxyethyl]amino}pentanoate	5	0	0	0	Negative
M224T185C06326	M224T185	C06326	230.089	C8H15N1O4Cl1	(2S)-2-{[1-(R)-Carboxyethyl]amino}pentanoate	6	0	0	0	Negative
M224T185C06326	M224T185	C06326	231.092	C8H15N1O4Cl1	(2S)-2-{[1-(R)-Carboxyethyl]amino}pentanoate	7	0	0	0	Negative
M224T185C06326	M224T185	C06326	232.095	C8H15N1O4Cl1	(2S)-2-{[1-(R)-Carboxyethyl]amino}pentanoate	8	0	0	0	Negative
M226T372C16850	M226T372	C16850	226.048	C7H13N1O5Cl1	2-Amino-3,7-dideoxy-D-threo-hept-6-ulosonic acid	0	0.519907	0.397106	0.568861	Negative
M226T372C16850	M226T372	C16850	227.051	C7H13N1O5Cl1	2-Amino-3,7-dideoxy-D-threo-hept-6-ulosonic acid	1	0	0	0	Negative
M226T372C16850	M226T372	C16850	228.054	C7H13N1O5Cl1	2-Amino-3,7-dideoxy-D-threo-hept-6-ulosonic acid	2	0	0	0	Negative
M226T372C16850	M226T372	C16850	229.058	C7H13N1O5Cl1	2-Amino-3,7-dideoxy-D-threo-hept-6-ulosonic acid	3	0.480093	0.602894	0.431139	Negative
M226T372C16850	M226T372	C16850	230.061	C7H13N1O5Cl1	2-Amino-3,7-dideoxy-D-threo-hept-6-ulosonic acid	4	0	0	0	Negative
M226T372C16850	M226T372	C16850	231.064	C7H13N1O5Cl1	2-Amino-3,7-dideoxy-D-threo-hept-6-ulosonic acid	5	0	0	0	Negative
M226T372C16850	M226T372	C16850	232.068	C7H13N1O5Cl1	2-Amino-3,7-dideoxy-D-threo-hept-6-ulosonic acid	6	0	0	0	Negative
M226T372C16850	M226T372	C16850	233.071	C7H13N1O5Cl1	2-Amino-3,7-dideoxy-D-threo-hept-6-ulosonic acid	7	0	0	0	Negative
M226T443C06047	M226T443	C06047	226.035	C9H8N1O6	Stizolobate	0	1	0.574377	0.447634	Negative
M226T443C06047	M226T443	C06047	227.038	C9H8N1O6	Stizolobate	1	0	0	0	Negative
M226T443C06047	M226T443	C06047	228.041	C9H8N1O6	Stizolobate	2	0	0	0	Negative
M226T443C06047	M226T443	C06047	229.045	C9H8N1O6	Stizolobate	3	0	0	0	Negative
M226T443C06047	M226T443	C06047	230.048	C9H8N1O6	Stizolobate	4	0	0	0	Negative
M226T443C06047	M226T443	C06047	231.051	C9H8N1O6	Stizolobate	5	0	0.425623	0.552366	Negative
M226T443C06047	M226T443	C06047	232.055	C9H8N1O6	Stizolobate	6	0	0	0	Negative
M226T443C06047	M226T443	C06047	233.058	C9H8N1O6	Stizolobate	7	0	0	0	Negative
M226T443C06047	M226T443	C06047	234.061	C9H8N1O6	Stizolobate	8	0	0	0	Negative
M226T443C06047	M226T443	C06047	235.065	C9H8N1O6	Stizolobate	9	0	0	0	Negative
M226T443C06048	M226T443	C06048	226.035	C9H8N1O6	Stizolobinate	0	1	0.574377	0.447634	Negative
M226T443C06048	M226T443	C06048	227.038	C9H8N1O6	Stizolobinate	1	0	0	0	Negative
M226T443C06048	M226T443	C06048	228.041	C9H8N1O6	Stizolobinate	2	0	0	0	Negative
M226T443C06048	M226T443	C06048	229.045	C9H8N1O6	Stizolobinate	3	0	0	0	Negative
M226T443C06048	M226T443	C06048	230.048	C9H8N1O6	Stizolobinate	4	0	0	0	Negative
M226T443C06048	M226T443	C06048	231.051	C9H8N1O6	Stizolobinate	5	0	0.425623	0.552366	Negative
M226T443C06048	M226T443	C06048	232.055	C9H8N1O6	Stizolobinate	6	0	0	0	Negative
M226T443C06048	M226T443	C06048	233.058	C9H8N1O6	Stizolobinate	7	0	0	0	Negative
M226T443C06048	M226T443	C06048	234.061	C9H8N1O6	Stizolobinate	8	0	0	0	Negative
M226T443C06048	M226T443	C06048	235.065	C9H8N1O6	Stizolobinate	9	0	0	0	Negative
M227T404C02798	M227T404	C02798	226.995	C5H8O8P1	3-Phosphonopyruvate	0	0	0.0425397	0.0634786	Negative
M227T404C02798	M227T404	C02798	227.998	C5H8O8P1	3-Phosphonopyruvate	1	0.0727982	0.0995646	0.0592606	Negative
M227T404C02798	M227T404	C02798	229.002	C5H8O8P1	3-Phosphonopyruvate	2	0.839612	0.796037	0.807243	Negative
M227T404C02798	M227T404	C02798	230.005	C5H8O8P1	3-Phosphonopyruvate	3	0.0875893	0.0618587	0.0700182	Negative
M227T404C16849	M227T404	C16849	226.995	C5H8O8P1	Hydroxypyruvaldehyde phosphate	0	0	0.0425397	0.0634786	Negative
M227T404C16849	M227T404	C16849	227.998	C5H8O8P1	Hydroxypyruvaldehyde phosphate	1	0.0727982	0.0995646	0.0592606	Negative
M227T404C16849	M227T404	C16849	229.002	C5H8O8P1	Hydroxypyruvaldehyde phosphate	2	0.839612	0.796037	0.807243	Negative
M227T404C16849	M227T404	C16849	230.005	C5H8O8P1	Hydroxypyruvaldehyde phosphate	3	0.0875893	0.0618587	0.0700182	Negative
M227T257C03198	M227T257	C03198	227.055	C10H11O6	(S)-4-Hydroxymandelate	0	0	0	0	Negative
M227T257C03198	M227T257	C03198	228.058	C10H11O6	(S)-4-Hydroxymandelate	1	0	0	0	Negative
M227T257C03198	M227T257	C03198	229.062	C10H11O6	(S)-4-Hydroxymandelate	2	0	0	0	Negative
M227T257C03198	M227T257	C03198	230.065	C10H11O6	(S)-4-Hydroxymandelate	3	0	0	0	Negative
M227T257C03198	M227T257	C03198	231.068	C10H11O6	(S)-4-Hydroxymandelate	4	0	0	0	Negative
M227T257C03198	M227T257	C03198	232.072	C10H11O6	(S)-4-Hydroxymandelate	5	0.192006	0.124736	0.181193	Negative
M227T257C03198	M227T257	C03198	233.075	C10H11O6	(S)-4-Hydroxymandelate	6	0.807994	0.875264	0.818807	Negative
M227T257C03198	M227T257	C03198	234.078	C10H11O6	(S)-4-Hydroxymandelate	7	0	0	0	Negative
M227T257C03198	M227T257	C03198	235.082	C10H11O6	(S)-4-Hydroxymandelate	8	0	0	0	Negative
M227T257C05343	M227T257	C05343	227.055	C10H11O6	(R)-4-Hydroxymandelate	0	0	0	0	Negative
M227T257C05343	M227T257	C05343	228.058	C10H11O6	(R)-4-Hydroxymandelate	1	0	0	0	Negative
M227T257C05343	M227T257	C05343	229.062	C10H11O6	(R)-4-Hydroxymandelate	2	0	0	0	Negative
M227T257C05343	M227T257	C05343	230.065	C10H11O6	(R)-4-Hydroxymandelate	3	0	0	0	Negative
M227T257C05343	M227T257	C05343	231.068	C10H11O6	(R)-4-Hydroxymandelate	4	0	0	0	Negative
M227T257C05343	M227T257	C05343	232.072	C10H11O6	(R)-4-Hydroxymandelate	5	0.192006	0.124736	0.181193	Negative
M227T257C05343	M227T257	C05343	233.075	C10H11O6	(R)-4-Hydroxymandelate	6	0.807994	0.875264	0.818807	Negative
M227T257C05343	M227T257	C05343	234.078	C10H11O6	(R)-4-Hydroxymandelate	7	0	0	0	Negative
M227T257C05343	M227T257	C05343	235.082	C10H11O6	(R)-4-Hydroxymandelate	8	0	0	0	Negative
M227T192C00526	M227T192	C00526	227.066	C9H11N2O5	Deoxyuridine	0	0	0	0	Negative
M227T192C00526	M227T192	C00526	228.07	C9H11N2O5	Deoxyuridine	1	0	0	0	Negative
M227T192C00526	M227T192	C00526	229.073	C9H11N2O5	Deoxyuridine	2	0	0	0	Negative
M227T192C00526	M227T192	C00526	230.076	C9H11N2O5	Deoxyuridine	3	0	0	0	Negative
M227T192C00526	M227T192	C00526	231.08	C9H11N2O5	Deoxyuridine	4	0	0	0	Negative
M227T192C00526	M227T192	C00526	232.083	C9H11N2O5	Deoxyuridine	5	0	0	0	Negative
M227T192C00526	M227T192	C00526	233.086	C9H11N2O5	Deoxyuridine	6	0	0	0	Negative
M227T192C00526	M227T192	C00526	234.09	C9H11N2O5	Deoxyuridine	7	0	0	0	Negative
M227T192C00526	M227T192	C00526	235.093	C9H11N2O5	Deoxyuridine	8	0	0	0	Negative
M227T192C00526	M227T192	C00526	236.096	C9H11N2O5	Deoxyuridine	9	1	0	1	Negative
M227T238C00534	M227T238	C00534	227.103	C10H15N2O4	Pyridoxamine	0	0.439812	0.520795	0.578853	Negative
M227T238C00534	M227T238	C00534	228.106	C10H15N2O4	Pyridoxamine	1	0	0	0	Negative
M227T238C00534	M227T238	C00534	229.109	C10H15N2O4	Pyridoxamine	2	0	0	0	Negative
M227T238C00534	M227T238	C00534	230.113	C10H15N2O4	Pyridoxamine	3	0	0	0	Negative
M227T238C00534	M227T238	C00534	231.116	C10H15N2O4	Pyridoxamine	4	0	0	0	Negative
M227T238C00534	M227T238	C00534	232.119	C10H15N2O4	Pyridoxamine	5	0.560188	0.479205	0.421147	Negative
M227T238C00534	M227T238	C00534	233.123	C10H15N2O4	Pyridoxamine	6	0	0	0	Negative
M227T238C00534	M227T238	C00534	234.126	C10H15N2O4	Pyridoxamine	7	0	0	0	Negative
M227T238C00534	M227T238	C00534	235.129	C10H15N2O4	Pyridoxamine	8	0	0	0	Negative
M227T45C06424	M227T45	C06424	227.201	C14H27O2	Tetradecanoic acid	0	0.960834	0.827297	0.906295	Negative
M227T45C06424	M227T45	C06424	228.204	C14H27O2	Tetradecanoic acid	1	0.00382145	0.00322169	0	Negative
M227T45C06424	M227T45	C06424	229.207	C14H27O2	Tetradecanoic acid	2	0	0	0.00473171	Negative
M227T45C06424	M227T45	C06424	230.211	C14H27O2	Tetradecanoic acid	3	0	0	0	Negative
M227T45C06424	M227T45	C06424	231.214	C14H27O2	Tetradecanoic acid	4	0	0	0	Negative
M227T45C06424	M227T45	C06424	232.217	C14H27O2	Tetradecanoic acid	5	0	0	0	Negative
M227T45C06424	M227T45	C06424	233.221	C14H27O2	Tetradecanoic acid	6	0	0	0	Negative
M227T45C06424	M227T45	C06424	234.224	C14H27O2	Tetradecanoic acid	7	0	0	0	Negative
M227T45C06424	M227T45	C06424	235.227	C14H27O2	Tetradecanoic acid	8	0	0	0	Negative
M227T45C06424	M227T45	C06424	236.231	C14H27O2	Tetradecanoic acid	9	0	0	0	Negative
M227T45C06424	M227T45	C06424	237.234	C14H27O2	Tetradecanoic acid	10	0	0.030747	0.0113334	Negative
M227T45C06424	M227T45	C06424	238.237	C14H27O2	Tetradecanoic acid	11	0	0	0	Negative
M227T45C06424	M227T45	C06424	239.241	C14H27O2	Tetradecanoic acid	12	0	0	0	Negative
M227T45C06424	M227T45	C06424	240.244	C14H27O2	Tetradecanoic acid	13	0.0353446	0	0.00177444	Negative
M227T45C06424	M227T45	C06424	241.248	C14H27O2	Tetradecanoic acid	14	0	0.138735	0.0758652	Negative
M228T391_1C17758	M228T391_1	C17758	228.05	C9H10N1O6	4,5-seco-Dopa	0	0.0183448	0.032167	0.0140871	Negative
M228T391_1C17758	M228T391_1	C17758	229.054	C9H10N1O6	4,5-seco-Dopa	1	0	0	0	Negative
M228T391_1C17758	M228T391_1	C17758	230.057	C9H10N1O6	4,5-seco-Dopa	2	0	0	0	Negative
M228T391_1C17758	M228T391_1	C17758	231.06	C9H10N1O6	4,5-seco-Dopa	3	0	0	0	Negative
M228T391_1C17758	M228T391_1	C17758	232.064	C9H10N1O6	4,5-seco-Dopa	4	0	0	0	Negative
M228T391_1C17758	M228T391_1	C17758	233.067	C9H10N1O6	4,5-seco-Dopa	5	0.506123	0.446639	0.494639	Negative
M228T391_1C17758	M228T391_1	C17758	234.07	C9H10N1O6	4,5-seco-Dopa	6	0.00447654	0.0232172	0	Negative
M228T391_1C17758	M228T391_1	C17758	235.074	C9H10N1O6	4,5-seco-Dopa	7	0.138679	0.107598	0.125363	Negative
M228T391_1C17758	M228T391_1	C17758	236.077	C9H10N1O6	4,5-seco-Dopa	8	0.065791	0.0285801	0.0671964	Negative
M228T391_1C17758	M228T391_1	C17758	237.08	C9H10N1O6	4,5-seco-Dopa	9	0.266586	0.361799	0.298714	Negative
M228T391_1C04797	M228T391_1	C04797	228.05	C9H10N1O6	5-(L-Alanin-3-yl)-2-hydroxy-cis,cis-muconate 6-semialdehyde	0	0.0183448	0.032167	0.0140871	Negative
M228T391_1C04797	M228T391_1	C04797	229.054	C9H10N1O6	5-(L-Alanin-3-yl)-2-hydroxy-cis,cis-muconate 6-semialdehyde	1	0	0	0	Negative
M228T391_1C04797	M228T391_1	C04797	230.057	C9H10N1O6	5-(L-Alanin-3-yl)-2-hydroxy-cis,cis-muconate 6-semialdehyde	2	0	0	0	Negative
M228T391_1C04797	M228T391_1	C04797	231.06	C9H10N1O6	5-(L-Alanin-3-yl)-2-hydroxy-cis,cis-muconate 6-semialdehyde	3	0	0	0	Negative
M228T391_1C04797	M228T391_1	C04797	232.064	C9H10N1O6	5-(L-Alanin-3-yl)-2-hydroxy-cis,cis-muconate 6-semialdehyde	4	0	0	0	Negative
M228T391_1C04797	M228T391_1	C04797	233.067	C9H10N1O6	5-(L-Alanin-3-yl)-2-hydroxy-cis,cis-muconate 6-semialdehyde	5	0.506123	0.446639	0.494639	Negative
M228T391_1C04797	M228T391_1	C04797	234.07	C9H10N1O6	5-(L-Alanin-3-yl)-2-hydroxy-cis,cis-muconate 6-semialdehyde	6	0.00447654	0.0232172	0	Negative
M228T391_1C04797	M228T391_1	C04797	235.074	C9H10N1O6	5-(L-Alanin-3-yl)-2-hydroxy-cis,cis-muconate 6-semialdehyde	7	0.138679	0.107598	0.125363	Negative
M228T391_1C04797	M228T391_1	C04797	236.077	C9H10N1O6	5-(L-Alanin-3-yl)-2-hydroxy-cis,cis-muconate 6-semialdehyde	8	0.065791	0.0285801	0.0671964	Negative
M228T391_1C04797	M228T391_1	C04797	237.08	C9H10N1O6	5-(L-Alanin-3-yl)-2-hydroxy-cis,cis-muconate 6-semialdehyde	9	0.266586	0.361799	0.298714	Negative
M228T391_1C04796	M228T391_1	C04796	228.05	C9H10N1O6	4-(L-Alanin-3-yl)-2-hydroxy-cis,cis-muconate 6-semialdehyde	0	0.0183448	0.032167	0.0140871	Negative
M228T391_1C04796	M228T391_1	C04796	229.054	C9H10N1O6	4-(L-Alanin-3-yl)-2-hydroxy-cis,cis-muconate 6-semialdehyde	1	0	0	0	Negative
M228T391_1C04796	M228T391_1	C04796	230.057	C9H10N1O6	4-(L-Alanin-3-yl)-2-hydroxy-cis,cis-muconate 6-semialdehyde	2	0	0	0	Negative
M228T391_1C04796	M228T391_1	C04796	231.06	C9H10N1O6	4-(L-Alanin-3-yl)-2-hydroxy-cis,cis-muconate 6-semialdehyde	3	0	0	0	Negative
M228T391_1C04796	M228T391_1	C04796	232.064	C9H10N1O6	4-(L-Alanin-3-yl)-2-hydroxy-cis,cis-muconate 6-semialdehyde	4	0	0	0	Negative
M228T391_1C04796	M228T391_1	C04796	233.067	C9H10N1O6	4-(L-Alanin-3-yl)-2-hydroxy-cis,cis-muconate 6-semialdehyde	5	0.506123	0.446639	0.494639	Negative
M228T391_1C04796	M228T391_1	C04796	234.07	C9H10N1O6	4-(L-Alanin-3-yl)-2-hydroxy-cis,cis-muconate 6-semialdehyde	6	0.00447654	0.0232172	0	Negative
M228T391_1C04796	M228T391_1	C04796	235.074	C9H10N1O6	4-(L-Alanin-3-yl)-2-hydroxy-cis,cis-muconate 6-semialdehyde	7	0.138679	0.107598	0.125363	Negative
M228T391_1C04796	M228T391_1	C04796	236.077	C9H10N1O6	4-(L-Alanin-3-yl)-2-hydroxy-cis,cis-muconate 6-semialdehyde	8	0.065791	0.0285801	0.0671964	Negative
M228T391_1C04796	M228T391_1	C04796	237.08	C9H10N1O6	4-(L-Alanin-3-yl)-2-hydroxy-cis,cis-muconate 6-semialdehyde	9	0.266586	0.361799	0.298714	Negative
M228T447_2C17758	M228T447_2	C17758	228.05	C9H10N1O6	4,5-seco-Dopa	0	0	0	0	Negative
M228T447_2C17758	M228T447_2	C17758	229.054	C9H10N1O6	4,5-seco-Dopa	1	0.679995	0.469275	0.499774	Negative
M228T447_2C17758	M228T447_2	C17758	230.057	C9H10N1O6	4,5-seco-Dopa	2	0	0.0158813	0	Negative
M228T447_2C17758	M228T447_2	C17758	231.06	C9H10N1O6	4,5-seco-Dopa	3	0	0	0	Negative
M228T447_2C17758	M228T447_2	C17758	232.064	C9H10N1O6	4,5-seco-Dopa	4	0.0656563	0.0576406	0.0454701	Negative
M228T447_2C17758	M228T447_2	C17758	233.067	C9H10N1O6	4,5-seco-Dopa	5	0.254349	0.221042	0.232166	Negative
M228T447_2C17758	M228T447_2	C17758	234.07	C9H10N1O6	4,5-seco-Dopa	6	0	0.0282726	0.035282	Negative
M228T447_2C17758	M228T447_2	C17758	235.074	C9H10N1O6	4,5-seco-Dopa	7	0	0	0	Negative
M228T447_2C17758	M228T447_2	C17758	236.077	C9H10N1O6	4,5-seco-Dopa	8	0	0	0	Negative
M228T447_2C17758	M228T447_2	C17758	237.08	C9H10N1O6	4,5-seco-Dopa	9	0	0.207889	0.187308	Negative
M228T447_2C04797	M228T447_2	C04797	228.05	C9H10N1O6	5-(L-Alanin-3-yl)-2-hydroxy-cis,cis-muconate 6-semialdehyde	0	0	0	0	Negative
M228T447_2C04797	M228T447_2	C04797	229.054	C9H10N1O6	5-(L-Alanin-3-yl)-2-hydroxy-cis,cis-muconate 6-semialdehyde	1	0.679995	0.469275	0.499774	Negative
M228T447_2C04797	M228T447_2	C04797	230.057	C9H10N1O6	5-(L-Alanin-3-yl)-2-hydroxy-cis,cis-muconate 6-semialdehyde	2	0	0.0158813	0	Negative
M228T447_2C04797	M228T447_2	C04797	231.06	C9H10N1O6	5-(L-Alanin-3-yl)-2-hydroxy-cis,cis-muconate 6-semialdehyde	3	0	0	0	Negative
M228T447_2C04797	M228T447_2	C04797	232.064	C9H10N1O6	5-(L-Alanin-3-yl)-2-hydroxy-cis,cis-muconate 6-semialdehyde	4	0.0656563	0.0576406	0.0454701	Negative
M228T447_2C04797	M228T447_2	C04797	233.067	C9H10N1O6	5-(L-Alanin-3-yl)-2-hydroxy-cis,cis-muconate 6-semialdehyde	5	0.254349	0.221042	0.232166	Negative
M228T447_2C04797	M228T447_2	C04797	234.07	C9H10N1O6	5-(L-Alanin-3-yl)-2-hydroxy-cis,cis-muconate 6-semialdehyde	6	0	0.0282726	0.035282	Negative
M228T447_2C04797	M228T447_2	C04797	235.074	C9H10N1O6	5-(L-Alanin-3-yl)-2-hydroxy-cis,cis-muconate 6-semialdehyde	7	0	0	0	Negative
M228T447_2C04797	M228T447_2	C04797	236.077	C9H10N1O6	5-(L-Alanin-3-yl)-2-hydroxy-cis,cis-muconate 6-semialdehyde	8	0	0	0	Negative
M228T447_2C04797	M228T447_2	C04797	237.08	C9H10N1O6	5-(L-Alanin-3-yl)-2-hydroxy-cis,cis-muconate 6-semialdehyde	9	0	0.207889	0.187308	Negative
M228T447_2C04796	M228T447_2	C04796	228.05	C9H10N1O6	4-(L-Alanin-3-yl)-2-hydroxy-cis,cis-muconate 6-semialdehyde	0	0	0	0	Negative
M228T447_2C04796	M228T447_2	C04796	229.054	C9H10N1O6	4-(L-Alanin-3-yl)-2-hydroxy-cis,cis-muconate 6-semialdehyde	1	0.679995	0.469275	0.499774	Negative
M228T447_2C04796	M228T447_2	C04796	230.057	C9H10N1O6	4-(L-Alanin-3-yl)-2-hydroxy-cis,cis-muconate 6-semialdehyde	2	0	0.0158813	0	Negative
M228T447_2C04796	M228T447_2	C04796	231.06	C9H10N1O6	4-(L-Alanin-3-yl)-2-hydroxy-cis,cis-muconate 6-semialdehyde	3	0	0	0	Negative
M228T447_2C04796	M228T447_2	C04796	232.064	C9H10N1O6	4-(L-Alanin-3-yl)-2-hydroxy-cis,cis-muconate 6-semialdehyde	4	0.0656563	0.0576406	0.0454701	Negative
M228T447_2C04796	M228T447_2	C04796	233.067	C9H10N1O6	4-(L-Alanin-3-yl)-2-hydroxy-cis,cis-muconate 6-semialdehyde	5	0.254349	0.221042	0.232166	Negative
M228T447_2C04796	M228T447_2	C04796	234.07	C9H10N1O6	4-(L-Alanin-3-yl)-2-hydroxy-cis,cis-muconate 6-semialdehyde	6	0	0.0282726	0.035282	Negative
M228T447_2C04796	M228T447_2	C04796	235.074	C9H10N1O6	4-(L-Alanin-3-yl)-2-hydroxy-cis,cis-muconate 6-semialdehyde	7	0	0	0	Negative
M228T447_2C04796	M228T447_2	C04796	236.077	C9H10N1O6	4-(L-Alanin-3-yl)-2-hydroxy-cis,cis-muconate 6-semialdehyde	8	0	0	0	Negative
M228T447_2C04796	M228T447_2	C04796	237.08	C9H10N1O6	4-(L-Alanin-3-yl)-2-hydroxy-cis,cis-muconate 6-semialdehyde	9	0	0.207889	0.187308	Negative
M232T343C03771	M232T343	C03771	232.093	C8H14N3O5	5-Guanidino-2-oxopentanoate	0	0	0	0	Negative
M232T343C03771	M232T343	C03771	233.096	C8H14N3O5	5-Guanidino-2-oxopentanoate	1	0	0	0	Negative
M232T343C03771	M232T343	C03771	234.1	C8H14N3O5	5-Guanidino-2-oxopentanoate	2	0	0	0	Negative
M232T343C03771	M232T343	C03771	235.103	C8H14N3O5	5-Guanidino-2-oxopentanoate	3	0	0	0	Negative
M232T343C03771	M232T343	C03771	236.106	C8H14N3O5	5-Guanidino-2-oxopentanoate	4	0	1	0.950849	Negative
M232T343C03771	M232T343	C03771	237.11	C8H14N3O5	5-Guanidino-2-oxopentanoate	5	0	0	0.0491515	Negative
M232T343C03771	M232T343	C03771	238.113	C8H14N3O5	5-Guanidino-2-oxopentanoate	6	0	0	0	Negative
M233T217C16674	M233T217	C16674	233.077	C8H13N2O6	Formylisoglutamine	0	0	0.395638	0.353923	Negative
M233T217C16674	M233T217	C16674	234.08	C8H13N2O6	Formylisoglutamine	1	0	0	0	Negative
M233T217C16674	M233T217	C16674	235.084	C8H13N2O6	Formylisoglutamine	2	0	0	0	Negative
M233T217C16674	M233T217	C16674	236.087	C8H13N2O6	Formylisoglutamine	3	0	0	0	Negative
M233T217C16674	M233T217	C16674	237.09	C8H13N2O6	Formylisoglutamine	4	0	0	0	Negative
M233T217C16674	M233T217	C16674	238.094	C8H13N2O6	Formylisoglutamine	5	1	0.604362	0.646077	Negative
M233T217C16674	M233T217	C16674	239.097	C8H13N2O6	Formylisoglutamine	6	0	0	0	Negative
M233T318C16674	M233T318	C16674	233.077	C8H13N2O6	Formylisoglutamine	0	0	0	0	Negative
M233T318C16674	M233T318	C16674	234.08	C8H13N2O6	Formylisoglutamine	1	0	0	0	Negative
M233T318C16674	M233T318	C16674	235.084	C8H13N2O6	Formylisoglutamine	2	0.646777	0.716058	0.63006	Negative
M233T318C16674	M233T318	C16674	236.087	C8H13N2O6	Formylisoglutamine	3	0	0	0	Negative
M233T318C16674	M233T318	C16674	237.09	C8H13N2O6	Formylisoglutamine	4	0	0	0	Negative
M233T318C16674	M233T318	C16674	238.094	C8H13N2O6	Formylisoglutamine	5	0.353223	0.283942	0.36994	Negative
M233T318C16674	M233T318	C16674	239.097	C8H13N2O6	Formylisoglutamine	6	0	0	0	Negative
M233T230_2C16674	M233T230_2	C16674	233.077	C8H13N2O6	Formylisoglutamine	0	0	0	0	Negative
M233T230_2C16674	M233T230_2	C16674	234.08	C8H13N2O6	Formylisoglutamine	1	0	0	0	Negative
M233T230_2C16674	M233T230_2	C16674	235.084	C8H13N2O6	Formylisoglutamine	2	0	0	0	Negative
M233T230_2C16674	M233T230_2	C16674	236.087	C8H13N2O6	Formylisoglutamine	3	0	0	0	Negative
M233T230_2C16674	M233T230_2	C16674	237.09	C8H13N2O6	Formylisoglutamine	4	0	0	0	Negative
M233T230_2C16674	M233T230_2	C16674	238.094	C8H13N2O6	Formylisoglutamine	5	1	1	1	Negative
M233T230_2C16674	M233T230_2	C16674	239.097	C8H13N2O6	Formylisoglutamine	6	0	0	0	Negative
M236T245C06313	M236T245	C06313	236.078	C9H10N5O3	Biopterin	0	0.21825	0.133924	0.127603	Negative
M236T245C06313	M236T245	C06313	237.081	C9H10N5O3	Biopterin	1	0	0	0	Negative
M236T245C06313	M236T245	C06313	238.085	C9H10N5O3	Biopterin	2	0	0	0	Negative
M236T245C06313	M236T245	C06313	239.088	C9H10N5O3	Biopterin	3	0	0	0	Negative
M236T245C06313	M236T245	C06313	240.091	C9H10N5O3	Biopterin	4	0	0	0	Negative
M236T245C06313	M236T245	C06313	241.095	C9H10N5O3	Biopterin	5	0.585959	0.54024	0.639096	Negative
M236T245C06313	M236T245	C06313	242.098	C9H10N5O3	Biopterin	6	0.195791	0.296845	0.186662	Negative
M236T245C06313	M236T245	C06313	243.101	C9H10N5O3	Biopterin	7	0	0.0289905	0.0466395	Negative
M236T245C06313	M236T245	C06313	244.105	C9H10N5O3	Biopterin	8	0	0	0	Negative
M236T245C06313	M236T245	C06313	245.108	C9H10N5O3	Biopterin	9	0	0	0	Negative
M236T181C03142	M236T181	C03142	236.092	C12H14N1O4	N-D-Glucosylarylamine	0	0.0183935	0.0190123	0.02522	Negative
M236T181C03142	M236T181	C03142	237.095	C12H14N1O4	N-D-Glucosylarylamine	1	0	0.00243656	0.00169373	Negative
M236T181C03142	M236T181	C03142	238.098	C12H14N1O4	N-D-Glucosylarylamine	2	0.0096651	0.0152165	0.00951609	Negative
M236T181C03142	M236T181	C03142	239.102	C12H14N1O4	N-D-Glucosylarylamine	3	0.958841	0.949753	0.956719	Negative
M236T181C03142	M236T181	C03142	240.105	C12H14N1O4	N-D-Glucosylarylamine	4	0.0126081	0.0131038	0.00672851	Negative
M236T181C03142	M236T181	C03142	241.109	C12H14N1O4	N-D-Glucosylarylamine	5	0.000492777	0.000478235	0.000122174	Negative
M236T181C03142	M236T181	C03142	242.112	C12H14N1O4	N-D-Glucosylarylamine	6	0	0	0	Negative
M236T181C03142	M236T181	C03142	243.115	C12H14N1O4	N-D-Glucosylarylamine	7	0	0	0	Negative
M236T181C03142	M236T181	C03142	244.119	C12H14N1O4	N-D-Glucosylarylamine	8	0	0	0	Negative
M236T181C03142	M236T181	C03142	245.122	C12H14N1O4	N-D-Glucosylarylamine	9	0	0	0	Negative
M236T181C03142	M236T181	C03142	246.125	C12H14N1O4	N-D-Glucosylarylamine	10	0	0	0	Negative
M236T181C03142	M236T181	C03142	247.129	C12H14N1O4	N-D-Glucosylarylamine	11	0	0	0	Negative
M236T181C03142	M236T181	C03142	248.132	C12H14N1O4	N-D-Glucosylarylamine	12	0	0	0	Negative
M236T161C03142	M236T161	C03142	236.092	C12H14N1O4	N-D-Glucosylarylamine	0	0	0	0	Negative
M236T161C03142	M236T161	C03142	237.095	C12H14N1O4	N-D-Glucosylarylamine	1	0	0	0	Negative
M236T161C03142	M236T161	C03142	238.098	C12H14N1O4	N-D-Glucosylarylamine	2	0.0173821	0.0157013	0.0133839	Negative
M236T161C03142	M236T161	C03142	239.102	C12H14N1O4	N-D-Glucosylarylamine	3	0.951085	0.962173	0.963748	Negative
M236T161C03142	M236T161	C03142	240.105	C12H14N1O4	N-D-Glucosylarylamine	4	0.0263387	0.0199883	0.0192303	Negative
M236T161C03142	M236T161	C03142	241.109	C12H14N1O4	N-D-Glucosylarylamine	5	0.00519426	0.00213746	0.00363737	Negative
M236T161C03142	M236T161	C03142	242.112	C12H14N1O4	N-D-Glucosylarylamine	6	0	0	0	Negative
M236T161C03142	M236T161	C03142	243.115	C12H14N1O4	N-D-Glucosylarylamine	7	0	0	0	Negative
M236T161C03142	M236T161	C03142	244.119	C12H14N1O4	N-D-Glucosylarylamine	8	0	0	0	Negative
M236T161C03142	M236T161	C03142	245.122	C12H14N1O4	N-D-Glucosylarylamine	9	0	0	0	Negative
M236T161C03142	M236T161	C03142	246.125	C12H14N1O4	N-D-Glucosylarylamine	10	0	0	0	Negative
M236T161C03142	M236T161	C03142	247.129	C12H14N1O4	N-D-Glucosylarylamine	11	0	0	0	Negative
M236T161C03142	M236T161	C03142	248.132	C12H14N1O4	N-D-Glucosylarylamine	12	0	0	0	Negative
M237T401C21294	M237T401	C21294	236.993	C4H11O7P1Cl1	D-Erythritol 1-phosphate	0	0	0	0	Negative
M237T401C21294	M237T401	C21294	237.996	C4H11O7P1Cl1	D-Erythritol 1-phosphate	1	0	0	0	Negative
M237T401C21294	M237T401	C21294	238.999	C4H11O7P1Cl1	D-Erythritol 1-phosphate	2	0	0	0	Negative
M237T401C21294	M237T401	C21294	240.003	C4H11O7P1Cl1	D-Erythritol 1-phosphate	3	0	0	0	Negative
M237T401C21294	M237T401	C21294	241.006	C4H11O7P1Cl1	D-Erythritol 1-phosphate	4	1	1	1	Negative
M241T333C01697	M241T333	C01697	241.092	C8H17O8	Galactitol	0	0	0	0	Negative
M241T333C01697	M241T333	C01697	242.095	C8H17O8	Galactitol	1	0	0	0	Negative
M241T333C01697	M241T333	C01697	243.099	C8H17O8	Galactitol	2	0	0	0	Negative
M241T333C01697	M241T333	C01697	244.102	C8H17O8	Galactitol	3	1	1	1	Negative
M241T333C01697	M241T333	C01697	245.105	C8H17O8	Galactitol	4	0	0	0	Negative
M241T333C01697	M241T333	C01697	246.109	C8H17O8	Galactitol	5	0	0	0	Negative
M241T333C01697	M241T333	C01697	247.112	C8H17O8	Galactitol	6	0	0	0	Negative
M241T333C01489	M241T333	C01489	241.092	C8H17O8	D-Iditol	0	0	0	0	Negative
M241T333C01489	M241T333	C01489	242.095	C8H17O8	D-Iditol	1	0	0	0	Negative
M241T333C01489	M241T333	C01489	243.099	C8H17O8	D-Iditol	2	0	0	0	Negative
M241T333C01489	M241T333	C01489	244.102	C8H17O8	D-Iditol	3	1	1	1	Negative
M241T333C01489	M241T333	C01489	245.105	C8H17O8	D-Iditol	4	0	0	0	Negative
M241T333C01489	M241T333	C01489	246.109	C8H17O8	D-Iditol	5	0	0	0	Negative
M241T333C01489	M241T333	C01489	247.112	C8H17O8	D-Iditol	6	0	0	0	Negative
M241T44C16537	M241T44	C16537	241.216	C15H29O2	Pentadecanoic acid	0	0.953329	0.92709	0.958065	Negative
M241T44C16537	M241T44	C16537	242.22	C15H29O2	Pentadecanoic acid	1	0.0101124	0.0421376	0.0226078	Negative
M241T44C16537	M241T44	C16537	243.223	C15H29O2	Pentadecanoic acid	2	0	0	0	Negative
M241T44C16537	M241T44	C16537	244.226	C15H29O2	Pentadecanoic acid	3	0	0	0	Negative
M241T44C16537	M241T44	C16537	245.23	C15H29O2	Pentadecanoic acid	4	0	0	0	Negative
M241T44C16537	M241T44	C16537	246.233	C15H29O2	Pentadecanoic acid	5	0	0	0	Negative
M241T44C16537	M241T44	C16537	247.236	C15H29O2	Pentadecanoic acid	6	0	0	0	Negative
M241T44C16537	M241T44	C16537	248.24	C15H29O2	Pentadecanoic acid	7	0	0	0	Negative
M241T44C16537	M241T44	C16537	249.243	C15H29O2	Pentadecanoic acid	8	0	0	0	Negative
M241T44C16537	M241T44	C16537	250.246	C15H29O2	Pentadecanoic acid	9	0	0	0	Negative
M241T44C16537	M241T44	C16537	251.25	C15H29O2	Pentadecanoic acid	10	0	0	0	Negative
M241T44C16537	M241T44	C16537	252.253	C15H29O2	Pentadecanoic acid	11	0	0	0	Negative
M241T44C16537	M241T44	C16537	253.256	C15H29O2	Pentadecanoic acid	12	0.00477936	0.00359629	0.00490144	Negative
M241T44C16537	M241T44	C16537	254.26	C15H29O2	Pentadecanoic acid	13	0.0317797	0.0271765	0.0144258	Negative
M241T44C16537	M241T44	C16537	255.263	C15H29O2	Pentadecanoic acid	14	0	0	0	Negative
M241T44C16537	M241T44	C16537	256.267	C15H29O2	Pentadecanoic acid	15	0	0	0	Negative
M243T106C20772	M243T106	C20772	243.005	C10H8O5Cl1	3-[(1-Carboxyvinyl)oxy]benzoate	0	0.244317	0.259358	0.41366	Negative
M243T106C20772	M243T106	C20772	244.009	C10H8O5Cl1	3-[(1-Carboxyvinyl)oxy]benzoate	1	0	0	0	Negative
M243T106C20772	M243T106	C20772	245.012	C10H8O5Cl1	3-[(1-Carboxyvinyl)oxy]benzoate	2	0	0	0	Negative
M243T106C20772	M243T106	C20772	246.016	C10H8O5Cl1	3-[(1-Carboxyvinyl)oxy]benzoate	3	0.561438	0.601354	0.454177	Negative
M243T106C20772	M243T106	C20772	247.019	C10H8O5Cl1	3-[(1-Carboxyvinyl)oxy]benzoate	4	0.0684578	0.0379725	0.0546655	Negative
M243T106C20772	M243T106	C20772	248.022	C10H8O5Cl1	3-[(1-Carboxyvinyl)oxy]benzoate	5	0.125788	0.101315	0.0774977	Negative
M243T106C20772	M243T106	C20772	249.026	C10H8O5Cl1	3-[(1-Carboxyvinyl)oxy]benzoate	6	0	0	0	Negative
M243T106C20772	M243T106	C20772	250.029	C10H8O5Cl1	3-[(1-Carboxyvinyl)oxy]benzoate	7	0	0	0	Negative
M243T106C20772	M243T106	C20772	251.032	C10H8O5Cl1	3-[(1-Carboxyvinyl)oxy]benzoate	8	0	0	0	Negative
M243T106C20772	M243T106	C20772	252.036	C10H8O5Cl1	3-[(1-Carboxyvinyl)oxy]benzoate	9	0	0	0	Negative
M243T106C20772	M243T106	C20772	253.039	C10H8O5Cl1	3-[(1-Carboxyvinyl)oxy]benzoate	10	0	0	0	Negative
M243T406C02985	M243T406	C02985	243.026	C6H12O8P1	L-Fucose 1-phosphate	0	0.14861	0.0826728	0.0440653	Negative
M243T406C02985	M243T406	C02985	244.03	C6H12O8P1	L-Fucose 1-phosphate	1	0	0	0	Negative
M243T406C02985	M243T406	C02985	245.033	C6H12O8P1	L-Fucose 1-phosphate	2	0	0	0	Negative
M243T406C02985	M243T406	C02985	246.036	C6H12O8P1	L-Fucose 1-phosphate	3	0	0	0	Negative
M243T406C02985	M243T406	C02985	247.04	C6H12O8P1	L-Fucose 1-phosphate	4	0	0	0	Negative
M243T406C02985	M243T406	C02985	248.043	C6H12O8P1	L-Fucose 1-phosphate	5	0.85139	0.917327	0.955935	Negative
M243T406C02985	M243T406	C02985	249.047	C6H12O8P1	L-Fucose 1-phosphate	6	0	0	0	Negative
M243T235C02067	M243T235	C02067	243.061	C9H11N2O6	Pseudouridine	0	0.484591	0.479742	0.488014	Negative
M243T235C02067	M243T235	C02067	244.065	C9H11N2O6	Pseudouridine	1	0	0	0.00615835	Negative
M243T235C02067	M243T235	C02067	245.068	C9H11N2O6	Pseudouridine	2	0	0	0	Negative
M243T235C02067	M243T235	C02067	246.071	C9H11N2O6	Pseudouridine	3	0	0	0	Negative
M243T235C02067	M243T235	C02067	247.075	C9H11N2O6	Pseudouridine	4	0	0	0	Negative
M243T235C02067	M243T235	C02067	248.078	C9H11N2O6	Pseudouridine	5	0.158594	0.168249	0.152148	Negative
M243T235C02067	M243T235	C02067	249.081	C9H11N2O6	Pseudouridine	6	0	0	0	Negative
M243T235C02067	M243T235	C02067	250.085	C9H11N2O6	Pseudouridine	7	0.047191	0.0551622	0.0721851	Negative
M243T235C02067	M243T235	C02067	251.088	C9H11N2O6	Pseudouridine	8	0.306125	0.289958	0.274733	Negative
M243T235C02067	M243T235	C02067	252.091	C9H11N2O6	Pseudouridine	9	0.0035	0.00688923	0.00676153	Negative
M243T157C00299	M243T157	C00299	243.061	C9H11N2O6	Uridine	0	0.64824	0.2083	0.620457	Negative
M243T157C00299	M243T157	C00299	244.065	C9H11N2O6	Uridine	1	0	0.00690137	0.0137609	Negative
M243T157C00299	M243T157	C00299	245.068	C9H11N2O6	Uridine	2	0	0	0	Negative
M243T157C00299	M243T157	C00299	246.071	C9H11N2O6	Uridine	3	0	0	0	Negative
M243T157C00299	M243T157	C00299	247.075	C9H11N2O6	Uridine	4	0	0	0	Negative
M243T157C00299	M243T157	C00299	248.078	C9H11N2O6	Uridine	5	0	0.716266	0	Negative
M243T157C00299	M243T157	C00299	249.081	C9H11N2O6	Uridine	6	0	0	0	Negative
M243T157C00299	M243T157	C00299	250.085	C9H11N2O6	Uridine	7	0	0	0.0515981	Negative
M243T157C00299	M243T157	C00299	251.088	C9H11N2O6	Uridine	8	0.35176	0.0685321	0.314184	Negative
M243T157C00299	M243T157	C00299	252.091	C9H11N2O6	Uridine	9	0	0	0	Negative
M245T382C01163	M245T382	C01163	245.029	C9H9O8	3-Carboxy-cis,cis-muconate	0	0.869745	0.933124	0.948452	Negative
M245T382C01163	M245T382	C01163	246.033	C9H9O8	3-Carboxy-cis,cis-muconate	1	0.0017006	0	0	Negative
M245T382C01163	M245T382	C01163	247.036	C9H9O8	3-Carboxy-cis,cis-muconate	2	0.128555	0.0668756	0.0515476	Negative
M245T382C01163	M245T382	C01163	248.039	C9H9O8	3-Carboxy-cis,cis-muconate	3	0	0	0	Negative
M245T382C01163	M245T382	C01163	249.043	C9H9O8	3-Carboxy-cis,cis-muconate	4	0	0	0	Negative
M245T382C01163	M245T382	C01163	250.046	C9H9O8	3-Carboxy-cis,cis-muconate	5	0	0	0	Negative
M245T382C01163	M245T382	C01163	251.049	C9H9O8	3-Carboxy-cis,cis-muconate	6	0	0	0	Negative
M245T382C01163	M245T382	C01163	252.053	C9H9O8	3-Carboxy-cis,cis-muconate	7	0	0	0	Negative
M245T382C04484	M245T382	C04484	245.029	C9H9O8	4-Carboxy-2-hydroxymuconate semialdehyde	0	0.869745	0.933124	0.948452	Negative
M245T382C04484	M245T382	C04484	246.033	C9H9O8	4-Carboxy-2-hydroxymuconate semialdehyde	1	0.0017006	0	0	Negative
M245T382C04484	M245T382	C04484	247.036	C9H9O8	4-Carboxy-2-hydroxymuconate semialdehyde	2	0.128555	0.0668756	0.0515476	Negative
M245T382C04484	M245T382	C04484	248.039	C9H9O8	4-Carboxy-2-hydroxymuconate semialdehyde	3	0	0	0	Negative
M245T382C04484	M245T382	C04484	249.043	C9H9O8	4-Carboxy-2-hydroxymuconate semialdehyde	4	0	0	0	Negative
M245T382C04484	M245T382	C04484	250.046	C9H9O8	4-Carboxy-2-hydroxymuconate semialdehyde	5	0	0	0	Negative
M245T382C04484	M245T382	C04484	251.049	C9H9O8	4-Carboxy-2-hydroxymuconate semialdehyde	6	0	0	0	Negative
M245T382C04484	M245T382	C04484	252.053	C9H9O8	4-Carboxy-2-hydroxymuconate semialdehyde	7	0	0	0	Negative
M245T382C04553	M245T382	C04553	245.029	C9H9O8	3-Carboxy-2,5-dihydro-5-oxofuran-2-acetate	0	0.869745	0.933124	0.948452	Negative
M245T382C04553	M245T382	C04553	246.033	C9H9O8	3-Carboxy-2,5-dihydro-5-oxofuran-2-acetate	1	0.0017006	0	0	Negative
M245T382C04553	M245T382	C04553	247.036	C9H9O8	3-Carboxy-2,5-dihydro-5-oxofuran-2-acetate	2	0.128555	0.0668756	0.0515476	Negative
M245T382C04553	M245T382	C04553	248.039	C9H9O8	3-Carboxy-2,5-dihydro-5-oxofuran-2-acetate	3	0	0	0	Negative
M245T382C04553	M245T382	C04553	249.043	C9H9O8	3-Carboxy-2,5-dihydro-5-oxofuran-2-acetate	4	0	0	0	Negative
M245T382C04553	M245T382	C04553	250.046	C9H9O8	3-Carboxy-2,5-dihydro-5-oxofuran-2-acetate	5	0	0	0	Negative
M245T382C04553	M245T382	C04553	251.049	C9H9O8	3-Carboxy-2,5-dihydro-5-oxofuran-2-acetate	6	0	0	0	Negative
M245T382C04553	M245T382	C04553	252.053	C9H9O8	3-Carboxy-2,5-dihydro-5-oxofuran-2-acetate	7	0	0	0	Negative
M245T382C02167	M245T382	C02167	245.029	C9H9O8	Maleylpyruvate	0	0.869745	0.933124	0.948452	Negative
M245T382C02167	M245T382	C02167	246.033	C9H9O8	Maleylpyruvate	1	0.0017006	0	0	Negative
M245T382C02167	M245T382	C02167	247.036	C9H9O8	Maleylpyruvate	2	0.128555	0.0668756	0.0515476	Negative
M245T382C02167	M245T382	C02167	248.039	C9H9O8	Maleylpyruvate	3	0	0	0	Negative
M245T382C02167	M245T382	C02167	249.043	C9H9O8	Maleylpyruvate	4	0	0	0	Negative
M245T382C02167	M245T382	C02167	250.046	C9H9O8	Maleylpyruvate	5	0	0	0	Negative
M245T382C02167	M245T382	C02167	251.049	C9H9O8	Maleylpyruvate	6	0	0	0	Negative
M245T382C02167	M245T382	C02167	252.053	C9H9O8	Maleylpyruvate	7	0	0	0	Negative
M245T382C02514	M245T382	C02514	245.029	C9H9O8	3-Fumarylpyruvate	0	0.869745	0.933124	0.948452	Negative
M245T382C02514	M245T382	C02514	246.033	C9H9O8	3-Fumarylpyruvate	1	0.0017006	0	0	Negative
M245T382C02514	M245T382	C02514	247.036	C9H9O8	3-Fumarylpyruvate	2	0.128555	0.0668756	0.0515476	Negative
M245T382C02514	M245T382	C02514	248.039	C9H9O8	3-Fumarylpyruvate	3	0	0	0	Negative
M245T382C02514	M245T382	C02514	249.043	C9H9O8	3-Fumarylpyruvate	4	0	0	0	Negative
M245T382C02514	M245T382	C02514	250.046	C9H9O8	3-Fumarylpyruvate	5	0	0	0	Negative
M245T382C02514	M245T382	C02514	251.049	C9H9O8	3-Fumarylpyruvate	6	0	0	0	Negative
M245T382C02514	M245T382	C02514	252.053	C9H9O8	3-Fumarylpyruvate	7	0	0	0	Negative
M246T272C00018	M246T272	C00018	246.016	C8H9N1O6P1	Pyridoxal phosphate	0	1	0.931351	0.93513	Negative
M246T272C00018	M246T272	C00018	247.02	C8H9N1O6P1	Pyridoxal phosphate	1	0	0.000545378	0.00717585	Negative
M246T272C00018	M246T272	C00018	248.023	C8H9N1O6P1	Pyridoxal phosphate	2	0	0	0	Negative
M246T272C00018	M246T272	C00018	249.026	C8H9N1O6P1	Pyridoxal phosphate	3	0	0	0	Negative
M246T272C00018	M246T272	C00018	250.03	C8H9N1O6P1	Pyridoxal phosphate	4	0	0.068104	0.057694	Negative
M246T272C00018	M246T272	C00018	251.033	C8H9N1O6P1	Pyridoxal phosphate	5	0	0	0	Negative
M246T272C00018	M246T272	C00018	252.036	C8H9N1O6P1	Pyridoxal phosphate	6	0	0	0	Negative
M246T272C00018	M246T272	C00018	253.04	C8H9N1O6P1	Pyridoxal phosphate	7	0	0	0	Negative
M246T272C00018	M246T272	C00018	254.043	C8H9N1O6P1	Pyridoxal phosphate	8	0	0	0	Negative
M246T382_2C01215	M246T382_2	C01215	246.061	C9H12N1O7	2-(Acetamidomethylene)succinate	0	0	0	0	Negative
M246T382_2C01215	M246T382_2	C01215	247.064	C9H12N1O7	2-(Acetamidomethylene)succinate	1	1	1	1	Negative
M246T382_2C01215	M246T382_2	C01215	248.068	C9H12N1O7	2-(Acetamidomethylene)succinate	2	0	0	0	Negative
M246T382_2C01215	M246T382_2	C01215	249.071	C9H12N1O7	2-(Acetamidomethylene)succinate	3	0	0	0	Negative
M246T382_2C01215	M246T382_2	C01215	250.074	C9H12N1O7	2-(Acetamidomethylene)succinate	4	0	0	0	Negative
M246T382_2C01215	M246T382_2	C01215	251.078	C9H12N1O7	2-(Acetamidomethylene)succinate	5	0	0	0	Negative
M246T382_2C01215	M246T382_2	C01215	252.081	C9H12N1O7	2-(Acetamidomethylene)succinate	6	0	0	0	Negative
M246T382_2C01215	M246T382_2	C01215	253.084	C9H12N1O7	2-(Acetamidomethylene)succinate	7	0	0	0	Negative
M248T298C08538	M248T298	C08538	247.996	C9H7N1O5K1	Betalamic acid	0	0	0	0	Negative
M248T298C08538	M248T298	C08538	248.999	C9H7N1O5K1	Betalamic acid	1	0	0	0	Negative
M248T298C08538	M248T298	C08538	250.002	C9H7N1O5K1	Betalamic acid	2	0	0	0	Negative
M248T298C08538	M248T298	C08538	251.006	C9H7N1O5K1	Betalamic acid	3	0	0	0	Negative
M248T298C08538	M248T298	C08538	252.009	C9H7N1O5K1	Betalamic acid	4	0	0	0	Negative
M248T298C08538	M248T298	C08538	253.012	C9H7N1O5K1	Betalamic acid	5	1	0	1	Negative
M248T298C08538	M248T298	C08538	254.016	C9H7N1O5K1	Betalamic acid	6	0	0	0	Negative
M248T298C08538	M248T298	C08538	255.019	C9H7N1O5K1	Betalamic acid	7	0	0	0	Negative
M248T298C08538	M248T298	C08538	256.022	C9H7N1O5K1	Betalamic acid	8	0	0	0	Negative
M248T298C08538	M248T298	C08538	257.026	C9H7N1O5K1	Betalamic acid	9	0	0	0	Negative
M249T393C00669	M249T393	C00669	249.054	C8H13N2O5S1	gamma-L-Glutamyl-L-cysteine	0	0	0	0	Negative
M249T393C00669	M249T393	C00669	250.057	C8H13N2O5S1	gamma-L-Glutamyl-L-cysteine	1	0	0	0	Negative
M249T393C00669	M249T393	C00669	251.061	C8H13N2O5S1	gamma-L-Glutamyl-L-cysteine	2	0	0	0	Negative
M249T393C00669	M249T393	C00669	252.064	C8H13N2O5S1	gamma-L-Glutamyl-L-cysteine	3	0	0	0	Negative
M249T393C00669	M249T393	C00669	253.067	C8H13N2O5S1	gamma-L-Glutamyl-L-cysteine	4	0	0	0	Negative
M249T393C00669	M249T393	C00669	254.071	C8H13N2O5S1	gamma-L-Glutamyl-L-cysteine	5	0	0	0	Negative
M249T393C00669	M249T393	C00669	255.074	C8H13N2O5S1	gamma-L-Glutamyl-L-cysteine	6	0	0	0	Negative
M249T393C00669	M249T393	C00669	256.077	C8H13N2O5S1	gamma-L-Glutamyl-L-cysteine	7	0	0	0	Negative
M249T393C00669	M249T393	C00669	257.081	C8H13N2O5S1	gamma-L-Glutamyl-L-cysteine	8	1	1	1	Negative
M250T391C01233	M250T391	C01233	250.024	C5H14N1O6P1Cl1	sn-Glycero-3-phosphoethanolamine	0	0.197838	0.152362	0.106034	Negative
M250T391C01233	M250T391	C01233	251.028	C5H14N1O6P1Cl1	sn-Glycero-3-phosphoethanolamine	1	0	0	0	Negative
M250T391C01233	M250T391	C01233	252.031	C5H14N1O6P1Cl1	sn-Glycero-3-phosphoethanolamine	2	0.0618409	0.0743556	0.0850449	Negative
M250T391C01233	M250T391	C01233	253.034	C5H14N1O6P1Cl1	sn-Glycero-3-phosphoethanolamine	3	0.0421813	0.0394463	0	Negative
M250T391C01233	M250T391	C01233	254.038	C5H14N1O6P1Cl1	sn-Glycero-3-phosphoethanolamine	4	0.0610153	0.0751089	0.0407041	Negative
M250T391C01233	M250T391	C01233	255.041	C5H14N1O6P1Cl1	sn-Glycero-3-phosphoethanolamine	5	0.637124	0.658727	0.768217	Negative
M250T158C02564	M250T158	C02564	250.071	C12H12N1O5	N-Feruloylglycine	0	0	0	0	Negative
M250T158C02564	M250T158	C02564	251.074	C12H12N1O5	N-Feruloylglycine	1	1.25222e-16	0	7.42594e-34	Negative
M250T158C02564	M250T158	C02564	252.078	C12H12N1O5	N-Feruloylglycine	2	1.39024e-32	0	6.68869e-18	Negative
M250T158C02564	M250T158	C02564	253.081	C12H12N1O5	N-Feruloylglycine	3	0.342171	1	0.961669	Negative
M250T158C02564	M250T158	C02564	254.084	C12H12N1O5	N-Feruloylglycine	4	1.54348e-48	0	8.24445e-50	Negative
M250T158C02564	M250T158	C02564	255.088	C12H12N1O5	N-Feruloylglycine	5	0.657829	0	0.0383307	Negative
M250T158C02564	M250T158	C02564	256.091	C12H12N1O5	N-Feruloylglycine	6	0	0	0	Negative
M250T158C02564	M250T158	C02564	257.094	C12H12N1O5	N-Feruloylglycine	7	0	0	0	Negative
M250T158C02564	M250T158	C02564	258.098	C12H12N1O5	N-Feruloylglycine	8	0	0	0	Negative
M250T158C02564	M250T158	C02564	259.101	C12H12N1O5	N-Feruloylglycine	9	0	0	0	Negative
M250T158C02564	M250T158	C02564	260.105	C12H12N1O5	N-Feruloylglycine	10	0	0	0	Negative
M250T158C02564	M250T158	C02564	261.108	C12H12N1O5	N-Feruloylglycine	11	0	0	0	Negative
M250T158C02564	M250T158	C02564	262.111	C12H12N1O5	N-Feruloylglycine	12	0	0	0	Negative
M251T344C06054	M251T344	C06054	250.935	C4H5O8P1K1	2-Oxo-3-hydroxy-4-phosphobutanoate	0	0.912134	0.921539	0.887133	Negative
M251T344C06054	M251T344	C06054	251.939	C4H5O8P1K1	2-Oxo-3-hydroxy-4-phosphobutanoate	1	0	0	0	Negative
M251T344C06054	M251T344	C06054	252.942	C4H5O8P1K1	2-Oxo-3-hydroxy-4-phosphobutanoate	2	0.0878664	0.0784605	0.112867	Negative
M251T344C06054	M251T344	C06054	253.945	C4H5O8P1K1	2-Oxo-3-hydroxy-4-phosphobutanoate	3	0	0	0	Negative
M251T344C06054	M251T344	C06054	254.949	C4H5O8P1K1	2-Oxo-3-hydroxy-4-phosphobutanoate	4	0	0	0	Negative
M251T174C05512	M251T174	C05512	251.077	C10H11N4O4	Deoxyinosine	0	0.414847	0.551223	0.588642	Negative
M251T174C05512	M251T174	C05512	252.081	C10H11N4O4	Deoxyinosine	1	0	0	0	Negative
M251T174C05512	M251T174	C05512	253.084	C10H11N4O4	Deoxyinosine	2	0	0	0	Negative
M251T174C05512	M251T174	C05512	254.088	C10H11N4O4	Deoxyinosine	3	0	0	0	Negative
M251T174C05512	M251T174	C05512	255.091	C10H11N4O4	Deoxyinosine	4	0	0	0	Negative
M251T174C05512	M251T174	C05512	256.094	C10H11N4O4	Deoxyinosine	5	0.379187	0.302191	0.262446	Negative
M251T174C05512	M251T174	C05512	257.098	C10H11N4O4	Deoxyinosine	6	0.205966	0.146586	0.148912	Negative
M251T174C05512	M251T174	C05512	258.101	C10H11N4O4	Deoxyinosine	7	0	0	0	Negative
M251T174C05512	M251T174	C05512	259.104	C10H11N4O4	Deoxyinosine	8	0	0	0	Negative
M251T174C05512	M251T174	C05512	260.108	C10H11N4O4	Deoxyinosine	9	0	0	0	Negative
M251T174C05512	M251T174	C05512	261.111	C10H11N4O4	Deoxyinosine	10	0	0	0	Negative
M253T473C05844	M253T473	C05844	253.049	C7H13N2O6S1	5-L-Glutamyl-taurine	0	1	0.626926	0.674278	Negative
M253T473C05844	M253T473	C05844	254.052	C7H13N2O6S1	5-L-Glutamyl-taurine	1	0	0	0	Negative
M253T473C05844	M253T473	C05844	255.056	C7H13N2O6S1	5-L-Glutamyl-taurine	2	0	0	0	Negative
M253T473C05844	M253T473	C05844	256.059	C7H13N2O6S1	5-L-Glutamyl-taurine	3	0	0	0	Negative
M253T473C05844	M253T473	C05844	257.062	C7H13N2O6S1	5-L-Glutamyl-taurine	4	0	0	0	Negative
M253T473C05844	M253T473	C05844	258.066	C7H13N2O6S1	5-L-Glutamyl-taurine	5	0	0.373074	0.325722	Negative
M253T473C05844	M253T473	C05844	259.069	C7H13N2O6S1	5-L-Glutamyl-taurine	6	0	0	0	Negative
M253T473C05844	M253T473	C05844	260.072	C7H13N2O6S1	5-L-Glutamyl-taurine	7	0	0	0	Negative
M253T316C03659	M253T316	C03659	253.092	C9H17O8	D-Bornesitol	0	0.720526	0.695163	0.725547	Negative
M253T316C03659	M253T316	C03659	254.095	C9H17O8	D-Bornesitol	1	0.00256238	0.000142133	0.00375971	Negative
M253T316C03659	M253T316	C03659	255.099	C9H17O8	D-Bornesitol	2	0	0	0	Negative
M253T316C03659	M253T316	C03659	256.102	C9H17O8	D-Bornesitol	3	0.119503	0.0900394	0.0991816	Negative
M253T316C03659	M253T316	C03659	257.105	C9H17O8	D-Bornesitol	4	0	0	0	Negative
M253T316C03659	M253T316	C03659	258.109	C9H17O8	D-Bornesitol	5	0	0	0	Negative
M253T316C03659	M253T316	C03659	259.112	C9H17O8	D-Bornesitol	6	0.157408	0.214656	0.171512	Negative
M253T316C03659	M253T316	C03659	260.115	C9H17O8	D-Bornesitol	7	0	0	0	Negative
M253T316C03660	M253T316	C03660	253.092	C9H17O8	L-Bornesitol	0	0.720526	0.695163	0.725547	Negative
M253T316C03660	M253T316	C03660	254.095	C9H17O8	L-Bornesitol	1	0.00256238	0.000142133	0.00375971	Negative
M253T316C03660	M253T316	C03660	255.099	C9H17O8	L-Bornesitol	2	0	0	0	Negative
M253T316C03660	M253T316	C03660	256.102	C9H17O8	L-Bornesitol	3	0.119503	0.0900394	0.0991816	Negative
M253T316C03660	M253T316	C03660	257.105	C9H17O8	L-Bornesitol	4	0	0	0	Negative
M253T316C03660	M253T316	C03660	258.109	C9H17O8	L-Bornesitol	5	0	0	0	Negative
M253T316C03660	M253T316	C03660	259.112	C9H17O8	L-Bornesitol	6	0.157408	0.214656	0.171512	Negative
M253T316C03660	M253T316	C03660	260.115	C9H17O8	L-Bornesitol	7	0	0	0	Negative
M253T316C06352	M253T316	C06352	253.092	C9H17O8	4-O-Methyl-myo-inositol	0	0.720526	0.695163	0.725547	Negative
M253T316C06352	M253T316	C06352	254.095	C9H17O8	4-O-Methyl-myo-inositol	1	0.00256238	0.000142133	0.00375971	Negative
M253T316C06352	M253T316	C06352	255.099	C9H17O8	4-O-Methyl-myo-inositol	2	0	0	0	Negative
M253T316C06352	M253T316	C06352	256.102	C9H17O8	4-O-Methyl-myo-inositol	3	0.119503	0.0900394	0.0991816	Negative
M253T316C06352	M253T316	C06352	257.105	C9H17O8	4-O-Methyl-myo-inositol	4	0	0	0	Negative
M253T316C06352	M253T316	C06352	258.109	C9H17O8	4-O-Methyl-myo-inositol	5	0	0	0	Negative
M253T316C06352	M253T316	C06352	259.112	C9H17O8	4-O-Methyl-myo-inositol	6	0.157408	0.214656	0.171512	Negative
M253T316C06352	M253T316	C06352	260.115	C9H17O8	4-O-Methyl-myo-inositol	7	0	0	0	Negative
M253T43C08362	M253T43	C08362	253.216	C16H29O2	(9Z)-Hexadecenoic acid	0	0.0116703	0.0127601	0.0128791	Negative
M253T43C08362	M253T43	C08362	254.22	C16H29O2	(9Z)-Hexadecenoic acid	1	0	0	0	Negative
M253T43C08362	M253T43	C08362	255.223	C16H29O2	(9Z)-Hexadecenoic acid	2	0.97346	0.969916	0.972123	Negative
M253T43C08362	M253T43	C08362	256.226	C16H29O2	(9Z)-Hexadecenoic acid	3	0	0	0	Negative
M253T43C08362	M253T43	C08362	257.23	C16H29O2	(9Z)-Hexadecenoic acid	4	0	0	0.000189185	Negative
M253T43C08362	M253T43	C08362	258.233	C16H29O2	(9Z)-Hexadecenoic acid	5	0	0	0	Negative
M253T43C08362	M253T43	C08362	259.236	C16H29O2	(9Z)-Hexadecenoic acid	6	0	0	0	Negative
M253T43C08362	M253T43	C08362	260.24	C16H29O2	(9Z)-Hexadecenoic acid	7	0	0	0	Negative
M253T43C08362	M253T43	C08362	261.243	C16H29O2	(9Z)-Hexadecenoic acid	8	0	0	0	Negative
M253T43C08362	M253T43	C08362	262.246	C16H29O2	(9Z)-Hexadecenoic acid	9	0	0	0	Negative
M253T43C08362	M253T43	C08362	263.25	C16H29O2	(9Z)-Hexadecenoic acid	10	0	0	0	Negative
M253T43C08362	M253T43	C08362	264.253	C16H29O2	(9Z)-Hexadecenoic acid	11	0	0	0	Negative
M253T43C08362	M253T43	C08362	265.256	C16H29O2	(9Z)-Hexadecenoic acid	12	0	0	0	Negative
M253T43C08362	M253T43	C08362	266.26	C16H29O2	(9Z)-Hexadecenoic acid	13	0	0	0	Negative
M253T43C08362	M253T43	C08362	267.263	C16H29O2	(9Z)-Hexadecenoic acid	14	0	0	0	Negative
M253T43C08362	M253T43	C08362	268.267	C16H29O2	(9Z)-Hexadecenoic acid	15	0	0	0	Negative
M253T43C08362	M253T43	C08362	269.27	C16H29O2	(9Z)-Hexadecenoic acid	16	0.0148702	0.0173239	0.0148089	Negative
M254T370C04556	M254T370	C04556	254.009	C6H10N3O4P1Cl1	4-Amino-2-methyl-5-(phosphooxymethyl)pyrimidine	0	0	0	0	Negative
M254T370C04556	M254T370	C04556	255.013	C6H10N3O4P1Cl1	4-Amino-2-methyl-5-(phosphooxymethyl)pyrimidine	1	0	0.071988	0.079289	Negative
M254T370C04556	M254T370	C04556	256.016	C6H10N3O4P1Cl1	4-Amino-2-methyl-5-(phosphooxymethyl)pyrimidine	2	0	0	0	Negative
M254T370C04556	M254T370	C04556	257.019	C6H10N3O4P1Cl1	4-Amino-2-methyl-5-(phosphooxymethyl)pyrimidine	3	0	0	0	Negative
M254T370C04556	M254T370	C04556	258.023	C6H10N3O4P1Cl1	4-Amino-2-methyl-5-(phosphooxymethyl)pyrimidine	4	0	0	0	Negative
M254T370C04556	M254T370	C04556	259.026	C6H10N3O4P1Cl1	4-Amino-2-methyl-5-(phosphooxymethyl)pyrimidine	5	1	0.928012	0.920711	Negative
M254T370C04556	M254T370	C04556	260.029	C6H10N3O4P1Cl1	4-Amino-2-methyl-5-(phosphooxymethyl)pyrimidine	6	0	0	0	Negative
M255T405C04115	M255T405	C04115	254.99	C7H8O8Cl1	4-Carboxy-4-hydroxy-2-oxoadipate	0	0	0	0	Negative
M255T405C04115	M255T405	C04115	255.994	C7H8O8Cl1	4-Carboxy-4-hydroxy-2-oxoadipate	1	0	0	0	Negative
M255T405C04115	M255T405	C04115	256.997	C7H8O8Cl1	4-Carboxy-4-hydroxy-2-oxoadipate	2	0	0	0	Negative
M255T405C04115	M255T405	C04115	258	C7H8O8Cl1	4-Carboxy-4-hydroxy-2-oxoadipate	3	0	0	0	Negative
M255T405C04115	M255T405	C04115	259.004	C7H8O8Cl1	4-Carboxy-4-hydroxy-2-oxoadipate	4	0	0	0	Negative
M255T405C04115	M255T405	C04115	260.007	C7H8O8Cl1	4-Carboxy-4-hydroxy-2-oxoadipate	5	0	0	0	Negative
M255T405C04115	M255T405	C04115	261.01	C7H8O8Cl1	4-Carboxy-4-hydroxy-2-oxoadipate	6	1	1	1	Negative
M255T405C04115	M255T405	C04115	262.014	C7H8O8Cl1	4-Carboxy-4-hydroxy-2-oxoadipate	7	0	0	0	Negative
M255T405C01267	M255T405	C01267	254.993	C6H9N2O5P1Cl1	3-(Imidazol-4-yl)-2-oxopropyl phosphate	0	0	0	0	Negative
M255T405C01267	M255T405	C01267	255.997	C6H9N2O5P1Cl1	3-(Imidazol-4-yl)-2-oxopropyl phosphate	1	0	1	1	Negative
M255T405C01267	M255T405	C01267	257	C6H9N2O5P1Cl1	3-(Imidazol-4-yl)-2-oxopropyl phosphate	2	0	0	0	Negative
M255T405C01267	M255T405	C01267	258.003	C6H9N2O5P1Cl1	3-(Imidazol-4-yl)-2-oxopropyl phosphate	3	0	0	0	Negative
M255T405C01267	M255T405	C01267	259.007	C6H9N2O5P1Cl1	3-(Imidazol-4-yl)-2-oxopropyl phosphate	4	0	0	0	Negative
M255T405C01267	M255T405	C01267	260.01	C6H9N2O5P1Cl1	3-(Imidazol-4-yl)-2-oxopropyl phosphate	5	0	0	0	Negative
M255T405C01267	M255T405	C01267	261.013	C6H9N2O5P1Cl1	3-(Imidazol-4-yl)-2-oxopropyl phosphate	6	0	0	0	Negative
M255T345C04115	M255T345	C04115	254.99	C7H8O8Cl1	4-Carboxy-4-hydroxy-2-oxoadipate	0	0	0	0	Negative
M255T345C04115	M255T345	C04115	255.994	C7H8O8Cl1	4-Carboxy-4-hydroxy-2-oxoadipate	1	0	0	0	Negative
M255T345C04115	M255T345	C04115	256.997	C7H8O8Cl1	4-Carboxy-4-hydroxy-2-oxoadipate	2	0	0	0	Negative
M255T345C04115	M255T345	C04115	258	C7H8O8Cl1	4-Carboxy-4-hydroxy-2-oxoadipate	3	0	0	0	Negative
M255T345C04115	M255T345	C04115	259.004	C7H8O8Cl1	4-Carboxy-4-hydroxy-2-oxoadipate	4	0.0961153	0	0.0116666	Negative
M255T345C04115	M255T345	C04115	260.007	C7H8O8Cl1	4-Carboxy-4-hydroxy-2-oxoadipate	5	0.903885	1	0.988333	Negative
M255T345C04115	M255T345	C04115	261.01	C7H8O8Cl1	4-Carboxy-4-hydroxy-2-oxoadipate	6	0	0	0	Negative
M255T345C04115	M255T345	C04115	262.014	C7H8O8Cl1	4-Carboxy-4-hydroxy-2-oxoadipate	7	0	0	0	Negative
M255T345C01267	M255T345	C01267	254.993	C6H9N2O5P1Cl1	3-(Imidazol-4-yl)-2-oxopropyl phosphate	0	0	0	0	Negative
M255T345C01267	M255T345	C01267	255.997	C6H9N2O5P1Cl1	3-(Imidazol-4-yl)-2-oxopropyl phosphate	1	0	0	0	Negative
M255T345C01267	M255T345	C01267	257	C6H9N2O5P1Cl1	3-(Imidazol-4-yl)-2-oxopropyl phosphate	2	1.5671e-17	1.24807e-17	1.68966e-18	Negative
M255T345C01267	M255T345	C01267	258.003	C6H9N2O5P1Cl1	3-(Imidazol-4-yl)-2-oxopropyl phosphate	3	1.73983e-33	1.38563e-33	1.8759e-34	Negative
M255T345C01267	M255T345	C01267	259.007	C6H9N2O5P1Cl1	3-(Imidazol-4-yl)-2-oxopropyl phosphate	4	0.0942121	0.0490891	0.00996138	Negative
M255T345C01267	M255T345	C01267	260.01	C6H9N2O5P1Cl1	3-(Imidazol-4-yl)-2-oxopropyl phosphate	5	0.905788	0.950911	0.990039	Negative
M255T345C01267	M255T345	C01267	261.013	C6H9N2O5P1Cl1	3-(Imidazol-4-yl)-2-oxopropyl phosphate	6	0	0	0	Negative
M256T249C00140	M256T249	C00140	256.058	C8H15N1O6Cl1	N-Acetyl-D-glucosamine	0	0.761685	0.746574	0.708881	Negative
M256T249C00140	M256T249	C00140	257.062	C8H15N1O6Cl1	N-Acetyl-D-glucosamine	1	0	0.0219388	0.00823919	Negative
M256T249C00140	M256T249	C00140	258.065	C8H15N1O6Cl1	N-Acetyl-D-glucosamine	2	0	0	0	Negative
M256T249C00140	M256T249	C00140	259.068	C8H15N1O6Cl1	N-Acetyl-D-glucosamine	3	0	0	0	Negative
M256T249C00140	M256T249	C00140	260.072	C8H15N1O6Cl1	N-Acetyl-D-glucosamine	4	0	0	0	Negative
M256T249C00140	M256T249	C00140	261.075	C8H15N1O6Cl1	N-Acetyl-D-glucosamine	5	0	0	0	Negative
M256T249C00140	M256T249	C00140	262.078	C8H15N1O6Cl1	N-Acetyl-D-glucosamine	6	0	0	0	Negative
M256T249C00140	M256T249	C00140	263.082	C8H15N1O6Cl1	N-Acetyl-D-glucosamine	7	0	0	0	Negative
M256T249C00140	M256T249	C00140	264.085	C8H15N1O6Cl1	N-Acetyl-D-glucosamine	8	0.238315	0.231487	0.28288	Negative
M256T167C02997	M256T167	C02997	256.093	C10H14N3O5	N-Acetyl-L-histidine	0	0.681011	0.707172	0.670712	Negative
M256T167C02997	M256T167	C02997	257.096	C10H14N3O5	N-Acetyl-L-histidine	1	0.318989	0.292828	0.329288	Negative
M256T167C02997	M256T167	C02997	258.1	C10H14N3O5	N-Acetyl-L-histidine	2	0	0	0	Negative
M256T167C02997	M256T167	C02997	259.103	C10H14N3O5	N-Acetyl-L-histidine	3	0	0	0	Negative
M256T167C02997	M256T167	C02997	260.106	C10H14N3O5	N-Acetyl-L-histidine	4	0	0	0	Negative
M256T167C02997	M256T167	C02997	261.11	C10H14N3O5	N-Acetyl-L-histidine	5	0	0	0	Negative
M256T167C02997	M256T167	C02997	262.113	C10H14N3O5	N-Acetyl-L-histidine	6	0	0	0	Negative
M256T167C02997	M256T167	C02997	263.116	C10H14N3O5	N-Acetyl-L-histidine	7	0	0	0	Negative
M256T167C02997	M256T167	C02997	264.12	C10H14N3O5	N-Acetyl-L-histidine	8	0	0	0	Negative
M257T382C01236	M257T382	C01236	257.006	C6H10O9P1	D-Glucono-1,5-lactone 6-phosphate	0	0.948604	0.954497	0.997055	Negative
M257T382C01236	M257T382	C01236	258.009	C6H10O9P1	D-Glucono-1,5-lactone 6-phosphate	1	0	0	0	Negative
M257T382C01236	M257T382	C01236	259.012	C6H10O9P1	D-Glucono-1,5-lactone 6-phosphate	2	0	0	0	Negative
M257T382C01236	M257T382	C01236	260.016	C6H10O9P1	D-Glucono-1,5-lactone 6-phosphate	3	0	0	0	Negative
M257T382C01236	M257T382	C01236	261.019	C6H10O9P1	D-Glucono-1,5-lactone 6-phosphate	4	0	0	0	Negative
M257T382C01236	M257T382	C01236	262.022	C6H10O9P1	D-Glucono-1,5-lactone 6-phosphate	5	0.0513964	0.0455028	0.00294525	Negative
M257T382C01236	M257T382	C01236	263.026	C6H10O9P1	D-Glucono-1,5-lactone 6-phosphate	6	0	0	0	Negative
M257T382C04442	M257T382	C04442	257.006	C6H10O9P1	2-Dehydro-3-deoxy-6-phospho-D-gluconate	0	0.948604	0.954497	0.997055	Negative
M257T382C04442	M257T382	C04442	258.009	C6H10O9P1	2-Dehydro-3-deoxy-6-phospho-D-gluconate	1	0	0	0	Negative
M257T382C04442	M257T382	C04442	259.012	C6H10O9P1	2-Dehydro-3-deoxy-6-phospho-D-gluconate	2	0	0	0	Negative
M257T382C04442	M257T382	C04442	260.016	C6H10O9P1	2-Dehydro-3-deoxy-6-phospho-D-gluconate	3	0	0	0	Negative
M257T382C04442	M257T382	C04442	261.019	C6H10O9P1	2-Dehydro-3-deoxy-6-phospho-D-gluconate	4	0	0	0	Negative
M257T382C04442	M257T382	C04442	262.022	C6H10O9P1	2-Dehydro-3-deoxy-6-phospho-D-gluconate	5	0.0513964	0.0455028	0.00294525	Negative
M257T382C04442	M257T382	C04442	263.026	C6H10O9P1	2-Dehydro-3-deoxy-6-phospho-D-gluconate	6	0	0	0	Negative
M257T382C01286	M257T382	C01286	257.006	C6H10O9P1	2-Dehydro-3-deoxy-6-phospho-D-galactonate	0	0.948604	0.954497	0.997055	Negative
M257T382C01286	M257T382	C01286	258.009	C6H10O9P1	2-Dehydro-3-deoxy-6-phospho-D-galactonate	1	0	0	0	Negative
M257T382C01286	M257T382	C01286	259.012	C6H10O9P1	2-Dehydro-3-deoxy-6-phospho-D-galactonate	2	0	0	0	Negative
M257T382C01286	M257T382	C01286	260.016	C6H10O9P1	2-Dehydro-3-deoxy-6-phospho-D-galactonate	3	0	0	0	Negative
M257T382C01286	M257T382	C01286	261.019	C6H10O9P1	2-Dehydro-3-deoxy-6-phospho-D-galactonate	4	0	0	0	Negative
M257T382C01286	M257T382	C01286	262.022	C6H10O9P1	2-Dehydro-3-deoxy-6-phospho-D-galactonate	5	0.0513964	0.0455028	0.00294525	Negative
M257T382C01286	M257T382	C01286	263.026	C6H10O9P1	2-Dehydro-3-deoxy-6-phospho-D-galactonate	6	0	0	0	Negative
M257T382C20668	M257T382	C20668	257.006	C6H10O9P1	3-Dehydro-D-glucose 6-phosphate	0	0.948604	0.954497	0.997055	Negative
M257T382C20668	M257T382	C20668	258.009	C6H10O9P1	3-Dehydro-D-glucose 6-phosphate	1	0	0	0	Negative
M257T382C20668	M257T382	C20668	259.012	C6H10O9P1	3-Dehydro-D-glucose 6-phosphate	2	0	0	0	Negative
M257T382C20668	M257T382	C20668	260.016	C6H10O9P1	3-Dehydro-D-glucose 6-phosphate	3	0	0	0	Negative
M257T382C20668	M257T382	C20668	261.019	C6H10O9P1	3-Dehydro-D-glucose 6-phosphate	4	0	0	0	Negative
M257T382C20668	M257T382	C20668	262.022	C6H10O9P1	3-Dehydro-D-glucose 6-phosphate	5	0.0513964	0.0455028	0.00294525	Negative
M257T382C20668	M257T382	C20668	263.026	C6H10O9P1	3-Dehydro-D-glucose 6-phosphate	6	0	0	0	Negative
M257T351_1C01236	M257T351_1	C01236	257.006	C6H10O9P1	D-Glucono-1,5-lactone 6-phosphate	0	0	0	0	Negative
M257T351_1C01236	M257T351_1	C01236	258.009	C6H10O9P1	D-Glucono-1,5-lactone 6-phosphate	1	0	0	0	Negative
M257T351_1C01236	M257T351_1	C01236	259.012	C6H10O9P1	D-Glucono-1,5-lactone 6-phosphate	2	1	1	1	Negative
M257T351_1C01236	M257T351_1	C01236	260.016	C6H10O9P1	D-Glucono-1,5-lactone 6-phosphate	3	0	0	0	Negative
M257T351_1C01236	M257T351_1	C01236	261.019	C6H10O9P1	D-Glucono-1,5-lactone 6-phosphate	4	0	0	0	Negative
M257T351_1C01236	M257T351_1	C01236	262.022	C6H10O9P1	D-Glucono-1,5-lactone 6-phosphate	5	0	0	0	Negative
M257T351_1C01236	M257T351_1	C01236	263.026	C6H10O9P1	D-Glucono-1,5-lactone 6-phosphate	6	0	0	0	Negative
M257T351_1C04442	M257T351_1	C04442	257.006	C6H10O9P1	2-Dehydro-3-deoxy-6-phospho-D-gluconate	0	0	0	0	Negative
M257T351_1C04442	M257T351_1	C04442	258.009	C6H10O9P1	2-Dehydro-3-deoxy-6-phospho-D-gluconate	1	0	0	0	Negative
M257T351_1C04442	M257T351_1	C04442	259.012	C6H10O9P1	2-Dehydro-3-deoxy-6-phospho-D-gluconate	2	1	1	1	Negative
M257T351_1C04442	M257T351_1	C04442	260.016	C6H10O9P1	2-Dehydro-3-deoxy-6-phospho-D-gluconate	3	0	0	0	Negative
M257T351_1C04442	M257T351_1	C04442	261.019	C6H10O9P1	2-Dehydro-3-deoxy-6-phospho-D-gluconate	4	0	0	0	Negative
M257T351_1C04442	M257T351_1	C04442	262.022	C6H10O9P1	2-Dehydro-3-deoxy-6-phospho-D-gluconate	5	0	0	0	Negative
M257T351_1C04442	M257T351_1	C04442	263.026	C6H10O9P1	2-Dehydro-3-deoxy-6-phospho-D-gluconate	6	0	0	0	Negative
M257T351_1C01286	M257T351_1	C01286	257.006	C6H10O9P1	2-Dehydro-3-deoxy-6-phospho-D-galactonate	0	0	0	0	Negative
M257T351_1C01286	M257T351_1	C01286	258.009	C6H10O9P1	2-Dehydro-3-deoxy-6-phospho-D-galactonate	1	0	0	0	Negative
M257T351_1C01286	M257T351_1	C01286	259.012	C6H10O9P1	2-Dehydro-3-deoxy-6-phospho-D-galactonate	2	1	1	1	Negative
M257T351_1C01286	M257T351_1	C01286	260.016	C6H10O9P1	2-Dehydro-3-deoxy-6-phospho-D-galactonate	3	0	0	0	Negative
M257T351_1C01286	M257T351_1	C01286	261.019	C6H10O9P1	2-Dehydro-3-deoxy-6-phospho-D-galactonate	4	0	0	0	Negative
M257T351_1C01286	M257T351_1	C01286	262.022	C6H10O9P1	2-Dehydro-3-deoxy-6-phospho-D-galactonate	5	0	0	0	Negative
M257T351_1C01286	M257T351_1	C01286	263.026	C6H10O9P1	2-Dehydro-3-deoxy-6-phospho-D-galactonate	6	0	0	0	Negative
M257T351_1C20668	M257T351_1	C20668	257.006	C6H10O9P1	3-Dehydro-D-glucose 6-phosphate	0	0	0	0	Negative
M257T351_1C20668	M257T351_1	C20668	258.009	C6H10O9P1	3-Dehydro-D-glucose 6-phosphate	1	0	0	0	Negative
M257T351_1C20668	M257T351_1	C20668	259.012	C6H10O9P1	3-Dehydro-D-glucose 6-phosphate	2	1	1	1	Negative
M257T351_1C20668	M257T351_1	C20668	260.016	C6H10O9P1	3-Dehydro-D-glucose 6-phosphate	3	0	0	0	Negative
M257T351_1C20668	M257T351_1	C20668	261.019	C6H10O9P1	3-Dehydro-D-glucose 6-phosphate	4	0	0	0	Negative
M257T351_1C20668	M257T351_1	C20668	262.022	C6H10O9P1	3-Dehydro-D-glucose 6-phosphate	5	0	0	0	Negative
M257T351_1C20668	M257T351_1	C20668	263.026	C6H10O9P1	3-Dehydro-D-glucose 6-phosphate	6	0	0	0	Negative
M257T351_1C06893	M257T351_1	C06893	257.006	C6H10O9P1	2-Deoxy-5-keto-D-gluconic acid 6-phosphate	0	0	0	0	Negative
M257T351_1C06893	M257T351_1	C06893	258.009	C6H10O9P1	2-Deoxy-5-keto-D-gluconic acid 6-phosphate	1	0	0	0	Negative
M257T351_1C06893	M257T351_1	C06893	259.012	C6H10O9P1	2-Deoxy-5-keto-D-gluconic acid 6-phosphate	2	1	1	1	Negative
M257T351_1C06893	M257T351_1	C06893	260.016	C6H10O9P1	2-Deoxy-5-keto-D-gluconic acid 6-phosphate	3	0	0	0	Negative
M257T351_1C06893	M257T351_1	C06893	261.019	C6H10O9P1	2-Deoxy-5-keto-D-gluconic acid 6-phosphate	4	0	0	0	Negative
M257T351_1C06893	M257T351_1	C06893	262.022	C6H10O9P1	2-Deoxy-5-keto-D-gluconic acid 6-phosphate	5	0	0	0	Negative
M257T351_1C06893	M257T351_1	C06893	263.026	C6H10O9P1	2-Deoxy-5-keto-D-gluconic acid 6-phosphate	6	0	0	0	Negative
M257T191D02742	M257T191	D02742	257.088	C9H13N4O5	0	0	0	0	0	Negative
M257T191D02742	M257T191	D02742	258.091	C9H13N4O5	0	1	0	0	0	Negative
M257T191D02742	M257T191	D02742	259.095	C9H13N4O5	0	2	0	0	0	Negative
[truncated: 5,427 more rows]

## Sheet: X13CMS
X	compound	isotopologue	groupID	rt	meanAbsU	totalAbsU	cvTotalU	meabsL	totalAbsL	cvTotalL	meanRelU	meanRelL	p_value	enrichmentLvsU	sdRelU	sdRelL	sampleData						Metabolite	Polarity
4	74.0254	74.0254	156	348.289	35556	38378.3	0.127802	23132.3	27020.3	0.173223	0.925093	0.856478	0.0069647	0.925829	0.0168521	0.0101919	29683	38980	38005	18905	26750	23742	M74T345C00037	Negative
4	74.0254	75.0281	172	348.639	873			1114.67			0.0234723	0.0409558	0.0686511	1.74486	0.00929578	0.0034221	1107	874	638	853	1395	1096	M74T345C00037	Negative
4	74.0254	76.0316	178	349.019	1949.33			2773.33			0.0514349	0.102566	0.00564147	1.9941	0.0076678	0.0119498	1975	1983	1890	2135	2919	3266	M74T345C00037	Negative
8	88.0404	88.0404	323	413.725	1271.33	1433	0.0886253	349	983	0.338777	0.886613	0.356854	0.00142476	0.402491	0.00969656	0.0429841	1269	1146	1399	252	304	491	M88T415C00041	Negative
8	88.0404	91.0497	352	412.745	161.667			634			0.113387	0.643146	0.00142476	5.67212	0.00969656	0.0429841	164	160	161	396	683	823	M88T415C00041	Negative
9	88.0404	88.0404	318	390.021	29689	30684	0.00888197	10669	22405.7	0.298638	0.967553	0.475391	0.00347774	0.491333	0.00650831	0.053296	29431	30154	29482	6880	13832	11295	M88T391C00041	Negative
9	88.0404	89.0434	332	389.437	834.667			1646.67			0.0272173	0.0779444	0.124414	2.86379	0.00694774	0.0351078	789	650	1065	1541	995	2404	M88T391C00041	Negative
9	88.0404	91.0507	349	390.017	160.333			10090			0.00522929	0.446664	0.00172255	85.4158	0.00105577	0.031933	194	155	132	6264	11183	12823	M88T391C00041	Negative
10	88.0404	88.0404	321	249.024	26791	28005.3	0.188852	5855	24613	0.157531	0.956311	0.238344	8.94e-05	0.249233	0.00766657	0.0228423	20883	29985	29505	4813	6620	6132	M88T249C00213;M88T249C00041	Negative
10	88.0404	90.0468	340	248.824	957.333			887			0.0342882	0.0356571	0.774404	1.03992	0.00638914	0.00421024	787	1252	833	672	1139	850	M88T249C00213;M88T249C00041	Negative
10	88.0404	91.0507	350	249.165	257			17871			0.0094011	0.725999	0.00036198	77.2249	0.00198401	0.0245682	253	285	233	16168	21243	16202	M88T249C00213;M88T249C00041	Negative
11	88.0405	88.0405	319	332.659	93474.7	97036.7	0.189033	18884.3	73339	0.13094	0.963565	0.255749	3.73e-05	0.265419	0.00824349	0.0201655	96701	109203	74520	14487	20834	21332	M88T332C00041;M88T332C00213	Negative
11	88.0405	89.0437	334	333.02	3218.33			854.333			0.0330429	0.0113172	0.0427909	0.342501	0.00998481	0.00579236	4511	2961	2183	468	658	1437	M88T332C00041;M88T332C00213	Negative
11	88.0405	90.047	341	331.67	264			3053.33			0.00251633	0.0412266	0.0140411	16.3836	0.0025921	0.0094132	62	617	113	2301	2702	4157	M88T332C00041;M88T332C00213	Negative
11	88.0405	91.0503	351	331.75	79.6667			50547			0.000875892	0.691707	0.000631657	789.718	0.000437472	0.0301223	83	53	103	45062	53597	52982	M88T332C00041;M88T332C00213	Negative
14	89.0247	89.0247	326	224.776	1.6272e+06	1.63855e+06	0.0638031	19421.3	1.23938e+06	0.173461	0.993063	0.0154225	1.19e-06	0.0155303	0.000253965	0.00216721	1523526	1731779	1626284	12952	21258	24054	M89T224_2C00184;M89T224_2C01432	Negative
14	89.0247	91.0299	346	224.996	10682.3			44834.3			0.0065266	0.03604	0.000470087	5.52202	0.000194894	0.00126482	10188	10986	10873	34577	47915	52011	M89T224_2C00184;M89T224_2C01432	Negative
14	89.0247	92.0351	360	225.302	490.333			1.17332e+06			0.000300163	0.947011	2.81e-06	3154.99	7.21e-05	0.00277063	432	417	622	944058	1259754	1316161	M89T224_2C00184;M89T224_2C01432	Negative
14	89.0247	93.0385	368	225.611	181.667			1801.67			0.000110492	0.00152679	0.0617872	13.8181	1.51e-05	0.000640248	145	196	204	2218	1819	1368	M89T224_2C00184;M89T224_2C01432	Negative
19	101.024	101.024	451	219.441	2178	2809	0.0313521	876	6118	0.0749836	0.775836	0.143243	1.39e-05	0.18463	0.0239163	0.0300294	2186	2195	2153	1078	870	680	M101T219C00109	Negative
19	101.024	102.028	471	218.998	236.667			928.333			0.0835475	0.148827	0.187873	1.78135	0.0358434	0.0582404	158	361	191	1298	478	1009	M101T219C00109	Negative
19	101.024	103.031	485	217.691	362.333			583			0.129218	0.0956702	0.112409	0.740381	0.0228836	0.00893311	347	311	429	605	593	551	M101T219C00109	Negative
19	101.024	105.038	500	219.137	32			3730.67			0.0113994	0.61226	0.00344057	53.7098	0.000356809	0.0612111	32	32	32	3528	3672	3992	M101T219C00109	Negative
22	102.056	102.056	477	258.814	2128.67	2155.33	0.132221	73.6667	2348.33	0.173627	0.987348	0.0309191	9.79e-10	0.0313153	0.0036182	0.0041219	1885	2054	2447	50	91	80	M102T260C02721;M102T260C11735;M102T260C01026;M102T260C00334;M102T260C02356	Negative
22	102.056	105.066	503	259.315	26.6667			2274.67			0.0126517	0.969081	9.79e-10	76.5971	0.0036182	0.0041219	32	24	24	1861	2627	2336	M102T260C02721;M102T260C11735;M102T260C01026;M102T260C00334;M102T260C02356	Negative
30	111.02	111.02	567	304.5	9338.67	11220.3	0.0320818	4033.33	10423	0.065406	0.832274	0.386941	5.47e-05	0.46492	0.0153118	0.00647399	9443	8943	9630	3735	4277	4088	M111T306C00106	Negative
30	111.02	112.023	585	304.949	533			589.667			0.0472663	0.05672	0.417019	1.20001	0.0124358	0.0131551	592	360	647	666	664	439	M111T306C00106	Negative
30	111.02	114.03	618	304.751	60.6667			3958.33			0.00537469	0.380168	0.000202375	70.733	0.00150373	0.0105246	76	40	66	3833	4155	3887	M111T306C00106	Negative
30	111.02	120.049	800	302.31	1288			1841.67			0.115085	0.17617	0.0305731	1.53079	0.0249947	0.0165754	1398	1474	992	1537	2035	1953	M111T306C00106	Negative
33	112.04	112.04	588	210.003	13970.7	15947.7	0.184451	300.333	1634.67	0.308711	0.876409	0.181127	8.61e-07	0.206669	0.00994625	0.0139919	11217	14445	16250	252	432	217	M112T210C19706	Negative
33	112.04	113.043	605	209.769	781.667			752			0.0488194	0.496214	0.0519152	10.1643	0.0075634	0.184225	630	683	1032	728	664	864	M112T210C19706	Negative
33	112.04	116.053	688	209.257	1195.33			582.333			0.0747719	0.322659	0.126575	4.31525	0.0169223	0.170382	856	1572	1158	410	1119	218	M112T210C19706	Negative
36	114.019	114.019	612	365.297	8251.67	10479.7	0.132976	1801	6122	0.0843575	0.791434	0.294941	0.000245352	0.372667	0.0495348	0.0487259	7522	8475	8758	1958	1973	1472	M114T366C19911	Negative
36	114.019	116.026	674	366.152	362.667			820			0.0346054	0.136572	0.0759199	3.94656	0.00499859	0.0521503	346	299	443	1104	615	741	M114T366C19911	Negative
36	114.019	117.029	722	365.808	1544.33			852.667			0.143415	0.137993	0.869989	0.962193	0.0473011	0.0229305	1016	1259	2358	671	1091	796	M114T366C19911	Negative
36	114.019	118.033	743	365.158	321			2648.33			0.0305459	0.430494	0.0123842	14.0933	0.00166076	0.0779087	263	332	368	1962	3017	2966	M114T366C19911	Negative
41	114.057	114.057	625	297.731	995320	1.05656e+06	0.194625	238594	910719	0.144679	0.942206	0.26216	9.83e-08	0.278241	0.00870823	0.00687852	819447	1202677	963837	200198	256158	259427	M114T298C00763;M114T298C00148	Negative
41	114.057	115.059	658	297.8	52899.3			14478			0.0498103	0.0159136	0.00225717	0.319485	0.00317229	0.000565941	39959	64539	54200	12173	15677	15584	M114T298C00763;M114T298C00148	Negative
41	114.057	116.061	691	297.507	7756.67			68462.3			0.00742066	0.0752325	0.00178671	10.1382	0.00626899	0.00151914	3287	4830	15153	58231	69998	77158	M114T298C00763;M114T298C00148	Negative
41	114.057	118.069	754	297.672	77.3333			66449.3			7.97e-05	0.0730384	8.87e-05	916.275	5.14e-05	0.00120626	116	41	75	56600	68353	74395	M114T298C00763;M114T298C00148	Negative
41	114.057	119.073	782	297.791	502			522735			0.000482872	0.573655	3.53e-05	1188.01	0.000105942	0.00591122	516	588	402	435947	542247	590010	M114T298C00763;M114T298C00148	Negative
47	116.035	116.035	679	293.802	10082	10215.7	0.16444	3507.67	14792.7	0.0905402	0.987068	0.235618	0.000492795	0.238705	0.00182788	0.0295482	8389	11670	10187	2717	4067	3739	M116T295C00441;M116T295C03508	Negative
47	116.035	118.041	749	292.591	133.667			11285			0.0129318	0.764382	0.000492795	59.1089	0.00182788	0.0295482	103	178	120	10539	11343	11973	M116T295C00441;M116T295C03508	Negative
48	117.019	117.019	713	382.45	18093	19517	0.131483	5679	20844	0.155448	0.927202	0.272471	3.3e-05	0.293864	0.00870433	0.0197556	15382	19390	19507	5009	6833	5195	M117T383C00042	Negative
48	117.019	120.03	796	383.066	165			1912.33			0.00851263	0.0913434	0.00060356	10.7303	0.000680352	0.00408135	154	167	174	1555	2313	1869	M117T383C00042	Negative
48	117.019	121.032	815	383.066	1259			13252.7			0.0642854	0.636185	7.61e-05	9.89626	0.00874278	0.0213576	1033	1175	1569	11058	14956	13744	M117T383C00042	Negative
52	125.035	125.035	886	360.628	10490.7	11234	0.0914472	4927.67	15121	0.088357	0.932977	0.329226	0.00648023	0.352877	0.0247033	0.100367	9726	11817	9929	6455	4016	4312	M125T361_2C00178	Negative
52	125.035	126.039	909	360.298	541.667			229.333			0.0490748	0.0152913	0.126632	0.311592	0.0235738	0.00441767	475	338	812	298	196	194	M125T361_2C00178	Negative
52	125.035	130.052	986	360.627	201.667			9964			0.0179484	0.655483	0.00887148	36.5204	0.00142632	0.104763	174	217	214	7958	12402	9532	M125T361_2C00178	Negative
57	127.051	127.051	921	360.628	341854	357222	0.138056	125439	435335	0.134442	0.956141	0.288191	0.000104145	0.30141	0.0127846	0.00134512	329103	298950	397509	107336	140003	128978	M127T361_2C00906	Negative
57	127.051	128.054	942	360.628	13133			6259.33			0.0377088	0.0148021	0.0995538	0.392536	0.0145447	0.00505802	10079	17308	12012	7687	5775	5316	M127T361_2C00906	Negative
57	127.051	129.056	962	360.801	1611.67			7430			0.00436355	0.0171077	0.00342344	3.92059	0.00176342	0.000559206	1591	785	2459	6603	8269	7418	M127T361_2C00906	Negative
57	127.051	131.064	1015	360.627	68.3333			14825.3			0.000189228	0.0341226	0.000214895	180.325	2.63e-05	0.000867007	57	58	90	13076	16474	14926	M127T361_2C00906	Negative
57	127.051	132.068	1038	360.628	555.333			281381			0.00159729	0.645777	2.77e-05	404.294	0.000770098	0.00659115	829	464	373	237689	317593	288861	M127T361_2C00906	Negative
59	128.032	128.032	935	331.081	14488.7	14665.7	0.361011	802	9008	0.25007	0.985959	0.0993338	0.000899939	0.100748	0.0177967	0.0643964	10782	20669	12015	481	755	1170	M128T332C02237;M128T332C04282;M128T332C01877;M128T332C04281	Negative
59	128.032	131.042	1008	332.39	177			8206			0.0140411	0.900666	0.000899939	64.1448	0.0177967	0.0643964	62	40	429	10913	7957	5748	M128T332C02237;M128T332C04282;M128T332C01877;M128T332C04281	Negative
60	128.035	128.035	938	291.82	742715	786614	0.165007	101109	333942	0.184804	0.944162	0.300915	0.000154281	0.318711	0.002862	0.0167468	602796	793607	831743	114368	74373	114585	M128T292C01879	Negative
60	128.035	129.038	960	291.241	37420.3			5314			0.0475318	0.0159791	0.000537529	0.336177	0.00194503	0.00058981	30360	38198	43703	5782	4358	5802	M128T292C01879	Negative
60	128.035	130.04	982	291.486	5530.33			7213.67			0.00709595	0.0216724	0.00015543	3.05419	0.00101691	0.0013027	5073	4998	6520	7587	5838	8216	M128T292C01879	Negative
60	128.035	131.045	1011	291.832	404.667			3484			0.000517715	0.0104276	3.52e-05	20.1415	4.04e-05	0.000161561	356	399	459	3875	2725	3852	M128T292C01879	Negative
60	128.035	132.049	1033	291.732	202.667			12161			0.00024264	0.0365838	0.000918753	150.774	0.0002067	0.00201391	76	107	425	13924	10081	12478	M128T292C01879	Negative
60	128.035	133.052	1070	290.373	341			204660			0.000449802	0.614422	0.000189167	1365.99	0.00016405	0.0146407	386	392	245	230244	165690	218047	M128T292C01879	Negative
67	129.03	129.03	959	233.006	1294.33	2063.67	0.16432	560.333	1705	0.0826938	0.630358	0.329291	0.00631307	0.522387	0.0631329	0.0283507	1127	1258	1498	593	584	504	M129T232C20254	Negative
67	129.03	132.04	1031	232.064	396.333			252			0.193037	0.148184	0.089682	0.767645	0.0269314	0.00910804	437	321	431	238	263	255	M129T232C20254	Negative
67	129.03	133.043	1065	231.957	373			892.667			0.176605	0.522525	0.00140321	2.95872	0.0487496	0.0273347	386	217	516	807	1020	851	M129T232C20254	Negative
73	131.046	131.046	1007	365.297	34164.3	35918.3	0.107321	7657.67	25050.7	0.0997404	0.951073	0.306688	0.000248391	0.322466	0.00216442	0.019081	29992	35412	37089	7271	8234	7468	M131T366_2C00152	Negative
73	131.046	132.049	1034	365.688	1669.67			2195.33			0.0465778	0.0918435	0.34114	1.97183	0.00173828	0.0633018	1528	1667	1814	3632	1152	1802	M131T366_2C00152	Negative
73	131.046	134.056	1093	365.808	35			3168			0.000991084	0.124998	0.0105382	126.123	0.000238059	0.0222323	40	32	33	2249	3923	3332	M131T366_2C00152	Negative
73	131.046	135.059	1130	365.509	49.3333			12029.7			0.00135849	0.47647	0.00502739	350.735	0.000549187	0.0585875	40	32	76	9097	13739	13253	M131T366_2C00152	Negative
75	132.03	132.03	1027	397.74	18935	20228.3	0.0785354	4297.67	16904.7	0.26316	0.935629	0.258812	0.000261788	0.276618	0.0089981	0.0302828	17289	18921	20595	3491	5133	4269	M132T398C00402;M132T398C00049	Negative
75	132.03	135.04	1121	397.736	1118.67			2769.33			0.0557184	0.165151	0.000242482	2.96404	0.00918786	0.0111595	1239	1024	1093	2101	3400	2807	M132T398C00402;M132T398C00049	Negative
75	132.03	136.043	1150	397.745	174.667			9837.67			0.00865214	0.576036	0.00173176	66.5773	0.0011404	0.0410934	155	200	169	6344	11985	11184	M132T398C00402;M132T398C00049	Negative
76	132.03	132.03	1026	413.603	13979.3	14943.7	0.105867	2944.33	16961.7	0.202247	0.935182	0.17896	0.000848722	0.191364	0.00543106	0.0416228	13481	15709	12748	2940	3156	2737	M132T414C00402;M132T414C00049	Negative
76	132.03	133.033	1063	413.725	620.333			2090.67			0.0415484	0.128868	0.0681976	3.10163	0.00497214	0.0423038	522	705	634	2291	1812	2169	M132T414C00402;M132T414C00049	Negative
76	132.03	135.04	1122	413.07	246.667			2528			0.0166738	0.149214	3.72e-06	8.94903	0.00366329	0.00450674	296	223	221	1966	2929	2689	M132T414C00402;M132T414C00049	Negative
76	132.03	136.043	1151	413.235	97.3333			9398.67			0.00659603	0.542958	0.00789792	82.3159	0.00186308	0.0831825	78	94	120	5816	11311	11069	M132T414C00402;M132T414C00049	Negative
77	133.014	133.014	1061	400.336	86870.3	93441	0.153845	10088.7	52136.3	0.286441	0.928651	0.198121	0.000101376	0.213342	0.0101723	0.0273108	78944	78207	103460	7892	11973	10401	M133T401C00149	Negative
77	133.014	134.017	1079	400.305	4345.33			1085.33			0.04727	0.0219858	0.0132473	0.465111	0.00783467	0.00616403	4191	4588	4257	1014	1165	1077	M133T401C00149	Negative
77	133.014	135.019	1116	400.336	1118.67			5171.67			0.0121684	0.0985441	7.94e-05	8.09839	0.00229123	0.00441138	1239	1024	1093	3300	5955	6260	M133T401C00149	Negative
77	133.014	136.024	1144	400.345	174.667			6651.67			0.00190227	0.126534	0.00104426	66.5175	0.000416716	0.00710311	155	200	169	4196	8177	7582	M133T401C00149	Negative
77	133.014	137.027	1172	400.345	932			29139			0.0100088	0.554815	0.000769541	55.4328	0.000407217	0.026226	851	886	1059	18491	33642	35284	M133T401C00149	Negative
78	134.047	134.047	1085	474.962	3300.33	3633.33	0.0777889	2141	3477.33	0.105107	0.907485	0.614953	0.00231997	0.677646	0.0166781	0.0402317	3398	2948	3555	2052	1898	2473	M134T475C06056	Negative
78	134.047	135.05	1125	475.321	293.333			973.333			0.0816376	0.279938	0.00752478	3.42903	0.017432	0.0426107	281	336	263	778	1090	1052	M134T475C06056	Negative
78	134.047	136.053	1156	477.661	39.6667			363			0.0108774	0.105109	0.00387126	9.66302	0.0015462	0.0109429	47	32	40	372	350	367	M134T475C06056	Negative
82	134.047	134.047	1084	154.529	17333	18851.7	0.251034	13663.7	23478.3	0.121325	0.916802	0.583183	2.76e-05	0.636106	0.0161478	0.0193419	12336	21412	18251	12224	14822	13945	M134T154C00147	Negative
82	134.047	135.05	1123	155.19	1214.33			6587.67			0.0654792	0.279958	4.98e-06	4.27554	0.00717129	0.00811229	1012	1436	1195	5675	7636	6452	M134T154C00147	Negative
82	134.047	136.053	1153	154.845	237.667			2496			0.0139439	0.105858	0.000143806	7.59172	0.00800687	0.00786761	307	148	258	2152	3024	2312	M134T154C00147	Negative
82	134.047	137.057	1178	155.191	66.6667			731			0.0037749	0.0310005	0.00488732	8.21226	0.00159668	0.00457376	77	70	53	664	923	606	M134T154C00147	Negative
84	135.03	135.03	1118	314.995	20637.7	24566.7	0.0567029	778	19775.7	0.159112	0.841111	0.0398871	0.000487561	0.047422	0.0377008	0.00743056	19935	20474	21504	728	689	917	M135T315C01620	Negative
84	135.03	136.033	1146	314.198	1145.33			158.333			0.0466785	0.00812513	3.85e-05	0.174066	0.00232647	0.00175521	1197	1093	1146	149	134	192	M135T315C01620	Negative
84	135.03	138.039	1191	315.141	1007.67			1010			0.0411918	0.051223	0.0607003	1.24352	0.00470309	0.0047835	985	1074	964	865	1196	969	M135T315C01620	Negative
84	135.03	139.043	1215	314.906	1776			17829.3			0.0710188	0.900765	0.000582594	12.6835	0.0418883	0.00797297	2451	532	2345	14428	19947	19113	M135T315C01620	Negative
93	144.03	144.03	1327	286.538	3817.33	5532.33	0.0983638	1377.67	5334.67	0.0567665	0.690141	0.257482	0.000840108	0.373086	0.00655594	0.0280355	3601	3612	4239	1168	1374	1591	M144T287C05947	Negative
93	144.03	145.033	1359	286.403	340.333			484.333			0.0615885	0.0914517	0.126751	1.48488	0.00509761	0.0210881	354	298	369	556	514	383	M144T287C05947	Negative
93	144.03	149.046	1436	286.647	1289.67			2683.67			0.23306	0.50385	0.00203711	2.16189	0.00456697	0.0244284	1248	1182	1439	2631	2780	2640	M144T287C05947	Negative
93	144.03	154.062	1553	287.282	85			789			0.0152106	0.147216	0.00503947	9.67851	0.0040113	0.0188026	56	87	112	630	839	898	M144T287C05947	Negative
95	145.014	145.014	1358	364.901	19838.7	27824.3	0.076677	7875.33	40959.7	0.135203	0.712253	0.190912	0.000611941	0.268039	0.016672	0.0418481	18418	19033	22065	10371	5638	7617	M145T366C00026	Negative
95	145.014	146.017	1375	364.128	2767.33			1037.33			0.0999777	0.0260783	0.00137965	0.260841	0.0117122	0.0083712	2966	2654	2682	783	1146	1183	M145T366C00026	Negative
95	145.014	147.02	1400	364.582	597.333			6074.67			0.0216868	0.149219	0.000549434	6.88062	0.00529949	0.0113305	565	725	502	6423	6221	5580	M145T366C00026	Negative
95	145.014	148.023	1413	363.857	161.333			3652			0.00579261	0.0900496	0.00452233	15.5456	0.000210964	0.0098638	147	158	179	3722	3671	3563	M145T366C00026	Negative
95	145.014	149.03	1434	362.974	779.667			6370.33			0.0278709	0.157372	0.00509255	5.64646	0.0062635	0.0207647	832	551	956	6396	6274	6441	M145T366C00026	Negative
95	145.014	150.03	1457	365.173	3145			14769			0.113201	0.357287	0.0125741	3.15623	0.00336416	0.0484668	3067	3055	3313	18250	15103	10954	M145T366C00026	Negative
95	145.014	152.035	1499	363.848	535			1181			0.0192181	0.0290827	0.0845163	1.5133	0.000431337	0.00534361	496	521	588	1156	1379	1008	M145T366C00026	Negative
96	145.062	145.062	1365	360.628	1.35894e+06	1452517	0.0249036	602169	2141728	0.0880689	0.935591	0.280892	2.97e-07	0.300229	0.00513391	0.00807266	1334530	1397158	1345137	537289	666862	602356	M145T361_2C00819;M145T361_2C00064	Negative
96	145.062	146.065	1384	360.628	80872			34201.7			0.0556651	0.0160009	0.00360553	0.28745	0.00503427	0.00122148	73034	81006	88576	32773	37760	32072	M145T361_2C00819;M145T361_2C00064	Negative
96	145.062	147.067	1406	360.628	9572.67			30784.7			0.00658872	0.0143208	0.00431572	2.17354	0.000102897	0.000922636	9244	10000	9474	25625	34302	32427	M145T361_2C00819;M145T361_2C00064	Negative
96	145.062	148.071	1423	360.627	443			16394			0.000305313	0.00761385	0.00184607	24.9378	0.00018176	0.000704001	275	309	745	13307	19062	16813	M145T361_2C00819;M145T361_2C00064	Negative
96	145.062	149.075	1444	360.627	144.667			70960.3			9.98e-05	0.0330078	0.00138244	330.747	1.48e-05	0.00212196	166	135	133	59213	79852	73816	M145T361_2C00819;M145T361_2C00064	Negative
96	145.062	150.079	1467	360.627	2455			1378978			0.00168916	0.644312	9.48e-05	381.439	0.00011309	0.0108454	2417	2677	2271	1256882	1452751	1427301	M145T361_2C00819;M145T361_2C00064	Negative
96	145.062	152.082	1505	360.627	88			8240.33			6.09e-05	0.00385277	0.000128075	63.2975	3.1e-05	0.00011548	82	47	135	7684	8821	8216	M145T361_2C00819;M145T361_2C00064	Negative
97	146.045	146.045	1382	246.405	33845.3	34062.3	0.202463	463.667	20293	0.239868	0.994098	0.0236574	7.59e-09	0.0237979	0.00356882	0.00509811	26071	37227	38238	449	477	465	M146T247C20253	Negative
97	146.045	149.055	1441	246.824	217			19829.3			0.00590234	0.976343	7.59e-09	165.416	0.00356882	0.00509811	48	320	283	14998	24705	19785	M146T247C20253	Negative
98	146.045	146.045	1379	293.212	119724	128219	0.134456	40566.7	159206	0.131444	0.933384	0.253932	1.33e-06	0.272056	0.00678285	0.0114615	102373	135594	121205	32690	44669	44341	M146T295C02218;M146T295C20253	Negative
98	146.045	147.049	1405	293.196	7581			5709.33			0.0593593	0.0358256	0.00336713	0.603537	0.00277322	0.000585489	6782	8114	7847	4796	6366	5966	M146T295C02218;M146T295C20253	Negative
98	146.045	148.052	1421	293.196	738.333			91232			0.00586633	0.574147	5.82e-05	97.8717	0.00429796	0.0139163	581	272	1362	79794	99470	94432	M146T295C02218;M146T295C20253	Negative
98	146.045	150.058	1466	293.162	136.333			6171.33			0.00107532	0.0390011	0.00167604	36.2693	0.000384731	0.0029087	116	101	192	5672	6295	6547	M146T295C02218;M146T295C20253	Negative
98	146.045	151.061	1486	293.162	39.6667			15526.7			0.000315258	0.0970934	0.000867	307.981	8.08e-05	0.00494581	40	32	47	12388	17616	16576	M146T295C02218;M146T295C20253	Negative
99	146.046	146.046	1381	259.495	33391.7	33907	0.14124	1296.67	6003.67	0.100705	0.984513	0.214113	0.000361599	0.217481	0.00401059	0.0284982	27855	35787	36533	1044	1635	1211	M146T260C20253;M146T260C05941;M146T260C02218	Negative
99	146.046	150.056	1463	257.108	423.667			1318.33			0.0127357	0.223347	0.0253863	17.5371	0.00333961	0.0596272	452	335	484	1426	1027	1502	M146T260C20253;M146T260C05941;M146T260C02218	Negative
99	146.046	151.062	1485	259.685	91.6667			3388.67			0.00275095	0.56254	0.001054	204.489	0.000671119	0.0315747	96	74	105	2964	3976	3226	M146T260C20253;M146T260C05941;M146T260C02218	Negative
100	146.047	146.047	1378	390.661	1.28169e+06	1361281	0.0636269	263281	1.7263e+06	0.219254	0.941416	0.154613	8.27e-05	0.164235	0.00304359	0.0159816	1214427	1252779	1377877	221334	269327	299181	M146T391_2C00025	Negative
100	146.047	147.049	1404	390.661	65484.3			19432.3			0.0482122	0.011364	0.00100855	0.235709	0.00279921	0.000766831	66266	63586	66601	15734	21570	20993	M146T391_2C00025	Negative
100	146.047	148.051	1420	390.661	11319.7			133179			0.00831679	0.0773834	0.000207904	9.30448	8.58e-05	0.00175283	10885	10963	12111	102267	146023	151247	M146T391_2C00025	Negative
100	146.047	149.055	1439	390.656	793			65525.7			0.000579567	0.0378034	0.000233812	65.2269	0.000164332	0.00112626	515	955	909	47224	73060	76293	M146T391_2C00025	Negative
100	146.047	150.059	1465	390.656	242.667			144116			0.000180443	0.0830693	0.000677298	460.364	5.14e-05	0.00374212	283	267	178	103122	157958	171269	M146T391_2C00025	Negative
100	146.047	151.063	1482	390.661	1747			1.10077e+06			0.0012953	0.635767	0.000223383	490.825	0.000281871	0.0164593	1966	1847	1428	800128	1257499	1244681	M146T391_2C00025	Negative
101	147.029	147.029	1401	387.768	11608	16312.7	0.325577	2674.33	16634	0.299352	0.749842	0.163298	0.02831	0.217777	0.176373	0.0126836	11259	12275	11290	1996	3220	2807	M147T389C03196	Negative
101	147.029	148.033	1414	388.084	3519			198.667			0.17395	0.0124299	0.283287	0.0714566	0.192489	0.00281907	639	8877	1041	176	238	182	M147T389C03196	Negative
101	147.029	149.036	1435	387.367	200.333			1308.67			0.0135047	0.0783862	0.000440958	5.80436	0.00712828	0.0076796	276	163	162	830	1563	1533	M147T389C03196	Negative
101	147.029	150.039	1461	387.367	100.333			856.333			0.00655728	0.0525992	0.00101837	8.02149	0.00392585	0.00627787	57	94	150	673	1047	849	M147T389C03196	Negative
101	147.029	151.043	1481	386.981	112.667			1238.67			0.0071011	0.0740981	0.000536163	10.4347	0.000902913	0.00364766	98	136	104	797	1548	1371	M147T389C03196	Negative
101	147.029	152.046	1502	388.017	772.333			10357.3			0.0490443	0.619188	2.46e-05	12.6251	0.00897216	0.018224	645	892	780	6781	13463	10828	M147T389C03196	Negative
104	148.043	148.043	1416	271.247	64494	68451	0.20724	35431.7	49609.7	0.467785	0.941751	0.762251	0.217669	0.809397	0.00391958	0.175059	60677	53200	79605	22997	42436	40862	M148T272C00073	Negative
104	148.043	149.047	1440	269.903	3918			11907.3			0.0576601	0.188873	0.354771	3.27563	0.00370836	0.190285	3934	3311	4509	2189	3729	29804	M148T272C00073	Negative
104	148.043	152.056	1503	271.694	39			2270.67			0.000588618	0.0488763	0.0373682	83.0357	0.000220541	0.0166425	53	32	32	1352	3177	2283	M148T272C00073	Negative
109	151.006	151.006	1475	106.269	1018	1922.67	0.06066	636.333	2721.33	0.225301	0.52788	0.243814	0.0186056	0.461873	0.0490715	0.0939154	862	1039	1153	428	652	829	M151T106C02086	Negative
109	151.006	154.016	1541	106.193	541.333			1080.67			0.28266	0.413517	0.175449	1.46295	0.0279417	0.11244	562	542	520	1166	1084	992	M151T106C02086	Negative
109	151.006	162.042	1829	106.453	363.333			1004.33			0.18946	0.34267	0.277403	1.80867	0.0265144	0.180125	364	410	316	1455	278	1280	M151T106C02086	Negative
110	151.06	151.06	1484	230.703	8099.67	8641	0.154358	1325.67	11389	0.115896	0.937091	0.111715	0.00162525	0.119215	0.0098501	0.0640041	6649	8605	9045	458	2152	1367	M151T230C00474;M151T230C00379	Negative
110	151.06	152.064	1504	230.703	384			50			0.0447693	0.00433764	0.00237922	0.0968886	0.00520121	0.00190427	341	441	370	32	40	78	M151T230C00474;M151T230C00379	Negative
110	151.06	155.074	1585	230.185	81			610			0.00944416	0.0537428	0.000149913	5.69058	0.0032891	0.00398222	70	116	57	552	607	671	M151T230C00474;M151T230C00379	Negative
110	151.06	156.077	1613	230.637	76.3333			9403.33			0.00869572	0.830205	0.00180106	95.4728	0.00257954	0.060958	49	108	72	8842	9551	9817	M151T230C00474;M151T230C00379	Negative
112	152.995	152.995	1513	266.014	25139.7	26423.7	0.201398	17092.3	29453.3	0.168336	0.9515	0.580383	0.000424135	0.609967	0.0148519	0.0308816	19662	26238	29519	17265	14089	19923	M153T266C00802	Negative
112	152.995	153.997	1536	266.053	1192.67			958.667			0.0449671	0.0321853	0.264731	0.715754	0.014576	0.00447047	1048	771	1759	781	810	1285	M153T266C00802	Negative
112	152.995	156.005	1598	266.009	91.3333			11402.3			0.00353273	0.387431	0.00174995	109.669	0.000649032	0.0279209	89	84	101	10021	10437	13749	M153T266C00802	Negative
124	157.061	157.061	1654	260.289	6254	6317.67	0.419815	935.333	3125.33	0.0802791	0.984546	0.299157	1.37e-05	0.303853	0.0192453	0.00990898	3142	8025	7595	895	874	1037	M157T261C19719	Negative
124	157.061	162.078	1836	260.259	63.6667			2190			0.0154539	0.700843	1.37e-05	45.3506	0.0192453	0.00990898	123	32	36	2214	2009	2347	M157T261C19719	Negative
129	160.061	160.061	1767	227.523	18067.3	18745.7	0.149638	98.3333	10580.7	0.220828	0.962571	0.00958258	1.87e-05	0.0099552	0.0131563	0.00371642	14995	18393	20814	83	71	141	M160T227C19694;M160T227C03210;M160T227C17581;M160T227C01077	Negative
129	160.061	166.081	1956	227.28	678.333			10482.3			0.0374295	0.990417	1.87e-05	26.4609	0.0131563	0.00371642	831	598	606	8012	12661	10774	M160T227C19694;M160T227C03210;M160T227C17581;M160T227C01077	Negative
130	160.061	160.061	1765	266.605	40559	43604.3	0.0878091	14381.7	42388.7	0.0772309	0.93017	0.339324	0.000200034	0.364798	0.0122423	0.0308143	37321	44468	39888	12550	15725	14870	M160T267C17234;M160T267C03210	Negative
130	160.061	161.064	1810	267.003	2593			1478.67			0.0594715	0.0343682	0.0793843	0.577893	0.0105286	0.0145895	2123	2537	3119	1274	876	2286	M160T267C17234;M160T267C03210	Negative
130	160.061	162.067	1832	267.194	394.667			25371			0.00900142	0.598746	6.17e-05	66.5169	0.00204641	0.0105456	281	418	485	23975	24679	27459	M160T267C17234;M160T267C03210	Negative
130	160.061	163.07	1875	267.278	57.6667			1157.33			0.00135728	0.0275618	0.0595087	20.3067	0.000612557	0.0116367	81	40	52	1552	679	1241	M160T267C17234;M160T267C03210	Negative
134	162.041	162.041	1825	182.232	3436	4203.67	0.152129	3295.33	5313.67	0.12275	0.812914	0.618986	0.0183462	0.761442	0.0531435	0.0145344	2896	3146	4266	3004	3026	3856	M162T182C05127;M162T182C02193	Negative
134	162.041	163.044	1870	181.718	351.333			302.667			0.085452	0.0575376	0.236382	0.673332	0.0293339	0.00865925	455	280	319	280	330	298	M162T182C05127;M162T182C02193	Negative
134	162.041	164.048	1898	183.129	168.333			1183.67			0.041108	0.223683	0.000701377	5.44135	0.020792	0.0118324	249	111	145	1149	1123	1279	M162T182C05127;M162T182C02193	Negative
134	162.041	165.052	1927	183.129	248			532			0.0605263	0.0997929	0.0618979	1.64875	0.0186796	0.00405339	224	308	212	474	489	633	M162T182C05127;M162T182C02193	Negative
145	168.043	168.043	2013	452.321	112937	118546	0.0718954	109449	115705	0.238874	0.952647	0.945944	0.0208979	0.992964	0.00130643	0.00234651	113823	104309	120680	80102	130343	117903	M168T453_2C13482	Negative
145	168.043	169.046	2041	452.321	4516			5127.67			0.0381187	0.044094	0.0225746	1.15675	0.000925259	0.00204642	4436	4279	4833	3565	6042	5776	M168T453_2C13482	Negative
145	168.043	170.047	2077	452.481	1092.33			1127.67			0.00923397	0.00996179	0.517737	1.07882	0.000438688	0.00160072	1075	1068	1134	953	1124	1306	M168T453_2C13482	Negative
150	169.061	169.061	2044	304.25	2794.33	3551.33	0.0509818	683.333	3641	0.118217	0.786635	0.185119	5.22e-05	0.23533	0.0235979	0.0355967	2689	3008	2686	457	792	801	M169T305C20850	Negative
150	169.061	171.068	2122	303.317	722.333			1038.33			0.203549	0.287041	0.029713	1.41018	0.0240158	0.0338009	650	700	817	1011	1149	955	M169T305C20850	Negative
150	169.061	176.085	2270	304.091	34.6667			1919.33			0.00981544	0.527841	0.000165072	53.7766	0.00176892	0.0130265	40	32	32	1690	2043	2025	M169T305C20850	Negative
153	170.043	170.043	2079	331.716	441847	479415	0.0575662	13310.7	301827	0.29898	0.921597	0.0387559	7.31e-05	0.042053	0.0105705	0.0286791	416726	469688	439126	1395	16684	21853	M170T331C03871	Negative
153	170.043	171.046	2112	331.384	27956.3			1531.67			0.0581721	0.00498222	0.00228338	0.0856464	0.00674174	0.00247505	23251	29191	31427	919	2740	936	M170T331C03871	Negative
153	170.043	172.049	2155	330.44	9263.33			15191			0.0195101	0.0472414	0.0795167	2.42138	0.00648237	0.0159907	10213	6089	11488	5753	19256	20564	M170T331C03871	Negative
153	170.043	173.053	2195	330.969	280			266082			0.000578578	0.890777	0.000947635	1539.6	0.000630328	0.0475413	63	149	628	186976	313908	297361	M170T331C03871	Negative
153	170.043	174.057	2224	330.969	68.6667			5712			0.000142274	0.0182435	0.0118628	128.227	2.71e-05	0.00344608	50	80	76	2838	7516	6782	M170T331C03871	Negative
156	171.006	171.006	2102	423.224	52463	55612	0.0484824	3813.67	50986.7	0.304518	0.943394	0.0811749	0.000474147	0.0860456	0.000631099	0.0326018	49941	54964	52484	4037	3907	3497	M171T424C00093	Negative
156	171.006	172.009	2146	423.446	2080			1013.67			0.0373898	0.0200177	0.00332666	0.53538	0.00285708	0.0012719	1873	2104	2263	692	1199	1150	M171T424C00093	Negative
156	171.006	174.016	2212	423.124	108.667			45877			0.00196546	0.89306	0.000486645	454.376	0.000394118	0.0340869	128	100	98	29023	58988	49620	M171T424C00093	Negative
156	171.006	185.056	2517	423.324	960.333			282.333			0.0172504	0.0057473	0.00682665	0.33317	0.00248271	0.00111375	955	1121	805	239	333	275	M171T424C00093	Negative
157	171.006	171.006	2101	371.017	22179	22320.7	0.247632	6823.33	12740.7	0.176912	0.993466	0.53402	0.000242266	0.537533	0.00133312	0.013218	16590	27615	22332	5465	6805	8200	M171T372C00093	Negative
157	171.006	174.016	2213	370.818	141.667			5917.33			0.00653431	0.46598	0.000242266	71.3127	0.00133312	0.013218	135	162	128	5049	5882	6821	M171T372C00093	Negative
162	172.061	172.061	2159	268.643	2150.67	2340.67	0.510921	485	2109	0.376227	0.896701	0.263996	0.0161174	0.294408	0.0721709	0.182013	1316	3608	1528	184	526	745	M172T270C17366;M172T270C01250	Negative
162	172.061	174.068	2228	269.208	47.6667			272.333			0.024244	0.126644	0.00140876	5.22372	0.013087	0.0166624	40	40	63	357	136	324	M172T270C17366;M172T270C01250	Negative
162	172.061	176.074	2269	269.208	43.3333			265			0.0227189	0.12142	0.0105531	5.34445	0.0125521	0.0258768	52	32	46	368	119	308	M172T270C17366;M172T270C01250	Negative
162	172.061	178.082	2329	269.208	99			1086.67			0.0563365	0.487941	0.0219636	8.66119	0.0544895	0.140204	186	40	71	1548	420	1292	M172T270C17366;M172T270C01250	Negative
166	173.009	173.009	2187	433.561	12512.7	23728	0.156323	1547.33	18341	0.280676	0.531154	0.0827396	0.00785123	0.155773	0.0737253	0.0108038	10589	12963	13986	898	1982	1762	M173T435C00417;M173T435C02341	Negative
166	173.009	174.011	2211	433.574	999.667			464			0.0421515	0.0266815	0.0506891	0.632991	0.0059883	0.00741339	1078	777	1144	437	467	488	M173T435C00417;M173T435C02341	Negative
166	173.009	175.015	2242	434.225	271.333			2731.33			0.0115159	0.149134	0.000228743	12.9502	0.00507923	0.00989044	143	350	321	1860	3345	2989	M173T435C00417;M173T435C02341	Negative
166	173.009	176.019	2260	433.983	248.333			448			0.0108018	0.0251421	0.0148522	2.32758	0.0032492	0.00461786	260	284	201	365	543	436	M173T435C00417;M173T435C02341	Negative
166	173.009	177.022	2287	434.214	3312.33			2169.33			0.130008	0.118707	0.875279	0.913076	0.110088	0.00278679	3452	196	6289	1506	2444	2558	M173T435C00417;M173T435C02341	Negative
166	173.009	178.025	2318	433.753	334			3819.67			0.015453	0.208988	0.000695882	13.5241	0.0151357	0.00548964	291	666	45	2650	4281	4528	M173T435C00417;M173T435C02341	Negative
166	173.009	179.029	2352	434.214	5402.33			6681.33			0.231338	0.359936	0.00954629	1.55589	0.0361509	0.0272605	5659	5241	5307	4140	7547	8357	M173T435C00417;M173T435C02341	Negative
166	173.009	181.033	2416	433.983	647.333			480			0.0275776	0.0286723	0.902458	1.03969	0.00335405	0.013445	680	590	672	546	485	409	M173T435C00417;M173T435C02341	Negative
168	173.056	173.056	2196	308.075	52609	56725.7	0.406468	4484	17111.3	0.11583	0.927572	0.262178	1.85e-05	0.28265	0.00120294	0.00657903	28016	66539	63272	4119	4270	5063	M173T308_2C00429	Negative
168	173.056	174.059	2223	308.12	3460.67			460			0.0608022	0.0267463	0.000105483	0.439889	0.000864847	0.00177345	1808	4375	4199	388	439	553	M173T308_2C00429	Negative
168	173.056	175.062	2253	305.786	566.667			2815.33			0.00983806	0.165396	0.0055129	16.8119	0.0016897	0.0205523	282	842	576	2497	3131	2818	M173T308_2C00429	Negative
168	173.056	178.073	2328	307.991	89.3333			9352			0.00178772	0.545679	0.000259952	305.237	0.000791259	0.0154493	81	85	102	8345	8888	10823	M173T308_2C00429	Negative
169	174.04	174.04	2222	390.055	751758	803386	0.0573794	139501	358666	0.227402	0.93568	0.394072	0.00137794	0.421161	0.00333992	0.0362747	703889	791697	759689	116327	142028	160149	M174T391C01042	Negative
169	174.04	175.043	2249	390.055	38977.3			11577.7			0.0485144	0.0325847	0.000800675	0.67165	0.00209192	0.00217592	35918	39564	41450	9365	11952	13416	M174T391C01042	Negative
169	174.04	176.044	2264	390.106	7911.33			84182.7			0.00985635	0.232795	0.00304107	23.6187	0.00113871	0.021581	7313	7413	9008	57127	98812	96609	M174T391C01042	Negative
169	174.04	178.053	2324	390.017	244.667			60891			0.000309003	0.168509	0.00121889	545.331	0.000117523	0.0101871	333	186	215	42928	63511	76234	M174T391C01042	Negative
169	174.04	179.057	2364	391.301	4494.67			62513			0.00564015	0.172039	0.00257654	30.5026	0.0012063	0.0150502	5283	4026	4175	41319	69206	77014	M174T391C01042	Negative
171	175.035	175.035	2247	413.693	5273	5811.33	0.202341	1080.67	4208	0.275714	0.911101	0.267074	0.000271574	0.293134	0.0328824	0.055884	4772	6313	4734	952	1157	1133	M175T414C00438	Negative
171	175.035	178.045	2321	413.544	279			770			0.044152	0.187916	0.00542083	4.25612	0.0336584	0.0298029	263	534	40	631	907	772	M175T414C00438	Negative
171	175.035	179.048	2359	413.885	259.333			2357.33			0.0447472	0.545009	0.00928093	12.1797	0.00090291	0.0840892	238	313	227	1288	2886	2898	M175T414C00438	Negative
175	179.055	179.055	2360	256.398	3802.67	6142	0.243089	204.333	5688	0.0875068	0.632898	0.0354401	0.00787208	0.0559965	0.0947077	0.00862023	3298	3710	4400	180	281	152	M179T253C00159;M179T253C01487;M179T253C00267;M179T253C00247	Negative
175	179.055	180.059	2390	256.449	412.333			205			0.0664263	0.0363218	0.0135576	0.546799	0.00582414	0.00928671	270	480	487	259	170	186	M179T253C00159;M179T253C01487;M179T253C00267;M179T253C00247	Negative
175	179.055	185.076	2523	255.765	1558			4991.67			0.242213	0.878026	0.00513059	3.62502	0.0833804	0.010313	675	2096	1903	5001	5380	4594	M179T253C00159;M179T253C01487;M179T253C00267;M179T253C00247	Negative
175	179.055	186.077	2550	259.211	369			287			0.0584635	0.0502123	0.464588	0.858867	0.0118033	0.0131553	218	365	524	200	377	284	M179T253C00159;M179T253C01487;M179T253C00267;M179T253C00247	Negative
176	179.056	179.056	2357	294.702	49681	50623.7	0.275006	1233	52378	0.254576	0.98046	0.0266257	3.22e-05	0.0271564	0.00579929	0.0185053	38749	44901	65393	1336	525	1838	M179T292C00137;M179T292C00795	Negative
176	179.056	185.075	2524	295.002	942.667			51145			0.0195402	0.973374	3.22e-05	49.8139	0.00579929	0.0185053	834	1124	870	47743	66527	39165	M179T292C00137;M179T292C00795	Negative
177	179.056	179.056	2358	381.201	771125	782457	0.0410774	504574	528960	0.187708	0.98557	0.953949	0.00014168	0.967916	0.00239921	0.00151609	737017	781616	794743	395737	551649	566335	M179T382_1C00795	Negative
177	179.056	181.06	2421	381.387	11156			6908.33			0.0142057	0.0129664	0.468417	0.912762	0.00238779	0.000750366	8765	13132	11571	5019	7709	7997	M179T382_1C00795	Negative
177	179.056	184.072	2494	381.176	37			1390.33			4.74e-05	0.00267096	0.0072453	56.3852	1.39e-05	0.000390476	40	25	46	1276	1332	1563	M179T382_1C00795	Negative
177	179.056	185.076	2525	381.177	138.333			16088			0.0001767	0.0304133	0.00103311	172.118	3.2e-05	0.00168769	124	169	122	12549	18636	17079	M179T382_1C00795	Negative
180	180.067	180.067	2391	287.367	436015	545160	0.117877	311892	407248	0.181109	0.80009	0.764916	0.0248944	0.956037	0.00469977	0.0120521	379632	455752	472662	243744	340804	351129	M180T288_2C00082	Negative
180	180.067	181.07	2422	287.367	99357			23382			0.181959	0.0575652	0.000102348	0.316364	0.00430304	0.00148481	83647	106483	107941	19012	25367	25767	M180T288_2C00082	Negative
180	180.067	182.072	2445	287.367	7537.67			2664.33			0.0138187	0.00651865	0.000560492	0.471728	0.000562988	0.000222649	6422	8282	7909	2040	2841	3112	M180T288_2C00082	Negative
180	180.067	183.074	2471	286.834	1306			262.333			0.00238422	0.000638723	0.00227109	0.267896	0.000181679	4.52e-05	1038	1469	1411	190	286	311	M180T288_2C00082	Negative
180	180.067	186.088	2553	287.852	189.333			4516			0.000348484	0.0112338	0.00403104	32.2364	1.65e-05	0.00120153	172	200	196	4076	4665	4807	M180T288_2C00082	Negative
180	180.067	187.091	2584	287.852	608.333			63181			0.0011297	0.155705	0.00167417	137.828	0.000181151	0.0109822	631	577	617	52596	62659	74288	M180T288_2C00082	Negative
180	180.067	188.094	2618	287.852	71			363			0.000131587	0.000925442	0.0432872	7.03292	3.52e-05	0.000301786	69	90	54	397	404	288	M180T288_2C00082	Negative
180	180.067	189.095	2658	287.852	75			986.667			0.00013841	0.00249755	0.0220199	18.0446	2.87e-05	0.000619387	69	93	63	1035	983	942	M180T288_2C00082	Negative
183	184.001	184.001	2481	293.196	8719.67	9646	0.134715	2846.67	11477.7	0.0622749	0.902763	0.247845	7.8e-06	0.27454	0.0162299	0.00868588	7580	10160	8419	2758	3122	2660	M184T294C03961;M184T294C11511;M184T294C19813	Negative
183	184.001	185.004	2508	293.162	286.667			475			0.0297635	0.0403618	0.585479	1.35609	0.017168	0.0253709	154	238	468	306	855	264	M184T294C03961;M184T294C11511;M184T294C19813	Negative
183	184.001	186.008	2542	291.703	418.333			6709.33			0.0440551	0.586309	0.00213867	13.3086	0.010019	0.0507785	470	428	357	6484	6553	7091	M184T294C03961;M184T294C11511;M184T294C19813	Negative
183	184.001	189.017	2641	292.147	221.333			1446.67			0.0234189	0.125484	0.00839277	5.35822	0.00549219	0.0197692	248	204	212	1411	1763	1166	M184T294C03961;M184T294C11511;M184T294C19813	Negative
185	184.072	184.072	2491	259.644	17364.7	18405.7	0.442646	3078	9387.67	0.0470744	0.93636	0.328033	0.000165854	0.350328	0.0262841	0.00932284	8183	22442	21469	3041	2978	3215	M184T260C02376	Negative
185	184.072	186.077	2550	259.211	369			287			0.020921	0.0305129	0.20832	1.45848	0.00462251	0.00925008	218	365	524	200	377	284	M184T260C02376	Negative
185	184.072	187.081	2582	259.599	486			369			0.030462	0.0402136	0.696923	1.32012	0.0153883	0.0358187	415	358	685	733	198	176	M184T260C02376	Negative
185	184.072	188.085	2616	259.969	73.3333			327			0.00413402	0.0345416	0.0270421	8.35546	0.00170385	0.00937651	42	52	126	227	320	434	M184T260C02376	Negative
185	184.072	189.089	2655	260.253	112.667			5326.67			0.00812275	0.566699	0.00052645	69.7668	0.00691834	0.029397	144	125	69	4790	5435	5755	M184T260C02376	Negative
194	187.001	187.001	2565	273.272	4365.67	5325.33	0.0874767	650.333	3940.33	0.135616	0.822586	0.167378	0.000328953	0.203478	0.0525181	0.0266069	4170	4494	4433	666	661	624	M187T273C00385	Negative
194	187.001	188.004	2602	270.544	463.667			1030.33			0.0829933	0.260748	0.0433936	3.1418	0.071151	0.0164374	133	309	949	1216	851	1024	M187T273C00385	Negative
194	187.001	190.011	2673	274.698	496			2259.67			0.094421	0.571874	2.54e-05	6.05664	0.0234167	0.0272695	589	463	436	2472	1825	2482	M187T273C00385	Negative
196	187.041	187.041	2575	259.444	9611	10274.7	0.971838	288	489.333	0.116491	0.89264	0.579336	0.0265428	0.649015	0.0781609	0.121818	3992	3684	21157	372	192	300	M187T260C00532;M187T260C01904	Negative
196	187.041	194.067	2827	262.146	663.667			201.333			0.10736	0.420664	0.0265428	3.91824	0.0781609	0.121818	910	442	639	174	240	190	M187T260C00532;M187T260C01904	Negative
197	187.042	187.042	2574	224.556	450738	490164	0.0930524	261	427425	0.237822	0.919447	0.000646216	1.88e-05	0.000702831	0.00696451	0.000227115	403204	462659	486352	282	262	239	M187T224C00532;M187T224C01904	Negative
197	187.042	188.045	2608	225.053	37523			202			0.0767073	0.000509036	0.00239888	0.00663608	0.00651006	0.00022987	36080	34614	41875	240	174	192	M187T224C00532;M187T224C01904	Negative
197	187.042	190.051	2684	224.996	1522.67			15509.7			0.0030624	0.03581	0.00142037	11.6934	0.000920968	0.00304499	1116	1262	2190	10066	18970	17493	M187T224C00532;M187T224C01904	Negative
197	187.042	193.061	2796	224.996	62.3333			403070			0.000124994	0.94286	4.22e-07	7543.22	4.35e-05	0.00108283	43	51	93	292486	467662	449061	M187T224C00532;M187T224C01904	Negative
197	187.042	194.066	2829	224.066	232.333			2342			0.000484386	0.00561677	0.0239754	11.5956	0.000177753	0.00144432	304	192	201	2093	3034	1899	M187T224C00532;M187T224C01904	Negative
197	187.042	195.065	2868	224.997	85			6041			0.000174158	0.0145577	0.0182357	83.589	1.46e-05	0.00341123	84	81	90	5405	5339	7379	M187T224C00532;M187T224C01904	Negative
200	188.056	188.056	2609	384.026	151457	164174	0.0354399	10472.7	140759	0.226526	0.922518	0.0767532	5.61e-05	0.0831997	0.00350636	0.0156826	148234	157867	148270	9832	10465	11121	M188T385C00624	Negative
200	188.056	189.059	2650	384.026	8123			1127			0.0495059	0.0083628	6.29e-05	0.168925	0.00294368	0.00242464	7624	8277	8468	1161	1181	1039	M188T385C00624	Negative
200	188.056	190.062	2690	383.728	1610.33			17881.7			0.00981282	0.126926	6.78e-05	12.9347	0.000480407	0.00228387	1673	1634	1524	13106	20413	20126	M188T385C00624	Negative
200	188.056	191.066	2724	383.748	176.667			2253			0.00107329	0.015896	0.00253832	14.8105	0.000213192	0.00141761	134	210	186	1586	2852	2321	M188T385C00624	Negative
200	188.056	192.069	2757	383.707	96			12002			0.000579901	0.0842833	0.00200361	145.341	0.000240451	0.00653814	99	137	52	7995	14354	13657	M188T385C00624	Negative
200	188.056	193.073	2800	383.707	121			11956.7			0.00074077	0.0857052	0.00121259	115.697	0.000577767	0.00541642	226	85	52	9504	13083	13283	M188T385C00624	Negative
200	188.056	194.076	2830	383.707	160			12278.7			0.000968566	0.0867964	0.000255997	89.6133	0.000517448	0.00288601	213	207	60	8697	14431	13708	M188T385C00624	Negative
200	188.056	195.08	2870	383.707	2089.33			70540.7			0.0127164	0.499064	6.28e-05	39.2457	0.00515153	0.0143881	2890	2159	1219	50408	83388	77826	M188T385C00624	Negative
200	188.056	196.08	2901	383.702	64			539.333			0.000391237	0.00378098	0.00140729	9.66419	0.000213457	0.000435588	33	59	100	350	611	657	M188T385C00624	Negative
200	188.056	197.084	2942	383.728	276.667			1707.33			0.00169327	0.0124321	0.0124922	7.34209	0.000424179	0.00228228	257	227	346	1550	1963	1609	M188T385C00624	Negative
210	191.018	191.018	2716	489.942	14546.3	16136.3	0.245841	6739.33	18913.7	0.365926	0.896899	0.402992	0.0439922	0.449317	0.0279695	0.191381	13127	11386	19126	6960	7236	6022	M191T492C00158;M191T492C00311	Negative
210	191.018	193.025	2783	489.032	679.333			2794			0.043984	0.139692	0.0282061	3.17598	0.0115041	0.0335315	702	694	642	1147	3176	4059	M191T492C00158;M191T492C00311	Negative
210	191.018	195.032	2855	488.65	450.333			1968.67			0.0288709	0.0986699	0.0234543	3.41763	0.00715729	0.0222085	524	391	436	843	2126	2937	M191T492C00158;M191T492C00311	Negative
210	191.018	197.039	2928	488.895	460.333			7411.67			0.0302463	0.358646	0.0520341	11.8575	0.0105547	0.136187	480	514	387	2374	8003	11858	M191T492C00158;M191T492C00311	Negative
212	191.019	191.019	2711	568.831	6240.67	6530	0.144388	2377.33	5217	0.24403	0.955506	0.477918	0.0261466	0.500172	0.00735152	0.13722	5382	6143	7197	2411	2579	2142	M191T569C00158	Negative
212	191.019	197.039	2930	570.143	289.333			2839.67			0.0444936	0.522082	0.0261466	11.7339	0.00735152	0.13722	291	234	343	1681	2381	4457	M191T569C00158	Negative
213	191.019	191.019	2710	474.236	19645.7	24758.3	0.0731782	8585.33	29559	0.503826	0.792244	0.354345	0.0543509	0.447267	0.0302446	0.19034	17973	18922	22042	7288	10324	8144	M191T474C00158;M191T474C00311	Negative
213	191.019	192.022	2742	473.331	1848.33			762			0.0748693	0.0299332	0.00945608	0.399806	0.00802976	0.012399	1988	1673	1884	561	925	800	M191T474C00158;M191T474C00311	Negative
213	191.019	193.025	2781	474.011	882.333			3225			0.0360256	0.100707	0.032853	2.79542	0.00998174	0.0250512	1107	810	730	943	3657	5075	M191T474C00158;M191T474C00311	Negative
213	191.019	194.028	2817	473.642	215.667			691.333			0.00875844	0.0229088	0.0232083	2.61563	0.000975401	0.00419039	222	220	205	289	650	1135	M191T474C00158;M191T474C00311	Negative
213	191.019	195.032	2854	474.011	513.333			2594			0.0209477	0.0793731	0.0524568	3.78911	0.00569446	0.0256026	643	465	432	642	3204	3936	M191T474C00158;M191T474C00311	Negative
213	191.019	196.035	2892	473.171	221.667			3321.67			0.0088661	0.0955691	0.0952347	10.7792	0.0017996	0.0500456	178	194	293	514	3768	5683	M191T474C00158;M191T474C00311	Negative
213	191.019	197.039	2927	474.23	717			9861.67			0.0292319	0.2965	0.0516293	10.143	0.00973292	0.110628	956	571	624	2243	11171	16171	M191T474C00158;M191T474C00311	Negative
213	191.019	199.042	2997	471.512	714.333			518			0.029057	0.0206641	0.33356	0.711159	0.00922226	0.00948416	560	945	638	407	546	601	M191T474C00158;M191T474C00311	Negative
230	195.05	195.05	2864	374.024	4665.33	5266	0.149387	1444.33	3658.33	0.175021	0.886911	0.398185	0.00048293	0.448957	0.00986667	0.0303129	4006	4693	5297	1260	1500	1573	M195T375C00880;M195T375C00257	Negative
230	195.05	196.054	2894	374.913	360.667			146.333			0.0673648	0.0387461	0.0698114	0.575168	0.0113026	0.0158221	249	360	473	77	134	228	M195T375C00880;M195T375C00257	Negative
230	195.05	201.07	3072	373.85	240			2067.67			0.0457242	0.563069	0.000881354	12.3145	0.00215324	0.0274768	215	232	273	1582	2392	2229	M195T375C00880;M195T375C00257	Negative
231	195.051	195.051	2863	350.777	54920	59830.7	0.0328794	13770.7	45167.3	0.182565	0.917933	0.307805	0.000460548	0.335324	0.00245234	0.0240786	53023	56564	55173	12225	15177	13910	M195T351C00880;M195T351C00257	Negative
231	195.051	196.054	2893	350.712	3562.33			955.333			0.0595126	0.0214527	0.000386091	0.360473	0.00213465	0.0036593	3313	3685	3689	829	922	1115	M195T351C00880;M195T351C00257	Negative
231	195.051	197.055	2934	350.389	859.333			302.667			0.0143708	0.00679863	0.00808972	0.473086	0.00188922	0.00103364	910	936	732	292	342	274	M195T351C00880;M195T351C00257	Negative
231	195.051	201.07	3075	350.319	197			29628			0.00329325	0.652737	0.0005448	198.204	0.00103121	0.0264938	224	241	126	22941	36057	29886	M195T351C00880;M195T351C00257	Negative
231	195.051	203.074	3142	350.589	292			510.667			0.00489023	0.0112069	0.00412343	2.2917	0.00133205	0.000842397	348	323	205	376	630	526	M195T351C00880;M195T351C00257	Negative
233	196.059	196.059	2895	296.823	3214	3699	0.360549	970.667	2228	0.134004	0.867737	0.445069	0.0362799	0.512908	0.0480402	0.161242	1887	4036	3719	1003	1270	639	M196T299C00355	Negative
233	196.059	201.074	3073	297.791	485			1257.33			0.132263	0.554931	0.0362799	4.19567	0.0480402	0.161242	344	800	311	890	1055	1827	M196T299C00355	Negative
235	196.071	196.071	2900	306.21	3398.67	4079.33	0.0515457	2015	6057.67	0.149085	0.834291	0.333962	0.0013191	0.400294	0.0567661	0.0242439	3422	3578	3196	1810	2312	1923	M196T307C00327	Negative
235	196.071	197.076	2939	305.391	359.667			284.667			0.0874174	0.0490913	0.215602	0.561573	0.0370793	0.0226379	200	360	519	382	250	222	M196T307C00327	Negative
235	196.071	198.079	2968	306.051	181			3426.33			0.0439185	0.562049	0.00110971	12.7975	0.0134272	0.0437542	110	228	205	2606	3945	3728	M196T307C00327	Negative
235	196.071	199.082	3005	306.051	140			331.667			0.0343729	0.0548983	0.105932	1.59714	0.0132424	0.00374066	119	99	202	280	350	365	M196T307C00327	Negative
238	200.053	200.053	3027	340.047	1809.67	2214	0.139117	1055.33	1371.67	0.471456	0.816019	0.763874	0.049408	0.936098	0.0183254	0.0252237	1757	1555	2117	540	1564	1062	M200T340_2C01118	Negative
238	200.053	215.103	3526	340.697	404.333			316.333			0.183981	0.236126	0.049408	1.28343	0.0183254	0.0252237	374	401	438	194	463	292	M200T340_2C01118	Negative
244	201.087	201.087	3076	255.654	5991	8564.33	0.106374	372	9182	0.220553	0.699281	0.0404659	5.95e-08	0.0578679	0.00604795	0.00419594	5333	5966	6674	277	453	386	M201T256C06231;M201T256C01239	Negative
244	201.087	202.09	3108	255.654	682.333			86.3333			0.0788756	0.00991247	0.00443185	0.125672	0.0112866	0.00405523	510	694	843	83	62	114	M201T256C06231;M201T256C01239	Negative
244	201.087	206.103	3249	256.223	386.667			503			0.0444018	0.0550683	0.36258	1.24023	0.0149689	0.0090983	213	491	456	372	575	562	M201T256C06231;M201T256C01239	Negative
244	201.087	207.106	3289	256.223	723.333			829			0.0843849	0.0937044	0.588786	1.11044	0.0041687	0.0251791	653	686	831	908	808	771	M201T256C06231;M201T256C01239	Negative
244	201.087	208.111	3318	256.574	236.333			790			0.028203	0.0839761	0.00849673	2.97755	0.00860505	0.0145299	279	247	183	523	1127	720	M201T256C06231;M201T256C01239	Negative
244	201.087	209.114	3348	256.244	544.667			6601.67			0.0648533	0.716873	1.46e-06	11.0538	0.0180767	0.01709	648	516	470	5369	8417	6019	M201T256C06231;M201T256C01239	Negative
254	205.083	205.083	3219	292.002	2856	2932	0.165813	144.333	4707	0.298052	0.973983	0.0318481	1.05e-07	0.0326989	0.00938725	0.00624551	2525	2641	3402	126	155	152	M205T294C16673	Negative
254	205.083	210.098	3373	293.911	76			4562.67			0.0260167	0.968152	1.05e-07	37.2127	0.00938725	0.00624551	93	45	90	3478	6131	4079	M205T294C16673	Negative
256	207.061	207.061	3280	360.628	1813	2244.33	0.159983	678	2493.67	0.303676	0.804627	0.270248	0.000965015	0.335867	0.042311	0.0128737	1775	1473	2191	430	731	873	M207T361C20631	Negative
256	207.061	212.076	3428	360.628	431.333			1815.67			0.195373	0.729752	0.000965015	3.73517	0.042311	0.0128737	365	476	453	1204	2054	2189	M207T361C20631	Negative
257	208.019	208.019	3301	390.702	21161	27087.3	0.0390795	3199.33	16814.3	0.0745638	0.77998	0.189864	0.000885838	0.243422	0.050364	0.0180451	23386	19061	21036	3495	2681	3422	M208T392C20258	Negative
257	208.019	209.022	3331	391.317	976			363.667			0.0359829	0.0214851	0.146946	0.597091	0.0112352	0.00312641	979	668	1281	383	279	429	M208T392C20258	Negative
257	208.019	212.032	3422	390.767	4207.33			2122			0.156049	0.126822	0.268102	0.812703	0.0285524	0.0271124	3593	4829	4200	1667	2391	2308	M208T392C20258	Negative
257	208.019	213.036	3454	390.667	743			11129.3			0.0279881	0.661829	0.000447757	23.6468	0.0305052	0.00694467	307	1657	265	11241	10224	11923	M208T392C20258	Negative
260	209.063	209.063	3337	286.134	1456.67	2833.33	0.131196	206.333	2123.67	0.0735187	0.514054	0.096319	0.000614694	0.187371	0.0394325	0.0188829	1672	1462	1236	156	198	265	M209T287C00121;M209T287C02204;M209T287C00259;M209T287C00181	Negative
260	209.063	211.072	3399	287.173	130.667			868.333			0.0461376	0.407087	0.003431	8.82333	0.00186731	0.0370768	150	117	125	761	811	1033	M209T287C00121;M209T287C02204;M209T287C00259;M209T287C00181	Negative
260	209.063	215.084	3522	287.173	1246			1049			0.439809	0.496594	0.225328	1.12911	0.0375758	0.0554577	1440	1059	1239	1101	1041	1005	M209T287C00121;M209T287C02204;M209T287C00259;M209T287C00181	Negative
261	209.065	209.065	3340	310.248	1062.67	1642.67	0.0281177	443	1504.33	0.13094	0.645876	0.295949	0.0216367	0.458214	0.105479	0.0315187	847	1137	1204	399	425	505	M209T311C00121;M209T311C00259;M209T311C02204;M209T311C00181	Negative
261	209.065	216.089	3552	309.46	73.3333			742			0.0449903	0.488254	0.00112663	10.8524	0.0360689	0.0605457	140	40	40	543	893	790	M209T311C00121;M209T311C00259;M209T311C02204;M209T311C00181	Negative
261	209.065	219.097	3656	312.541	506.667			319.333			0.309134	0.215797	0.131654	0.698071	0.0694157	0.0408862	629	439	452	336	319	303	M209T311C00121;M209T311C00259;M209T311C02204;M209T311C00181	Negative
266	210.987	210.987	3381	389.4	1396.67	1786.67	0.142883	722.667	2320	0.312527	0.775766	0.320776	0.0211264	0.413496	0.0651081	0.150054	1597	1544	1049	700	361	1107	M211T390C05527	Negative
266	210.987	214.003	3478	388.716	242.667			583.667			0.138363	0.255333	0.0140578	1.84539	0.0296631	0.0368022	213	262	253	405	686	660	M211T390C05527	Negative
266	210.987	216.006	3532	389.346	147.333			1013.67			0.0858713	0.423891	0.0361242	4.93635	0.0361887	0.127586	117	135	190	474	1306	1261	M211T390C05527	Negative
267	211	211	3382	284.656	18672.7	27572.7	0.0337585	2311.67	24666.7	0.114093	0.676779	0.0945208	0.00113093	0.139663	0.0527522	0.0178646	16881	20418	18719	2286	1946	2703	M211T285C04471;M211T285C04053;M211T285C03387;M211T285C03289;M211T285C06440	Negative
267	211	212.003	3415	284.6	1262.33			202			0.0455252	0.00791978	0.017227	0.173965	0.0120679	0.00626993	927	1194	1666	82	398	126	M211T285C04471;M211T285C04053;M211T285C03387;M211T285C03289;M211T285C06440	Negative
267	211	215.013	3505	284.081	3757.33			1156			0.13666	0.0465772	0.0466575	0.340826	0.0367519	0.00719851	4487	2680	4105	904	1443	1121	M211T285C04471;M211T285C04053;M211T285C03387;M211T285C03289;M211T285C06440	Negative
267	211	216.022	3539	286.913	2641.67			20748.3			0.0959208	0.840433	9.64e-07	8.76175	0.00532613	0.00973741	2712	2581	2632	17767	22305	22173	M211T285C04471;M211T285C04053;M211T285C03387;M211T285C03289;M211T285C06440	Negative
267	211	227.053	4016	285.972	1238.67			248.667			0.0451152	0.0105488	0.0337777	0.23382	0.0138749	0.00617581	1564	863	1289	378	199	169	M211T285C04471;M211T285C04053;M211T285C03387;M211T285C03289;M211T285C06440	Negative
277	215.032	215.032	3508	258.286	3798.33	5697.33	0.155081	479.667	5487.33	0.220508	0.663639	0.0905427	0.000676382	0.136434	0.0578591	0.0288157	3114	3582	4699	402	447	590	M215T256C00031;M215T256C00124;M215T256C06153;M215T256C01934;M215T256C01680	Negative
277	215.032	216.036	3541	255.556	455			104			0.0766348	0.0185162	0.0838013	0.241616	0.031603	0.00397039	285	322	758	91	152	69	M215T256C00031;M215T256C00124;M215T256C06153;M215T256C01934;M215T256C01680	Negative
277	215.032	221.052	3729	256.903	1444			4903.67			0.259726	0.890941	0.00306812	3.43031	0.0817219	0.0248458	1818	1254	1260	4240	6284	4187	M215T256C00031;M215T256C00124;M215T256C06153;M215T256C01934;M215T256C01680	Negative
280	215.066	215.066	3519	316.158	1508.67	1627.33	0.211796	239.333	650.333	0.45136	0.928121	0.407602	0.0272399	0.439169	0.01297	0.153987	1610	1163	1753	245	273	200	M215T317C05568;M215T317C03817	Negative
280	215.066	220.081	3681	318.402	118.667			411			0.0718789	0.592398	0.0272399	8.24161	0.01297	0.153987	106	84	166	179	709	345	M215T317C05568;M215T317C03817	Negative
281	216.05	216.05	3545	353.609	1987	3664	0.280872	222.333	2135	0.0981407	0.579686	0.104015	0.0555951	0.179433	0.20348	0.0101131	1661	2003	2297	258	218	191	M216T354C03752	Negative
281	216.05	217.055	3584	353.336	933.333			207			0.211669	0.0962631	0.49528	0.454782	0.241701	0.0112387	2349	186	265	218	243	160	M216T354C03752	Negative
281	216.05	219.06	3651	352.549	85			267			0.023082	0.124934	0.00117531	5.41262	0.00216641	0.00814735	110	58	87	263	304	234	M216T354C03752	Negative
281	216.05	221.066	3733	352.608	188			184			0.0537853	0.0862753	0.115688	1.60407	0.0227288	0.0130796	155	142	267	161	222	169	M216T354C03752	Negative
281	216.05	223.074	3822	352.479	85.3333			305			0.0246567	0.140339	0.0363893	5.69172	0.00799611	0.0415772	74	79	103	319	411	185	M216T354C03752	Negative
281	216.05	224.077	3862	353.258	385.333			949.667			0.107121	0.448174	0.0071008	4.18381	0.0153246	0.0597991	438	298	420	1018	876	955	M216T354C03752	Negative
284	216.098	216.098	3554	351.279	1210.67	1564.67	0.383246	158.333	1171.33	0.0923343	0.742489	0.132015	0.00697189	0.1778	0.133639	0.0607814	868	2003	761	258	115	102	M216T351C15532	Negative
284	216.098	219.108	3658	350.568	85			312			0.062099	0.263836	0.0365276	4.24864	0.0313806	0.0812372	110	58	87	331	409	196	M216T351C15532	Negative
284	216.098	224.124	3868	350.282	269			701			0.195412	0.604149	0.00781975	3.09166	0.102825	0.0997029	377	180	250	687	654	762	M216T351C15532	Negative
289	217.082	217.082	3588	410.883	1111.67	1647	0.126315	238.667	852.667	0.191623	0.676819	0.280638	0.00238172	0.414643	0.06731	0.0387417	984	1075	1276	182	263	271	M217T412C03740	Negative
289	217.082	225.109	3932	410.964	535.333			614			0.323181	0.719362	0.00238172	2.22588	0.06731	0.0387417	639	377	590	518	762	562	M217T412C03740	Negative
299	219.061	219.061	3650	417.651	2012	2210.67	0.106606	550	1306	0.279781	0.910266	0.433609	0.00723733	0.476354	0.00596561	0.0721417	1803	2007	2226	474	642	534	M219T418C03409	Negative
299	219.061	223.075	3820	417.424	143			480.333			0.0640275	0.366142	9.59e-06	5.71851	0.0128737	0.0133933	98	166	165	323	603	515	M219T418C03409	Negative
299	219.061	226.085	3972	416.945	55.6667			275.667			0.0257069	0.20025	0.0357553	7.78972	0.00808975	0.0604793	69	48	50	120	397	310	M219T418C03409	Negative
303	221.011	221.011	3720	225.053	22349.7	26507.7	0.143685	964.667	20001	0.0752317	0.843115	0.048812	7.44e-05	0.0578949	0.0325398	0.014447	18567	24447	24035	1225	759	910	M221T224C01061	Negative
303	221.011	222.013	3756	224.443	2972			1907			0.111409	0.0952867	0.424737	0.855288	0.0280249	0.00504626	2544	4125	2247	1722	2107	1892	M221T224C01061	Negative
303	221.011	227.031	4011	224.996	365			14720			0.0142471	0.734757	0.000364097	51.5723	0.00505204	0.0284869	447	313	335	13574	16594	13992	M221T224C01061	Negative
303	221.011	232.047	4214	224.177	821			2409.33			0.0312289	0.121144	0.00834257	3.87924	0.00540204	0.0178639	804	967	692	2693	2276	2259	M221T224C01061	Negative
324	226.05	226.05	3962	371.938	1152	1295.67	0.236456	495.333	828	0.208178	0.8901	0.5913	0.0101895	0.664307	0.0612299	0.0855479	911	1469	1076	329	615	542	M226T372C16850	Negative
324	226.05	229.058	4104	371.017	143.667			332.667			0.1099	0.4087	0.0101895	3.71885	0.0612299	0.0855479	70	124	237	303	281	414	M226T372C16850	Negative
331	227.103	227.103	4029	237.952	1906.67	2002.33	0.117988	777.667	1501.33	0.22226	0.950459	0.515989	0.00370036	0.542884	0.0227824	0.0651623	2219	1782	1719	569	985	779	M227T238C00534	Negative
331	227.103	232.118	4225	237.785	95.6667			723.667			0.0495411	0.484011	0.00370036	9.76989	0.0227824	0.0651623	55	106	126	702	899	570	M227T238C00534	Negative
333	228.048	228.048	4059	390.667	3701.33	7465.33	0.0578368	860	26576	0.148139	0.495336	0.0342092	0.00014775	0.0690627	0.0352443	0.0221424	4164	3472	3468	1319	798	463	M228T391_1C17758;M228T391_1C04797;M228T391_1C04796	Negative
333	228.048	232.064	4218	390.667	2758.33			688.667			0.369551	0.0253763	0.000841207	0.0686679	0.024096	0.00657207	2753	2530	2992	466	989	611	M228T391_1C17758;M228T391_1C04797;M228T391_1C04796	Negative
333	228.048	233.067	4260	391.026	475			11336.7			0.0639222	0.429731	0.00507218	6.72273	0.00784651	0.049255	438	500	487	10031	11223	12756	M228T391_1C17758;M228T391_1C04797;M228T391_1C04796	Negative
333	228.048	234.07	4294	390.712	43			960.333			0.00574105	0.0352026	0.0724631	6.13173	0.00433186	0.0155632	24	24	81	663	1585	633	M228T391_1C17758;M228T391_1C04797;M228T391_1C04796	Negative
333	228.048	235.074	4331	390.986	46			3296.33			0.00616571	0.125717	0.00932439	20.3897	0.00135543	0.0203957	40	40	58	3313	3578	2998	M228T391_1C17758;M228T391_1C04797;M228T391_1C04796	Negative
333	228.048	236.077	4364	389.157	368			2162			0.0493654	0.0810022	0.0432756	1.64087	0.00218197	0.0123169	368	356	380	1618	2262	2606	M228T391_1C17758;M228T391_1C04797;M228T391_1C04796	Negative
333	228.048	237.08	4415	390.767	43.3333			6831.33			0.00583275	0.252548	0.0112049	43.2983	0.000738917	0.0456509	40	46	44	4549	8852	7093	M228T391_1C17758;M228T391_1C04797;M228T391_1C04796	Negative
333	228.048	238.083	4453	390.767	30.3333			440.667			0.00408573	0.0162131	0.127974	3.96823	0.00067823	0.00837336	26	32	33	336	754	232	M228T391_1C17758;M228T391_1C04797;M228T391_1C04796	Negative
335	228.977	228.977	4090	364.252	40202.3	47394.7	0.318636	10058.3	53277.7	0.363341	0.843364	0.180973	2.69e-05	0.214585	0.0229848	0.0335203	34396	56173	30038	16528	6440	7207	M229T365C04575;M229T365C20896;M229T365C21095;M229T365C20889;M229T365C20890	Negative
335	228.977	229.979	4125	364.115	3900.67			2039			0.083288	0.0435842	0.185987	0.523295	0.00633794	0.0351206	3704	4987	3011	1806	3280	1031	M229T365C04575;M229T365C20896;M229T365C21095;M229T365C20889;M229T365C20890	Negative
335	228.977	230.98	4162	363.848	1493			4741			0.0321253	0.0885159	4.31e-05	2.75533	0.00310692	0.00202778	1419	1847	1213	6824	3375	4024	M229T365C04575;M229T365C20896;M229T365C21095;M229T365C20889;M229T365C20890	Negative
335	228.977	231.987	4202	363.838	154.333			2487.33			0.00331869	0.0484806	0.00995089	14.6084	0.000293976	0.0078931	141	193	129	2976	2009	2477	M229T365C04575;M229T365C20896;M229T365C21095;M229T365C20889;M229T365C20890	Negative
335	228.977	232.991	4244	363.838	392.333			5151.67			0.00964381	0.0969654	0.000268238	10.0547	0.00728848	0.00412819	353	191	633	7148	3675	4632	M229T365C04575;M229T365C20896;M229T365C21095;M229T365C20889;M229T365C20890	Negative
335	228.977	233.994	4277	363.209	232			26621			0.00473251	0.499304	0.000725113	105.505	0.000873745	0.0232566	201	357	138	37388	18620	23855	M229T365C04575;M229T365C20896;M229T365C21095;M229T365C20889;M229T365C20890	Negative
335	228.977	234.993	4312	363.524	398.333			1947.33			0.00938543	0.0370477	0.0105996	3.94736	0.00479557	0.00782624	407	282	506	2503	1242	2097	M229T365C04575;M229T365C20896;M229T365C21095;M229T365C20889;M229T365C20890	Negative
335	228.977	237.008	4399	366.6	268.667			115.667			0.00646146	0.00266164	0.259211	0.411925	0.0042044	0.00221385	243	166	397	40	193	114	M229T365C04575;M229T365C20896;M229T365C21095;M229T365C20889;M229T365C20890	Negative
335	228.977	238.013	4443	363.874	353			116.333			0.00768088	0.00246793	0.00820772	0.321309	0.0012622	0.00134894	363	408	288	95	153	101	M229T365C04575;M229T365C20896;M229T365C21095;M229T365C20889;M229T365C20890	Negative
336	229.012	229.012	4094	439.593	4657.33	5224.33	0.158256	657.667	3763.67	0.407942	0.889728	0.197926	0.00392889	0.222457	0.026014	0.0952435	5283	3724	4965	634	806	533	M229T440C00111;M229T440C00118	Negative
336	229.012	234.027	4281	438.779	567			3106			0.110272	0.802074	0.00392889	7.27357	0.026014	0.0952435	462	547	692	1435	4256	3627	M229T440C00111;M229T440C00118	Negative
347	232.018	232.018	4206	384.818	2622	4202.33	0.188329	415.333	1892	0.39907	0.637519	0.2247	0.0192811	0.35246	0.108203	0.0201679	2515	2701	2650	285	553	408	M232T385C17942	Negative
347	232.018	239.04	4491	383.067	956.667			938.667			0.211804	0.496552	0.0574275	2.34439	0.126293	0.0167574	243	1071	1556	563	1294	959	M232T385C17942	Negative
347	232.018	242.051	4639	381.933	623.667			538			0.150677	0.278748	0.00236483	1.84998	0.0181087	0.023967	566	651	654	306	816	492	M232T385C17942	Negative
349	233.076	233.076	4263	316.951	3499	4210.67	0.154069	427	2616.33	0.105225	0.828175	0.162604	0.000192422	0.19634	0.0273523	0.00859504	2775	3712	4010	366	415	500	M233T318C16674	Negative
349	233.076	234.08	4295	317.209	376.667			178			0.090493	0.0680516	0.0694867	0.752009	0.0124786	0.00664658	361	350	419	172	156	206	M233T318C16674	Negative
349	233.076	235.083	4332	316.891	140			988.667			0.0339671	0.373681	0.0084721	11.0013	0.0129099	0.0614208	136	193	91	729	984	1253	M233T318C16674	Negative
349	233.076	238.092	4457	316.526	45			489			0.010747	0.187636	0.00499696	17.4595	0.000684251	0.0218149	40	45	50	497	431	539	M233T318C16674	Negative
349	233.076	241.103	4595	317.405	150			533.667			0.0366175	0.208027	0.0342845	5.68108	0.010127	0.0591477	168	133	149	597	594	410	M233T318C16674	Negative
356	236.078	236.078	4365	245.035	2290.67	4274	0.326059	934.333	3379	0.227693	0.526137	0.271139	0.0618008	0.515338	0.047581	0.129052	1262	2767	2843	1118	1313	372	M236T245C06313	Negative
356	236.078	241.094	4592	244.894	186.667			1917.67			0.0439335	0.571807	0.0128813	13.0153	0.00681879	0.10592	120	188	252	1430	2316	2007	M236T245C06313	Negative
356	236.078	245.112	4799	244.905	1330			160			0.310292	0.0475189	0.00049191	0.153142	0.0124503	0.00247193	816	1664	1510	149	197	134	M236T245C06313	Negative
356	236.078	247.119	4889	245.544	466.667			367			0.119637	0.109535	0.771746	0.915562	0.0490898	0.024973	468	512	420	261	441	399	M236T245C06313	Negative
357	236.091	236.091	4369	181.058	33207.3	39146	0.190645	536	29742	0.139524	0.847879	0.0179001	8.87e-08	0.0211116	0.00345419	0.00162982	25783	37331	36508	425	658	525	M236T181C03142	Negative
357	236.091	237.094	4419	181.207	4420.33			230.333			0.113194	0.0077434	5.38e-06	0.0684085	0.0025889	0.00148037	3536	4966	4759	238	280	173	M236T181C03142	Negative
357	236.091	238.097	4459	181.217	676.333			1140.33			0.0173742	0.0380433	0.00685926	2.18965	0.000805749	0.00346975	557	730	742	971	1445	1005	M236T181C03142	Negative
357	236.091	239.102	4508	180.549	536.667			24476.7			0.0138911	0.822968	4.31e-08	59.2444	0.00273244	0.00465508	470	471	669	21689	28279	23462	M236T181C03142	Negative
357	236.091	240.104	4544	180.549	165.667			2973.33			0.00418122	0.100371	0.000901837	24.0053	0.000511134	0.00525414	113	181	203	2815	3314	2791	M236T181C03142	Negative
357	236.091	241.106	4596	180.099	139.667			385.333			0.00348108	0.0129742	0.00073584	3.72706	0.000772871	0.000286867	83	187	149	343	437	376	M236T181C03142	Negative
358	236.091	236.091	4370	161.994	17120.3	22388.3	0.255944	447.333	19426.3	0.0764267	0.757872	0.0231003	0.000945091	0.0304805	0.0405165	0.00332507	12363	16153	22845	406	421	515	M236T161C03142	Negative
358	236.091	237.095	4420	161.96	2142.67			138.667			0.0964638	0.00717013	0.000381811	0.0743297	0.00698106	0.00326965	1653	2236	2539	177	171	68	M236T161C03142	Negative
358	236.091	238.098	4458	163.289	285.667			789.333			0.0132836	0.0408865	0.00582614	3.07797	0.00408003	0.00648078	244	363	250	870	793	705	M236T161C03142	Negative
358	236.091	239.101	4504	163.328	1494.67			15252			0.0708776	0.783467	4e-05	11.0538	0.024657	0.0380906	1651	1475	1358	13312	16915	15529	M236T161C03142	Negative
358	236.091	240.105	4545	163.328	366.667			2156.33			0.0170527	0.110815	8.96e-06	6.49839	0.00396861	0.00406512	350	388	362	1911	2383	2175	M236T161C03142	Negative
358	236.091	241.107	4598	164.339	978.333			642.667			0.0444504	0.0345609	0.664741	0.777516	0.00538339	0.0338544	792	1052	1091	1325	281	322	M236T161C03142	Negative
368	241.028	241.028	4571	58.169	1331.33	1582.33	0.452937	138.667	339	0.0908727	0.808188	0.40027	0.0234823	0.495269	0.109972	0.152471	518	1825	1651	73	199	144	M241T59C14086	Negative
368	241.028	244.037	4731	57.5355	251			200.333			0.191812	0.59973	0.0234823	3.12665	0.109972	0.152471	242	249	262	238	173	190	M241T59C14086	Negative
376	243.011	243.011	4679	106.772	2008.67	4577	0.149126	722.667	3167.67	0.0851089	0.439378	0.2302	0.0400595	0.523923	0.010413	0.0768982	2225	2105	1696	527	665	976	M243T106C20772	Negative
376	243.011	244.011	4725	105.78	394.667			422			0.0856742	0.132372	0.0565158	1.54506	0.00805042	0.0225602	493	375	316	540	366	360	M243T106C20772	Negative
376	243.011	245.023	4777	106.344	643			581.667			0.139765	0.182634	0.0797706	1.30673	0.00824874	0.0242835	775	640	514	721	504	520	M243T106C20772	Negative
376	243.011	246.021	4817	106.893	1148.67			1171.67			0.252951	0.369829	0.00785258	1.46206	0.0199859	0.030476	1218	1174	1054	1336	1116	1063	M243T106C20772	Negative
376	243.011	253.039	5092	104.052	382			269.667			0.0822322	0.084965	0.747417	1.03323	0.0123583	0.00462615	485	396	265	309	243	257	M243T106C20772	Negative
377	243.026	243.026	4681	405.907	6183.67	6786.33	0.0491787	294.667	3488.33	0.231287	0.910859	0.0901676	0.000427	0.0989919	0.0117294	0.0428391	6093	5860	6598	338	361	185	M243T406C02985	Negative
377	243.026	244.03	4730	405.515	478			204.333			0.0706824	0.0618723	0.594366	0.875356	0.00975615	0.0233982	531	476	427	222	159	232	M243T406C02985	Negative
377	243.026	248.042	4912	405.485	124.667			2989.33			0.018459	0.84796	0.00168188	45.9374	0.00274978	0.0595738	123	138	113	1997	3414	3557	M243T406C02985	Negative
381	243.06	243.06	4689	234.919	5900.33	8252.33	0.211002	2168.67	5030.67	0.437488	0.728867	0.452052	0.0305499	0.620212	0.100585	0.105915	5464	6271	5966	1317	2295	2894	M243T235C02067	Negative
381	243.06	244.065	4735	234.516	676			281.333			0.083495	0.0598896	0.108073	0.717283	0.0126744	0.0150315	603	712	713	190	300	354	M243T235C02067	Negative
381	243.06	250.082	4989	232.649	1223.33			1204			0.133233	0.198763	0.623629	1.49185	0.106839	0.180694	345	2595	730	236	2829	547	M243T235C02067	Negative
381	243.06	251.088	5025	235.145	452.667			1376.67			0.0544054	0.289295	0.0103435	5.31739	0.0312521	0.0620072	555	656	147	883	1521	1726	M243T235C02067	Negative
393	246.02	246.02	4816	271.587	47570	52441	0.290446	32934.7	38434	0.582707	0.906394	0.849465	0.0917432	0.937192	0.0126402	0.0348131	51231	32197	59282	15344	54054	29406	M246T272C00018	Negative
393	246.02	247.022	4862	271.903	3895.67			3155			0.0733304	0.0892187	0.373778	1.21667	0.0102594	0.0238222	3569	2562	5556	2209	4709	2547	M246T272C00018	Negative
393	246.02	250.032	4981	273.272	975.333			2344.33			0.0202756	0.0613162	0.0175387	3.02414	0.00919404	0.0138926	832	1108	986	1373	4127	1533	M246T272C00018	Negative
401	248.003	248.003	4905	295.22	2943.33	3387	0.264318	2448.67	4193.67	0.059305	0.870953	0.582738	0.00126206	0.669082	0.0129607	0.0313774	2283	3738	2809	2140	2609	2597	M248T298C08538	Negative
401	248.003	253.015	5089	297.672	443.667			1745			0.129047	0.417262	0.00126206	3.23339	0.0129607	0.0313774	325	627	379	1772	1774	1689	M248T298C08538	Negative
406	250.029	250.029	4979	390.702	5569.33	9145	0.0460275	1058.67	18320	0.0465074	0.608888	0.0578874	4.63e-06	0.0950707	0.0185333	0.0137852	5950	5450	5308	1191	1209	776	M250T391C01233	Negative
406	250.029	251.034	5016	391.381	426.333			135			0.0465151	0.00744061	0.0384319	0.159961	0.0143562	0.00260937	438	287	554	160	85	160	M250T391C01233	Negative
406	250.029	252.035	5054	390.656	338.333			525.333			0.037009	0.0289467	0.247036	0.782153	0.00301205	0.00874927	361	349	305	662	392	522	M250T391C01233	Negative
406	250.029	253.045	5096	393.164	1279.33			408.333			0.139811	0.0222957	8.29e-06	0.15947	0.00354567	0.00469256	1365	1193	1280	436	479	310	M250T391C01233	Negative
406	250.029	254.042	5139	390.006	267			699.667			0.0293677	0.0381934	0.190026	1.30052	0.00669427	0.00700877	211	274	316	732	814	553	M250T391C01233	Negative
406	250.029	255.046	5191	390.667	163			3647			0.0178634	0.200338	0.0196872	11.215	0.00753294	0.0474474	182	218	89	4449	3366	3126	M250T391C01233	Negative
406	250.029	259.062	5391	391.687	84.6667			458.333			0.00932365	0.0247669	0.0909585	2.65635	0.00832016	0.00872917	41	42	171	257	586	532	M250T391C01233	Negative
406	250.029	263.075	5570	390.517	724.667			5451			0.0794881	0.296515	0.00680302	3.73031	0.00803468	0.0359411	680	761	733	4451	6128	5774	M250T391C01233	Negative
406	250.029	267.091	5740	393.606	84			4392			0.00907502	0.239398	0.00450224	26.3799	0.00367044	0.0284611	123	48	81	3738	4473	4965	M250T391C01233	Negative
406	250.029	268.094	5770	393.606	208.333			1544.67			0.0226595	0.0842176	0.000212685	3.71666	0.00397194	0.00567858	259	168	198	1369	1615	1650	M250T391C01233	Negative
410	251.077	251.077	5022	174.184	2124.67	2489	0.0989328	956	1454.67	0.192904	0.852275	0.650091	0.0467241	0.762772	0.0209471	0.0846452	1900	2060	2414	662	1188	1018	M251T174C05512	Negative
410	251.077	252.081	5064	174.401	292.667			160.667			0.119134	0.110169	0.619741	0.924751	0.0236296	0.0161319	322	295	261	142	210	130	M251T174C05512	Negative
410	251.077	257.096	5298	174.594	71.6667			338			0.0285911	0.239739	0.0382858	8.38509	0.00766344	0.0749324	47	88	80	389	353	272	M251T174C05512	Negative
421	253.091	253.091	5106	315.796	6551	9060.33	0.277333	2886	6958.33	0.147879	0.753496	0.413725	0.072653	0.549074	0.172247	0.0270904	5970	6616	7067	2293	3181	3184	M253T316C03659;M253T316C03660;M253T316C06352	Negative
421	253.091	254.095	5152	315.796	736			342			0.0854696	0.0495144	0.111881	0.579322	0.0232439	0.00387908	760	719	729	310	357	359	M253T316C03659;M253T316C03660;M253T316C06352	Negative
421	253.091	256.101	5259	315.784	1426.67			482.667			0.122173	0.0698932	0.688235	0.572083	0.195109	0.00544158	88	4137	55	440	507	501	M253T316C03659;M253T316C03660;M253T316C06352	Negative
421	253.091	259.111	5400	315.33	55.6667			812.667			0.00673293	0.115356	0.00519024	17.1331	0.00335474	0.0156932	72	40	55	595	1043	800	M253T316C03659;M253T316C03660;M253T316C06352	Negative
421	253.091	261.118	5483	315.464	245			257.333			0.026906	0.0360276	0.262086	1.33902	0.00449226	0.0102844	216	342	177	157	371	244	M253T316C03659;M253T316C03660;M253T316C06352	Negative
421	253.091	262.121	5524	314.221	46			2177.67			0.00522276	0.315484	0.00332546	60.4055	0.000956423	0.0311817	45	53	40	2046	2408	2079	M253T316C03659;M253T316C03660;M253T316C06352	Negative
422	254.006	254.006	5135	369.845	1019.33	1877.67	0.193864	157.333	940.667	0.130643	0.557723	0.162717	0.0273909	0.291752	0.140895	0.054921	1100	1088	870	137	239	96	M254T370C04556	Negative
422	254.006	259.022	5381	368.948	858.333			783.333			0.442277	0.837283	0.0273909	1.89312	0.140895	0.054921	1140	424	1011	744	843	763	M254T370C04556	Negative
428	255.233	255.233	5209	43.8075	7.90167e+06	9.19015e+06	0.0674308	9.81159e+06	1.18541e+07	0.189273	0.859711	0.826802	0.0279337	0.961721	0.00254619	0.0106845	7279382	8101370	8324250	7934720	9668682	11831367	M255T44C00249	Negative
428	255.233	256.235	5266	43.8075	1.12569e+06			1.38739e+06			0.122574	0.11749	0.186654	0.958522	0.00259047	0.0045572	1055450	1167412	1154204	1148967	1428677	1584522	M255T44C00249	Negative
428	255.233	257.238	5307	43.511	122605			139856			0.0133458	0.0119782	0.257284	0.897523	0.000145527	0.00151313	114463	124527	128824	131772	135003	152793	M255T44C00249	Negative
428	255.233	258.24	5349	43.186	13361.3			10919.3			0.00144631	0.000922367	0.100318	0.637738	0.000260112	0.000329375	10312	16304	13468	7108	15407	10243	M255T44C00249	Negative
428	255.233	259.243	5405	42.861	1579			1123.67			0.000172106	9.57e-05	0.0523303	0.556117	1e-05	3.45e-05	1510	1678	1549	800	1594	977	M255T44C00249	Negative
428	255.233	265.265	5672	43.186	68.3333			14819			8.05e-06	0.0012741	0.0114497	158.214	1.39e-05	0.00023888	205	0	0	13262	17072	14123	M255T44C00249	Negative
428	255.233	267.27	5751	43.187	457			56872.7			4.74e-05	0.00483127	0.0143744	102.017	8.2e-05	0.00102053	0	0	1371	43469	70635	56514	M255T44C00249	Negative
428	255.233	268.273	5776	43.187	6			33808			7.07e-07	0.00286766	0.000844734	4055.55	1.22e-06	0.000144471	18	0	0	28366	34946	38112	M255T44C00249	Negative
428	255.233	269.278	5823	43.187	148.667			152653			1.75e-05	0.0130532	0.00627288	745.036	3.03e-05	0.0017984	446	0	0	132493	170140	155325	M255T44C00249	Negative
428	255.233	270.282	5855	43.5015	22327			49516.7			0.00242416	0.00421897	0.0437758	1.74039	0.000139994	0.000709493	19563	22535	24883	40224	58515	49811	M255T44C00249	Negative
428	255.233	271.285	5898	43.186	2246.67			195583			0.000253125	0.0164665	0.00677603	65.0526	0.000198055	0.00237541	4085	1200	1455	142641	226970	217138	M255T44C00249	Negative
429	256.058	256.058	5250	248.22	2551.33	2942.33	0.216374	1279.67	1979	0.146183	0.86187	0.644314	0.00247223	0.747577	0.0413255	0.0349346	2083	2248	3323	1011	1386	1442	M256T249C00140	Negative
429	256.058	257.061	5287	248.465	287.333			202			0.100997	0.103042	0.910728	1.02025	0.0268124	0.0102039	263	337	262	189	214	203	M256T249C00140	Negative
429	256.058	264.084	5618	246.824	103.667			497.333			0.0371334	0.252644	0.00110094	6.80368	0.0145508	0.0271703	103	132	76	447	577	468	M256T249C00140	Negative
433	257.003	257.003	5283	381.596	7043.67	13439.3	0.113472	5001.33	10372.7	0.123263	0.524245	0.484098	0.311024	0.923419	0.0357026	0.0474242	7027	6157	7947	4384	5199	5421	M257T382C01236;M257T382C04442;M257T382C01286;M257T382C20668	Negative
433	257.003	262.025	5500	381.807	824			764.333			0.0622265	0.0742191	0.240835	1.19272	0.0124213	0.00760876	834	905	733	766	809	718	M257T382C01236;M257T382C04442;M257T382C01286;M257T382C20668	Negative
433	257.003	263.019	5560	381.596	5098			4025.67			0.378772	0.385256	0.854942	1.01712	0.0282399	0.0491679	4354	5060	5880	3513	5135	3429	M257T382C01236;M257T382C04442;M257T382C01286;M257T382C20668	Negative
433	257.003	264.02	5603	381.305	473.667			581.333			0.0347564	0.0564267	0.0275397	1.62349	0.00849794	0.00518118	319	462	640	575	615	554	M257T382C01236;M257T382C04442;M257T382C01286;M257T382C20668	Negative
434	257.087	257.087	5295	191.825	1590	3716.67	0.1987	36.3333	1357.67	0.223069	0.437374	0.0275599	0.0312953	0.0630123	0.129049	0.00560844	1870	1697	1203	34	35	40	M257T191D02742	Negative
434	257.087	262.103	5522	192.248	1227.67			870			0.329866	0.646852	0.00757284	1.96095	0.0128363	0.0556036	1009	1513	1161	700	1015	895	M257T191D02742	Negative
434	257.087	263.106	5576	192.519	899			451.333			0.23276	0.325588	0.308187	1.39882	0.11697	0.0586222	312	1351	1034	274	487	593	M257T191D02742	Negative
435	258.036	258.036	5327	411.709	6112	7675.33	0.129744	3497.67	7328	0.185246	0.795919	0.479303	4.67e-05	0.602201	0.0107549	0.0171362	5217	6251	6868	2887	3940	3666	M258T412C01102	Negative
435	258.036	259.04	5384	411.165	629			507			0.0808442	0.0714332	0.544186	0.88359	0.016492	0.0182556	460	578	849	531	471	519	M258T412C01102	Negative
435	258.036	260.043	5423	411.45	313			344			0.0413828	0.0471194	0.348667	1.13862	0.00765758	0.00506982	316	342	281	288	420	324	M258T412C01102	Negative
435	258.036	261.047	5466	411.935	281			1659			0.0374807	0.223891	0.000781759	5.97351	0.0130465	0.022373	302	350	191	1151	1926	1900	M258T412C01102	Negative
435	258.036	262.05	5506	411.13	127.667			325.667			0.0165832	0.0434918	0.0477023	2.62264	0.0107729	0.0123518	82	229	72	213	482	282	M258T412C01102	Negative
435	258.036	264.057	5610	411.295	77.3333			550			0.00981677	0.0724973	0.040064	7.38504	0.00325371	0.0230942	40	96	96	271	660	719	M258T412C01102	Negative
435	258.036	277.104	6150	411.946	135.333			444.667			0.0179732	0.0622641	0.0163015	3.46427	0.00520089	0.0128768	154	104	148	446	448	440	M258T412C01102	Negative
438	259.008	259.008	5377	350.489	5110.67	5729	0.132309	975.667	1342.33	0.148315	0.892732	0.726457	0.000816371	0.813746	0.0229612	0.0217212	5671	5268	4393	832	955	1140	M259T351C04188;M259T351C04582	Negative
438	259.008	260.011	5417	348.659	618.333			366.667			0.107268	0.273543	0.000816371	2.55009	0.0229612	0.0217212	576	813	466	303	405	392	M259T351C04188;M259T351C04582	Negative
439	259.021	259.021	5378	448.213	13765	19531.3	0.101309	1248	5978.33	0.143759	0.704382	0.214116	0.00383344	0.303976	0.0137179	0.0621251	12438	13434	15423	1348	978	1418	M259T449C00636;M259T449C00085;M259T449C05345;M259T449C03267;M259T449C00092	Negative
439	259.021	260.025	5420	448.276	1299.67			830.667			0.0664206	0.135178	0.0889831	2.03519	0.013414	0.0409899	1385	962	1552	441	1053	998	M259T449C00636;M259T449C00085;M259T449C05345;M259T449C03267;M259T449C00092	Negative
439	259.021	261.026	5461	447.66	315.667			263.667			0.0162023	0.0450513	0.0385668	2.78055	0.000595909	0.0101641	300	309	338	285	260	246	M259T449C00636;M259T449C00085;M259T449C05345;M259T449C03267;M259T449C00092	Negative
439	259.021	264.037	5606	448.213	94.6667			956.333			0.00484579	0.156735	0.0158242	32.3446	0.00263515	0.0339792	129	37	118	604	1253	1012	M259T449C00636;M259T449C00085;M259T449C05345;M259T449C03267;M259T449C00092	Negative
439	259.021	271.055	5882	446.029	3413.33			1945.67			0.174123	0.317959	0.0841078	1.82606	0.0228408	0.0820264	2685	3624	3931	1121	2413	2303	M259T449C00636;M259T449C00085;M259T449C05345;M259T449C03267;M259T449C00092	Negative
439	259.021	272.058	5911	446.35	643			734			0.0340264	0.130961	0.239847	3.8488	0.0238712	0.10257	1111	402	416	1220	721	261	M259T449C00636;M259T449C00085;M259T449C05345;M259T449C03267;M259T449C00092	Negative
440	259.021	259.021	5380	468.208	10711	12006.3	0.109786	3179	4125.67	0.137228	0.891494	0.768596	0.00603335	0.862144	0.0212559	0.0299598	9289	11003	11841	2612	3639	3286	M259T468C00636;M259T468C00085;M259T468C05345;M259T468C03267;M259T468C00092	Negative
440	259.021	260.024	5418	467.918	829.333			265.333			0.0692312	0.0632273	0.495259	0.913278	0.00622527	0.0119142	743	938	807	184	354	258	M259T468C00636;M259T468C00085;M259T468C05345;M259T468C03267;M259T468C00092	Negative
440	259.021	263.039	5564	469.972	316.667			264.333			0.0263527	0.0679944	0.250808	2.58016	0.00801724	0.0453735	260	441	249	425	162	206	M259T468C00636;M259T468C00085;M259T468C05345;M259T468C03267;M259T468C00092	Negative
440	259.021	264.038	5607	466.382	149.333			417			0.0129223	0.100182	0.000564981	7.75267	0.00869853	0.0110639	206	202	40	331	529	391	M259T468C00636;M259T468C00085;M259T468C05345;M259T468C03267;M259T468C00092	Negative
446	261.023	261.023	5460	381.825	5806.33	7308.67	0.119918	4898.33	6469.33	0.00251789	0.790339	0.757165	0.385237	0.958027	0.0516252	0.0185791	6979	5591	4849	4914	4772	5009	M261T383C04434;M261T383C05364;M261T383C04324	Negative
446	261.023	262.025	5500	381.807	824			764.333			0.113304	0.118146	0.593436	1.04274	0.0123139	0.00700711	834	905	733	766	809	718	M261T383C04434;M261T383C05364;M261T383C04324	Negative
446	261.023	264.039	5609	381.806	543.667			531			0.0775272	0.0820667	0.868796	1.05855	0.0397759	0.0173408	319	544	768	575	615	403	M261T383C04434;M261T383C05364;M261T383C04324	Negative
446	261.023	267.043	5732	381.491	134.667			275.667			0.0188305	0.042622	0.0141975	2.26345	0.00522808	0.00754507	106	151	147	233	266	328	M261T383C04434;M261T383C05364;M261T383C04324	Negative
466	267.071	267.071	5735	211.267	1574.67	2369.67	0.164079	432	938.333	0.223044	0.658916	0.447879	0.0419724	0.679721	0.0519131	0.0956238	1165	1882	1677	289	643	364	M267T210C00294	Negative
466	267.071	272.087	5920	210.602	576			332.667			0.249482	0.359728	0.100999	1.4419	0.0660759	0.0607591	631	602	495	351	377	270	M267T210C00294	Negative
466	267.071	273.092	5973	210.337	219			173.667			0.0916025	0.192393	0.0534025	2.1003	0.022858	0.0493643	147	220	290	177	160	184	M267T210C00294	Negative
467	267.073	267.073	5737	297.087	118243	139734	0.700746	21383	242277	0.0233072	0.823507	0.0882349	0.00144853	0.107145	0.0516909	0.00606778	39310	215459	99961	19728	21389	23032	M267T298C15767	Negative
467	267.073	268.077	5766	297.475	15303			2667.33			0.110331	0.011016	0.00764652	0.0998445	0.0151679	0.000435359	5039	24820	16050	2692	2611	2699	M267T298C15767	Negative
467	267.073	269.079	5801	297.087	3697.67			13491.7			0.0432807	0.0556426	0.615774	1.28562	0.0363312	0.00309175	3626	676	6791	12647	14670	13158	M267T298C15767	Negative
467	267.073	270.078	5844	297.16	1044			6734			0.0073635	0.0277677	0.00620573	3.77099	0.00209706	0.00438135	283	1629	1220	6698	7896	5608	M267T298C15767	Negative
467	267.073	271.086	5887	297.032	375			13974			0.0031591	0.0575787	0.00440811	18.2263	0.0011773	0.00692696	224	571	330	12471	16239	13212	M267T298C15767	Negative
467	267.073	272.09	5918	297.032	276.667			69689.7			0.00262887	0.287679	0.000134889	109.431	0.00191848	0.00813269	240	425	165	67551	69620	71898	M267T298C15767	Negative
467	267.073	273.094	5974	297.032	171			8292.67			0.00223624	0.0342418	0.000359241	15.3122	0.00223444	0.000952704	229	42	242	8266	8219	8393	M267T298C15767	Negative
467	267.073	274.097	6014	297.032	70.6667			20683.7			0.000885747	0.085498	0.00279817	96.5265	0.000881941	0.00814017	93	42	77	22082	19108	20861	M267T298C15767	Negative
467	267.073	275.101	6062	297.087	36			11942			0.00042884	0.0492629	0.000803165	114.875	0.000393244	0.00267582	43	25	40	11498	12942	11386	M267T298C15767	Negative
467	267.073	276.103	6104	297.032	170.667			17914.3			0.00185264	0.0739627	6.7e-05	39.9228	0.00142974	0.00305012	170	152	190	18191	18394	17158	M267T298C15767	Negative
467	267.073	277.107	6152	297.032	346.333			55505			0.00432629	0.229116	1.7e-06	52.959	0.00407019	0.00240099	429	133	477	54773	56802	54940	M267T298C15767	Negative
479	272.053	272.053	5910	407.752	27105.3	29993	0.108207	25450.3	32460.7	0.286019	0.904539	0.783984	0.00212991	0.866721	0.011338	0.00228632	24190	27896	29230	17090	28775	30486	M272T409C01133;M272T409C21333	Negative
479	272.053	273.056	5964	407.752	2246			2030			0.0742066	0.0640911	0.237946	0.863685	0.00952722	0.00823594	1668	2441	2629	1598	2265	2227	M272T409C01133;M272T409C21333	Negative
479	272.053	274.058	6005	407.877	510.667			754.667			0.0169279	0.0228711	0.0175016	1.35109	0.0014068	0.00201724	409	525	598	448	891	925	M272T409C01133;M272T409C21333	Negative
479	272.053	275.062	6051	407.715	95.3333			3955			0.00313201	0.120602	0.000701053	38.5063	0.0012512	0.00649269	72	66	148	2467	4546	4852	M272T409C01133;M272T409C21333	Negative
479	272.053	276.066	6095	407.245	35.6667			270.667			0.00119411	0.00845215	0.00506751	7.07819	0.000204643	0.00102093	32	43	32	197	333	282	M272T409C01133;M272T409C21333	Negative
485	273.007	273.007	5950	363.622	1249	1298	0.367367	645.667	2048.67	0.396658	0.95428	0.312234	8.24e-05	0.327194	0.0326867	0.0167655	1613	693	1441	388	951	598	M273T364C04666	Negative
485	273.007	278.022	6181	363.168	49			1403			0.0457205	0.687766	8.24e-05	15.0428	0.0326867	0.0167655	40	63	44	867	1928	1414	M273T364C04666	Negative
486	273.036	273.036	5958	438.626	11504	14335	0.144811	1409	35634.7	0.257776	0.801495	0.039093	0.000458881	0.0487751	0.0325631	0.00517919	9383	12357	12772	924	1895	1408	M273T440C00673	Negative
486	273.036	275.043	6048	438.462	183			1905.33			0.0131388	0.0525136	0.0267921	3.99684	0.0041515	0.0132161	213	186	150	1114	1912	2690	M273T440C00673	Negative
486	273.036	280.06	6276	438.684	49			9365.67			0.00339871	0.261129	0.00644298	76.8318	0.000589831	0.0360377	39	64	44	6406	12619	9072	M273T440C00673	Negative
486	273.036	290.087	6686	439.62	2400			16875.3			0.168421	0.475116	0.000392266	2.821	0.0351425	0.0273517	2223	3029	1948	12096	18734	19796	M273T440C00673	Negative
486	273.036	291.092	6736	441.442	199			6079.33			0.0135473	0.172149	4.89e-05	12.7073	0.00596398	0.00910218	105	184	308	4578	6928	6732	M273T440C00673	Negative
487	273.064	273.064	5965	235.983	3288.67	4317.67	0.0163481	2208.33	4273.33	0.0760622	0.761864	0.511389	0.0380989	0.671234	0.0500046	0.106713	3069	3466	3331	2949	1829	1847	M273T235C04479	Negative
487	273.064	275.072	6059	233.21	246			507			0.0568006	0.119579	0.0117988	2.10525	0.0160414	0.0184701	221	188	329	457	535	529	M273T235C04479	Negative
487	273.064	277.078	6148	236.02	653			1320.33			0.151186	0.31276	0.048986	2.06871	0.0377005	0.0769064	824	499	636	1045	1402	1514	M273T235C04479	Negative
487	273.064	279.084	6240	234.784	130			237.667			0.030149	0.0562713	0.0743731	1.86644	0.0110174	0.0146935	184	106	100	196	290	227	M273T235C04479	Negative
495	274.99	274.99	6037	422.695	1731.67	2049	0.101439	156	1602.33	0.195724	0.843817	0.101978	8.19e-05	0.120853	0.0299335	0.0475923	1563	1983	1649	198	168	102	M275T424_2C00491	Negative
495	274.99	278	6178	423.124	51.3333			1376.33			0.0254152	0.853329	0.000869448	33.5755	0.00545968	0.0455156	57	44	53	1024	1686	1419	M275T424_2C00491	Negative
495	274.99	290.036	6680	422.034	266			70			0.130767	0.044693	0.0119189	0.341775	0.0258914	0.0188849	310	262	226	56	50	104	M275T424_2C00491	Negative
501	275.087	275.087	6060	454.916	7246.33	8908.67	0.0792636	1687.67	4522.67	0.21675	0.813058	0.378307	0.00237902	0.465289	0.0102697	0.0448109	6991	6773	7975	1420	1687	1956	M275T456C05282	Negative
501	275.087	276.09	6100	454.923	899.667			257			0.101021	0.0579208	0.00903022	0.573352	0.00122835	0.00766936	892	838	969	226	267	278	M275T456C05282	Negative
501	275.087	280.104	6283	455.933	29.3333			1403.67			0.00328621	0.307131	0.00385984	93.4606	0.00039443	0.0328091	32	24	32	956	1759	1496	M275T456C05282	Negative
501	275.087	281.107	6329	455.147	84.6667			174.333			0.00985287	0.0386374	0.0103131	3.92144	0.00828151	0.00607689	53	161	40	134	226	163	M275T456C05282	Negative
501	275.087	282.11	6371	454.832	69.6667			502.333			0.00783594	0.110684	8.94e-06	14.1252	0.00410658	0.00303051	109	40	60	365	581	561	M275T456C05282	Negative
501	275.087	284.117	6451	455.147	579			497.667			0.0649461	0.10732	0.0468776	1.65244	0.00745172	0.0190793	636	485	616	290	590	613	M275T456C05282	Negative
502	275.102	275.102	6063	206.479	5576.33	6914.67	0.461971	1170	3337.67	0.811225	0.79758	0.356768	0.000419402	0.447313	0.0302214	0.011871	8483	2958	5288	581	2217	712	M275T206_2C04732	Negative
502	275.102	276.105	6102	206.347	939			175			0.138968	0.0513714	0.000954167	0.369664	0.0128223	0.0101533	1268	550	999	96	351	78	M275T206_2C04732	Negative
502	275.102	280.119	6284	206.336	399.333			1992.67			0.0634524	0.59186	1.01e-05	9.32762	0.0185713	0.0118682	445	307	446	931	3890	1157	M275T206_2C04732	Negative
503	275.122	275.122	6066	443.68	2273.33	2306	0.177522	987.333	2099.67	0.345178	0.985968	0.463809	0.0167223	0.470409	0.00258625	0.118578	1955	2142	2723	583	1549	830	M275T444C00449	Negative
503	275.122	280.139	6286	443.733	32.6667			1112.33			0.0140318	0.536191	0.0167223	38.2126	0.00258625	0.118578	30	24	44	694	1095	1548	M275T444C00449	Negative
520	281.248	281.248	6334	42.5565	1238127	1.4553e+06	0.0675348	1.31213e+06	1.58442e+06	0.0683923	0.85055	0.827981	0.0438071	0.973465	0.00499359	0.010249	1153560	1226583	1334238	1228887	1288328	1419186	M281T43C00712;M281T43C08367	Negative
520	281.248	282.251	6373	41.927	195275			204514			0.134346	0.129083	0.125317	0.960825	0.00364588	0.000662392	187921	194350	203555	190544	204824	218175	M281T43C00712;M281T43C08367	Negative
520	281.248	295.294	6933	41.856	13186.3			17115.3			0.00910168	0.0108283	0.338616	1.1897	0.00123905	0.00233177	12795	14695	12069	14723	21251	15372	M281T43C00712;M281T43C08367	Negative
520	281.248	297.301	7030	41.8865	8650			39550.7			0.00596086	0.0250764	0.0341876	4.20684	0.000426551	0.00633333	8431	8996	8523	35244	50391	33017	M281T43C00712;M281T43C08367	Negative
520	281.248	300.319	7156	41.865	59.6667			11105.3			4.07e-05	0.00703101	0.00633697	172.713	6.58e-06	0.00096858	46	60	73	10305	12669	10342	M281T43C00712;M281T43C08367	Negative
530	283.264	283.264	6423	42.8905	4.56396e+06	5420428	0.207595	3.40954e+06	4.19067e+06	0.563451	0.841671	0.79533	0.279362	0.944941	0.00237882	0.054623	4801422	5381381	3509069	1820257	5823721	2584646	M283T43C01530	Negative
530	283.264	284.266	6460	42.877	775775			651640			0.143447	0.168224	0.386663	1.17272	0.00238086	0.0390773	815862	901049	610413	519158	916696	519066	M283T43C01530	Negative
530	283.264	285.269	6506	42.5455	80636.3			118381			0.0148698	0.0333713	0.158021	2.24423	0.000842546	0.0145452	79368	99324	63217	118081	129104	107957	M283T43C01530	Negative
530	283.264	300.319	7156	41.865	59.6667			11105.3			1.16e-05	0.00307547	0.0455629	264.147	5.07e-06	0.00117325	46	60	73	10305	12669	10342	M283T43C01530	Negative
544	289.032	289.032	6645	457.389	4113	5833	0.059455	2300.33	6191.33	0.097149	0.705463	0.37348	0.00276168	0.529412	0.00859151	0.0368407	3888	4252	4199	2338	2157	2406	M289T460C01112;M289T460C01101;M289T460C03291	Negative
544	289.032	295.05	6912	457.743	508.333			344.333			0.0871485	0.0568809	0.156295	0.65269	0.0107796	0.0247447	462	473	590	480	253	300	M289T460C01112;M289T460C01101;M289T460C03291	Negative
544	289.032	296.054	6955	459.872	242.333			1797.33			0.0414945	0.287507	0.0136146	6.9288	0.0031415	0.0507269	221	274	232	1287	1928	2177	M289T460C01112;M289T460C01101;M289T460C03291	Negative
544	289.032	305.08	7369	458.75	825.667			446.667			0.141325	0.0722571	0.00268374	0.511285	0.00703771	0.0122072	738	909	830	460	359	521	M289T460C01112;M289T460C01101;M289T460C03291	Negative
544	289.032	309.094	7546	458.552	59			448.333			0.00999308	0.0724333	0.00655751	7.24835	0.00514538	0.0126714	40	97	40	362	534	449	M289T460C01112;M289T460C01101;M289T460C03291	Negative
544	289.032	313.106	7726	458.552	84.6667			854.333			0.0145768	0.137441	0.00294333	9.42879	0.00184042	0.0125645	90	87	77	693	904	966	M289T460C01112;M289T460C01101;M289T460C03291	Negative
546	289.114	289.114	6662	461.428	1643	2081	0.0274833	436	82550.7	0.269255	0.788626	0.00556957	0.00222036	0.00706237	0.0642258	0.00176812	1469	1649	1811	416	523	369	M289T462C03406	Negative
546	289.114	290.117	6692	461.202	258			78006.3			0.124446	0.930179	0.000675796	7.47459	0.0422335	0.0828995	354	213	207	47694	89836	96489	M289T462C03406	Negative
546	289.114	291.119	6743	461.012	39.3333			1143.33			0.0189078	0.0188545	0.997691	0.997182	0.00344494	0.0281449	46	32	40	2935	259	236	M289T462C03406	Negative
546	289.114	292.124	6782	461.671	106			2036.33			0.0513321	0.0342159	0.648783	0.666558	0.0217057	0.0537524	137	124	57	5503	295	311	M289T462C03406	Negative
546	289.114	293.126	6826	461.842	34.6667			928.667			0.0166882	0.0111806	0.0491372	0.669971	0.00250364	0.000913637	40	32	32	606	1126	1054	M289T462C03406	Negative
552	290.966	290.966	6712	457.087	15662	17375	0.0785724	2944.33	15038.7	0.184823	0.901066	0.209319	0.00820271	0.232301	0.0113104	0.11252	14813	14943	17230	4076	2587	2170	M291T458C20440	Negative
552	290.966	291.97	6761	455.139	1055			257			0.0605734	0.0172907	0.00337564	0.285451	0.00598519	0.00191897	1078	886	1201	236	245	290	M291T458C20440	Negative
552	290.966	294.979	6899	457.233	87			753			0.00497324	0.0493514	0.0145737	9.92339	0.000777725	0.00953743	70	82	109	480	902	877	M291T458C20440	Negative
552	290.966	295.985	6945	455.512	291			10836.3			0.0168893	0.708067	0.00734267	41.924	0.00275104	0.103383	295	316	262	7166	11417	13926	M291T458C20440	Negative
552	290.966	297.986	7041	457.753	280			248			0.016498	0.0159718	0.932947	0.968107	0.00879875	0.00473173	422	272	146	152	215	377	M291T458C20440	Negative
573	296.08	296.08	6961	99.1475	7412	10305.7	0.283949	2042.33	14282.3	0.12099	0.715956	0.142983	0.000243658	0.19971	0.0289931	0.0103235	4863	8125	9248	1718	2186	2223	M296T98C00170	Negative
573	296.08	297.083	7012	99.792	1456			380.333			0.138578	0.0266089	0.025211	0.192013	0.0315869	0.00176915	822	2034	1512	318	412	411	M296T98C00170	Negative
573	296.08	300.093	7140	100.78	107.333			466.667			0.0110291	0.0329167	0.00251282	2.98453	0.00414042	0.0030125	100	143	79	452	481	467	M296T98C00170	Negative
573	296.08	301.097	7190	96.298	396.667			5702.33			0.039844	0.399213	2.71e-05	10.0194	0.00824509	0.0145278	338	375	477	5090	6528	5489	M296T98C00170	Negative
573	296.08	302.1	7239	100.003	154.667			3445			0.0150473	0.240772	4.77e-05	16.001	0.00177905	0.00541981	108	152	204	2942	3925	3468	M296T98C00170	Negative
573	296.08	303.103	7279	99.792	90			1445			0.00917121	0.101342	7.54e-06	11.0501	0.00232356	0.00332423	82	97	91	1278	1561	1496	M296T98C00170	Negative
573	296.08	304.107	7325	100.041	257.667			623.667			0.0252182	0.0437294	0.000406002	1.73404	0.00199191	0.00214436	186	267	320	571	706	594	M296T98C00170	Negative
573	296.08	309.129	7551	99.1975	431.333			177			0.0451555	0.0124341	0.0818874	0.275361	0.0174414	0.00158472	453	432	409	152	176	203	M296T98C00170	Negative
585	302.097	302.097	7238	400.405	8673.67	11701	0.126663	1806.67	5273.33	0.195271	0.743799	0.342423	0.000426477	0.46037	0.0444206	0.0467831	7711	9157	9153	1525	1554	2341	M302T401C05711	Negative
585	302.097	303.101	7278	400.433	1118			312			0.0959684	0.0590672	0.00131576	0.615486	0.00561544	0.00566389	1046	1089	1219	233	353	350	M302T401C05711	Negative
585	302.097	304.103	7324	400.326	633.333			1911			0.0500061	0.356928	0.00251961	7.13769	0.0570114	0.0541408	180	194	1526	1243	2156	2334	M302T401C05711	Negative
585	302.097	305.107	7372	400.326	1007			330.333			0.0856812	0.0663746	0.470007	0.774669	0.00804552	0.0376526	790	1095	1136	454	190	347	M302T401C05711	Negative
585	302.097	311.128	7649	400.326	136.667			428.333			0.012424	0.0815791	0.00404037	6.56624	0.0110558	0.0150408	256	54	100	324	529	432	M302T401C05711	Negative
585	302.097	312.129	7684	400.326	132.333			485			0.0121208	0.0936283	0.0104066	7.72458	0.00963959	0.0208661	227	130	40	415	599	441	M302T401C05711	Negative
589	303.082	303.082	7274	442.109	132047	156092	0.084005	38559	119063	0.260487	0.845599	0.32551	4.36e-05	0.384946	0.00640454	0.0156869	118180	138267	139694	27954	43318	44405	M303T443C12270	Negative
589	303.082	304.084	7323	441.833	16067.3			5225.67			0.103075	0.0444718	3.95e-05	0.431449	0.00317889	0.00374113	14918	16895	16389	4058	6149	5470	M303T443C12270	Negative
589	303.082	305.088	7370	442.385	2822.33			6715.33			0.0180712	0.0566959	1.81e-05	3.13737	0.00202768	0.00177729	2542	2614	3311	4893	7752	7501	M303T443C12270	Negative
589	303.082	306.091	7414	441.833	2453			2276			0.015903	0.0195163	0.215135	1.22721	0.00341341	0.00237609	2780	2417	2162	1844	2447	2537	M303T443C12270	Negative
589	303.082	307.095	7456	442.464	258.333			5414.33			0.00168308	0.0449833	0.00385169	26.7268	0.000505034	0.00485765	318	243	214	3438	6111	6694	M303T443C12270	Negative
589	303.082	308.097	7502	441.442	1923.67			18149			0.0123383	0.151911	0.00010927	12.3122	0.00138857	0.00447447	1797	1756	2218	12450	22133	19864	M303T443C12270	Negative
589	303.082	309.101	7548	441.952	225			7458			0.00143478	0.0626146	0.000846445	43.6405	0.000144266	0.00311975	182	257	236	5179	8436	8759	M303T443C12270	Negative
589	303.082	310.105	7589	442.464	52.6667			8102.67			0.000331865	0.0687133	0.00427344	207.052	0.000101948	0.00777246	31	58	69	6192	10180	7936	M303T443C12270	Negative
589	303.082	311.107	7645	441.833	40.3333			3499.33			0.000260888	0.0295298	0.00157885	113.189	4.46e-05	0.00202131	44	39	38	2568	4321	3609	M303T443C12270	Negative
589	303.082	312.111	7682	441.833	55.6667			5804.67			0.000366171	0.0479924	0.0041007	131.066	0.000172426	0.00531947	79	50	38	3553	6809	7052	M303T443C12270	Negative
589	303.082	313.115	7728	442.072	103			6022.67			0.000648815	0.0500218	0.00448413	77.0972	0.000298339	0.00580099	62	84	163	3932	7991	6145	M303T443C12270	Negative
589	303.082	314.118	7771	442.072	44			11836			0.000287234	0.0980399	0.0031045	341.325	9.55e-05	0.00945965	56	39	37	7505	15272	12731	M303T443C12270	Negative
597	305.043	305.043	7361	346.407	9771.33	11523.3	0.082431	3276	7351.67	0.209891	0.847741	0.451286	0.00467834	0.53234	0.00413563	0.0483656	8791	10274	10249	2958	3083	3787	M305T347C01726	Negative
597	305.043	308.052	7493	346.08	414			276.667			0.0355578	0.0374089	0.765879	1.05206	0.00890176	0.00402487	292	549	401	196	304	330	M305T347C01726	Negative
597	305.043	309.057	7539	346.08	239.667			499.667			0.0204513	0.0673565	0.00308857	3.2935	0.0088597	0.00534017	135	220	364	357	517	625	M305T347C01726	Negative
597	305.043	310.059	7582	346.358	119.333			2297.33			0.0104283	0.311055	0.000417919	29.8279	0.00168828	0.0119361	125	129	104	1734	2321	2837	M305T347C01726	Negative
597	305.043	311.061	7636	345.379	716.333			524.667			0.0630462	0.0693699	0.655222	1.1003	0.0166863	0.0154348	849	591	709	302	553	719	M305T347C01726	Negative
597	305.043	312.064	7677	346.669	262.667			477.333			0.0227749	0.063523	0.0193813	2.78917	0.00496201	0.0126119	235	337	216	286	526	620	M305T347C01726	Negative
603	306.075	306.075	7406	395.257	142925	158388	0.316684	10284.7	23537.7	0.397425	0.902757	0.435198	1.3e-05	0.482076	0.00238575	0.00695214	194775	118782	115219	11337	5663	13854	M306T396C00051	Negative
603	306.075	307.077	7450	395.151	14144			1430.33			0.0892236	0.0627315	0.0248467	0.703081	0.00238115	0.00840408	19407	11366	11659	1688	921	1682	M306T396C00051	Negative
603	306.075	310.087	7586	395.145	175.667			1608			0.00112753	0.0684115	0.00015717	60.6738	8.76e-05	0.00149614	222	155	150	1721	919	2184	M306T396C00051	Negative
603	306.075	311.091	7640	395.251	870.333			7933.67			0.00517429	0.335446	0.000314832	64.8293	0.00153763	0.0113374	1496	603	512	8417	4403	10981	M306T396C00051	Negative
603	306.075	312.093	7680	395.146	132.333			1090.67			0.000784565	0.0463565	0.00318244	59.0856	0.000409218	0.004603	227	130	40	1330	594	1348	M306T396C00051	Negative
603	306.075	313.097	7723	395.145	140.333			1190.33			0.000933306	0.0518567	0.00291883	55.5624	0.000314959	0.00485694	144	168	109	1315	757	1499	M306T396C00051	Negative
606	307.029	307.029	7445	459.327	10515.7	12174.3	0.0393707	696	11580.7	0.292825	0.863795	0.0660055	0.000486532	0.0764134	0.00150932	0.0309145	10774	10714	10059	777	728	583	M307T460C00365	Negative
606	307.029	308.033	7486	459.455	965			131			0.0791859	0.0121698	5.2e-05	0.153687	0.00452484	0.00441689	1054	957	884	132	123	138	M307T460C00365	Negative
606	307.029	309.034	7534	459.41	232.333			164.333			0.0191073	0.015021	0.279124	0.786138	0.00124788	0.0048462	221	243	233	154	200	139	M307T460C00365	Negative
606	307.029	311.042	7631	459.551	113.667			575.667			0.00936586	0.0481354	0.0134553	5.13945	0.0012947	0.00834292	100	118	123	299	759	669	M307T460C00365	Negative
606	307.029	312.046	7671	459.202	98.3333			8237			0.00806222	0.700994	0.00195428	86.948	0.00271872	0.0537398	74	138	83	4917	10220	9574	M307T460C00365	Negative
606	307.029	313.049	7718	459.377	209.333			598.333			0.0171942	0.0572997	0.139214	3.33251	0.00119024	0.0290734	229	198	201	693	489	613	M307T460C00365	Negative
606	307.029	314.052	7762	459.551	40			1178.33			0.00328908	0.100375	0.01249	30.5176	0.000132406	0.0189737	40	40	40	699	1205	1631	M307T460C00365	Negative
623	313.042	313.042	7716	432.934	4435.33	5497.33	0.164791	259	4719.67	0.186667	0.809292	0.0570862	0.000162575	0.0705384	0.0426326	0.0196251	3704	4962	4640	286	200	291	M313T433C04376	Negative
623	313.042	314.047	7760	432.316	535.333			640.333			0.0972455	0.127991	0.482572	1.31617	0.0063227	0.0622138	424	619	563	209	832	880	M313T433C04376	Negative
623	313.042	318.058	7918	432.924	31.6667			1496			0.00577155	0.314446	0.00429672	54.4821	0.000500456	0.0351849	26	37	32	1082	1867	1539	M313T433C04376	Negative
623	313.042	319.061	7964	432.699	191.667			1910			0.0332079	0.399789	0.000370145	12.039	0.0366255	0.041872	87	32	456	1310	2156	2264	M313T433C04376	Negative
623	313.042	321.068	8034	432.693	303.333			414.333			0.054483	0.100687	0.52142	1.84805	0.0114177	0.103662	215	282	413	816	204	223	M313T433C04376	Negative
638	316.114	316.114	7851	371.017	9682.33	11657	0.134489	2700.33	7608.67	0.585775	0.830338	0.404255	0.027271	0.486856	0.0115994	0.126434	8145	10287	10615	2354	2449	3298	M316T372C04540	Negative
638	316.114	317.118	7892	370.543	1120.33			2389.67			0.0957397	0.216929	0.48772	2.26582	0.00664241	0.248813	895	1295	1171	327	414	6428	M316T372C04540	Negative
638	316.114	319.124	7970	370.818	854.333			2518.67			0.0739223	0.378816	0.04925	5.12452	0.00926511	0.122719	807	953	803	2158	2374	3024	M316T372C04540	Negative
644	318.074	318.074	7920	388.084	1198	2017	0.158993	4689	45251.7	0.0844638	0.591558	0.0998761	0.000950194	0.168836	0.0619604	0.0720655	1371	908	1315	6351	689	7027	M318T389C14180	Negative
644	318.074	323.093	8118	390.654	520.667			5762			0.255813	0.126576	0.341959	0.4948	0.0647915	0.18044	394	431	737	15294	1075	917	M318T389C14180	Negative
644	318.074	324.093	8156	389.4	298.333			34800.7			0.152629	0.773548	0.0358729	5.06816	0.0446457	0.222562	308	333	254	24024	39474	40904	M318T389C14180	Negative
650	320.061	320.061	7997	476.466	341185	385379	0.139406	81321	341278	0.260163	0.885508	0.242899	0.000436566	0.274305	0.00587857	0.0290314	289800	381167	352588	66103	94958	82902	M320T477C03495	Negative
650	320.061	321.063	8033	476.248	33382.7			8359.67			0.0865439	0.0249089	0.00043599	0.287818	0.00509439	0.00240785	28693	39424	32031	6618	9288	9173	M320T477C03495	Negative
650	320.061	322.066	8072	476.466	8364.67			10243.3			0.0215493	0.0298209	0.00736433	1.38385	0.00209769	0.0013326	6628	10386	8080	6821	12173	11736	M320T477C03495	Negative
650	320.061	323.069	8114	476.192	906.667			2238			0.00237611	0.00666981	0.0056076	2.80702	0.000255146	0.000753196	872	944	904	1761	2376	2577	M320T477C03495	Negative
650	320.061	324.073	8149	476.881	168.333			10176.3			0.000436892	0.029331	0.00310483	67.1357	0.000100481	0.00280941	130	157	218	6271	12729	11529	M320T477C03495	Negative
650	320.061	325.076	8188	476.671	121.667			13012.3			0.00031013	0.0379828	0.000613983	122.474	9.79e-05	0.0016495	70	133	162	8826	15152	15059	M320T477C03495	Negative
650	320.061	326.08	8223	476.881	273.333			26950.3			0.000719462	0.07851	0.000529242	109.123	0.000130326	0.00313176	265	247	308	18049	32047	30755	M320T477C03495	Negative
650	320.061	327.083	8269	476.881	373.667			31114.7			0.000992167	0.0903242	0.000883371	91.0373	0.000731075	0.00509863	319	117	685	20282	37580	35482	M320T477C03495	Negative
650	320.061	328.087	8309	476.881	134			19404.3			0.000338219	0.0562874	0.00166409	166.423	0.000109981	0.00397206	80	199	123	12514	23015	22684	M320T477C03495	Negative
650	320.061	329.09	8352	476.671	189.333			26943.7			0.00050012	0.0794399	0.000517593	158.842	0.000107543	0.00313301	204	196	168	19785	30925	30121	M320T477C03495	Negative
650	320.061	330.093	8385	476.881	120.333			37857			0.000314785	0.110085	0.00068653	349.715	3.9e-05	0.00498592	109	117	135	25048	45714	42809	M320T477C03495	Negative
650	320.061	331.097	8429	476.881	85.6667			69695			0.000223099	0.201997	0.00133957	905.414	7.51e-05	0.0128061	86	117	54	44997	85885	78203	M320T477C03495	Negative
650	320.061	332.098	8461	476.221	32.6667			1676.33			8.39e-05	0.00491628	0.00106306	58.6199	9.67e-06	0.000274824	24	40	34	1175	1889	1965	M320T477C03495	Negative
650	320.061	333.1	8501	476.881	41.3333			2286.33			0.000104309	0.00682743	0.00882126	65.4538	3.27e-05	0.00110387	24	60	40	1805	2255	2799	M320T477C03495	Negative
654	321.048	321.048	8032	400.635	1357.33	1474.33	0.0781938	224.333	522.667	0.214049	0.919814	0.43722	0.000470324	0.475336	0.0503606	0.0587439	1265	1531	1276	197	229	247	M321T401C00364	Negative
654	321.048	330.076	8381	400.345	117			298.333			0.080186	0.56278	0.000470324	7.01843	0.0503606	0.0587439	200	63	88	197	368	330	M321T401C00364	Negative
655	321.085	321.085	8038	413.048	6285.67	8337	0.0230561	4028.33	11497	0.0630009	0.753669	0.350416	2.2e-05	0.464947	0.0222651	0.0202233	5990	6618	6249	4089	4326	3670	M321T414C05403	Negative
655	321.085	322.088	8074	413.048	812			691.333			0.0973053	0.0601875	0.0207837	0.618543	0.013231	0.0083047	707	787	942	761	730	583	M321T414C05403	Negative
655	321.085	323.087	8117	413.048	380.333			996			0.0456528	0.0861106	0.0328743	1.88621	0.00359249	0.0143137	383	353	405	940	1244	804	M321T414C05403	Negative
655	321.085	324.094	8154	412.254	76.6667			388.333			0.00924584	0.033925	0.00286872	3.66921	0.0041774	0.00487495	111	74	45	435	371	359	M321T414C05403	Negative
655	321.085	325.099	8189	412.904	145			797.333			0.0174377	0.0694637	0.00111683	3.98354	0.00314039	0.00627044	171	135	129	725	814	853	M321T414C05403	Negative
655	321.085	326.101	8226	412.904	107.667			3661.33			0.0129379	0.31884	0.00141913	24.6439	0.00194115	0.020809	116	91	116	3383	3788	3813	M321T414C05403	Negative
655	321.085	327.104	8270	413.356	97.6667			437.333			0.0117988	0.0378118	0.0101354	3.20473	0.00553049	0.00744632	143	56	94	325	539	448	M321T414C05403	Negative
655	321.085	328.108	8310	412.904	432			497			0.0519525	0.0432453	0.30693	0.832402	0.00880201	0.00940459	502	381	413	380	520	591	M321T414C05403	Negative
658	322.043	322.043	8070	448.759	1577	1613	0.127879	385.667	1023.33	0.3786	0.976924	0.388231	0.00404757	0.397402	0.00897428	0.0691189	1681	1330	1720	254	518	385	M322T450C00055	Negative
658	322.043	330.07	8380	448.678	36			637.667			0.0230762	0.611769	0.00404757	26.5108	0.00897428	0.0691189	30	46	32	322	734	857	M322T450C00055	Negative
662	323.026	323.026	8109	431.079	10354.3	20026	0.151595	1295.33	32087.3	0.242535	0.518205	0.0416689	8.82e-05	0.0804102	0.019452	0.00818668	9578	9548	11937	1208	1390	1288	M323T432C00105	Negative
662	323.026	324.029	8145	431.665	1052.67			163			0.0531775	0.0052427	0.00421243	0.0985888	0.00612659	0.00118006	1010	1066	1082	156	187	146	M323T432C00105	Negative
662	323.026	328.043	8303	431.605	197.333			1528			0.0099101	0.0469216	0.00532626	4.73473	0.00239792	0.00657433	219	143	230	953	1844	1787	M323T432C00105	Negative
662	323.026	331.053	8421	431.614	73.3333			4600.33			0.00383627	0.142329	0.00241201	37.1009	0.0026904	0.0136997	123	42	55	3090	5443	5268	M323T432C00105	Negative
662	323.026	332.055	8452	431.704	31			305			0.00157851	0.00934468	0.00568566	5.91994	0.000302007	0.00121913	32	32	29	203	420	292	M323T432C00105	Negative
662	323.026	334.059	8533	430.979	6019			1665.67			0.29663	0.0540313	0.00406174	0.18215	0.0395054	0.0150557	4624	5476	7957	1688	1861	1448	M323T432C00105	Negative
662	323.026	335.062	8572	431.305	1384			1011.33			0.0692174	0.0319912	0.0229975	0.462184	0.0118467	0.00395724	1059	1559	1534	859	1223	952	M323T432C00105	Negative
662	323.026	336.066	8617	430.493	140			19988.3			0.00695568	0.621018	0.000121892	89.2821	0.000452973	0.0118672	123	123	174	14409	24665	20891	M323T432C00105	Negative
662	323.026	337.069	8669	430.925	774.333			1530.33			0.0404897	0.047452	0.577657	1.17195	0.0180533	0.00487501	950	906	467	1132	2038	1421	M323T432C00105	Negative
670	326.107	326.107	8227	259.704	1118	1439	0.260442	143	1396.33	0.0368133	0.767187	0.100705	0.000503081	0.131266	0.0561954	0.0790935	715	1236	1403	267	40	122	M326T260C00330	Negative
670	326.107	335.136	8586	259.604	94			1041.33			0.070751	0.747663	0.00232695	10.5675	0.0317414	0.0864531	109	84	89	941	1107	1076	M326T260C00330	Negative
670	326.107	343.171	8925	260.934	227			212			0.162062	0.151631	0.569212	0.935634	0.0263039	0.0079769	191	256	234	227	191	218	M326T260C00330	Negative
690	333.051	333.051	8488	390.737	5712.33	8802.33	0.0595306	2480.67	37085	0.132621	0.647812	0.0664876	0.000922988	0.102634	0.0335634	0.00456904	5043	6221	5873	1928	2681	2833	M333T391C00455	Negative
690	333.051	339.065	8752	390.737	1508.67			5558.33			0.172211	0.149375	0.333817	0.867398	0.0313641	0.00575042	1710	1540	1276	4500	5910	6265	M333T391C00455	Negative
690	333.051	342.076	8874	390.127	391.333			15334.7			0.0449522	0.418226	0.00438202	9.3038	0.0145157	0.0537109	439	263	472	15113	15270	15621	M333T391C00455	Negative
690	333.051	345.085	8997	390.075	1069.67			5636			0.121137	0.150983	0.0384776	1.24638	0.00969686	0.0131792	920	1217	1072	4310	6379	6219	M333T391C00455	Negative
690	333.051	346.09	9033	390.656	120.333			8075.33			0.0138878	0.214929	0.00689152	15.4761	0.0057087	0.0319495	168	87	106	5625	8879	9722	M333T391C00455	Negative
703	337.053	337.053	8665	425.284	27543.3	31302	0.167408	662.333	4099	0.382175	0.878592	0.14514	0.00742721	0.165196	0.0135416	0.114849	31529	29088	22013	385	181	1421	M337T426C04677	Negative
703	337.053	338.055	8710	425.366	3343.67			669.667			0.107577	0.153388	0.260807	1.42584	0.00738324	0.0513244	3719	3353	2959	1014	242	753	M337T426C04677	Negative
703	337.053	341.064	8834	425.279	242.333			559			0.00840172	0.150444	0.0450782	17.9063	0.00667286	0.0552308	211	109	407	605	491	581	M337T426C04677	Negative
703	337.053	342.069	8872	425.074	49			1808.33			0.00157909	0.451553	0.00487726	285.959	0.000463545	0.0546437	40	67	40	2291	1137	1997	M337T426C04677	Negative
703	337.053	344.076	8954	425.354	123.667			399.667			0.00385024	0.0994751	0.0228447	25.8361	0.00125201	0.0255996	189	102	80	591	244	364	M337T426C04677	Negative
704	337.06	337.06	8668	390.702	60609.3	127276	0.0186199	3774.67	86428.7	0.21807	0.4761	0.0449325	2.28e-06	0.0943762	0.0130398	0.0107932	62087	62033	57708	3408	4555	3361	M337T391C04454	Negative
704	337.06	338.058	8712	388.619	8404			3684			0.0660144	0.0361954	0.462685	0.548296	0.00615579	0.0572709	8282	9282	7648	280	183	10589	M337T391C04454	Negative
704	337.06	339.065	8752	390.737	1508.67			5558.33			0.0118351	0.0648255	0.000492681	5.47741	0.00150501	0.00384971	1710	1540	1276	4500	5910	6265	M337T391C04454	Negative
704	337.06	342.076	8874	390.127	391.333			15334.7			0.00307692	0.183223	0.016184	59.5476	0.00089624	0.0402319	439	263	472	15113	15270	15621	M337T391C04454	Negative
704	337.06	343.075	8914	390.667	47451.3			5187.67			0.372954	0.0596369	0.00073788	0.159904	0.018234	0.0037953	48033	45308	49013	3836	5105	6622	M337T391C04454	Negative
704	337.06	344.079	8958	390.661	7058			8046			0.0554413	0.0919142	0.0138468	1.65787	0.00160902	0.00821074	7414	6870	6890	5473	8484	10181	M337T391C04454	Negative
704	337.06	345.085	8997	390.075	1069.67			5636			0.00841373	0.0654656	0.00214792	7.78082	0.00124372	0.00556448	920	1217	1072	4310	6379	6219	M337T391C04454	Negative
704	337.06	346.09	9033	390.656	120.333			8075.33			0.000942626	0.0926709	0.00198609	98.3114	0.000316574	0.00715261	168	87	106	5625	8879	9722	M337T391C04454	Negative
704	337.06	348.09	9088	390.072	71			6311.33			0.000556798	0.0734231	0.0011054	131.867	8.76e-05	0.00420872	85	67	61	4966	6863	7105	M337T391C04454	Negative
704	337.06	349.093	9112	390.017	358.333			5565.67			0.00282698	0.0637956	0.00372184	22.5667	0.00102466	0.00698395	275	300	500	3771	6354	6572	M337T391C04454	Negative
704	337.06	350.096	9141	390.017	55.6667			4612			0.000438289	0.0536545	0.00126334	122.418	0.000131532	0.00330462	55	40	72	3621	5045	5170	M337T391C04454	Negative
704	337.06	351.099	9179	390.072	119			2548			0.000931651	0.0293535	0.00420451	31.507	0.000363672	0.00334133	138	154	65	1790	2973	2881	M337T391C04454	Negative
704	337.06	353.107	9265	390.017	34.3333			3705.67			0.000269869	0.0434131	0.00568056	160.867	3.95e-05	0.00565714	31	40	32	3016	4272	3829	M337T391C04454	Negative
704	337.06	354.109	9302	390.016	25.3333			8389.33			0.00019826	0.0974961	0.00163029	491.759	6.44e-05	0.00681564	33	27	16	6491	9319	9358	M337T391C04454	Negative
706	337.309	337.309	8687	39.82	21276.7	37478.7	0.236122	7905.33	23746.3	0.138242	0.568908	0.334087	0.000846099	0.587243	0.0331376	0.0299697	17051	19912	26867	6889	8831	7996	M337T40C08316	Negative
706	337.309	338.312	8729	39.786	5592.33			2049.67			0.150159	0.0865121	0.0379349	0.576136	0.0240511	0.00591646	4860	4617	7300	1804	2322	2023	M337T40C08316	Negative
706	337.309	339.323	8772	39.822	5823.33			4417			0.157696	0.184677	0.229779	1.17109	0.0267288	0.0178967	5309	4943	7218	4133	5528	3590	M337T40C08316	Negative
706	337.309	341.323	8852	39.816	323.667			4562			0.00901995	0.19218	4.2e-05	21.3062	0.00252887	0.0058619	317	367	287	4368	5260	4058	M337T40C08316	Negative
706	337.309	342.325	8890	40.1165	4243.33			946.667			0.108513	0.0402107	0.28019	0.370562	0.0807179	0.00455266	1007	7302	4421	870	992	978	M337T40C08316	Negative
706	337.309	343.331	8933	40.417	219.333			1168.33			0.0057034	0.0495472	0.000213948	8.6873	0.00238176	0.00376533	100	308	250	1130	1245	1130	M337T40C08316	Negative
706	337.309	357.375	9439	40.1305	0			1383.33			0	0.0581508	0	Inf	0	0.00897051	0	0	0	1467	1624	1059	M337T40C08316	Negative
706	337.309	359.382	9527	39.816	0			1314			0	0.0546346	0	Inf	0	0.0126371	0	0	0	1341	1731	870	M337T40C08316	Negative
707	338.046	338.046	8708	486.65	3357.33	4134.67	0.0700161	1601.33	3197	0.31514	0.813464	0.50217	0.000737437	0.617323	0.0416597	0.0305349	3342	3215	3515	1052	1695	2057	M338T487C17267	Negative
707	338.046	339.049	8750	486.153	656			289.333			0.157209	0.0968929	0.0953463	0.61633	0.0361531	0.0311822	450	701	817	267	331	270	M338T487C17267	Negative
707	338.046	343.062	8909	487.33	121.333			1306.33			0.0293269	0.400937	0.00333859	13.6713	0.0088123	0.0432085	87	160	117	727	1600	1592	M338T487C17267	Negative
710	338.986	338.986	8743	493.721	35979.3	40712	0.270972	5308.67	22925.3	0.361699	0.881632	0.257825	0.0093634	0.292441	0.0123221	0.109163	28626	31607	47705	5132	5845	4949	M339T494C00354	Negative
710	338.986	339.989	8786	494.811	2588.33			459.667			0.0638269	0.0240955	0.0508008	0.377513	0.00293204	0.0167767	2055	2412	3298	582	467	330	M339T494C00354	Negative
710	338.986	340.991	8821	493.412	987			241.667			0.0242363	0.0121638	0.0861122	0.501883	0.00132009	0.00678705	757	920	1284	265	275	185	M339T494C00354	Negative
710	338.986	342.992	8903	492.75	124.667			292.667			0.00350524	0.0128788	0.0410879	3.67415	0.0034898	0.000468513	247	69	58	181	333	364	M339T494C00354	Negative
710	338.986	344.003	8944	495.461	49.6667			1329.67			0.00125443	0.0557243	0.0107779	44.4219	0.000283051	0.00989709	52	40	57	616	1469	1904	M339T494C00354	Negative
710	338.986	345.006	8985	494.811	148			14253.7			0.00384238	0.592546	0.013796	154.213	0.00193653	0.121101	200	96	148	6150	16672	19939	M339T494C00354	Negative
710	338.986	347.01	9055	494.811	54			432.667			0.0013539	0.0179871	0.0159673	13.2854	0.00020018	0.00371063	52	46	64	188	493	617	M339T494C00354	Negative
710	338.986	351.032	9172	492.049	444.667			305			0.0115744	0.0138803	0.488699	1.19923	0.00370525	0.00371061	490	440	404	232	258	425	M339T494C00354	Negative
710	338.986	357.051	9418	491.651	336.333			301.667			0.00877431	0.012899	0.189669	1.47009	0.00374141	0.00108317	428	266	315	158	345	402	M339T494C00354	Negative
711	338.986	338.986	8742	567.923	1990.33	2078.67	0.24941	642.667	1211.33	0.0737751	0.955158	0.529281	0.00630703	0.554129	0.0159302	0.0687511	1943	2540	1488	744	658	526	M339T567C00354	Negative
711	338.986	345.006	8988	568.51	88.3333			568.667			0.0448416	0.470719	0.00630703	10.4974	0.0159302	0.0687511	111	69	85	570	493	643	M339T567C00354	Negative
723	346.052	346.052	9028	419.26	11964	13545	0.0829636	2560	6862	0.371803	0.88246	0.378107	6.75e-06	0.428469	0.0192492	0.0206013	11035	13340	11517	1592	2916	3172	M346T420C00020;M346T420C00362	Negative
723	346.052	347.055	9058	419.534	1517			408			0.112825	0.0662027	0.106596	0.586773	0.0193204	0.0312783	1467	1356	1728	400	307	517	M346T420C00020;M346T420C00362	Negative
723	346.052	350.066	9139	419.045	32			424.333			0.00236116	0.0563169	0.0574741	23.8514	0.000572467	0.0234448	24	32	40	117	564	592	M346T420C00020;M346T420C00362	Negative
723	346.052	352.073	9212	419.045	32			3469.67			0.00235334	0.499374	0.000886897	212.198	0.000483061	0.0257017	32	40	24	1868	4001	4540	M346T420C00020;M346T420C00362	Negative
749	354.059	354.059	9298	450.039	49925	59426.3	0.31114	12256.7	31456	0.0554676	0.838349	0.390335	0.000876203	0.4656	0.00963196	0.0331216	31564	59704	58507	12771	12709	11290	M354T451C16698	Negative
749	354.059	355.061	9335	449.873	6185.67			1757.33			0.105834	0.0557914	0.0041658	0.527159	0.00876656	0.0037591	4409	7319	6829	1684	1976	1612	M354T451C16698	Negative
749	354.059	356.065	9379	450.248	2466.33			2483.33			0.0410894	0.0787561	0.011456	1.9167	0.00208608	0.00818827	1480	3055	2864	2078	2726	2646	M354T451C16698	Negative
749	354.059	357.067	9420	449.935	358.667			1013.33			0.00600545	0.0322857	0.00353501	5.37606	0.000618842	0.00311663	224	475	377	963	974	1103	M354T451C16698	Negative
749	354.059	358.071	9463	450.143	187			1757.67			0.00328097	0.056111	0.004881	17.1019	0.000681795	0.00665386	154	219	188	1801	1615	1857	M354T451C16698	Negative
749	354.059	359.075	9507	450.039	227			9804.33			0.00412704	0.310898	0.00252722	75.332	0.00150419	0.0271075	223	245	213	8361	10908	10144	M354T451C16698	Negative
749	354.059	360.077	9551	450.143	42			1050.67			0.000692466	0.0334549	0.000561107	48.3127	0.000265939	0.00156725	24	70	32	1052	1071	1029	M354T451C16698	Negative
749	354.059	361.081	9595	450.143	34.6667			1332.67			0.000621845	0.0423679	0.00216835	68.1325	0.000195018	0.00342008	32	40	32	1193	1365	1440	M354T451C16698	Negative
778	364.121	364.121	9706	264.839	1561	2791	0.0689221	1594.33	4396.67	0.0585839	0.560494	0.365938	0.0706049	0.652886	0.0724922	0.108851	1645	1693	1345	2045	1309	1429	M364T265C00611;M364T265C20887;M364T265C06372	Negative
778	364.121	365.122	9745	265.384	285.333			263.667			0.102155	0.0595526	0.0438438	0.582964	0.00458416	0.0174306	255	305	296	247	184	360	M364T265C00611;M364T265C20887;M364T265C06372	Negative
778	364.121	380.173	10317	266.113	643.667			275.333			0.229084	0.0621821	0.101886	0.271438	0.104905	0.0276755	342	648	941	142	390	294	M364T265C00611;M364T265C20887;M364T265C06372	Negative
778	364.121	381.176	10350	266.702	301			2263.33			0.108268	0.512327	0.00648151	4.73203	0.0371614	0.0846593	368	347	188	1726	2476	2588	M364T265C00611;M364T265C20887;M364T265C06372	Negative
831	378.094	378.094	10237	387.848	2060.33	2156.33	0.726226	296	634	0.150926	0.949086	0.458667	0.0214393	0.483272	0.0209912	0.132938	3784	1474	923	170	337	381	M378T387C03451	Negative
831	378.094	386.121	10560	386.287	96			338			0.0509144	0.541333	0.0214393	10.6322	0.0209912	0.132938	154	59	75	384	271	359	M378T387C03451	Negative
844	383.111	383.111	10432	370.303	3914	5295.67	0.124365	832	4423	0.0858848	0.740961	0.186988	0.00052961	0.252359	0.0225122	0.0483658	3517	4253	3972	1107	771	618	M383T371C00021	Negative
844	383.111	384.114	10472	370.228	788.667			204.667			0.147324	0.0467479	0.00431963	0.317314	0.0208734	0.012191	567	946	853	244	154	216	M383T371C00021	Negative
844	383.111	388.127	10629	370.168	405.333			1655			0.0759984	0.373911	0.00220969	4.91998	0.0102504	0.0335927	335	517	364	1548	1915	1502	M383T371C00021	Negative
844	383.111	389.13	10665	369.528	40			1039			0.00763422	0.236124	0.00435329	30.9297	0.000977657	0.0263296	40	40	40	964	1100	1053	M383T371C00021	Negative
844	383.111	390.135	10689	369.947	92.3333			489.333			0.0175942	0.110367	0.00113626	6.27293	0.0036692	0.00934488	97	106	74	471	570	427	M383T371C00021	Negative
844	383.111	391.136	10737	369.663	55.3333			203			0.0104885	0.0458621	0.00037127	4.37261	0.00262546	0.0037971	45	49	72	229	203	177	M383T371C00021	Negative
858	388.063	388.063	10624	437.109	3591.33	4072	0.219716	1756.67	3746.33	0.140895	0.879812	0.463349	0.00189789	0.526645	0.0387418	0.066315	2827	4552	3395	2267	1305	1698	M388T438C00575	Negative
858	388.063	389.064	10662	436.154	466.667			227.333			0.116398	0.0633141	0.148167	0.543943	0.0410653	0.0283749	335	409	656	176	303	203	M388T438C00575	Negative
858	388.063	391.071	10731	436.794	14			1361.33			0.00379012	0.362823	0.00143349	95.7286	0.00410812	0.026297	26	16	0	1471	1099	1514	M388T438C00575	Negative
858	388.063	399.098	11001	436.353	0			401			0	0.110514	0	Inf	0	0.038043	0	0	0	300	467	436	M388T438C00575	Negative
890	402.007	402.007	11097	473.587	10907.3	19789.7	0.0322496	2487	15038.7	0.20868	0.551781	0.168772	8.1e-05	0.305868	0.0294516	0.02501	11169	10694	10859	2249	2515	2697	M402T474C00112	Negative
890	402.007	404.022	11166	476.205	2812.33			744.333			0.141825	0.0525773	0.0200131	0.370719	0.0316566	0.0222896	2293	3568	2576	892	713	628	M402T474C00112	Negative
890	402.007	405.024	11209	475.895	545			178.667			0.0274239	0.0117341	0.0541768	0.42788	0.00690954	0.00135547	388	684	563	120	222	194	M402T474C00112	Negative
890	402.007	406.027	11235	475.991	198.333			174			0.00999342	0.0120687	0.482106	1.20767	0.0029241	0.00358369	173	153	269	185	168	169	M402T474C00112	Negative
890	402.007	407.024	11273	474.011	47			1589.67			0.00236812	0.104722	0.00360088	44.2215	0.00051248	0.0107601	40	41	60	1103	1693	1973	M402T474C00112	Negative
890	402.007	409.032	11347	474.011	110.667			1391			0.0056479	0.0923385	2.41e-06	16.3492	0.00270529	0.00263889	167	77	88	1039	1605	1529	M402T474C00112	Negative
890	402.007	410.034	11389	473.532	140.333			4130			0.00705781	0.271213	0.00355372	38.4274	0.00298742	0.0285008	112	97	212	2774	4554	5062	M402T474C00112	Negative
890	402.007	425.077	11853	472.923	4040			1615.33			0.203727	0.109048	0.011088	0.535264	0.0262111	0.0141072	3538	3842	4740	1399	1854	1593	M402T474C00112	Negative
890	402.007	426.08	11883	472.415	753.667			316.667			0.0382835	0.0206264	0.0737648	0.538779	0.00980357	0.00770379	944	629	688	194	496	260	M402T474C00112	Negative
890	402.007	428.087	11960	472.421	85.3333			259.333			0.00432492	0.0173885	0.0011768	4.02053	0.00102361	0.00177303	99	64	93	212	307	259	M402T474C00112	Negative
890	402.007	429.088	11999	472.527	80.6667			357			0.00409067	0.0233518	0.0747969	5.70856	0.00144757	0.00988879	87	105	50	229	580	262	M402T474C00112	Negative
890	402.007	430.093	12028	473.331	34.3333			1562			0.00173427	0.100568	0.0195111	57.9885	0.000138141	0.0242697	33	32	38	836	1832	2018	M402T474C00112	Negative
890	402.007	431.096	12064	472.091	34.6667			233.667			0.00174297	0.0155924	0.00416727	8.94591	0.000419551	0.0018406	24	40	40	183	289	229	M402T474C00112	Negative
891	402.991	402.991	11127	464.346	39705	44838	0.0973305	4724.67	33425.3	0.230014	0.885187	0.145653	0.000334667	0.164544	0.00537595	0.0286633	39122	35932	44061	4361	5132	4681	M403T465C00015	Negative
891	402.991	403.994	11163	464.508	4239			575			0.0947922	0.0181272	0.000122708	0.191231	0.00434003	0.00611516	4114	4074	4529	614	602	509	M403T465C00015	Negative
891	402.991	407.004	11271	464.032	60.6667			473.667			0.00133636	0.0140983	1.09e-05	10.5498	0.000310179	0.000473179	66	40	76	333	535	553	M403T465C00015	Negative
891	402.991	409.012	11344	464.121	124.333			2682.67			0.00280154	0.0804931	0.000991712	28.7317	0.00109756	0.00520616	76	160	137	2011	3167	2870	M403T465C00015	Negative
891	402.991	410.015	11385	464.121	94.3333			5437.33			0.00208296	0.160112	0.00362537	76.8672	0.000860478	0.016694	130	50	103	3461	6299	6552	M403T465C00015	Negative
891	402.991	411.018	11429	464.032	201			17844.7			0.00457898	0.532415	0.000236297	116.274	0.00148964	0.014975	220	238	145	12837	19592	21105	M403T465C00015	Negative
891	402.991	412.022	11457	464.121	118			1125.67			0.00264181	0.0326537	0.0162096	12.3604	0.000226253	0.00671824	126	109	119	615	1314	1448	M403T465C00015	Negative
891	402.991	413.022	11499	464.077	295.667			561.667			0.00657875	0.016448	0.0171502	2.50018	0.000258271	0.00233236	294	257	336	338	667	680	M403T465C00015	Negative
892	402.991	402.991	11128	484.176	14873.3	17381.7	0.0632761	1759.33	12358.3	0.347555	0.855886	0.152334	0.00126348	0.177984	0.00477017	0.0456649	15298	13879	15443	1498	2114	1666	M403T485C00015	Negative
892	402.991	403.994	11164	484.173	1683.67			271.333			0.0966933	0.0233945	0.000128428	0.241945	0.00500041	0.00627041	1719	1486	1846	226	281	307	M403T485C00015	Negative
892	402.991	404.995	11206	483.503	504.667			100			0.0290403	0.00901935	0.00405352	0.31058	0.00227199	0.00401363	562	468	484	101	103	96	M403T485C00015	Negative
892	402.991	407.006	11272	484.091	80			166.667			0.00454937	0.0139308	0.0185144	3.06215	0.00286335	0.00310034	141	47	52	119	155	226	M403T485C00015	Negative
892	402.991	409.012	11345	485.307	61.6667			930.667			0.00355094	0.0751563	0.00253377	21.1652	0.00124513	0.00705934	40	60	85	552	1232	1008	M403T485C00015	Negative
892	402.991	410.015	11386	484.211	39.6667			2000.33			0.00229503	0.159521	0.00157813	69.5072	0.000421156	0.0109063	33	43	43	1095	2534	2372	M403T485C00015	Negative
892	402.991	411.019	11430	484.211	39.6667			6378			0.00228091	0.503339	0.00423196	220.675	0.000206798	0.05664	45	36	38	3252	7814	8068	M403T485C00015	Negative
892	402.991	412.022	11458	483.97	31.3333			423.333			0.00181786	0.0347801	0.0241003	19.1324	0.000360509	0.00905642	29	36	29	275	370	625	M403T485C00015	Negative
892	402.991	413.024	11498	483.531	67.6667			328.667			0.00388624	0.0285246	0.0361406	7.33989	0.000602186	0.00841223	82	59	62	282	334	370	M403T485C00015	Negative
898	406.078	406.078	11238	338.799	1461.67	2504.33	0.332915	135.667	478	0.254345	0.558425	0.296172	0.0377215	0.530371	0.113682	0.0903221	663	1964	1758	130	110	167	M406T339C01367	Negative
898	406.078	407.08	11280	338.448	374			119.333			0.143116	0.247461	0.047051	1.72909	0.0280507	0.0496518	172	503	447	80	110	168	M406T339C01367	Negative
898	406.078	416.102	11591	340.078	223.333			114			0.0972359	0.241828	0.0208542	2.48702	0.0373563	0.0519784	217	247	206	88	152	102	M406T339C01367	Negative
898	406.078	434.174	12144	340.047	445.333			109			0.201223	0.214539	0.879465	1.06618	0.105739	0.0957481	497	371	468	40	167	120	M406T339C01367	Negative
930	426.018	426.018	11881	474.962	21306.7	26506.3	0.0846485	3639.33	19252	0.292875	0.802956	0.193392	7.13e-06	0.24085	0.0199236	0.0245503	23606	19149	21165	2782	4214	3922	M426T476C00008;M426T476C00054	Negative
930	426.018	427.022	11928	474.962	3193.33			741.333			0.120304	0.0396813	0.0011009	0.329841	0.0118888	0.0083229	3704	3103	2773	610	669	945	M426T476C00008;M426T476C00054	Negative
930	426.018	428.022	11958	475.426	786			370.667			0.0301699	0.0207976	0.303489	0.689349	0.0109705	0.00799489	650	1049	659	385	351	376	M426T476C00008;M426T476C00054	Negative
930	426.018	430.03	12026	475.426	743			614			0.0284788	0.0321635	0.525121	1.12938	0.00793516	0.00398995	575	871	783	424	769	649	M426T476C00008;M426T476C00054	Negative
930	426.018	431.034	12061	475.321	132.667			6690.67			0.00502791	0.341553	0.00293454	67.9314	0.000437045	0.0316694	131	129	138	3950	7459	8663	M426T476C00008;M426T476C00054	Negative
930	426.018	432.038	12078	475.321	246.333			4381.67			0.00931871	0.227987	4.12e-07	24.4655	0.00439915	0.00423769	208	157	374	2961	4817	5367	M426T476C00008;M426T476C00054	Negative
930	426.018	433.041	12115	475.321	53.6667			1942.33			0.00205342	0.100376	0.00115125	48.8825	0.000524392	0.00600281	42	59	60	1236	2316	2275	M426T476C00008;M426T476C00054	Negative
930	426.018	434.044	12140	475.321	44.6667			872			0.00169097	0.0440491	0.00722788	26.0496	0.000533179	0.00640834	40	34	60	473	993	1150	M426T476C00008;M426T476C00054	Negative
931	426.019	426.019	11880	451.016	92948.7	112007	0.0863136	15243	93031	0.362878	0.829509	0.168821	0.000100358	0.20352	0.00644036	0.0205884	88114	87727	103005	10427	17794	17508	M426T452C00008;M426T452C00054	Negative
931	426.019	427.021	11927	451.016	9922.33			2245.67			0.0886833	0.0259126	0.000484232	0.292193	0.00515759	0.00733336	9019	10072	10676	1861	2413	2463	M426T452C00008;M426T452C00054	Negative
931	426.019	428.023	11957	451.168	2224.33			896.667			0.0197989	0.00953874	0.000786793	0.481781	0.00133419	0.00087978	2128	1957	2588	487	1049	1154	M426T452C00008;M426T452C00054	Negative
931	426.019	429.028	11995	451.493	285.667			389.667			0.0025575	0.00398191	0.0862966	1.55696	0.000358682	0.000856793	244	316	297	163	533	473	M426T452C00008;M426T452C00054	Negative
931	426.019	430.031	12025	450.803	286.333			2306			0.00257199	0.0256207	0.00729612	9.96144	0.000558613	0.00367384	342	238	279	1611	2834	2473	M426T452C00008;M426T452C00054	Negative
931	426.019	431.035	12060	450.962	168.333			33334			0.00151118	0.354696	0.000622176	234.715	0.000279684	0.0152944	195	144	166	18279	41772	39951	M426T452C00008;M426T452C00054	Negative
931	426.019	432.039	12079	450.803	200.333			21044.7			0.00182988	0.222951	0.00116929	121.839	0.0012847	0.013681	352	124	125	11260	27050	24824	M426T452C00008;M426T452C00054	Negative
931	426.019	433.041	12114	451.122	111			8816.67			0.00099995	0.0934524	0.0012142	93.4571	0.000160049	0.00560734	112	120	101	4734	11359	10357	M426T452C00008;M426T452C00054	Negative
931	426.019	434.044	12139	450.803	109			3158.67			0.000963446	0.0340746	0.00215303	35.3674	0.000276323	0.00277972	115	69	143	1863	3600	4013	M426T452C00008;M426T452C00054	Negative
931	426.019	436.049	12197	450.962	124.333			174.667			0.00110444	0.00181501	0.146252	1.64337	0.000560768	0.000263359	53	171	149	82	224	218	M426T452C00008;M426T452C00054	Negative
931	426.019	442.083	12371	452.143	210			44.3333			0.00189303	0.000474449	0.00882425	0.250629	0.000367928	0.000206518	201	241	188	24	33	76	M426T452C00008;M426T452C00054	Negative
931	426.019	445.087	12454	452.118	379			373			0.00337994	0.00396703	0.303992	1.1737	0.000252369	0.000744174	381	330	426	200	393	526	M426T452C00008;M426T452C00054	Negative
931	426.019	449.103	12581	452.321	4215.33			4278.33			0.0378475	0.0465491	0.0632704	1.22991	0.00376749	0.00447326	4182	4330	4134	2690	5616	4529	M426T452C00008;M426T452C00054	Negative
931	426.019	450.106	12612	452.314	637			561.667			0.00571301	0.00628391	0.523205	1.09993	0.00092573	0.00106696	721	549	641	406	682	597	M426T452C00008;M426T452C00054	Negative
931	426.019	451.108	12646	452.452	185.667			164			0.00163731	0.0018617	0.518528	1.13705	0.000359379	0.000414559	159	146	252	126	176	190	M426T452C00008;M426T452C00054	Negative
948	440.009	440.009	12300	331.017	36215.7	38384.3	0.156668	2922	28695.7	0.229006	0.943607	0.101443	4.79e-06	0.107506	0.0218312	0.0289498	31280	42369	34998	2497	4279	1990	M440T331C14861	Negative
948	440.009	443.019	12400	330.44	2168.67			25773.7			0.0563927	0.898557	4.79e-06	15.9339	0.0218312	0.0289498	2519	2824	1163	19428	30769	27124	M440T331C14861	Negative
950	442.013	442.013	12368	477.551	1123	2300.33	0.33007	266	1712.33	0.462104	0.493744	0.153272	0.0677691	0.310428	0.164936	0.0214907	840	761	1768	130	249	419	M442T479C00035	Negative
950	442.013	443.016	12398	477.821	446.333			63			0.186755	0.0418784	0.256315	0.224243	0.159968	0.0187127	144	930	265	48	91	50	M442T479C00035	Negative
950	442.013	447.029	12512	477.771	61.6667			500.667			0.0292926	0.270173	0.0328339	9.22325	0.0114772	0.080231	62	60	63	151	617	734	M442T479C00035	Negative
950	442.013	448.033	12547	477.99	450			451.333			0.1849	0.263967	0.121902	1.42762	0.0559456	0.0199443	178	573	599	231	456	667	M442T479C00035	Negative
950	442.013	449.035	12580	478.096	178.667			188.667			0.0856057	0.113942	0.348722	1.33101	0.0403884	0.0122218	192	139	205	108	209	249	M442T479C00035	Negative
950	442.013	451.053	12644	476.671	40.6667			242.667			0.0197029	0.156767	0.0360714	7.95657	0.00923131	0.0489509	44	41	37	179	269	280	M442T479C00035	Negative
957	445.049	445.049	12452	439.092	2374.67	2826	0.457914	573	1942.67	0.266737	0.845918	0.29998	0.00759391	0.354621	0.0200778	0.0940969	1175	2776	3173	411	492	816	M445T440C00570	Negative
957	445.049	450.065	12610	439.519	68.6667			294			0.0349655	0.145371	0.0300446	4.15755	0.0351022	0.0443465	102	58	46	163	469	250	M445T440C00570	Negative
957	445.049	453.076	12703	439.524	382.667			1075.67			0.119116	0.554649	0.000815133	4.65636	0.0545554	0.0609937	76	511	561	799	1425	1003	M445T440C00570	Negative
989	462.062	462.062	12934	485.789	3431.33	4293	0.0119026	255.333	3015.67	0.138279	0.799312	0.0871231	0.000387971	0.108998	0.00566122	0.0297396	3436	3462	3396	302	270	194	M462T486C03794	Negative
989	462.062	463.065	12964	485.472	688.333			42			0.160271	0.0139459	0.00312298	0.0870146	0.0142161	0.000264436	614	741	710	36	46	44	M462T486C03794	Negative
989	462.062	468.083	13101	485.765	64.3333			334			0.0150283	0.112352	0.0124599	7.47599	0.00899345	0.0245312	108	38	47	331	278	393	M462T486C03794	Negative
989	462.062	469.085	13131	485.765	50.6667			337.667			0.0117854	0.110625	0.00777576	9.38657	0.00300056	0.0166608	36	62	54	240	421	352	M462T486C03794	Negative
989	462.062	471.093	13179	486.312	19			917.333			0.0044565	0.304448	0.00296589	68.3156	0.00394594	0.0302883	25	0	32	788	1090	874	M462T486C03794	Negative
989	462.062	472.098	13200	486.312	39.3333			1129.33			0.0091475	0.371507	0.00542661	40.6129	0.00306675	0.0471003	45	49	24	839	1187	1362	M462T486C03794	Negative
1020	480.978	480.978	13408	391.413	1031.33	1088.33	0.0448005	70.6667	424	0.163928	0.947542	0.167905	0.00450204	0.177201	0.0251402	0.108011	981	1093	1020	124	42	46	M481T393C00459	Negative
1020	480.978	491.013	13717	391.037	57			353.333			0.052458	0.832095	0.00450204	15.8621	0.0251402	0.108011	52	32	87	301	312	447	M481T393C00459	Negative
1021	480.978	480.978	13407	472.257	8964.67	13592.7	0.190879	1053.33	8387.33	0.277053	0.658214	0.128235	1.98e-06	0.194822	0.0108813	0.0143951	7623	8183	11088	829	1153	1178	M481T473C00459	Negative
1021	480.978	481.98	13437	472.07	1156.33			863.667			0.0870444	0.101616	0.299398	1.1674	0.0181336	0.0078077	1254	1044	1171	539	945	1107	M481T473C00459	Negative
1021	480.978	482.982	13473	471.674	408.667			191			0.0303935	0.0246817	0.452481	0.812071	0.00366333	0.0105287	351	427	448	207	212	154	M481T473C00459	Negative
1021	480.978	485.993	13575	472.192	57			636.667			0.00433166	0.0761179	0.00126371	17.5725	0.00117977	0.00543516	55	66	50	451	650	809	M481T473C00459	Negative
1021	480.978	486.997	13599	472.096	51.3333			815.667			0.00400604	0.0958517	0.00155631	23.9268	0.00264997	0.00883725	83	34	37	496	965	986	M481T473C00459	Negative
1021	480.978	488	13622	473.877	195.667			736			0.0145447	0.0885955	0.00507308	6.09125	0.00133948	0.0097675	174	196	217	549	720	939	M481T473C00459	Negative
1021	480.978	489.004	13657	472.192	59.3333			2097.67			0.00459562	0.245921	0.00288184	53.5122	0.00308539	0.0239884	96	34	48	1256	2450	2587	M481T473C00459	Negative
1021	480.978	490.008	13684	472.192	2585			1603			0.188145	0.189345	0.920553	1.00638	0.0166523	0.0097427	2031	2317	3407	1027	1780	2002	M481T473C00459	Negative
1021	480.978	515.081	14411	472.986	37.3333			228			0.00279496	0.0293619	0.060429	10.5053	0.000528695	0.0118853	40	32	40	244	245	195	M481T473C00459	Negative
1021	480.978	516.083	14442	473.547	77.3333			162.333			0.00592957	0.0202738	0.0209566	3.4191	0.00287653	0.00504959	62	113	57	148	179	160	M481T473C00459	Negative
1023	481.973	481.973	13436	490.812	63220.7	63479.3	0.137724	11277	38812.7	0.417603	0.99579	0.295652	0.000321403	0.296902	0.00149455	0.0223544	63036	54516	72110	6359	14166	13306	M482T491C00063	Negative
1023	481.973	486.989	13596	491.35	62			5995.67			0.000976589	0.151912	0.00316036	155.554	0.000290125	0.0147543	83	44	59	2856	6863	8268	M482T491C00063	Negative
1023	481.973	488.995	13656	491.906	41.3333			5562.33			0.000660203	0.144719	0.000451493	219.204	0.000167923	0.00533467	32	46	46	3031	6644	7012	M482T491C00063	Negative
1023	481.973	489.999	13683	491.906	155.333			15977.7			0.00257326	0.407717	0.000360802	158.443	0.00143442	0.0141749	135	229	102	7874	19682	20377	M482T491C00063	Negative
1036	489.99	489.99	13682	472.149	2585	3370.33	0.201985	1603	3191.67	0.207384	0.759553	0.493421	0.0065107	0.64962	0.0581996	0.0655661	2031	2317	3407	1027	1780	2002	M490T473C00131	Negative
1036	489.99	495.005	13832	472.192	91.6667			637.333			0.0280814	0.197879	0.00140564	7.04663	0.00669837	0.0179378	91	100	84	441	726	745	M490T473C00131	Negative
1036	489.99	496.008	13860	472.192	138.333			435.333			0.0427394	0.134242	0.00788029	3.14094	0.0132694	0.0230399	140	162	113	301	403	602	M490T473C00131	Negative
1036	489.99	513.07	14359	469.276	440.667			125.667			0.134489	0.0477909	0.126228	0.355352	0.028349	0.0632564	429	473	420	297	40	40	M490T473C00131	Negative
1036	489.99	515.081	14411	472.986	37.3333			228			0.0113458	0.0746622	0.0420783	6.58063	0.00258153	0.0236574	40	32	40	244	245	195	M490T473C00131	Negative
1036	489.99	516.083	14442	473.547	77.3333			162.333			0.0237919	0.052005	0.0266357	2.18583	0.0108452	0.00878666	62	113	57	148	179	160	M490T473C00131	Negative
1057	505.986	505.986	14146	474.962	518171	595993	0.0467722	76453.3	419434	0.36238	0.869477	0.188785	0.000307697	0.217125	0.00598673	0.0271806	503595	505650	545269	53855	87570	87935	M506T476C00286;M506T476C00002	Negative
1057	505.986	506.987	14168	474.962	57020.3			9217.33			0.095561	0.0228727	0.000131715	0.239352	0.00561456	0.00371397	57339	51428	62294	6667	10332	10653	M506T476C00286;M506T476C00002	Negative
1057	505.986	507.989	14193	474.953	13207			4359.33			0.0221915	0.0110237	0.00629686	0.496756	0.0015452	0.00262862	13926	12577	13118	3459	4631	4988	M506T476C00286;M506T476C00002	Negative
1057	505.986	508.993	14220	475.5	1756.33			1808.67			0.0029573	0.00431112	0.0596038	1.45779	0.000413505	0.000709255	1666	1969	1634	1091	1712	2623	M506T476C00286;M506T476C00002	Negative
1057	505.986	509.996	14248	475.526	791.667			8092.67			0.00134081	0.0191743	3.57e-06	14.3006	0.000412246	0.000556606	952	877	546	4590	9219	10469	M506T476C00286;M506T476C00002	Negative
1057	505.986	511.002	14280	475.137	755.333			157145			0.00127767	0.370919	0.000734442	290.31	0.000342464	0.0173968	782	914	570	86574	186170	198692	M506T476C00286;M506T476C00002	Negative
1057	505.986	512.004	14316	474.962	416.667			101348			0.000707622	0.238191	0.00134938	336.608	0.000287802	0.0151515	432	564	254	54847	115058	134138	M506T476C00286;M506T476C00002	Negative
1057	505.986	513.007	14353	474.953	183.333			42567.3			0.000309313	0.100405	0.00145356	324.606	8.71e-05	0.00662249	237	163	150	23664	46802	57236	M506T476C00286;M506T476C00002	Negative
1057	505.986	514.01	14383	475.321	188			13653.3			0.000313946	0.0327184	0.000158499	104.217	4.9e-05	0.000728996	176	157	231	8234	15770	16956	M506T476C00286;M506T476C00002	Negative
1057	505.986	515.012	14409	475.321	42			3679.33			7.04e-05	0.00874139	0.000438892	124.176	2.49e-06	0.000314856	40	40	46	2128	4093	4817	M506T476C00286;M506T476C00002	Negative
1057	505.986	516.016	14438	475.321	36.3333			756.333			6.11e-05	0.00184907	0.0037608	30.2687	8.69e-06	0.00019194	32	41	36	507	869	893	M506T476C00286;M506T476C00002	Negative
1057	505.986	517.018	14470	474.762	3424.67			353.667			0.00573256	0.00100864	0.00122387	0.175949	0.000685701	0.000725548	3544	2853	3877	451	225	385	M506T476C00286;M506T476C00002	Negative
1089	521.979	521.979	14615	494.811	2078.67	2867.67	0.190726	556.667	1847	0.240007	0.723888	0.31697	0.0182448	0.437871	0.0141708	0.100789	1995	1709	2532	562	637	471	M522T495C00044	Negative
1089	521.979	522.984	14654	494.728	307.333			100			0.106682	0.0564897	0.0241692	0.529516	0.00411854	0.0155151	291	247	384	96	115	89	M522T495C00044	Negative
1089	521.979	526.995	14773	497.745	241.667			911.667			0.0840637	0.474717	0.0281395	5.64711	0.0142071	0.119044	184	227	314	494	893	1348	M522T495C00044	Negative
1089	521.979	529.002	14824	495.349	240			278.667			0.0853665	0.151824	0.00600142	1.77849	0.013193	0.0162441	244	231	245	228	254	354	M522T495C00044	Negative
1113	535.034	535.034	15005	432.274	2149.33	3161.67	0.0252047	106	1578.33	0.191742	0.680363	0.0654838	2.97e-05	0.0962483	0.0329693	0.0366687	2105	2203	2140	94	184	40	M535T433C00190;M535T433C00935;M535T433C18094;M535T433C01623	Negative
1113	535.034	536.036	15034	432.274	397.333			18.6667			0.125436	0.0120933	0.0222513	0.09641	0.0305629	0.00342856	393	299	500	16	16	24	M535T433C00190;M535T433C00935;M535T433C18094;M535T433C01623	Negative
1113	535.034	548.077	15369	432.264	187			938.667			0.0590157	0.587407	0.00223512	9.95341	0.0201607	0.0619478	254	186	121	662	1193	961	M535T433C00190;M535T433C00935;M535T433C18094;M535T433C01623	Negative
1113	535.034	552.102	15479	434.224	428			515			0.135185	0.335016	0.0334007	2.47821	0.0129319	0.0686721	486	391	407	509	493	543	M535T433C00190;M535T433C00935;M535T433C18094;M535T433C01623	Negative
1117	536.065	536.065	15035	448.035	2403	5231	0.149593	268.333	2659.67	0.305062	0.459973	0.106956	0.000418039	0.232527	0.0157712	0.0309051	2212	2204	2793	249	298	258	M536T449C00789	Negative
1117	536.065	537.068	15070	447.66	446.667			292.333			0.0877124	0.095893	0.861992	1.09327	0.0265858	0.0689401	545	439	356	32	495	350	M536T449C00789	Negative
1117	536.065	541.083	15187	448.213	81			553			0.0159061	0.206539	4.53e-05	12.9849	0.0107233	0.0126132	140	50	53	352	728	579	M536T449C00789	Negative
1117	536.065	546.098	15316	448.027	108			358.667			0.0196323	0.135596	0.000974752	6.90678	0.0102449	0.00365102	73	59	192	244	438	394	M536T449C00789	Negative
1117	536.065	548.107	15371	447.202	2031			329.667			0.384328	0.12766	0.00184042	0.332165	0.0413968	0.0252121	1907	1584	2602	251	325	413	M536T449C00789	Negative
1117	536.065	549.109	15399	448.038	161.333			857.667			0.0324484	0.327356	0.000127349	10.0885	0.0251638	0.0240787	83	284	117	618	1012	943	M536T449C00789	Negative
1126	540.05	540.05	15155	426.819	93321.3	178364	0.0266591	9147	150407	0.00498449	0.522916	0.0608332	0.000231209	0.116335	0.0237683	0.00880333	90999	88545	100420	8505	10636	8300	M540T428C02741	Negative
1126	540.05	541.052	15185	426.583	15121.3			1617.67			0.0847515	0.0107573	0.000712706	0.126928	0.00414668	0.000813469	14481	14642	16241	1503	1614	1736	M540T428C02741	Negative
1126	540.05	542.054	15216	426.714	3514			502.667			0.0196916	0.00334184	0.000307687	0.169708	0.000660942	0.000149232	3479	3331	3732	521	511	476	M540T428C02741	Negative
1126	540.05	543.058	15241	426.666	615			441			0.00344584	0.00292749	0.657681	0.849572	0.000243505	0.00173539	666	560	619	642	144	537	M540T428C02741	Negative
1126	540.05	544.063	15266	426.553	81.3333			1087.67			0.000452737	0.00723439	0.00392006	15.9792	0.00019525	0.000871815	75	48	121	943	1174	1146	M540T428C02741	Negative
1126	540.05	545.066	15293	426.553	36			15263.3			0.000202325	0.101561	0.0210014	501.969	2.79e-05	0.0258507	36	40	32	10906	16799	18085	M540T428C02741	Negative
1126	540.05	546.068	15313	427.044	83			2559			0.000465909	0.0170307	0.0309596	36.5537	6e-05	0.00517037	72	90	87	1742	3262	2673	M540T428C02741	Negative
1126	540.05	547.071	15344	426.553	42.6667			1141			0.000241092	0.00759162	0.0176826	31.4885	0.000111289	0.00173224	32	64	32	847	1263	1313	M540T428C02741	Negative
1126	540.05	549.079	15396	427.044	244			3440			0.00136376	0.022879	0.00536002	16.7763	0.00036489	0.00288866	198	209	325	3008	3461	3851	M540T428C02741	Negative
1126	540.05	550.083	15421	427.044	118			31232.7			0.000661063	0.207787	0.0135641	314.323	2.85e-05	0.0422129	120	109	125	24128	33871	35699	M540T428C02741	Negative
1126	540.05	551.085	15453	427.044	43			16449.7			0.000240807	0.109452	0.0179827	454.524	2.43e-05	0.0257145	40	40	49	12068	18782	18499	M540T428C02741	Negative
1126	540.05	552.089	15477	427.044	264.667			6454.67			0.00147747	0.0429437	0.018496	29.0657	0.000375999	0.00993814	257	195	342	4840	6807	7717	M540T428C02741	Negative
1126	540.05	553.093	15512	426.835	139.667			2323.33			0.00078448	0.0154557	0.010306	19.7019	0.000215074	0.00264814	97	164	158	1876	2567	2527	M540T428C02741	Negative
1126	540.05	554.096	15537	426.553	61.6667			591.333			0.000344773	0.00393521	0.0656852	11.4139	6.71e-05	0.00168081	56	52	77	364	549	861	M540T428C02741	Negative
1126	540.05	563.12	15758	426.583	46515.7			9690			0.261044	0.0643252	0.00148993	0.246415	0.0207368	0.0310775	49333	46924	43290	15150	7197	6723	M540T428C02741	Negative
1126	540.05	564.122	15782	426.583	10856.3			2816.67			0.0608993	0.0186936	0.0108146	0.306959	0.00387204	0.0101748	11543	10678	10348	4603	1857	1990	M540T428C02741	Negative
1126	540.05	565.122	15807	426.483	5604			4248.33			0.0314584	0.02821	0.657813	0.896739	0.0025428	0.0107933	5807	5788	5217	6145	3157	3443	M540T428C02741	Negative
1126	540.05	567.131	15861	426.61	653.333			9063.67			0.00366282	0.060193	0.0419264	16.4335	0.00125727	0.0208228	913	552	495	12741	7174	7276	M540T428C02741	Negative
1126	540.05	568.136	15888	426.474	469.333			10344.3			0.00264472	0.0687101	0.031895	25.9801	0.000915458	0.0210117	550	567	291	14021	8971	8041	M540T428C02741	Negative
1126	540.05	569.138	15915	426.574	204.333			5001.33			0.00114878	0.0332215	0.0262321	28.919	0.000193594	0.00918697	214	228	171	6603	3947	4454	M540T428C02741	Negative
1126	540.05	570.141	15945	426.615	119			4055.33			0.000664098	0.026944	0.0148788	40.5723	0.000214998	0.00563543	152	74	131	4998	3286	3882	M540T428C02741	Negative
1126	540.05	571.145	15977	426.394	41.6667			2787.67			0.000234001	0.018523	0.0129426	79.1579	7.66e-05	0.00364344	56	40	29	3332	2211	2820	M540T428C02741	Negative
1126	540.05	572.149	16005	426.553	60.6667			5317			0.00033959	0.0353168	0.0274433	103.998	0.000174122	0.0102539	97	42	43	7118	4215	4618	M540T428C02741	Negative
1126	540.05	573.151	16043	426.709	41.6667			2654.67			0.000233067	0.0176696	0.113667	75.8137	3.18e-05	0.0111568	45	34	46	1975	4554	1435	M540T428C02741	Negative
1126	540.05	574.153	16065	427.039	29			1785.33			0.000162461	0.011863	0.0106622	73.0209	2.83e-05	0.0021106	35	25	27	2154	1530	1672	M540T428C02741	Negative
1126	540.05	575.156	16092	426.279	83			391.333			0.000469514	0.0025993	0.0314701	5.53614	0.000234826	0.000765191	74	126	49	523	298	353	M540T428C02741	Negative
1163	558.06	558.06	15646	418.205	1298	1374.33	0.180975	198.667	853	0.2861	0.943096	0.250277	0.00515024	0.265378	0.0117707	0.0914049	1016	1485	1393	203	214	179	M558T419C00301	Negative
1163	558.06	563.073	15756	417.269	44.3333			256			0.0337844	0.295647	0.00321982	8.75099	0.0127656	0.0368971	53	40	40	161	252	355	M558T419C00301	Negative
1163	558.06	568.094	15885	417.264	32			398.333			0.02312	0.454076	0.00883239	19.64	0.0021131	0.070807	24	40	32	216	463	516	M558T419C00301	Negative
1170	562.088	562.088	15731	393.925	1678.33	2584.67	0.170441	405	2127	0.133111	0.644189	0.192219	0.0012501	0.298389	0.0490631	0.0693855	2159	1444	1432	575	336	304	M562T394C21348	Negative
1170	562.088	563.092	15757	392.925	416			304.667			0.16471	0.148959	0.762105	0.904369	0.0353163	0.0739714	386	460	402	213	427	274	M562T394C21348	Negative
1170	562.088	564.086	15780	394.542	263			318.333			0.099693	0.147977	0.143286	1.48433	0.0211806	0.0375644	367	247	175	246	260	449	M562T394C21348	Negative
1170	562.088	566.101	15829	393.835	87.3333			367.333			0.0355194	0.170213	0.0100593	4.7921	0.0260941	0.0382314	46	155	61	442	235	425	M562T394C21348	Negative
1170	562.088	567.104	15859	393.377	36.6667			496			0.0143297	0.230597	0.0159952	16.0922	0.0028739	0.0483607	41	29	40	413	396	679	M562T394C21348	Negative
1170	562.088	568.105	15886	393.947	103.333			235.667			0.0415586	0.110035	0.0276521	2.6477	0.026994	0.0171741	90	55	165	278	172	257	M562T394C21348	Negative
1176	565.044	565.044	15802	440.959	212446	252891	0.131704	6597.33	200414	0.273755	0.838868	0.0368506	2.14e-06	0.0439289	0.0158074	0.0215481	177771	220726	238840	8499	6667	4626	M565T442C00029;M565T442C00052	Negative
1176	565.044	566.046	15826	440.571	24870.3			5263			0.0987265	0.0231803	0.0301795	0.234793	0.00666582	0.0257871	22045	27175	25391	1612	1132	13045	M565T442C00029;M565T442C00052	Negative
1176	565.044	567.048	15854	440.564	8772.67			4022.33			0.0351203	0.0232676	0.370548	0.662513	0.00495595	0.0178813	8716	9042	8560	6135	3198	2734	M565T442C00029;M565T442C00052	Negative
1176	565.044	568.05	15883	441.125	1456.67			6248			0.00572213	0.0341711	0.114593	5.97174	0.00109348	0.0183406	1073	1845	1452	7720	4475	6549	M565T442C00029;M565T442C00052	Negative
1176	565.044	570.06	15938	440.793	1358			1531.33			0.00562798	0.00741609	0.42256	1.31772	0.00301492	0.00134123	1889	1415	770	823	1778	1993	M565T442C00029;M565T442C00052	Negative
1176	565.044	571.064	15972	440.573	824.667			12133			0.00338751	0.0580828	0.0214615	17.1462	0.00147776	0.0144205	1097	669	708	5808	14368	16223	M565T442C00029;M565T442C00052	Negative
1176	565.044	572.067	16001	440.573	234.667			2204			0.000925061	0.0105712	0.019141	11.4276	0.00030189	0.00242546	175	335	194	1154	2223	3235	M565T442C00029;M565T442C00052	Negative
1176	565.044	573.071	16039	440.678	160			3828.67			0.000628863	0.0219354	0.153399	34.881	0.000369037	0.0164096	105	277	98	5727	2591	3168	M565T442C00029;M565T442C00052	Negative
1176	565.044	574.072	16062	441.019	71.6667			2093.33			0.000278766	0.00949363	0.139584	34.0559	7.98e-05	0.00668477	44	96	75	734	1292	4254	M565T442C00029;M565T442C00052	Negative
1176	565.044	575.076	16088	440.573	85.3333			3651.33			0.000344343	0.0182339	0.00220773	52.9529	8.91e-05	0.00148113	91	96	69	2494	4251	4209	M565T442C00029;M565T442C00052	Negative
1176	565.044	576.081	16104	440.573	83.3333			26919.3			0.000329896	0.133418	0.000732741	404.425	3.86e-05	0.0062446	70	98	82	17742	29706	33310	M565T442C00029;M565T442C00052	Negative
1176	565.044	577.083	16128	440.573	145			13483.3			0.000587933	0.0676376	0.00156021	115.043	0.000324642	0.0046951	182	59	194	9569	15386	15495	M565T442C00029;M565T442C00052	Negative
1176	565.044	578.087	16146	440.573	99.3333			30576.7			0.000403888	0.150831	0.00168013	373.447	0.000128805	0.0107003	119	88	91	19423	33925	38382	M565T442C00029;M565T442C00052	Negative
1176	565.044	579.091	16166	440.793	162.667			78376.7			0.000657312	0.38808	0.00150063	590.404	0.000162818	0.0260287	182	151	155	50842	88704	95584	M565T442C00029;M565T442C00052	Negative
1176	565.044	581.094	16214	440.793	582.333			3362.33			0.00229028	0.0162067	0.017591	7.07628	0.000515926	0.00340742	432	763	552	1722	3956	4409	M565T442C00029;M565T442C00052	Negative
1176	565.044	607.172	16851	441.833	1538.67			123.333			0.00610083	0.000624016	0.000105095	0.102284	0.00022295	8.85e-05	1366	1561	1689	91	149	130	M565T442C00029;M565T442C00052	Negative
1189	579.024	579.024	16165	474.317	123031	150792	0.126071	3503.67	96921.3	0.484888	0.81481	0.0440787	1.74e-05	0.0540969	0.0130606	0.0245688	139087	104579	125426	3096	4051	3364	M579T475C00167	Negative
1189	579.024	580.027	16181	474.311	18302.7			651			0.121654	0.00843275	1.79e-05	0.0693177	0.00387258	0.00536549	20214	16475	18219	620	805	528	M579T475C00167	Negative
1189	579.024	581.027	16209	474.252	5060.67			214			0.0337855	0.0023957	0.00152401	0.0709091	0.00269917	0.00065268	5231	4763	5188	130	290	222	M579T475C00167	Negative
1189	579.024	584.038	16270	474.101	934.333			913.667			0.00637965	0.00908987	0.169426	1.42482	0.00231477	0.00118847	822	1182	799	342	1068	1331	M579T475C00167	Negative
1189	579.024	585.042	16297	474.192	364			8070.67			0.00245337	0.0801165	0.00667638	32.6556	0.000519871	0.0111249	314	372	406	2988	9405	11819	M579T475C00167	Negative
1189	579.024	586.046	16329	474.192	593			1280			0.00398356	0.0130956	0.0211745	3.28742	0.000622382	0.00259714	560	596	623	559	1254	2027	M579T475C00167	Negative
1189	579.024	587.047	16357	474.192	169.667			972			0.0011574	0.00969515	0.00209395	8.37668	0.000473219	0.00113411	167	221	121	368	1152	1396	M579T475C00167	Negative
1189	579.024	589.056	16415	474.962	25.3333			1912.67			0.000169616	0.0192847	0.00304746	113.696	2.35e-05	0.0018331	24	24	28	766	2222	2750	M579T475C00167	Negative
1189	579.024	590.06	16446	474.671	33.6667			14550.7			0.000220852	0.150005	0.000821074	679.212	3.23e-05	0.00743926	40	24	37	6386	18800	18466	M579T475C00167	Negative
1189	579.024	591.063	16474	474.192	66.6667			7001.33			0.000449806	0.0714605	0.00133602	158.869	0.000142141	0.0045216	74	78	48	2971	8155	9878	M579T475C00167	Negative
1189	579.024	592.065	16500	474.872	478.333			14804			0.00324224	0.151885	0.000506035	46.8458	0.000875171	0.00642198	385	523	527	6363	18952	19097	M579T475C00167	Negative
1189	579.024	593.069	16528	474.192	174.667			38873.3			0.00119239	0.395354	0.000728275	331.566	0.000407917	0.0184828	132	209	183	16136	47363	53121	M579T475C00167	Negative
1189	579.024	594.074	16547	474.192	290.667			2382.33			0.00200205	0.0250365	0.00102715	12.5055	0.000889437	0.00224587	208	389	275	1136	3119	2892	M579T475C00167	Negative
1189	579.024	595.073	16580	474.101	47.3333			1442			0.000315259	0.0150196	0.0080319	47.642	5.92e-05	0.00230104	44	40	58	655	2046	1625	M579T475C00167	Negative
1189	579.024	609.125	16908	476.84	1220			350			0.00818457	0.00504926	0.349057	0.616924	0.00120428	0.0044782	1152	1197	1311	439	288	323	M579T475C00167	Negative
1190	580.054	580.054	16183	330.728	89309.3	105543	0.174493	4080.33	54094.3	0.383568	0.850901	0.0772078	0.0042675	0.0907365	0.0921631	0.0107246	75390	90072	102466	2598	5445	4198	M580T331_1C04121	Negative
1190	580.054	581.056	16211	331.017	12050.3			489.667			0.108841	0.00735317	0.191065	0.0675585	0.0905699	0.00733047	15715	407	20029	0	993	476	M580T331_1C04121	Negative
1190	580.054	582.055	16232	331.017	3974.33			2003			0.0386087	0.0369935	0.865767	0.958165	0.00948885	0.0122142	4583	3672	3668	1148	3297	1564	M580T331_1C04121	Negative
1190	580.054	583.062	16252	330.385	209			47521.3			0.00164839	0.878446	0.000197104	532.91	0.0028551	0.0234772	0	0	627	26470	57997	58097	M580T331_1C04121	Negative
1191	580.056	580.056	16184	454.234	1189.67	3006.67	0.125322	188.667	2203.67	0.377025	0.400115	0.0987909	0.00272943	0.246906	0.0581278	0.0524269	1250	1203	1116	221	121	224	M580T455C12320;M580T455C12319	Negative
1191	580.056	583.056	16251	452.187	892.333			756			0.297052	0.355649	0.459273	1.19726	0.0183319	0.111387	1023	788	866	491	939	838	M580T455C12320;M580T455C12319	Negative
1191	580.056	586.073	16330	454.833	144.333			679.333			0.047834	0.253838	0.24578	5.30664	0.0056663	0.219691	178	121	134	281	1595	162	M580T455C12320;M580T455C12319	Negative
1191	580.056	591.091	16475	453.548	169.667			399.667			0.0555912	0.205924	0.138387	3.70425	0.0133281	0.109422	234	120	155	536	296	367	M580T455C12320;M580T455C12319	Negative
1191	580.056	592.091	16501	453.858	610.667			180			0.199408	0.0857988	0.0990195	0.430268	0.0711219	0.0216576	616	350	866	188	212	140	M580T455C12320;M580T455C12319	Negative
1225	606.071	606.071	16824	428.538	1.04127e+06	1.29289e+06	0.168696	102686	914493	0.309222	0.805016	0.116515	0.000120391	0.144737	0.00578605	0.0208906	834617	1133881	1155301	83116	107210	117731	M606T430C00043	Negative
1225	606.071	607.075	16849	428.553	183694			20507			0.142373	0.0229377	7.72e-07	0.16111	0.00270456	0.00281352	151426	198219	201438	15118	24121	22282	M606T430C00043	Negative
1225	606.071	608.076	16873	428.538	47081.7			7544.33			0.0364011	0.0085081	0.00333128	0.233732	0.0038598	0.00125351	38233	45276	57736	5874	8289	8470	M606T430C00043	Negative
1225	606.071	609.079	16905	428.538	7963.67			2277			0.00617525	0.00248276	0.0203097	0.402049	0.0011045	0.000358403	6731	6925	10235	1478	2194	3159	M606T430C00043	Negative
1225	606.071	610.081	16937	428.538	1125			5037			0.000864461	0.00541634	0.00901843	6.26557	0.000166217	0.000837749	822	1474	1079	2834	6604	5673	M606T430C00043	Negative
1225	606.071	611.087	16970	428.459	290.667			80862.7			0.000227404	0.0877194	0.000629817	385.743	9.32e-05	0.00381752	254	435	183	49383	94383	98822	M606T430C00043	Negative
1225	606.071	612.091	16990	428.553	177			40649			0.000140245	0.044163	0.000390718	314.9	3.53e-05	0.00151261	184	148	199	25222	45758	50967	M606T430C00043	Negative
1225	606.071	613.095	17009	428.553	693			79717			0.000530289	0.0865836	0.000403903	163.276	0.000131913	0.00303056	506	596	977	49355	89908	99888	M606T430C00043	Negative
1225	606.071	614.097	17029	428.553	6802.33			284064			0.00526221	0.308411	0.000449983	58.6085	0.000583157	0.0113169	5562	6490	8355	175387	320661	356145	M606T430C00043	Negative
1225	606.071	615.101	17052	428.553	59.6667			39022			4.5e-05	0.0424892	0.000297622	944.614	1.7e-05	0.00126999	36	50	93	24435	45469	47162	M606T430C00043	Negative
1225	606.071	616.103	17072	428.553	36.6667			19485.7			2.88e-05	0.0212148	0.000157611	736.423	4.35e-06	0.000461024	35	35	40	12227	22311	23919	M606T430C00043	Negative
1225	606.071	617.106	17091	428.553	423.333			6596			0.000343463	0.00726387	2.82e-05	21.1489	0.000163211	0.000285816	538	268	464	4475	7263	8050	M606T430C00043	Negative
1225	606.071	618.11	17111	428.553	168.333			8010.33			0.000140401	0.00864343	0.0039236	61.5626	9.11e-05	0.000956661	254	148	103	4656	10074	9301	M606T430C00043	Negative
1225	606.071	619.114	17132	428.553	446.667			38695.7			0.000355	0.0422148	8.37e-05	118.915	9.73e-05	0.000750102	477	369	494	24575	44628	46884	M606T430C00043	Negative
1225	606.071	620.117	17152	428.553	225			26343			0.000180529	0.0286369	0.00129708	158.628	5.8e-05	0.00178594	258	206	211	16223	31823	30983	M606T430C00043	Negative
1225	606.071	621.12	17171	428.553	549.667			40865			0.000423648	0.0444	0.000370323	104.804	1.92e-05	0.00146772	424	621	604	25263	47194	50138	M606T430C00043	Negative
1225	606.071	622.125	17193	428.553	711			101163			0.00055356	0.110471	1.43e-05	199.564	3.25e-05	0.000733538	616	747	770	64811	114832	123845	M606T430C00043	Negative
1225	606.071	623.126	17219	428.553	681			6816.67			0.000541221	0.00737286	0.00678917	13.6226	0.000128956	0.00102901	718	676	649	4002	8877	7571	M606T430C00043	Negative
1225	606.071	624.129	17247	428.553	245.667			3867.67			0.000196633	0.00422481	0.00634399	21.4858	5.9e-05	0.00057742	275	241	221	2428	5031	4144	M606T430C00043	Negative
1225	606.071	625.13	17278	428.553	253.333			284.333			0.000201531	0.000331749	0.145364	1.64615	5.14e-05	0.00010243	268	268	224	266	280	307	M606T430C00043	Negative
1234	611.141	611.141	16973	486.842	688998	953893	0.129764	114744	794583	0.396901	0.721568	0.149356	3.98e-05	0.206988	0.00881216	0.0193478	582371	712842	771780	73855	141687	128690	M611T487C00127	Negative
1234	611.141	612.145	16992	486.842	156327			28343.7			0.163986	0.0366129	3.64e-05	0.223269	0.00144464	0.00355932	135058	161609	172313	17556	34222	33253	M611T487C00127	Negative
1234	611.141	613.144	17012	486.842	73858			48352.3			0.0778957	0.0619065	0.0173802	0.794736	0.00541341	0.00402868	68520	75578	77476	28693	59743	56621	M611T487C00127	Negative
1234	611.141	614.147	17033	486.842	17364.3			23156.7			0.0180785	0.029168	0.022545	1.61341	0.00294095	9.95e-05	14287	15215	22591	12623	28986	27861	M611T487C00127	Negative
1234	611.141	615.149	17055	486.842	4162.33			37799.7			0.00434637	0.0476063	1.19e-06	10.9531	0.000521772	0.000814299	3528	3773	5186	20619	48144	44636	M611T487C00127	Negative
1234	611.141	616.156	17075	487.101	8003			217585			0.00856068	0.2747	4.38e-06	32.0885	0.00198546	0.00426018	8837	7743	7429	120163	274375	258217	M611T487C00127	Negative
1234	611.141	617.16	17094	486.842	1958			53470.7			0.00209291	0.0673171	1.55e-07	32.1644	0.000490564	0.000733346	2177	1780	1917	29047	66355	65010	M611T487C00127	Negative
1234	611.141	618.161	17115	486.871	1485.67			73897.7			0.00159217	0.0912249	0.00186984	57.296	0.000410557	0.00683162	1689	1377	1391	35959	94036	91698	M611T487C00127	Negative
1234	611.141	619.166	17135	487.421	444			27568			0.000488773	0.0342695	0.000555526	70.1133	0.000272718	0.00160808	654	374	304	13979	35214	33511	M611T487C00127	Negative
1234	611.141	620.169	17155	487.101	227.333			33226.3			0.000247092	0.0408374	0.00308189	165.272	0.000102713	0.00392271	298	202	182	15729	41825	42125	M611T487C00127	Negative
1234	611.141	621.174	17174	486.842	681.333			87418.3			0.000730107	0.106683	0.0050405	146.119	0.00018318	0.0130875	763	671	610	39625	111038	111592	M611T487C00127	Negative
1234	611.141	622.176	17196	487.101	123.667			20054.7			0.000135186	0.0248339	0.00137961	183.701	6.54e-05	0.0016033	172	104	95	9932	25283	24949	M611T487C00127	Negative
1234	611.141	623.178	17222	487.33	89.3333			21239.7			9.97e-05	0.0260221	0.00447699	260.97	7.01e-05	0.00302024	145	80	43	9845	26316	27558	M611T487C00127	Negative
1234	611.141	624.18	17250	487.511	30.6667			4268			3.39e-05	0.00520512	0.0050079	153.39	2.08e-05	0.000638607	47	26	19	1936	5700	5168	M611T487C00127	Negative
1234	611.141	625.181	17281	486.871	101.667			2719.67			0.000104036	0.00335073	0.0119517	32.2075	5.41e-05	0.000632463	45	159	101	1291	2968	3900	M611T487C00127	Negative
1234	611.141	626.187	17301	486.65	39.6667			738.667			4.08e-05	0.000907448	0.00258341	22.2588	2.2e-05	9.36e-05	31	20	68	351	998	867	M611T487C00127	Negative
1236	613.135	613.135	17011	436.794	34187.3	44084	0.129785	3580.33	30402.3	0.289914	0.773846	0.121705	5.99e-06	0.157273	0.0255928	0.0217101	28387	38810	35365	2959	3604	4178	M613T438C00128	Negative
1236	613.135	614.139	17032	436.794	7330			1182.33			0.167337	0.0403804	0.00345216	0.241313	0.0204929	0.00862245	6690	6945	8355	1007	1130	1410	M613T438C00128	Negative
1236	613.135	615.14	17054	436.791	2255.67			330			0.0518257	0.011074	0.00486582	0.213678	0.00763068	0.00332152	2277	2257	2233	258	251	481	M613T438C00128	Negative
1236	613.135	616.145	17074	436.794	244.333			1763.33			0.00543313	0.0581006	3.85e-05	10.6937	0.00158374	0.000668173	143	267	323	1189	2018	2083	M613T438C00128	Negative
1236	613.135	617.147	17093	436.875	34.6667			437			0.000805689	0.0144929	0.000529078	17.9882	0.000224566	0.000797903	40	32	32	307	510	494	M613T438C00128	Negative
1236	613.135	618.149	17114	436.353	16			2432			0.000385503	0.0787765	0.00454609	204.347	0.000339281	0.009231	24	0	24	1435	3077	2784	M613T438C00128	Negative
1236	613.135	620.158	17154	436.794	5.33333			2266.33			0.000115071	0.0741325	0.000301999	644.23	0.00019931	0.00233163	0	0	16	1451	2636	2712	M613T438C00128	Negative
1236	613.135	621.163	17173	437.294	0			7385.33			0	0.245175	0	Inf	0	0.0139109	0	0	0	5225	8570	8361	M613T438C00128	Negative
1236	613.135	622.164	17195	436.993	0			1930.33			0	0.0629046	0	Inf	0	0.00512238	0	0	0	1195	2378	2218	M613T438C00128	Negative
1236	613.135	623.167	17221	436.993	0			2214.33			0	0.0730536	0	Inf	0	0.0144129	0	0	0	1475	3033	2135	M613T438C00128	Negative
1236	613.135	624.172	17249	436.794	0			4998.67			0	0.158986	0	Inf	0	0.0288541	0	0	0	2583	5731	6682	M613T438C00128	Negative
1236	613.135	625.174	17280	436.974	5.33333			669.333			0.000110359	0.0224677	0.028286	203.587	0.000191148	0.00666523	0	16	0	524	512	972	M613T438C00128	Negative
1236	613.135	626.177	17300	437.195	0			268.333			0	0.00868638	0	Inf	0	0.00222821	0	0	0	164	236	405	M613T438C00128	Negative
1236	613.135	629.188	17369	436.794	0			367			0	0.0119759	0	Inf	0	0.00303045	0	0	0	238	314	549	M613T438C00128	Negative
1236	613.135	631.197	17420	436.794	5.33333			577.667			0.000141931	0.0180884	0.0273533	127.445	0.000245831	0.00527133	16	0	0	262	619	852	M613T438C00128	Negative
1243	620.015	620.015	17147	484.157	2852.33	4296.33	0.0218411	564.333	3838.67	0.193628	0.663907	0.149079	0.000117189	0.224548	0.0376759	0.0243498	2679	3021	2857	541	660	492	M620T485C20742	Negative
1243	620.015	621.019	17168	483.837	633			81.6667			0.147723	0.0216579	0.0296255	0.146612	0.0390947	0.00375926	812	519	568	80	92	73	M620T485C20742	Negative
1243	620.015	625.035	17274	484.211	40			698.333			0.00931649	0.177199	0.0157493	19.02	0.000712224	0.036963	39	43	38	441	989	665	M620T485C20742	Negative
1243	620.015	630.05	17381	484.421	477.667			1298.67			0.110691	0.335121	0.0153221	3.02754	0.0356511	0.0689155	382	383	668	847	1465	1584	M620T485C20742	Negative
1243	620.015	631.051	17414	484.08	157.333			872.667			0.0366024	0.234306	0.035225	6.40138	0.00505563	0.0666701	134	179	159	958	936	724	M620T485C20742	Negative
1243	620.015	632.056	17440	484.091	136			323			0.0317609	0.0826373	0.00520594	2.60186	0.0077472	0.0116963	169	130	109	217	428	324	M620T485C20742	Negative
1297	662.097	662.097	18093	426.819	135445	173607	0.07118	12101.3	142100	0.264211	0.779924	0.0885409	9.13e-05	0.113525	0.00556417	0.0192668	132971	126309	147054	10934	12405	12965	M662T428C00003	Negative
1297	662.097	663.1	18120	426.583	29295.7			3541.33			0.168912	0.0261357	7.35e-05	0.15473	0.00352054	0.00692185	28849	28100	30938	3366	3735	3523	M662T428C00003	Negative
1297	662.097	664.102	18139	426.572	6405.67			894.667			0.0369563	0.00643748	1.67e-05	0.174191	0.00149456	0.00115616	6193	6307	6717	726	1114	844	M662T428C00003	Negative
1297	662.097	665.104	18163	426.572	1155.67			1979.33			0.00670772	0.0136108	0.104589	2.02913	0.00107321	0.00437912	1188	1244	1035	1132	3045	1761	M662T428C00003	Negative
1297	662.097	666.109	18189	425.724	189.333			1422.33			0.00107643	0.0102553	0.00796242	9.52715	0.000307801	0.00158604	156	144	268	1173	1422	1672	M662T428C00003	Negative
1297	662.097	667.114	18215	427.044	342.667			22323.7			0.00195164	0.155422	0.00128141	79.6364	0.000510093	0.00965397	273	280	475	14260	26516	26195	M662T428C00003	Negative
1297	662.097	668.117	18239	426.553	42.6667			4781			0.000249004	0.0335796	0.00171341	134.856	8.77e-05	0.00240728	56	43	29	3277	5126	5940	M662T428C00003	Negative
1297	662.097	669.118	18269	426.835	29.3333			1725.67			0.000170079	0.0122082	0.000276832	71.7799	3.92e-05	0.000371799	24	35	29	1247	1972	1958	M662T428C00003	Negative
1297	662.097	670.122	18290	427.525	179			1251			0.00104141	0.00890803	0.00248	8.55387	0.000355813	0.00100761	133	236	168	946	1534	1273	M662T428C00003	Negative
1297	662.097	671.127	18313	426.553	26.3333			4840			0.000154319	0.0342485	0.00032522	221.933	5.63e-05	0.00108314	27	34	18	3504	5463	5553	M662T428C00003	Negative
1297	662.097	672.131	18334	427.044	82.6667			43955			0.000479118	0.305895	0.00137849	638.454	0.000210618	0.0196717	123	61	64	27991	51284	52590	M662T428C00003	Negative
1297	662.097	673.133	18363	426.553	94.3333			27212.3			0.000553437	0.19199	0.00011942	346.905	0.00040149	0.0039045	169	76	38	19271	31545	30821	M662T428C00003	Negative
1297	662.097	674.136	18389	427.044	33.6667			10917.7			0.000197255	0.0769265	0.000349873	389.985	7.43e-05	0.00250004	32	45	24	7662	12109	12982	M662T428C00003	Negative
1297	662.097	675.139	18418	426.553	65.3333			3994.67			0.000383476	0.0278194	0.00106771	72.5453	0.000192725	0.00165985	95	68	33	2558	4691	4735	M662T428C00003	Negative
1297	662.097	676.144	18447	427.044	99			924			0.00055645	0.0063762	0.000887733	11.4587	0.000412683	0.000719046	26	88	183	548	1098	1126	M662T428C00003	Negative
1297	662.097	677.146	18478	426.394	121			235.667			0.000686831	0.00164736	0.0209876	2.39849	0.000262499	0.000344904	137	63	163	156	219	332	M662T428C00003	Negative
1301	664.114	664.114	18140	397.076	3762.33	5181	0.199975	50	74	0.434959	0.72911	0.661538	0.146318	0.907324	0.0279359	0.0532939	4424	3698	3165	72	24	54	M664T398C00004	Negative
1301	664.114	665.115	18164	397.076	1109.33			24			0.212206	0.338462	0.0403546	1.59497	0.0209728	0.0532939	1475	937	916	32	16	24	M664T398C00004	Negative
1301	664.114	666.118	18190	397.076	309.333			0			0.0586841	0	0.00598144	0	0.00789658	0	429	267	232	0	0	0	M664T398C00004	Negative
5	76.0414	76.0414	257	348.978	12338.3	12668.3	0.0688126	9586	11311.7	0.0687538	0.973475	0.848038	0.000519954	0.871145	0.0147055	0.0153339	11577	11978	13460	9143	9465	10150	M76T349C00037	Positive
5	76.0414	78.0482	274	348.37	330			1725.67			0.0265248	0.151962	0.000519954	5.72905	0.0147055	0.0153339	523	255	212	1616	1510	2051	M76T349C00037	Positive
12	90.0568	90.0568	581	333.294	129076	136466	0.0597307	137666	157960	0.11376	0.945837	0.868865	0.0928847	0.91862	0.00543146	0.0443192	120797	130141	136291	116553	136957	159488	M90T333_2C00041;M90T333_2C00213	Positive
12	90.0568	91.0598	597	333.292	5751			5117.33			0.0421098	0.0329936	0.252878	0.783513	0.00787684	0.00879495	4905	7083	5265	6097	4679	4576	M90T333_2C00041;M90T333_2C00213	Positive
12	90.0568	92.0622	601	331.663	769			954.333			0.00560362	0.00617072	0.747691	1.1012	0.00151029	0.00237533	661	602	1044	1270	723	870	M90T333_2C00041;M90T333_2C00213	Positive
12	90.0568	93.0668	607	332.288	870			14222.7			0.00644946	0.091971	0.0466374	14.2603	0.00217655	0.0333668	1134	654	822	18596	11323	12749	M90T333_2C00041;M90T333_2C00213	Positive
17	102.056	102.056	735	360.231	11286.3	11990.3	0.132173	4893	16401.7	0.055209	0.941582	0.29896	0.000605049	0.317509	0.003467	0.0295218	10514	10387	12958	4769	5348	4562	M102T361_1C01234	Positive
17	102.056	106.07	820	360.245	704			11508.7			0.0584183	0.70104	0.000605049	12.0003	0.003467	0.0295218	642	610	860	10637	11275	12614	M102T361_1C01234	Positive
18	102.057	102.057	733	390.226	97723.3	104342	0.0198483	22431.7	138929	0.144907	0.93657	0.163813	0.000376881	0.174908	0.0010512	0.0262452	97054	96249	99867	21859	24296	21140	M102T391_2C01234	Positive
18	102.057	103.06	758	390.205	5117.67			1868.33			0.0490486	0.0137484	0.00245889	0.280302	0.000490021	0.00331519	5029	5097	5227	2052	1681	1872	M102T391_2C01234	Positive
18	102.057	104.062	782	390.658	599.667			12843.7			0.00573029	0.0922843	2.81e-05	16.1047	0.00153494	0.00302486	443	573	783	10457	13748	14326	M102T391_2C01234	Positive
18	102.057	105.067	801	389.827	395.667			11931.7			0.00378803	0.0863294	0.00177971	22.79	0.000370747	0.00613926	355	387	445	10840	11603	13352	M102T391_2C01234	Positive
18	102.057	106.07	821	390.393	324			89018			0.00311785	0.63785	0.000774503	204.58	0.00106417	0.0308096	415	350	207	70931	91686	104437	M102T391_2C01234	Positive
18	102.057	108.074	844	389.775	182			836			0.00174534	0.00597474	0.00197821	3.42325	0.000141519	0.000458008	197	175	174	636	895	977	M102T391_2C01234	Positive
19	104.072	104.072	784	356.331	6990.33	7083.67	0.0866562	8117	9589.67	0.0855558	0.986928	0.84756	0.00622818	0.858786	0.00226257	0.0199474	6340	7127	7504	7526	8475	8350	M104T356C00334;M104T356C01026	Positive
19	104.072	108.085	847	356.365	93.3333			1472.67			0.0130718	0.15244	0.00622818	11.6617	0.00226257	0.0199474	68	109	103	1119	1649	1650	M104T356C00334;M104T356C01026	Positive
23	112.052	112.052	912	198.764	8407	10476.3	0.164801	2569	6911.67	0.045347	0.808303	0.373855	0.011866	0.462519	0.0609585	0.120646	7994	9391	7836	1669	2963	3075	M112T198C00380	Positive
23	112.052	113.055	949	199.057	384.333			773			0.0377296	0.110672	0.263857	2.93328	0.00951454	0.0823519	408	334	411	1460	453	406	M112T198C00380	Positive
23	112.052	114.058	978	199.019	1502.67			1295			0.137605	0.184775	0.636728	1.34279	0.0635736	0.141079	607	2346	1555	2465	594	826	M112T198C00380	Positive
23	112.052	115.061	1003	198.893	182.333			2274.67			0.0163627	0.330698	0.0323139	20.2105	0.0109594	0.102333	125	353	69	1510	2540	2774	M112T198C00380	Positive
26	116.073	116.073	1033	297.768	2.53047e+06	2658963	0.0879227	663243	2332094	0.113675	0.951496	0.283841	2.11e-06	0.298311	0.00327184	0.00742067	2384571	2409984	2796856	582125	764597	643006	M116T298_2C00763;M116T298_2C00148	Positive
26	116.073	117.076	1051	297.688	111344			37225.7			0.0419829	0.0159754	0.00174813	0.380521	0.00258203	0.000747499	103945	113784	116302	35098	42095	34484	M116T298_2C00763;M116T298_2C00148	Positive
26	116.073	118.077	1072	297.445	11136.3			165537			0.00423104	0.0708178	0.000107316	16.7377	0.00076378	0.00227949	12330	11102	9977	143927	191328	161357	M116T298_2C00763;M116T298_2C00148	Positive
26	116.073	119.082	1100	297.763	428.333			76278			0.000159591	0.0326472	0.000274061	204.568	2.76e-05	0.000936914	384	345	556	66446	87475	74913	M116T298_2C00763;M116T298_2C00148	Positive
26	116.073	120.086	1126	297.763	5125.67			160242			0.00195549	0.0686214	0.000232581	35.0916	0.000628549	0.00251514	6663	4493	4221	145793	185508	149425	M116T298_2C00763;M116T298_2C00148	Positive
26	116.073	121.089	1145	297.763	458.667			1.22957e+06			0.000174881	0.528097	0.000154208	3019.75	4.27e-05	0.0113574	536	462	378	1130412	1351844	1206449	M116T298_2C00763;M116T298_2C00148	Positive
29	118.088	118.088	1076	287.201	136073	139048	0.138676	141183	157466	0.132751	0.978688	0.896593	0.00368591	0.916117	0.0173087	0.0123937	115263	141378	151577	123640	138553	161357	M118T287C15987	Positive
29	118.088	119.091	1105	286.665	2975.33			16282.7			0.0213117	0.103407	0.00368591	4.8521	0.0173087	0.0123937	3351	228	5347	13139	18486	17223	M118T287C15987	Positive
31	128.071	128.071	1314	201.604	11227.3	13558	0.500504	1188.33	5380.33	0.161632	0.782018	0.208651	0.00751215	0.266812	0.149857	0.11872	3754	16746	13182	402	1111	2052	M128T202C02946	Positive
31	128.071	129.075	1342	201.143	1213.33			1284.67			0.124605	0.248886	0.219791	1.9974	0.111372	0.0968546	1560	1170	910	1433	1551	870	M128T202C02946	Positive
31	128.071	130.078	1373	201.833	565			428			0.0505899	0.0824472	0.43048	1.62972	0.030166	0.0532344	524	736	435	660	198	426	M128T202C02946	Positive
31	128.071	132.085	1424	199.883	207.333			324.333			0.0146459	0.0619454	0.16569	4.22955	0.00347802	0.0384321	84	361	177	480	138	355	M128T202C02946	Positive
31	128.071	133.089	1443	201.43	345			2155			0.0281416	0.39807	0.00120277	14.1452	0.00941911	0.0317135	239	482	314	1684	2138	2643	M128T202C02946	Positive
33	129.068	129.068	1338	344.748	1.35878e+06	1.43074e+06	0.0842068	551657	1.98428e+06	0.0880361	0.949422	0.277438	4.19e-06	0.292217	0.00511718	0.0108373	1254317	1329340	1492691	473898	594599	586474	M129T345_2C16673	Positive
33	129.068	130.07	1372	344.748	63862			26144.7			0.044708	0.0131301	0.0001554	0.293685	0.00179779	0.000842737	59513	65133	66940	21748	28465	28221	M129T345_2C16673	Positive
33	129.068	134.085	1469	344.515	4989.67			1401302			0.00367814	0.706816	2.49e-05	192.167	0.00340972	0.011518	9082	5778	109	1285663	1488357	1429886	M129T345_2C16673	Positive
33	129.068	136.088	1533	344.55	3104.33			5173.67			0.00219135	0.00261649	0.24884	1.19401	0.000463743	0.000162708	3611	2788	2914	5008	5373	5140	M129T345_2C16673	Positive
35	130.051	130.051	1364	233.558	2399.67	3031.67	0.199183	758	1797.67	0.106947	0.790084	0.423438	5.64e-05	0.53594	0.0233851	0.0257187	1862	2440	2897	795	755	724	M130T233C01879	Positive
35	130.051	135.066	1483	232.192	632			1039.67			0.209916	0.576562	5.64e-05	2.74663	0.0233851	0.0257187	508	732	656	1223	956	940	M130T233C01879	Positive
37	130.051	130.051	1365	291.645	31122.7	33532	0.0261537	3604	9954	0.192374	0.928201	0.371803	0.00728896	0.400563	0.00660728	0.0843288	31874	30391	31103	3269	3737	3806	M130T292C01879	Positive
37	130.051	131.055	1394	292.349	1905			167.667			0.0567486	0.0170777	0.00155206	0.300936	0.006394	0.0062662	1901	1663	2151	241	127	135	M130T292C01879	Positive
37	130.051	135.068	1486	288.767	504.333			6182.33			0.01505	0.611119	0.00648759	40.606	0.000799344	0.0835892	484	504	525	6602	4101	7844	M130T292C01879	Positive
38	130.052	130.052	1361	390.226	564326	598063	0.0173797	109966	649401	0.175738	0.943583	0.172388	0.000376784	0.182695	0.000988209	0.0261607	576070	558804	558104	104899	114135	110863	M130T391_2C01879	Positive
38	130.052	131.054	1393	390.226	27035			8521.67			0.0452103	0.013412	0.00109189	0.296659	0.000778126	0.00261719	27210	26603	27292	8598	8015	8952	M130T391_2C01879	Positive
38	130.052	132.057	1417	390.44	3281.33			51646			0.00548462	0.0796806	0.00010799	14.528	0.000272863	0.00162237	3465	3062	3317	42614	53162	59162	M130T391_2C01879	Positive
38	130.052	133.061	1436	390.393	1566.67			28546			0.00262389	0.0434762	0.00314588	16.5694	0.000372985	0.00410811	1338	1682	1680	20380	30246	35012	M130T391_2C01879	Positive
38	130.052	134.064	1464	390.393	152.333			49496.7			0.000254864	0.0764669	0.00171649	300.031	2.94e-05	0.00547673	146	140	171	42119	47718	58653	M130T391_2C01879	Positive
38	130.052	135.068	1488	390.393	1701.33			401225			0.00284309	0.614576	0.000709734	216.165	0.000145197	0.0282465	1835	1650	1619	304649	426172	472853	M130T391_2C01879	Positive
39	130.052	130.052	1362	360.26	1.67756e+06	1.80172e+06	0.0304925	679150	2.36914e+06	0.0441985	0.931187	0.287256	0.000379285	0.308484	0.00668733	0.0289522	1627893	1706647	1698138	709609	708891	618949	M130T360_2C01879	Positive
39	130.052	131.054	1392	360.267	87723.3			36219			0.0486452	0.0152888	0.0055391	0.314292	0.00485707	0.000942613	81146	82415	99609	33956	35463	39238	M130T360_2C01879	Positive
39	130.052	132.057	1414	360.226	11383.3			35543.7			0.00629857	0.0149837	0.000559725	2.3789	0.00101391	0.00066041	9102	11710	13338	32017	37730	36884	M130T360_2C01879	Positive
39	130.052	133.062	1435	362.94	23377.3			20861.3			0.0129431	0.0087809	0.0254023	0.678422	0.00159157	0.00100436	19317	25560	25255	17331	21970	23283	M130T360_2C01879	Positive
39	130.052	134.065	1461	362.207	1449			70973.7			0.000799698	0.0299028	0.00243644	37.3927	0.000259055	0.00259728	970	1404	1973	61556	73127	78238	M130T360_2C01879	Positive
39	130.052	135.068	1485	360.322	229			1.52639e+06			0.000126395	0.643788	0.000470089	5093.47	4.15e-05	0.0241807	146	305	236	1396810	1574269	1608089	M130T360_2C01879	Positive
44	132.066	132.066	1418	248.048	16203	24375	0.0759676	3271.33	24121	0.177779	0.666404	0.137957	0.000143959	0.207017	0.0370565	0.0214744	16242	16813	15554	3282	3499	3033	M132T248C20314	Positive
44	132.066	134.073	1467	248.393	2105.33			1736			0.0861136	0.0718698	0.0470617	0.834593	0.00573405	0.000885353	2406	2087	1823	2104	1637	1467	M132T248C20314	Positive
44	132.066	136.08	1531	248.393	5551			4461			0.226653	0.165003	0.601055	0.727998	0.0217469	0.17306	6461	5608	4584	10551	1528	1304	M132T248C20314	Positive
44	132.066	137.083	1562	248.06	515.667			14652.7			0.0208296	0.625171	0.0200899	30.0136	0.0121245	0.152728	889	261	397	12984	16110	14864	M132T248C20314	Positive
45	133.062	133.062	1435	362.94	23377.3	23668.3	0.14935	20861.3	31461.3	0.174847	0.987573	0.665473	0.00201238	0.673847	0.00137128	0.0253877	19317	25560	25255	17331	21970	23283	M133T365C00152	Positive
45	133.062	137.075	1559	364.739	291			10600			0.0124266	0.334527	0.00201238	26.9202	0.00137128	0.0253877	273	291	309	7786	12395	11619	M133T365C00152	Positive
47	134.046	134.046	1456	390.729	34076	38603.7	0.0149457	7454	273224	0.803506	0.882651	0.0878674	0.00667574	0.0995495	0.0102031	0.115872	33576	33631	35021	9120	6821	6421	M134T391_2C00049;M134T391_2C00402	Positive
47	134.046	135.049	1480	390.729	1807.33			243710			0.046849	0.618119	0.200841	13.1939	0.00629648	0.526307	2066	1737	1619	304649	426172	310	M134T391_2C00049;M134T391_2C00402	Positive
47	134.046	136.052	1513	389.827	2166			6941.67			0.0561444	0.0937842	0.669216	1.67041	0.00380813	0.131495	2244	2224	2030	7295	6411	7119	M134T391_2C00049;M134T391_2C00402	Positive
47	134.046	137.057	1552	390.022	293			3263.33			0.00758074	0.0415266	0.407641	5.47791	0.00156388	0.0565461	340	222	317	4045	2651	3094	M134T391_2C00049;M134T391_2C00402	Positive
47	134.046	138.059	1583	390.393	261.333			11854.3			0.00677532	0.158703	0.358413	23.4237	0.000569231	0.22246	264	278	242	11416	12100	12047	M134T391_2C00049;M134T391_2C00402	Positive
52	136.063	136.063	1517	153.992	58189.3	64442.3	0.256151	38385.7	62252.3	0.123857	0.899956	0.617	0.000671508	0.685588	0.0177102	0.004716	40186	70065	64317	34583	43290	37284	M136T153C00147	Positive
52	136.063	137.066	1548	154.004	3388.33			15858.7			0.0527144	0.254789	1.02e-06	4.83338	0.00366137	0.00235704	2416	3751	3998	14300	18039	15237	M136T153C00147	Positive
52	136.063	138.07	1587	154.051	415			5619.33			0.00705549	0.0899407	1.73e-05	12.7476	0.00362715	0.00427406	513	364	368	4746	6627	5485	M136T153C00147	Positive
52	136.063	139.073	1614	154.051	1398.33			1821.67			0.0226026	0.0290544	0.157302	1.28545	0.00529677	0.00252602	1309	1449	1437	1490	2247	1728	M136T153C00147	Positive
52	136.063	141.08	1669	153.933	1051.33			567			0.0176711	0.0092163	0.2063	0.521548	0.00804751	0.0017718	1231	992	931	524	520	657	M136T153C00147	Positive
54	137.047	137.047	1545	209.488	5427	6959.33	0.131085	2632	4121.33	0.121585	0.778347	0.639181	0.00202614	0.821203	0.0170216	0.0244491	5219	4719	6343	2309	2904	2683	M137T209C00262	Positive
54	137.047	138.05	1581	209.65	489.333			769.333			0.0709406	0.188966	0.00739042	2.66373	0.0194705	0.0300987	626	388	454	815	757	736	M137T209C00262	Positive
54	137.047	139.053	1607	208.693	788.333			341.333			0.113546	0.0830973	0.0505502	0.731837	0.0147954	0.0110617	659	790	916	288	351	385	M137T209C00262	Positive
54	137.047	140.056	1641	211.993	254.667			378.667			0.0371666	0.0887557	0.183248	2.38805	0.00907235	0.0452997	214	295	255	266	653	217	M137T209C00262	Positive
56	138.056	138.056	1578	282.906	2255.33	5484	0.239734	2926.67	13106.3	0.172258	0.420805	0.224747	0.023209	0.534089	0.0668312	0.0284981	1922	2287	2557	2677	3506	2597	M138T283C00108	Positive
56	138.056	142.07	1693	283.578	549.667			267			0.102662	0.021278	0.0193055	0.207263	0.0239155	0.00789141	507	688	454	317	211	273	M138T283C00108	Positive
56	138.056	143.073	1723	283.869	551.333			1565			0.0939625	0.120707	0.464544	1.28463	0.0483862	0.0280058	161	717	776	1548	1943	1204	M138T283C00108	Positive
56	138.056	145.079	1778	283.869	1169.33			4959			0.204404	0.375194	0.0227557	1.83555	0.0625731	0.049884	619	1809	1080	3502	5659	5716	M138T283C00108	Positive
56	138.056	146.084	1809	284.083	241.667			1002.67			0.0449058	0.0754605	0.0348176	1.68042	0.0111365	0.0125078	191	216	318	748	1365	895	M138T283C00108	Positive
56	138.056	147.087	1839	283.578	716.667			2386			0.133261	0.182613	0.0503929	1.37034	0.0236948	0.0188029	633	879	638	1923	2517	2718	M138T283C00108	Positive
63	143.082	143.082	1725	309.533	6060.67	7327	0.403141	854	2657.33	0.140695	0.80522	0.314799	0.00345481	0.390947	0.100821	0.0701583	3042	8826	6314	707	1219	636	M143T309C06231	Positive
63	143.082	144.085	1748	309.56	740.333			462			0.119972	0.175276	0.371799	1.46097	0.083895	0.0151592	957	762	502	451	488	447	M143T309C06231	Positive
63	143.082	148.098	1872	310.375	526			1341.33			0.0748074	0.509925	0.00275603	6.81651	0.0175964	0.0551263	415	732	431	1343	1377	1304	M143T309C06231	Positive
70	147.078	147.078	1831	360.075	1.06238e+06	1.12844e+06	0.0856	437553	1489490	0.0522418	0.94121	0.294441	3.77e-05	0.312832	0.00962633	0.0212706	1029705	986617	1170810	442082	449010	421567	M147T360_2C00064	Positive
70	147.078	148.081	1868	360.26	55422.3			24898.7			0.0493602	0.0167704	0.0168002	0.339755	0.00803547	0.00155766	47806	62152	56309	25998	24328	24370	M147T360_2C00064	Positive
70	147.078	149.083	1890	360.322	6691.67			24772.7			0.00596867	0.0165653	0.0114739	2.77537	0.00125017	0.0027845	5588	7856	6631	20519	23305	30494	M147T360_2C00064	Positive
70	147.078	150.087	1910	360.289	332.667			13203			0.00029604	0.00883138	0.00819571	29.8317	8.3e-05	0.00136189	239	408	351	11044	12527	16038	M147T360_2C00064	Positive
70	147.078	151.091	1934	360.289	683			43842.3			0.000605685	0.0293513	0.00230649	48.4596	2.3e-05	0.00239624	636	669	744	37227	46750	47550	M147T360_2C00064	Positive
70	147.078	152.095	1968	360.289	2662.33			938742			0.00232931	0.629708	0.000215555	270.341	0.000819847	0.0162276	1548	2690	3749	858053	962589	995583	M147T360_2C00064	Positive
70	147.078	154.098	2010	360.289	266			6478.67			0.000229955	0.00433252	0.00516138	18.8407	0.000101166	0.000567882	197	172	429	5334	6484	7618	M147T360_2C00064	Positive
72	148.061	148.061	1860	441.865	157351	164385	0.10137	52013.3	104563	0.169668	0.957216	0.501286	0.00185385	0.523692	0.000165568	0.0340523	139653	170589	161812	45473	55711	54856	M148T442C00025	Positive
72	148.061	149.064	1886	441.865	5491			1920.33			0.0334136	0.0185613	0.00500946	0.555502	0.000396391	0.00205916	4916	5984	5573	1736	2147	1878	M148T442C00025	Positive
72	148.061	150.068	1908	441.854	1226.33			6253			0.00743737	0.0595666	0.000300679	8.00909	0.000682837	0.0023987	1003	1290	1386	4802	6923	7034	M148T442C00025	Positive
72	148.061	153.078	1986	441.77	316.333			44376			0.00193297	0.420586	0.00215324	217.585	0.000146821	0.0337054	306	336	307	32106	51110	49912	M148T442C00025	Positive
73	148.062	148.062	1866	390.226	975200	1026087	0.0166444	191545	1.23869e+06	0.177412	0.950435	0.157443	0.000256551	0.165654	0.00263861	0.0237747	968681	966119	990799	182028	198012	194594	M148T391_2C00025	Positive
73	148.062	149.065	1888	390.226	41423.7			11909.7			0.0403489	0.00978236	3.83e-05	0.242444	0.0019455	0.00172706	40080	39655	44536	11336	10851	13542	M148T391_2C00025	Positive
73	148.062	150.067	1906	390.226	7611			87591.3			0.00741237	0.0705776	1.71e-05	9.5216	0.000735124	0.00160038	6695	7792	8346	68365	94372	100037	M148T391_2C00025	Positive
73	148.062	151.072	1929	390.393	703			46062.7			0.00068536	0.0371844	0.000337742	54.2553	5.95e-05	0.00118041	650	764	695	36528	51812	49848	M148T391_2C00025	Positive
73	148.062	152.075	1966	390.393	425.667			97188.7			0.000414616	0.0781643	0.000652478	188.522	3.03e-05	0.00344303	434	386	457	74403	103780	113383	M148T391_2C00025	Positive
73	148.062	153.078	1987	390.393	275			795427			0.00026759	0.639553	0.00039847	2390.05	4.58e-05	0.0221103	225	273	327	605238	880659	900385	M148T391_2C00025	Positive
73	148.062	155.082	2027	390.393	449			8965			0.000436071	0.00729471	0.00172698	16.7283	0.000136712	0.000607115	380	347	620	7771	8996	10128	M148T391_2C00025	Positive
74	150.059	150.059	1903	270.543	8208.67	8802	0.219279	16423.7	18945.3	0.715724	0.930855	0.864874	0.00723957	0.929117	0.0121771	0.0170141	7585	10352	6689	29964	8309	10998	M150T271C00073	Positive
74	150.059	151.062	1926	269.919	556.667			1418			0.0650717	0.0808305	0.462572	1.24217	0.0127632	0.0293947	542	567	561	2398	1121	735	M150T271C00073	Positive
74	150.059	154.073	2004	270.53	36.6667			1103.67			0.00407287	0.0542958	0.0216395	13.3311	0.000656306	0.0130786	30	53	27	2164	385	762	M150T271C00073	Positive
83	157.061	157.061	2089	354.336	11527.3	18005.3	0.19029	3337.33	14024.7	0.145877	0.649353	0.242112	0.0324004	0.372851	0.146825	0.0428032	8970	13134	12478	3390	3415	3207	M157T354C00439	Positive
83	157.061	158.065	2115	354.36	912			1694			0.0505891	0.118586	0.0175942	2.34411	0.0158268	0.0231009	555	1206	975	1117	1744	2221	M157T354C00439	Positive
83	157.061	159.068	2156	354.335	392.333			339			0.0222555	0.0235267	0.838666	1.05712	0.00696228	0.00736391	286	429	462	178	422	417	M157T354C00439	Positive
83	157.061	161.075	2226	353.685	381.667			379			0.0217526	0.0274247	0.201813	1.26076	0.00481712	0.00424452	354	379	412	380	367	390	M157T354C00439	Positive
83	157.061	162.078	2259	354.457	4194.67			5235.33			0.220665	0.371573	0.284739	1.68388	0.180884	0.0185346	5985	6367	232	4117	5580	6009	M157T354C00439	Positive
83	157.061	163.081	2289	354.379	597.333			3040			0.0353857	0.216777	0.00115866	6.12613	0.0174509	0.00636083	678	350	764	2575	3057	3488	M157T354C00439	Positive
84	157.062	157.062	2087	307.881	4448	4864.33	0.213676	1353.33	9546.67	0.304468	0.897933	0.150393	0.00348065	0.167487	0.116103	0.0453743	2806	5413	5125	1220	1229	1611	M157T307C03680;M157T307C03817;M157T307C05568	Positive
84	157.062	159.067	2154	308.824	416.333			8193.33			0.102067	0.849607	0.00348065	8.32405	0.116103	0.0453743	867	173	209	5403	11207	7970	M157T307C03680;M157T307C03817;M157T307C05568	Positive
91	159.066	159.066	2152	265.235	68607.7	70021.3	0.171309	54431	62316.7	0.0518823	0.981026	0.873592	0.000385559	0.890488	0.0124121	0.0106699	56487	78060	71276	56046	51365	55882	M159T265C02504;M159T265C05994	Positive
91	159.066	161.076	2229	267.247	612			1815			0.00861937	0.028931	0.163864	3.35651	0.00106941	0.0163547	423	763	650	891	1544	3010	M159T265C02504;M159T265C05994	Positive
91	159.066	162.076	2260	265.899	801.667			6070.67			0.010355	0.0974773	0.00155817	9.4135	0.0116058	0.00569066	153	1914	338	6524	5758	5930	M159T265C02504;M159T265C05994	Positive
96	164.038	164.038	2308	205.682	1940.67	2074	0.272277	343.667	3158.67	0.68086	0.931869	0.119208	9.59e-06	0.127923	0.0297888	0.0357757	1301	2165	2356	584	187	260	M164T206C06809	Positive
96	164.038	166.044	2358	205.928	133.333			2815			0.0681309	0.880792	9.59e-06	12.9279	0.0297888	0.0357757	141	86	173	4859	986	2600	M164T206C06809	Positive
101	168.066	168.066	2409	428.505	1961.33	2090.33	0.412095	1170.33	1776	0.12121	0.92972	0.65485	0.00240727	0.704352	0.0450668	0.0516038	1738	1227	2919	927	1382	1202	M168T429C04076	Positive
101	168.066	176.093	2680	427.572	129			605.667			0.0702797	0.34515	0.00240727	4.91108	0.0450668	0.0516038	80	171	136	624	598	595	M168T429C04076	Positive
107	171.077	171.077	2492	337.423	12792.3	14305	0.238705	10351.7	12181.7	0.179594	0.890577	0.842437	0.352362	0.945944	0.0327725	0.0678945	10132	11551	16694	7449	12081	11525	M171T337C20918;M171T337C20920	Positive
107	171.077	172.08	2526	336.834	1220			1194			0.0873083	0.104776	0.697129	1.20007	0.0343363	0.0619815	835	1701	1124	1704	1127	751	M171T337C20918;M171T337C20920	Positive
107	171.077	177.097	2727	336.81	292.667			636			0.0221143	0.0527871	0.0423547	2.38701	0.0135378	0.00604894	430	201	247	576	724	608	M171T337C20918;M171T337C20920	Positive
112	173.021	173.021	2549	341.168	7582	9524.33	0.155026	2636.33	7261.67	0.239823	0.796791	0.363836	0.000655194	0.456627	0.0073986	0.0271585	6294	8203	8249	2051	2513	3345	M173T342C00093	Positive
112	173.021	176.031	2657	340.578	1942.33			4625.33			0.203209	0.636164	0.000655194	3.13058	0.0073986	0.0271585	1527	2109	2191	3340	5045	5491	M173T342C00093	Positive
113	173.021	173.021	2548	422.979	16603.3	19263	0.0846857	1457.33	17383.7	0.229845	0.861454	0.0895829	0.000617521	0.10399	0.00897234	0.04187	15103	16468	18239	1775	1077	1520	M173T423C00093	Positive
113	173.021	174.024	2578	423.027	619.333			925.667			0.0328185	0.054695	0.0904002	1.66659	0.0134722	0.00945899	854	495	509	841	977	959	M173T423C00093	Positive
113	173.021	175.028	2618	422.931	730.333			580.667			0.038034	0.0321584	0.378376	0.845518	0.00341275	0.00896907	680	791	720	315	559	868	M173T423C00093	Positive
113	173.021	176.031	2655	422.931	340			14025			0.0174589	0.799498	0.00129219	45.7932	0.00448679	0.0506	218	398	404	9595	15406	17074	M173T423C00093	Positive
113	173.021	187.073	3036	423.826	970			395			0.0502345	0.0240654	0.0284916	0.479062	0.00454447	0.00987548	807	1052	1051	419	494	272	M173T423C00093	Positive
125	176.056	176.056	2663	389.923	22127.3	24044.7	0.0444184	5327	10068.7	0.168667	0.920387	0.535208	0.0139705	0.581503	0.0107187	0.0830048	21382	21851	23149	6174	5139	4668	M176T390C01042	Positive
125	176.056	177.059	2713	390.546	1735.33			2389.33			0.0721362	0.22529	0.148076	3.12312	0.0123926	0.116033	1465	2076	1665	1935	4137	1096	M176T390C01042	Positive
125	176.056	180.069	2822	389.723	182			2352.33			0.00747644	0.239502	0.0177886	32.0342	0.00402506	0.0549997	134	109	303	2190	2364	2503	M176T390C01042	Positive
127	177.052	177.052	2711	413.772	2493	2907.67	0.111702	660.667	2683.67	0.313549	0.857552	0.261323	0.0060227	0.304731	0.0128714	0.0863763	2461	2780	2238	601	834	547	M177T414C00438	Positive
127	177.052	180.062	2821	413.813	151.333			416.333			0.0510879	0.152204	0.00572947	2.97926	0.0135498	0.0230673	121	218	115	230	470	549	M177T414C00438	Positive
127	177.052	181.065	2852	413.381	263.333			1606.67			0.0913604	0.586473	0.00428794	6.41934	0.0136146	0.0650979	239	269	282	886	1948	1986	M177T414C00438	Positive
132	182.082	182.082	2888	286.864	176355	195645	0.0709154	150766	167828	0.143536	0.901236	0.898345	0.457445	0.996792	0.00450355	0.0040987	162556	177606	188902	126021	166255	160022	M182T287_2C00082;M182T287_2C03290	Positive
132	182.082	183.085	2909	286.864	16383.3			13291			0.0838787	0.0791554	0.255598	0.943689	0.00329628	0.00502698	15613	16838	16699	10942	13780	15151	M182T287_2C00082;M182T287_2C03290	Positive
132	182.082	184.087	2945	286.928	1822			1405			0.0093373	0.00828829	0.378675	0.887654	0.000942524	0.00152513	1725	2009	1732	1044	1852	1319	M182T287_2C00082;M182T287_2C03290	Positive
132	182.082	185.092	2970	286.104	572.667			324.333			0.00290725	0.00199452	0.187213	0.686051	0.000748216	0.000649509	395	727	596	383	278	312	M182T287_2C00082;M182T287_2C03290	Positive
132	182.082	189.106	3106	286.195	512			2042			0.00264069	0.0122169	3.54e-05	4.62642	0.000515831	0.000596198	584	480	472	1791	2136	2199	M182T287_2C00082;M182T287_2C03290	Positive
133	183.006	183.006	2900	291.006	22232.7	27030.3	0.07506	1691.33	37576.3	0.0710979	0.822097	0.0449505	0.00198876	0.0546778	0.0602819	0.00149615	20318	25118	21262	1501	1750	1823	M183T291C00922	Positive
133	183.006	184.008	2926	290.751	1645			873			0.0611788	0.0233637	0.00852062	0.381892	0.00826563	0.00313504	1817	1506	1612	914	912	793	M183T291C00922	Positive
133	183.006	185.008	2956	291.06	1948			33422			0.071692	0.889404	9.97e-07	12.4059	0.00752573	0.00345713	1950	2295	1599	30650	34600	35016	M183T291C00922	Positive
133	183.006	186.016	2987	291.578	1204.67			1590			0.0450323	0.0422817	0.938532	0.938919	0.0546641	0.00275711	2899	163	552	1428	1771	1571	M183T291C00922	Positive
137	186.017	186.017	2986	390.252	13524.3	16100	0.0877771	3057.33	15337	0.1115	0.840486	0.20401	0.00236015	0.242728	0.0188434	0.0697176	12826	14790	12957	3829	2885	2458	M186T391C01005	Positive
137	186.017	187.02	3025	390.205	848.667			279			0.0528068	0.0181873	4.61e-05	0.344412	0.00189726	0.00120855	819	907	820	238	292	307	M186T391C01005	Positive
137	186.017	188.023	3060	389.74	1418.33			1556.33			0.0872858	0.10172	0.428111	1.16536	0.0253323	0.00353026	878	1683	1694	1426	1681	1562	M186T391C01005	Positive
137	186.017	190.029	3124	390.393	96			1775.67			0.00602194	0.115423	0.0102377	19.1671	0.00124491	0.0195433	111	91	86	1586	2253	1488	M186T391C01005	Positive
137	186.017	191.033	3152	389.827	212.667			8668.67			0.013399	0.56066	0.00670369	41.8434	0.00405054	0.0786716	269	188	181	6400	9734	9872	M186T391C01005	Positive
151	189.124	189.124	3108	337.463	4490.33	4940	0.0752938	4553.33	7961	0.164595	0.908974	0.56768	0.00847789	0.624528	0.00717942	0.0573304	4799	4548	4124	3471	5703	4486	M189T337_2C02727	Positive
151	189.124	191.13	3177	336.841	449.667			3407.67			0.0910257	0.43232	0.00847789	4.74943	0.00717942	0.0573304	447	500	402	3017	3294	3912	M189T337_2C02727	Positive
152	190.072	190.072	3133	383.948	44023.3	51006.7	0.0309996	4080	52121.7	0.166895	0.862942	0.0794977	1.58e-07	0.092124	0.00922637	0.0115298	42101	44450	45519	3972	4327	3941	M190T384C00624	Positive
152	190.072	191.075	3160	384.393	3573			758			0.0701285	0.0145947	0.000350129	0.208113	0.00554814	0.00352814	3762	3335	3622	711	1000	563	M190T384C00624	Positive
152	190.072	192.077	3202	383.948	588			6755.67			0.0115455	0.129665	1.87e-06	11.2308	0.00135942	0.000624445	641	525	598	5580	7778	6909	M190T384C00624	Positive
152	190.072	193.082	3235	384.096	612			2371.33			0.0120489	0.0518592	0.375586	4.30406	0.00250523	0.0609941	704	642	490	5234	892	988	M190T384C00624	Positive
152	190.072	194.084	3276	383.753	518.667			3809.67			0.010196	0.0719319	0.00945316	7.05493	0.00197485	0.0113615	609	431	516	2518	4696	4215	M190T384C00624	Positive
152	190.072	195.088	3316	383.753	1150			4726			0.0225469	0.0897351	0.00518061	3.97994	0.000209869	0.00842708	1110	1164	1176	3452	5840	4886	M190T384C00624	Positive
152	190.072	196.091	3354	383.753	146.333			4681			0.00286834	0.0888436	0.00385345	30.9738	0.000334045	0.00931586	149	127	163	3343	5664	5036	M190T384C00624	Positive
152	190.072	197.095	3389	383.753	186.667			24533			0.00363871	0.466415	0.00314377	128.181	0.00101531	0.0451395	130	185	245	17768	29091	26740	M190T384C00624	Positive
152	190.072	201.111	3531	381.509	208.667			407			0.00408577	0.00745847	0.317916	1.82548	0.000458197	0.00443323	179	232	215	233	753	235	M190T384C00624	Positive
153	190.107	190.107	3141	203.079	1730.67	2023	0.22218	249.333	1659.67	0.0646488	0.870477	0.150775	0.00109666	0.17321	0.10212	0.0658947	1662	1916	1614	362	247	139	M190T203C06326	Positive
153	190.107	193.118	3248	201.43	292.333			1410.33			0.129523	0.849225	0.00109666	6.55656	0.10212	0.0658947	100	626	151	1353	1289	1589	M190T203C06326	Positive
179	201.036	201.036	3511	222.349	2041.33	2521.33	0.711842	273	1662	0.151773	0.715909	0.163893	0.0493588	0.22893	0.22149	0.0113038	373	3820	1931	224	268	327	M201T222C03383;M201T222C01040;M201T222C01115;M201T222C20251;M201T222C00198	Positive
179	201.036	209.059	3772	222.957	480			1389			0.284091	0.836107	0.0493588	2.9431	0.22149	0.0113038	434	567	439	1154	1480	1533	M201T222C03383;M201T222C01040;M201T222C01115;M201T222C20251;M201T222C00198	Positive
194	204.123	204.123	3632	290.322	86803	96654.3	0.242989	16059	405392	0.255971	0.895932	0.0396073	5.68e-05	0.0442079	0.0140972	0.00248801	61884	104242	94283	20040	11443	16694	M204T290C02571	Positive
194	204.123	205.126	3660	290.211	7990.33			7666			0.083674	0.0191938	0.00314774	0.229388	0.00762633	0.00180127	6462	9515	7994	8924	6075	7999	M204T290C02571	Positive
194	204.123	206.13	3686	290.199	1005.33			351716			0.0109725	0.866759	3.79e-08	78.9935	0.00361063	0.00569916	1065	1015	936	414756	246644	393748	M204T290C02571	Positive
194	204.123	207.132	3723	290.113	267.333			21586.3			0.00297214	0.0533764	2.77e-06	17.9589	0.00131443	0.000888946	303	194	305	25059	15522	24178	M204T290C02571	Positive
194	204.123	208.134	3756	290.113	588.333			8364.33			0.00644902	0.0210631	0.00179703	3.26609	0.00223524	0.00253016	629	534	602	9315	6872	8906	M204T290C02571	Positive
197	207.014	207.014	3700	360.238	32988	35183.7	0.152098	10084.7	30745	0.239822	0.937004	0.328538	0.000638359	0.350625	0.00663503	0.0327721	27150	34690	37124	7663	12931	9660	M207T360C01990	Positive
197	207.014	208.018	3738	360.354	1982			553.333			0.0568618	0.0185797	0.00135717	0.326753	0.00610091	0.00452226	1858	1905	2183	493	492	675	M207T360C01990	Positive
197	207.014	211.027	3834	360.002	160.667			1091			0.00461485	0.0363273	0.0426301	7.87182	0.000640543	0.0117725	154	147	181	885	854	1534	M207T360C01990	Positive
197	207.014	212.031	3871	360.289	53			19016			0.00151905	0.616555	0.000460634	405.883	0.000420875	0.0229166	45	71	43	13427	22334	21287	M207T360C01990	Positive
200	208.096	208.096	3748	207.039	9153	11638.7	0.11741	483.667	6281.33	0.251852	0.780283	0.0682317	0.000489099	0.0874449	0.0804141	0.0529415	7055	9467	10937	137	1025	289	M208T206C03519;M208T206C05620	Positive
200	208.096	209.099	3781	205.77	1092.33			529.667			0.0928134	0.0874477	0.79442	0.942188	0.0267558	0.0196052	687	1416	1174	529	558	502	M208T206C03519;M208T206C05620	Positive
200	208.096	211.106	3846	205.981	1393.33			5268			0.126904	0.844321	0.00293097	6.65324	0.100361	0.036757	2481	860	839	4207	6410	5187	M208T206C03519;M208T206C05620	Positive
226	216.063	216.063	4011	380.885	10412.7	16716	0.228768	4875.33	37177	0.247746	0.648463	0.133986	0.0514434	0.20662	0.212228	0.0172826	8192	11167	11879	4084	5239	5303	M216T381C01233	Positive
226	216.063	217.068	4043	381.986	763.667			3464.67			0.0472526	0.0921641	0.0252825	1.95045	0.0155946	0.00624331	558	800	933	2257	4140	3997	M216T381C01233	Positive
226	216.063	218.073	4080	383.743	421			4545			0.0238804	0.120913	0.000377793	5.06329	0.0108821	0.00817587	570	149	544	2964	5454	5217	M216T381C01233	Positive
226	216.063	219.076	4125	383.743	4904.67			23926			0.266794	0.643072	0.0988194	2.41037	0.22169	0.00303463	7803	260	6651	16985	27715	27078	M216T381C01233	Positive
226	216.063	232.118	4664	379.078	214			366			0.0136105	0.00986502	0.357738	0.72481	0.00547622	0.000481505	194	251	197	265	401	432	M216T381C01233	Positive
236	218.047	218.047	4077	338.061	5024.33	5459.33	0.0951654	169.667	4985.33	0.159529	0.920093	0.0341483	4.15e-06	0.037114	0.00772965	0.0025276	5557	4562	4954	195	170	144	M218T338C21285;M218T338C03604;M218T338C21286;M218T338C03394	Positive
236	218.047	221.058	4206	337.456	435			4815.67			0.0799073	0.965852	4.15e-06	12.0872	0.00772965	0.0025276	435	392	478	5252	5272	3923	M218T338C21285;M218T338C03604;M218T338C21286;M218T338C03394	Positive
243	219.026	219.026	4114	292.755	7215	11723	0.196741	338	6095.67	0.245645	0.614482	0.0568728	8.63e-07	0.0925541	0.00743341	0.0107675	5580	7540	8525	330	298	386	M219T292_1C04045	Positive
243	219.026	225.046	4348	290.873	4508			5757.67			0.385518	0.943127	8.63e-07	2.44639	0.00743341	0.0107675	3621	4703	5200	4433	5510	7330	M219T292_1C04045	Positive
245	219.097	219.097	4130	411.108	2087.33	2347	0.11566	456	789	0.14369	0.889928	0.577905	0.000197318	0.649384	0.022492	0.0121426	2281	2151	1830	380	500	488	M219T411C03738;M219T411C20957;M219T411C20958	Positive
245	219.097	220.1	4168	410.132	259.667			333			0.110072	0.422095	0.000197318	3.83473	0.022492	0.0121426	237	338	204	282	380	337	M219T411C03738;M219T411C20957;M219T411C20958	Positive
246	219.097	219.097	4129	381.651	7373.67	12950.7	0.0196394	1155	9316.33	0.0366473	0.569097	0.123076	0.000344891	0.216266	0.0426993	0.0500468	7803	7667	6651	1715	755	995	M219T383C03738;M219T383C20958;M219T383C20957	Positive
246	219.097	220.1	4170	382.199	924.333			597.333			0.071292	0.0638774	0.600322	0.895996	0.008701	0.0199492	809	1061	903	517	452	823	M219T383C03738;M219T383C20958;M219T383C20957	Positive
246	219.097	221.104	4218	381.758	1066.33			954.667			0.0823811	0.102158	0.134536	1.24006	0.00347948	0.014453	1056	1047	1096	999	773	1092	M219T383C03738;M219T383C20958;M219T383C20957	Positive
246	219.097	222.107	4254	382.413	266			902.333			0.0206303	0.0970682	0.000373603	4.70512	0.00751047	0.00875874	248	184	366	864	955	888	M219T383C03738;M219T383C20958;M219T383C20957	Positive
246	219.097	223.11	4284	382.418	1533			3958.67			0.118594	0.42577	0.00267575	3.59016	0.0177228	0.0438941	1509	1345	1745	3602	4131	4143	M219T383C03738;M219T383C20958;M219T383C20957	Positive
246	219.097	224.113	4333	381.423	428.667			503.667			0.0331341	0.0541176	0.050805	1.63329	0.00976321	0.00374163	572	359	355	529	509	473	M219T383C03738;M219T383C20958;M219T383C20957	Positive
246	219.097	225.115	4364	384.068	246.667			526.333			0.0191089	0.0567895	0.031875	2.97189	0.00475842	0.0139239	260	184	296	402	623	554	M219T383C03738;M219T383C20958;M219T383C20957	Positive
246	219.097	227.125	4446	381.103	1112			718.333			0.0857631	0.0771427	0.721888	0.899486	0.0321934	0.021441	626	1385	1325	918	726	511	M219T383C03738;M219T383C20958;M219T383C20957	Positive
248	219.135	219.135	4139	354.338	9911.67	12834.3	0.0849618	8576	18776.7	0.178457	0.771711	0.455486	1.1e-05	0.590228	0.010943	0.0139733	8830	10208	10697	6680	9059	9989	M219T354C04020	Positive
248	219.135	220.137	4181	354.333	1219			726.333			0.0943648	0.039479	0.00348367	0.418366	0.0108751	0.00670736	950	1314	1393	711	732	736	M219T354C04020	Positive
248	219.135	221.14	4226	354.379	233			917.667			0.0184417	0.0481747	0.0162051	2.61227	0.00550404	0.00957482	286	188	225	587	1120	1046	M219T354C04020	Positive
248	219.135	222.144	4259	353.699	241			7637			0.018805	0.403597	0.00145055	21.4622	0.00296661	0.026878	217	289	217	5728	7784	9399	M219T354C04020	Positive
248	219.135	223.147	4290	354.032	1229.67			919.667			0.0966776	0.0532636	0.173309	0.55094	0.0155914	0.0376156	1315	1247	1127	1465	669	625	M219T354C04020	Positive
250	220.081	220.081	4161	376.021	9167	12394	0.0494302	448	10447	0.138541	0.738903	0.0454282	1.06e-05	0.0614806	0.0221165	0.0294343	9892	8439	9170	696	384	264	M220T376C21333	Positive
250	220.081	221.084	4216	376.249	1040			952.667			0.0841358	0.0930895	0.59392	1.10642	0.0077794	0.0241617	977	1047	1096	999	767	1092	M220T376C21333	Positive
250	220.081	222.086	4249	375.604	266			910.667			0.0214003	0.0852956	0.0294194	3.98573	0.00721922	0.0224768	248	184	366	569	1262	901	M220T376C21333	Positive
250	220.081	225.097	4361	375.768	329.333			1159			0.026757	0.110522	0.00120744	4.1306	0.00654854	0.0114152	302	404	282	950	1422	1105	M220T376C21333	Positive
250	220.081	227.102	4437	377.692	1332			1318.33			0.107748	0.124692	0.253952	1.15726	0.00876266	0.0186298	1312	1385	1299	918	1494	1543	M220T376C21333	Positive
250	220.081	228.107	4488	375.793	259.667			5658.33			0.0210553	0.540972	7.79e-06	25.6929	0.00549257	0.0111694	268	315	196	4678	6228	6069	M220T376C21333	Positive
253	221.042	221.042	4202	286.813	10853.7	12649	0.140314	811	15443	0.123828	0.85823	0.0535381	3.36e-07	0.062382	0.0150541	0.0127606	9109	11794	11658	827	914	692	M221T286C16149;M221T286C01275	Positive
253	221.042	222.045	4246	285.965	1038.67			645.667			0.0812142	0.0422253	0.0386947	0.519925	0.0172755	0.0102408	760	957	1399	520	776	641	M221T286C16149;M221T286C01275	Positive
253	221.042	226.059	4390	286.258	314			956.333			0.0250396	0.0621178	0.000164701	2.48078	0.00336979	0.0026399	291	358	293	891	929	1049	M221T286C16149;M221T286C01275	Positive
253	221.042	227.062	4427	286.258	442.667			13030			0.0355164	0.842119	0.000120073	23.7107	0.00634999	0.0237757	448	400	480	12083	11738	15269	M221T286C16149;M221T286C01275	Positive
257	222.096	222.096	4250	246.79	9613.67	12746	0.111164	5650.67	8934	0.164843	0.751729	0.628698	0.0208748	0.836335	0.0383549	0.0425576	7913	10688	10240	4245	6306	6401	M222T247C00140	Positive
257	222.096	224.1	4329	246.261	601			611.333			0.0474716	0.0687059	0.108195	1.4473	0.0103385	0.0140077	584	482	737	546	497	791	M222T247C00140	Positive
257	222.096	230.123	4582	246.746	2531.33			2672			0.200799	0.302597	0.0186077	1.50696	0.0308464	0.0338596	2613	2379	2602	2484	2637	2895	M222T247C00140	Positive
259	223.075	223.075	4277	443.14	144186	155493	0.120309	66987	75601.3	0.446629	0.927228	0.880025	0.0537958	0.949093	0.00332402	0.0204361	124041	154890	153628	31422	83042	86497	M223T443C00542	Positive
259	223.075	224.078	4324	443.05	10607.7			6314			0.0682349	0.0892682	0.19791	1.30825	0.00316572	0.0193573	9163	10811	11849	4095	7253	7594	M223T443C00542	Positive
259	223.075	227.087	4434	443.14	250.667			1978.67			0.00162135	0.0261624	0.000957277	16.1362	0.00012401	0.00137161	235	266	251	962	2302	2672	M223T443C00542	Positive
259	223.075	230.098	4578	442.349	448.333			321.667			0.00291583	0.00454403	0.0847807	1.5584	0.000426419	0.000975022	453	424	468	208	368	389	M223T443C00542	Positive
266	224.06	224.06	4317	311.942	1936.33	2923.33	0.233213	530.667	2450	0.176706	0.661635	0.219167	8.05e-05	0.33125	0.0324029	0.0241674	1406	2073	2330	523	577	492	M224T315C03147	Positive
266	224.06	225.061	4349	314.878	371			321.667			0.138145	0.134858	0.94927	0.97621	0.0736571	0.0365772	475	280	358	375	305	285	M224T315C03147	Positive
266	224.06	228.072	4480	314.925	616			1597.67			0.200221	0.645975	0.00224321	3.22632	0.081888	0.0605814	256	931	661	1244	2063	1486	M224T315C03147	Positive
279	227.102	227.102	4437	377.692	1332	1546	0.0505191	1318.33	1684.33	0.25886	0.862025	0.781883	0.00331312	0.907031	0.0134547	0.00622165	1312	1385	1299	918	1494	1543	M227T380C00931	Positive
279	227.102	232.118	4664	379.078	214			366			0.137975	0.218117	0.00331312	1.58084	0.0134547	0.00622165	194	251	197	265	401	432	M227T380C00931	Positive
[truncated: 338 more rows]

## Sheet: El-MAVEN
Metabolite	peak.name	KEGG.ID	compound.name	label	Glu_Gln_Ac_01	Glu_Gln_Ac_02	Glu_Gln_Ac_03	Polarity
M243T235C02067	M243T235	C02067	Pseudouridine	0	0.505533	0.480862	0.505599	Negative
[truncated: 2,726 more rows]

## Sheet: geoRge
inc_id	feature_id	mzmed	rtmed	atoms	inc_condition	Glu_Gln_Ac_g1_01	Glu_Gln_Ac_g1_02	Glu_Gln_Ac_g1_03	Glu_Gln_Ac_g2_01	Glu_Gln_Ac_g2_02	Glu_Gln_Ac_g2_03	Unlabel_g1_01	Unlabel_g1_02	Unlabel_g1_03	Unlabel_g2_01	Unlabel_g2_02	Unlabel_g2_03	Metabolite	Polarity
[truncated: 1,839 more rows]
