# Supplementary material for: Global stable-isotope tracing metabolomics reveals system-wide metabolic alternations in aging Drosophila
Source: Nat Commun. 2022 Jun 20;13:3518. doi: 10.1038/s41467-022-31268-6 (PMC9209425; doi:10.1038/s41467-022-31268-6)
Supplement: Supplementary file 8 — Supplementary Data 5 [file 41467_2022_31268_MOESM8_ESM.xlsx]

## Sheet: LE skyline and MetTracer (830)
Metabolite	skyline_mpe	MetTracer_mpe	fc	Polairty
M101T219C00109	0.825773	0.821378	0.994678	Negative
M102T247C00334	1	1	1	Negative
M102T247C01026	1	1	1	Negative
M102T247C02356	1	1	1	Negative
M102T247C02721	1	1	1	Negative
M102T247C11735	1	1	1	Negative
M102T260C00334	0.976825	1	1.02372	Negative
M102T260C01026	0.976825	1	1.02372	Negative
M102T260C02356	0.976825	1	1.02372	Negative
M102T260C02721	0.976825	1	1.02372	Negative
M102T260C11735	0.976825	1	1.02372	Negative
M104T294C00065	0.237369	0.285059	1.20091	Negative
M104T294C00716	0.231247	0.285059	1.23271	Negative
M104T365C00065	0.852528	0.856361	1.0045	Negative
M104T365C00716	0.852442	0.856361	1.0046	Negative
M111T227C00106	0.852158	0.402669	0.472529	Negative
M111T306C00106	0.584679	0.576642	0.986254	Negative
M111T366C00106	0.986505	0.950212	0.963211	Negative
M112T210C19706	0.979127	0.971267	0.991972	Negative
M113T285C02512	0.827985	0.785649	0.948868	Negative
M113T285C02565	0.827985	0.785649	0.948868	Negative
M113T460C02512	0.552239	0.610382	1.10529	Negative
M114T205C00148	0.925081	0.803461	0.868531	Negative
M114T205C00763	0.860682	0.803461	0.933517	Negative
M114T298C00148	0.734878	0.739504	1.00629	Negative
M114T298C00763	0.734741	0.739504	1.00648	Negative
M114T366C19911	0.686913	0.645228	0.939316	Negative
M115T208C01384	0.735785	0.548108	0.744929	Negative
M116T295C00441	0.78834	0.815085	1.03393	Negative
M116T295C03508	0.78834	0.815085	1.03393	Negative
M117T383C00042	0.667483	0.767113	1.14926	Negative
M119T289C02022	0.981707	1	1.01863	Negative
M119T289C02045	0.981707	1	1.01863	Negative
M121T125C00180	0.388459	0.0380697	0.0980019	Negative
M125T361_2C00178	1	0.970052	0.970052	Negative
M127T361_2C00906	0.804368	0.703436	0.87452	Negative
M128T292C01879	0.681537	0.683426	1.00277	Negative
M128T332C01877	1	1	1	Negative
M128T332C02237	1	1	1	Negative
M128T332C04281	1	1	1	Negative
M128T332C04282	1	1	1	Negative
M129T232C20254	0.714094	0.639236	0.89517	Negative
M131T366_2C00152	0.919099	0.727886	0.791956	Negative
M131T382C00152	0.923768	0.942748	1.02055	Negative
M132T398C00049	0.765373	0.770658	1.00691	Negative
M132T398C00402	0.75615	0.770658	1.01919	Negative
M132T414C00049	0.821156	0.815475	0.993081	Negative
M132T414C00402	0.818371	0.815475	0.996461	Negative
M133T401C00149	0.803193	0.805562	1.00295	Negative
M133T427C00149	0.668043	0.754758	1.1298	Negative
M133T455C00149	0.628694	0.775664	1.23377	Negative
M134T154C00147	0.389698	0.375322	0.963108	Negative
M134T475C06056	0.365837	0.377773	1.03262	Negative
M135T315C01620	0.959264	0.962084	1.00294	Negative
M136T101C00108	0.177641	0.0264144	0.148695	Negative
M144T265C00940	0.589431	0.631035	1.07058	Negative
M144T265C05572	0.789815	0.631035	0.798966	Negative
M144T287C05947	0.658321	0.510244	0.775069	Negative
M145T361_2C00064	0.692443	0.711931	1.02814	Negative
M145T361_2C00819	0.694351	0.711931	1.02532	Negative
M145T366C00026	0.807213	0.802539	0.99421	Negative
M146T247C20253	1	1	1	Negative
M146T260C02218	0.962408	0.962542	1.00014	Negative
M146T260C05941	0.965033	0.966488	1.00151	Negative
M146T260C20253	0.959207	0.962542	1.00348	Negative
M146T295C02218	0.725979	0.718084	0.989126	Negative
M146T295C20253	0.721739	0.718084	0.994936	Negative
M146T391_2C00025	0.837949	0.839534	1.00189	Negative
M146T443C00025	0.507552	0.109973	0.216673	Negative
M148T272C00073	0.0480942	0.0575431	1.19647	Negative
M151T230C00379	0.953049	0.944903	0.991453	Negative
M151T230C00474	0.953049	0.944903	0.991453	Negative
M153T266C00802	0.363445	0.397967	1.09499	Negative
M155T227C00295	0.842925	1	1.18634	Negative
M157T261C19719	0.719753	0.720145	1.00054	Negative
M159T382C00322	0.122293	0.0297158	0.242988	Negative
M160T227C01077	0.998503	1	1.0015	Negative
M160T227C03210	0.998512	1	1.00149	Negative
M160T227C17581	0.998512	1	1.00149	Negative
M160T227C19694	0.998509	1	1.00149	Negative
M160T267C03210	0.641861	0.645081	1.00502	Negative
M160T267C17234	0.658912	0.645081	0.979009	Negative
M160T374C00956	1	1	1	Negative
M160T374C01046	1	1	1	Negative
M160T374C01077	1	1	1	Negative
M160T374C01234	1	1	1	Negative
M160T374C02207	1	1	1	Negative
M161T369C03761	0.97772	0.94961	0.97125	Negative
M162T182C02193	0.297042	0.259131	0.872373	Negative
M162T182C05127	0.319344	0.325489	1.01924	Negative
M164T178C02647	0.245964	0.226276	0.919956	Negative
M164T288C00919	0.627696	0.116222	0.185156	Negative
M165T340C00502	0.8571	0.721128	0.841358	Negative
M165T340C00878	0.85561	0.721128	0.842823	Negative
M165T340C01685	0.857443	0.721128	0.841021	Negative
M165T340C05411	0.847493	0.721128	0.850896	Negative
M165T340C05412	0.844058	0.721128	0.854358	Negative
M168T361C13482	0.981788	0.970511	0.988514	Negative
M169T305C20850	0.634728	0.62325	0.981918	Negative
M170T331C03871	0.946765	0.943696	0.996758	Negative
M171T332C05565	0.894154	0.997311	1.11537	Negative
M171T372C00093	0.479396	0.464939	0.969842	Negative
M171T408C00093	0.0943417	0.138813	1.47138	Negative
M171T424C00093	0.936898	0.931309	0.994035	Negative
M172T270C01250	0.959803	1	1.04188	Negative
M172T270C17366	0.95941	1	1.04231	Negative
M173T308_2C00429	0.228101	0.194859	0.85427	Negative
M173T435C00417	0.94697	0.951679	1.00497	Negative
M173T435C02341	0.94697	0.951679	1.00497	Negative
M174T391C01042	0.865132	0.751473	0.868623	Negative
M175T267C06452	0.173056	0.14599	0.843599	Negative
M175T267C17206	0.123596	0.124654	1.00856	Negative
M175T366C03217	0.968066	1	1.03299	Negative
M175T366C04349	0.968066	1	1.03299	Negative
M175T366C06033	0.968066	1	1.03299	Negative
M175T389C00618	0.91211	1	1.09636	Negative
M175T389C00905	0.937707	1	1.06643	Negative
M175T389C01062	0.90712	1	1.10239	Negative
M175T389C06473	0.811258	1	1.23265	Negative
M175T389C15673	0.912435	1	1.09597	Negative
M175T414C00438	0.781663	0.564316	0.721943	Negative
M175T475C03217	0.821306	0.731843	0.891073	Negative
M175T475C06033	0.821435	0.731843	0.890933	Negative
M176T119C16074	0.702575	0.569474	0.810552	Negative
M176T204C03145	0.949711	0.567945	0.598019	Negative
M179T224C00159	1	1	1	Negative
M179T224C00247	1	1	1	Negative
M179T224C00267	1	1	1	Negative
M179T224C01487	1	1	1	Negative
M179T253C00159	0.901288	1	1.10952	Negative
M179T253C00247	0.910761	1	1.09798	Negative
M179T253C00267	0.901573	1	1.10917	Negative
M179T253C01487	0.899857	1	1.11129	Negative
M179T292C00137	0.955537	0.982648	1.02837	Negative
M179T292C00795	0.954794	0.982648	1.02917	Negative
M179T382_1C00795	0.0315849	0.0310175	0.982038	Negative
M180T288_2C00082	0.209087	0.252277	1.20657	Negative
M181T288_2C16884	0.608392	0.565243	0.929078	Negative
M184T260C02376	0.643051	0.771593	1.19989	Negative
M184T294C03961	0.712541	0.74187	1.04116	Negative
M184T294C11511	0.712541	0.74187	1.04116	Negative
M184T294C19813	0.712541	0.74187	1.04116	Negative
M185T343C06451	0.238618	0.603175	2.52778	Negative
M187T224C00532	1	1	1	Negative
M187T224C01904	1	1	1	Negative
M187T273C00385	0.837	0.890856	1.06434	Negative
M188T385C00624	0.926232	0.924016	0.997608	Negative
M189T317C00666	0.828173	1	1.20748	Negative
M189T317C00680	0.714701	1	1.39919	Negative
M191T474C00158	0.684122	0.643895	0.941198	Negative
M191T474C00311	0.660204	0.643895	0.975296	Negative
M191T492C00158	0.664598	0.68998	1.03819	Negative
M191T492C00311	0.704832	0.68998	0.978928	Negative
M191T516C00158	0.843793	0.682279	0.808585	Negative
M191T516C00311	0.843793	0.682279	0.808585	Negative
M191T569C00158	0.790903	0.688887	0.871013	Negative
M192T168C00561	0.616493	1	1.62208	Negative
M193T383C00191	0.396353	0.495392	1.24988	Negative
M193T383C00333	0.422147	0.495392	1.17351	Negative
M193T383C08348	0.422147	0.495392	1.17351	Negative
M195T351C00257	0.696389	0.698228	1.00264	Negative
M195T351C00880	0.70356	0.698228	0.992421	Negative
M195T375C00257	0.492796	0.595075	1.20755	Negative
M195T375C00880	0.454393	0.595075	1.30961	Negative
M196T307C00327	0.664319	0.645463	0.971616	Negative
M197T372C06454	0.434664	0.360455	0.829273	Negative
M197T444C01127	0.966559	1	1.0346	Negative
M197T444C05946	0.966559	1	1.0346	Negative
M197T444C20485	0.966559	1	1.0346	Negative
M198T233C01929	0.866701	1	1.1538	Negative
M199T263C00861	0.423132	0.328158	0.775546	Negative
M199T263C01019	0.423132	0.328158	0.775546	Negative
M199T263C01721	0.423132	0.328158	0.775546	Negative
M200T340_2C01118	0.0999866	0.0537231	0.537303	Negative
M201T256C01239	0.992384	1	1.00767	Negative
M201T256C06231	0.954207	1	1.04799	Negative
M204T261C01152	0.878028	0.255511	0.291006	Negative
M204T261C03298	0.772664	0.255511	0.330689	Negative
M205T294C16673	0.977468	1	1.02305	Negative
M205T345C01990	0.808114	0.393526	0.486968	Negative
M206T134C03519	0.925767	1	1.08018	Negative
M206T134C05620	0.972546	1	1.02823	Negative
M206T158C03519	0.956557	1	1.04542	Negative
M206T158C05620	0.954215	1	1.04798	Negative
M207T288C20631	0.969177	1	1.0318	Negative
M208T392C20258	0.799613	0.817228	1.02203	Negative
M209T262C00121	0.842259	0.855745	1.01601	Negative
M209T262C00181	0.710969	0.855745	1.20363	Negative
M209T262C00259	0.840547	0.855745	1.01808	Negative
M209T262C02204	0.812663	0.855745	1.05301	Negative
M209T284C05422	0.963002	1	1.03842	Negative
M209T287C00121	0.935734	0.923416	0.986836	Negative
M209T287C00181	0.94101	0.923416	0.981303	Negative
M209T287C00259	0.935694	0.923416	0.986879	Negative
M209T287C02204	0.938199	0.923416	0.984243	Negative
M211T285C03289	0.892726	0.901612	1.00995	Negative
M211T285C03387	0.892726	0.901612	1.00995	Negative
M211T285C04053	0.892726	0.901612	1.00995	Negative
M211T285C04471	0.892726	0.901612	1.00995	Negative
M211T285C06440	0.892726	0.901612	1.00995	Negative
M211T390C05527	0.882182	0.764845	0.866993	Negative
M212T298C20845	0.679816	0.688554	1.01285	Negative
M215T256C00031	0.949514	0.974003	1.02579	Negative
M215T256C00124	0.94801	0.974003	1.02742	Negative
M215T256C01680	0.949514	0.974003	1.02579	Negative
M215T256C01934	0.949514	0.974003	1.02579	Negative
M215T256C06153	0.949515	0.974003	1.02579	Negative
M215T317C03817	0.798933	1	1.25167	Negative
M215T317C05568	0.82584	1	1.21089	Negative
M216T354C03752	0.905432	1	1.10445	Negative
M217T401C03740	0.858972	0.768749	0.894963	Negative
M217T412C03740	0.812557	0.763138	0.939181	Negative
M219T418C03409	0.594136	0.450502	0.758247	Negative
M221T197C16362	0.995844	1	1.00417	Negative
M221T224C01061	0.998603	0.984053	0.98543	Negative
M224T185C06326	0.434276	0.433558	0.998346	Negative
M226T372C16850	0.439093	0.480093	1.09337	Negative
M226T443C06047	0.592807	0.425623	0.717979	Negative
M226T443C06048	0.592807	0.425623	0.717979	Negative
M227T192C00526	0.57127	1	1.75048	Negative
M227T238C00534	0.529323	0.479205	0.905316	Negative
M227T257C03198	0.866423	1	1.15417	Negative
M227T257C05343	0.916684	1	1.09089	Negative
M227T404C02798	0.488945	0.95746	1.95822	Negative
M227T404C16849	0.570828	0.95746	1.67732	Negative
M227T45C06424	0.2484	0.0937047	0.377233	Negative
M228T391_1C04796	0.975574	0.981655	1.00623	Negative
M228T391_1C04797	0.975519	0.981655	1.00629	Negative
M228T391_1C17758	0.975624	0.981655	1.00618	Negative
M228T447_2C04796	0.928625	1	1.07686	Negative
M228T447_2C04797	0.927301	1	1.0784	Negative
M228T447_2C17758	0.926972	1	1.07878	Negative
M232T343C03771	0.893681	1	1.11897	Negative
M233T217C16674	0.706769	0.646077	0.914127	Negative
M233T230_2C16674	0.923563	1	1.08276	Negative
M233T318C16674	0.987789	1	1.01236	Negative
M236T161C03142	0.998403	1	1.0016	Negative
M236T181C03142	0.979403	0.980988	1.00162	Negative
M236T245C06313	0.823567	0.866076	1.05162	Negative
M237T401C21294	0.870859	1	1.14829	Negative
M241T333C01489	0.887822	1	1.12635	Negative
M241T333C01697	0.887822	1	1.12635	Negative
M241T44C16537	0.0981621	0.0466715	0.475453	Negative
M243T106C20772	0.872223	0.740642	0.849143	Negative
M243T157C00299	0.902522	0.379543	0.420536	Negative
M243T235C02067	0.534564	0.515409	0.964167	Negative
M243T406C02985	0.924317	0.917327	0.992438	Negative
M245T382C01163	0.113532	0.0668756	0.589046	Negative
M245T382C02167	0.130876	0.0668756	0.510983	Negative
M245T382C02514	0.113703	0.0668756	0.588161	Negative
M245T382C04484	0.113703	0.0668756	0.588161	Negative
M245T382C04553	0.113703	0.0668756	0.588161	Negative
M246T272C00018	0.138791	0.0648699	0.467391	Negative
M246T382_2C01215	0.862344	1	1.15963	Negative
M248T298C08538	0.745875	1	1.34071	Negative
M249T393C00669	0.968554	1	1.03247	Negative
M250T158C02564	0.837401	1	1.19417	Negative
M250T391C01233	0.819452	0.847638	1.0344	Negative
M251T174C05512	0.513554	0.448777	0.873865	Negative
M251T344C06054	0.128788	0.0878664	0.682256	Negative
M253T316C03659	0.314546	0.279474	0.888498	Negative
M253T316C03660	0.314546	0.279474	0.888498	Negative
M253T316C06352	0.314546	0.279474	0.888498	Negative
M253T43C08362	0.986484	0.98724	1.00077	Negative
M253T473C05844	0.4648	0.325722	0.70078	Negative
M254T370C04556	0.973932	1	1.02677	Negative
M255T345C01267	0.826846	1	1.20941	Negative
M255T345C04115	0.917276	1	1.09018	Negative
M255T405C01267	0.81539	1	1.22641	Negative
M255T405C04115	0.835509	1	1.19688	Negative
M256T167C02997	0.822904	0.318989	0.387639	Negative
M256T249C00140	0.657304	0.253426	0.385553	Negative
M257T191D02742	0.993781	1	1.00626	Negative
M257T351_1C01236	0.979444	1	1.02099	Negative
M257T351_1C01286	0.975548	1	1.02507	Negative
M257T351_1C04442	0.953091	1	1.04922	Negative
M257T351_1C06893	0.979444	1	1.02099	Negative
M257T351_1C20668	0.976973	1	1.02357	Negative
M257T382C01236	0.798672	0.0455028	0.0569731	Negative
M257T382C01286	0.798805	0.0455028	0.0569636	Negative
M257T382C04442	0.798703	0.0455028	0.0569709	Negative
M257T382C20668	0.798885	0.0455028	0.0569579	Negative
M258T270C03584	0.898432	1	1.11305	Negative
M258T412C01102	0.397127	0.396303	0.997925	Negative
M259T351C04188	0.662859	0.685646	1.03438	Negative
M259T351C04582	0.701182	0.685646	0.977843	Negative
M259T449C00085	0.946149	0.934998	0.988215	Negative
M259T449C00092	0.953067	0.934998	0.981042	Negative
M259T449C00636	0.946344	0.934998	0.988011	Negative
M259T449C03267	0.944406	0.934998	0.990039	Negative
M259T449C05345	0.953412	0.934998	0.980687	Negative
M259T468C00085	0.609225	0.85667	1.40616	Negative
M259T468C00092	0.607985	0.85667	1.40903	Negative
M259T468C00636	0.606497	0.85667	1.41249	Negative
M259T468C03267	0.609573	0.85667	1.40536	Negative
M259T468C05345	0.604444	0.85667	1.41729	Negative
M261T383C04324	0.542777	0.0476225	0.0877387	Negative
M261T383C04434	0.550914	0.0476225	0.0864427	Negative
M261T383C05364	0.550914	0.0476225	0.0864427	Negative
M262T199C19580	0.315689	0.601084	1.90404	Negative
M266T392C05539	0.92005	1	1.0869	Negative
M266T392C05932	0.919948	1	1.08702	Negative
M267T210C00294	0.434691	0.468821	1.07851	Negative
M267T298C15767	0.875006	0.865332	0.988944	Negative
M271T46C18218	0.433592	0.306481	0.706841	Negative
M271T63C18218	0.718291	0.020244	0.0281836	Negative
M272T409C01133	0.127861	0.130985	1.02443	Negative
M272T409C21333	0.127861	0.130985	1.02443	Negative
M273T235C04479	0.635725	0.500327	0.787018	Negative
M273T364C04666	0.580239	0.693324	1.19489	Negative
M273T440C00673	0.845538	1	1.18268	Negative
M273T449C04666	0.997007	1	1.003	Negative
M275T206_2C04732	0.630393	0.623397	0.988902	Negative
M275T391C00491	0.978446	1	1.02203	Negative
M275T424_2C00491	0.950556	1	1.05202	Negative
M275T444C00449	0.554298	0.493583	0.890464	Negative
M275T456C05282	0.857188	0.691742	0.806989	Negative
M279T43C01595	0.824403	0.924221	1.12108	Negative
M281T43C00712	0.713604	0.805883	1.12931	Negative
M281T43C08367	0.713604	0.805883	1.12931	Negative
M287T398C05648	0.898145	1	1.11341	Negative
M288T245C05926	0.136851	0.151146	1.10445	Negative
M289T460C01101	0.0905634	0.0674579	0.744869	Negative
M289T460C01112	0.149612	0.0674579	0.450886	Negative
M289T460C03291	0.0905634	0.0674579	0.744869	Negative
M289T462C03406	0.765239	0.762132	0.995939	Negative
M291T458C20440	0.825852	0.819842	0.992723	Negative
M296T98C00170	0.827314	0.819637	0.99072	Negative
M300T436C04256	0.25744	0.21794	0.846566	Negative
M302T401C05711	0.66799	0.647027	0.968619	Negative
M303T443C12270	0.644466	0.634771	0.984956	Negative
M305T347C01726	0.64685	0.541461	0.837073	Negative
M306T396C00051	0.52872	0.530022	1.00246	Negative
M306T442C00051	0.485444	0.488216	1.00571	Negative
M307T460C00365	0.952077	0.943403	0.990889	Negative
M308T368C00270	0.459191	0.545994	1.18903	Negative
M309T493C01151	0.878224	0.858794	0.977875	Negative
M309T493C01182	0.878224	0.858794	0.977875	Negative
M309T493C20986	0.878224	0.858794	0.977875	Negative
M312T467C04640	1	1	1	Negative
M313T433C04376	0.956976	0.95486	0.997789	Negative
M316T372C04540	0.483179	0.480436	0.994324	Negative
M318T389C14180	0.975849	0.597889	0.612687	Negative
M320T353C06501	0.592698	0.432863	0.730327	Negative
M320T383C04544	0.546629	0.717233	1.3121	Negative
M320T477C03495	0.671354	0.671415	1.00009	Negative
M321T332C00644	1	1	1	Negative
M321T332C01096	1	1	1	Negative
M321T332C06311	1	1	1	Negative
M321T401C00364	0.837103	0.73426	0.877144	Negative
M321T414C05403	0.557015	0.576412	1.03482	Negative
M322T437C00055	0.974139	0.962524	0.988077	Negative
M322T450C00055	0.739036	0.661817	0.895513	Negative
M323T432C00105	0.873664	0.874719	1.00121	Negative
M326T260C00330	0.994913	1	1.00511	Negative
M327T42C06429	0.498385	1	2.00648	Negative
M333T391C00455	0.988793	1	1.01133	Negative
M334T376C01031	0.818655	1	1.22152	Negative
M336T384C04257	0.623433	1	1.60402	Negative
M336T384C04501	0.576291	1	1.73523	Negative
M336T384C06376	0.58291	1	1.71553	Negative
M337T391C04454	1	1	1	Negative
M337T40C08316	0.633874	0.524106	0.82683	Negative
M337T426C04677	0.949067	1	1.05367	Negative
M338T442C17267	0.884078	0.801975	0.907131	Negative
M338T487C17267	0.458235	0.447366	0.976281	Negative
M339T494C00354	0.706975	0.750109	1.06101	Negative
M339T567C00354	0.682381	0.611743	0.896483	Negative
M346T420C00020	0.802076	0.803686	1.00201	Negative
M346T420C00362	0.814494	0.803686	0.986731	Negative
M346T476C00020	0.952476	0.945037	0.99219	Negative
M346T476C00362	0.952479	0.945037	0.992187	Negative
M347T377C04691	0.946651	1	1.05636	Negative
M347T437C00130	1	1	1	Negative
M352T361C01304	0.988594	0.987671	0.999066	Negative
M353T454C01268	0.990115	1	1.00998	Negative
M354T451C16698	0.551981	0.553762	1.00323	Negative
M362T288C05556	0.985451	0.986666	1.00123	Negative
M365T414C04734	0.78743	0.422788	0.536921	Negative
M369T496C00447	0.53482	0.704425	1.31713	Negative
M369T496C11472	0.53482	0.704425	1.31713	Negative
M369T496C19879	0.53482	0.704425	1.31713	Negative
M378T364C03451	0.619535	1	1.61412	Negative
M378T387C03451	0.918065	0.847209	0.922821	Negative
M379T351C00185	0.73768	0.579397	0.785432	Negative
M379T351C00208	0.73768	0.579397	0.785432	Negative
M379T351C00243	0.762686	0.579397	0.75968	Negative
M379T351C01518	0.73768	0.579397	0.785432	Negative
M379T351C02048	0.73768	0.579397	0.785432	Negative
M380T439C07025	0.269294	0.169449	0.629233	Negative
M380T468C07025	0.80648	1	1.23996	Negative
M383T371C00021	0.785808	0.804999	1.02442	Negative
M383T454C00021	0.998429	1	1.00157	Negative
M385T309C03156	0.852957	1	1.17239	Negative
M388T438C00575	0.380879	0.352982	0.926758	Negative
M401T267C00761	0.905724	1	1.10409	Negative
M401T472C00363	0.994628	1	1.0054	Negative
M402T474C00112	0.75722	0.74159	0.979359	Negative
M403T443C02591	0.906553	0.910039	1.00385	Negative
M403T443C16688	0.906686	0.910039	1.0037	Negative
M403T443C18050	0.906555	0.910039	1.00384	Negative
M403T443C20237	0.907391	0.910039	1.00292	Negative
M403T465C00015	0.877891	0.871553	0.992781	Negative
M403T485C00015	0.862674	0.866101	1.00397	Negative
M426T361C00224	0.846431	1	1.18143	Negative
M426T452C00008	0.798504	0.799851	1.00169	Negative
M426T452C00054	0.795908	0.799851	1.00495	Negative
M426T476C00008	0.781359	0.789198	1.01003	Negative
M426T476C00054	0.784219	0.789198	1.00635	Negative
M440T331C14861	0.95511	1	1.047	Negative
M442T479C00035	0.96641	0.839391	0.868566	Negative
M445T440C00570	0.718159	0.728746	1.01474	Negative
M462T477C00361	0.869324	0.23638	0.271912	Negative
M462T486C03794	0.954335	1	1.04785	Negative
M466T484C00458	0.695375	0.5898	0.848175	Negative
M481T473C00459	0.842861	0.835753	0.991567	Negative
M482T491C00063	0.711011	0.710433	0.999187	Negative
M486T484C07024	0.99677	0.994795	0.998018	Negative
M490T473C00131	0.530039	1	1.88665	Negative
M506T476C00002	0.788013	0.79179	1.00479	Negative
M506T476C00286	0.788301	0.79179	1.00443	Negative
M522T495C00044	0.9452	0.746656	0.789945	Negative
M535T433C00190	0.965031	1	1.03624	Negative
M535T433C00935	0.99754	1	1.00247	Negative
M535T433C01623	0.96745	1	1.03364	Negative
M535T433C18094	0.967254	1	1.03385	Negative
M536T449C00789	0.876167	0.900869	1.02819	Negative
M540T428C02741	0.881414	0.875059	0.992789	Negative
M558T419C00301	0.864349	0.822302	0.951354	Negative
M562T394C21348	0.962557	0.792532	0.823362	Negative
M564T412C12318	0.882281	1	1.13343	Negative
M564T412C21137	0.943146	1	1.06028	Negative
M565T442C00029	0.975898	0.961265	0.985006	Negative
M565T442C00052	0.975659	0.961265	0.985247	Negative
M566T408C12321	0.891243	1	1.12203	Negative
M566T408C12322	0.894286	1	1.11821	Negative
M579T475C00167	0.951601	0.952654	1.00111	Negative
M580T331_1C04121	0.931261	1	1.07381	Negative
M580T455C12319	0.986824	1	1.01335	Negative
M580T455C12320	0.987006	1	1.01317	Negative
M606T430C00043	0.863136	0.862728	0.999527	Negative
M606T468C00043	0.999039	1	1.00096	Negative
M611T487C00127	0.797964	0.798254	1.00036	Negative
M613T438C00128	0.856372	0.82548	0.963926	Negative
M613T487C00128	0.902031	0.888861	0.985399	Negative
M620T485C20742	0.867567	0.742557	0.855908	Negative
M629T452C03691	0.971209	1	1.02964	Negative
M662T428C00003	0.88248	0.886275	1.0043	Negative
M673T140C13889	0.952565	0.548706	0.57603	Negative
M702T479C20744	0.815042	1	1.22693	Negative
M702T479C21423	0.829411	1	1.20567	Negative
M702T479C21424	0.815302	1	1.22654	Negative
M74T345C00037	0.00627859	0.115523	18.3995	Negative
M74T362C00037	0.786039	0.678807	0.863579	Negative
M84T294C02659	0.776733	0.735602	0.947047	Negative
M85T137C00741	0.00476316	0.0328166	6.88968	Negative
M87T130C00022	0.952061	0.690173	0.724926	Negative
M88T249C00041	0.760796	0.759548	0.998361	Negative
M88T249C00213	0.760253	0.759548	0.999074	Negative
M88T332C00041	0.780122	0.886283	1.13608	Negative
M88T332C00213	0.779402	0.886283	1.13713	Negative
M88T351C00041	0.0127082	0.0350645	2.7592	Negative
M88T391C00041	0.570432	0.560469	0.982534	Negative
M88T415C00041	0.753667	0.717336	0.951794	Negative
M89T224_2C00184	0.985492	0.983349	0.997825	Negative
M89T224_2C01432	0.985831	0.983349	0.997482	Negative
M89T263C00184	0.886059	0.904162	1.02043	Negative
M89T263C01432	0.87348	0.904162	1.03513	Negative
M89T289C01432	0.865801	1	1.155	Negative
M102T361_1C01234	0.738034	0.704873	0.955069	Positive
M102T391_2C01234	0.8421	0.847081	1.00591	Positive
M104T356C00334	0.196693	0.194713	0.989932	Positive
M104T356C01026	0.196693	0.194713	0.989932	Positive
M106T294C00065	0.0387602	0.051994	1.34143	Positive
M106T294C00716	0.0387602	0.051994	1.34143	Positive
M106T364C00065	0.804529	1	1.24296	Positive
M106T364C00716	0.80236	1	1.24632	Positive
M112T198C00380	0.504576	0.498175	0.987314	Positive
M114T257C03564	0.825127	0.165366	0.200412	Positive
M114T257C03912	0.826398	0.165366	0.200104	Positive
M114T257C04322	0.823203	0.165366	0.200881	Positive
M116T298_2C00148	0.829097	0.717657	0.865589	Positive
M116T298_2C00763	0.829097	0.717657	0.865589	Positive
M118T208_2C02240	0.135248	0.260539	1.92637	Positive
M118T208_2C15499	0.0617205	0.260539	4.22127	Positive
M118T245C15561	0.0532158	0.211529	3.97493	Positive
M118T287C15987	0.000132908	0.0227636	171.273	Positive
M124T309C10164	0.909875	0.626977	0.689081	Positive
M126T218C02376	0.212759	0.104209	0.489798	Positive
M128T202C02946	0.726667	0.684401	0.941837	Positive
M128T313C06772	0.322006	0.0726363	0.225574	Positive
M129T345_2C16673	0.721302	0.733383	1.01675	Positive
M130T233C01879	0.597875	0.625643	1.04645	Positive
M130T292C01879	0.702083	0.634943	0.904371	Positive
M130T305C01879	0.609652	0.11893	0.195078	Positive
M130T360_2C01879	0.701843	0.713241	1.01624	Positive
M130T391_2C01879	0.823009	0.82765	1.00564	Positive
M133T365C00152	0.994782	0.988938	0.994124	Positive
M134T391_2C00049	0.851687	0.811405	0.952702	Positive
M134T391_2C00402	0.851717	0.811405	0.952669	Positive
M134T414C00049	0.785736	0.738202	0.939504	Positive
M134T414C00402	0.785736	0.738202	0.939504	Positive
M134T429C00049	0.804948	1	1.24232	Positive
M134T429C00402	0.810891	1	1.23321	Positive
M136T153C00147	0.324647	0.332309	1.0236	Positive
M136T257C06056	0.596941	0.780729	1.30788	Positive
M137T140C00262	0.253271	0.273292	1.07905	Positive
M137T161C00262	0.0192485	0.0318587	1.65512	Positive
M137T209C00262	0.140827	0.241843	1.71731	Positive
M138T283C00108	0.753191	0.780211	1.03587	Positive
M139T282C00785	0.9012	0.891398	0.989123	Positive
M141T302C03283	0.0478859	0.032847	0.685943	Positive
M142T260C03824	0.834867	1	1.1978	Positive
M142T260C04226	0.834867	1	1.1978	Positive
M143T309C06231	0.870069	0.721505	0.82925	Positive
M145T290C02295	0.946973	0.94504	0.997959	Positive
M146T204C08734	0.301962	0.223571	0.740394	Positive
M146T204C16473	0.986306	1	1.01388	Positive
M147T360_2C00064	0.695179	0.705302	1.01456	Positive
M147T394C00064	0.739137	0.816174	1.10423	Positive
M148T391_2C00025	0.833009	0.841246	1.00989	Positive
M148T423C00025	0.753474	0.746618	0.9909	Positive
M148T442C00025	0.529019	0.52902	1	Positive
M148T459C00025	0.318467	0.243073	0.763262	Positive
M149T258C01180	0.0702596	1	14.2329	Positive
M150T271C00073	0.0660292	0.0656787	0.994693	Positive
M150T283C00073	0.103988	0.101196	0.973148	Positive
M152T219C00242	0.221845	0.107395	0.484099	Positive
M152T251C00242	0.473335	0.0397849	0.0840523	Positive
M153T229C00532	0.972836	0.959109	0.985889	Positive
M153T229C01904	0.968325	0.959109	0.990482	Positive
M157T354C00439	0.732577	0.744941	1.01688	Positive
M157T400C00149	0.900025	1	1.11108	Positive
M157T400C00497	0.900025	1	1.11108	Positive
M159T265C02504	0.13938	0.109076	0.782579	Positive
M159T265C05994	0.115763	0.109076	0.942238	Positive
M159T390C00499	0.946527	1	1.05649	Positive
M160T207C03087	0.846164	0.763112	0.901849	Positive
M162T402C00956	0.23781	0.0458744	0.192903	Positive
M163T315C01088	0.563904	0.428247	0.759432	Positive
M163T315C02488	0.563904	0.428247	0.759432	Positive
M163T315C03827	0.563904	0.428247	0.759432	Positive
M163T315C03979	0.849357	0.428247	0.504201	Positive
M163T315C06159	0.563904	0.428247	0.759432	Positive
M164T206C06809	0.871734	0.888255	1.01895	Positive
M164T216C05834	0.826825	1	1.20945	Positive
M166T241C00684	0.927664	0.345954	0.372931	Positive
M166T241C03826	0.845864	0.345954	0.408995	Positive
M169T260C00819	0.991095	1	1.00898	Positive
M170T210C02519	0.210627	0.127778	0.606656	Positive
M170T210C04043	0.211884	0.127778	0.603059	Positive
M170T210C13635	0.211884	0.127778	0.603059	Positive
M170T210C13636	0.222735	0.127778	0.57368	Positive
M170T210C20310	0.148774	0.322283	2.16626	Positive
M171T337C20918	0.66896	0.664464	0.993279	Positive
M171T337C20920	0.672955	0.664464	0.987383	Positive
M173T423C00093	0.936965	0.927934	0.990362	Positive
M174T198C06210	0.970201	1	1.03071	Positive
M174T354C03771	0.736067	0.7718	1.04855	Positive
M174T376C01250	0.999652	1	1.00035	Positive
M174T376C17366	0.879636	1	1.13683	Positive
M175T342C01047	0.644311	0.0757103	0.117506	Positive
M175T375C01047	0.551473	0.673355	1.22101	Positive
M175T393C02220	0.938479	1	1.06555	Positive
M176T234C02631	0.854249	0.947962	1.1097	Positive
M176T305C01042	0.749974	0.210146	0.280204	Positive
M176T390C01042	0.749345	0.741479	0.989503	Positive
M177T414C00438	0.805104	1	1.24207	Positive
M179T396C01419	0.0880586	0.0369607	0.419729	Positive
M180T184C01214	0.870544	1	1.14871	Positive
M180T184C02262	0.870786	1	1.14839	Positive
M180T256C00329	0.990823	1	1.00926	Positive
M180T256C01214	0.990823	1	1.00926	Positive
M180T256C02262	0.978256	1	1.02223	Positive
M180T286C00329	0.953615	1	1.04864	Positive
M180T286C01214	0.956262	1	1.04574	Positive
M180T286C02262	0.960845	1	1.04075	Positive
M182T216C00166	0.707268	0.251793	0.356008	Positive
M182T216C00811	0.831089	0.251793	0.302967	Positive
M182T216C01772	0.713736	0.251793	0.352782	Positive
M182T216C10945	0.781846	0.251793	0.322049	Positive
M182T216C12621	0.819958	0.251793	0.30708	Positive
M183T291C00922	0.950115	0.949314	0.999157	Positive
M186T391C01005	0.408151	0.352435	0.863492	Positive
M188T225_2C17236	0.986592	1	1.01359	Positive
M188T241C20258	0.824318	0.31413	0.381078	Positive
M188T300C01215	0.994516	1	1.00551	Positive
M188T300C20258	0.994516	1	1.00551	Positive
M188T425C02989	0.971872	1	1.02894	Positive
M188T425C15998	0.971872	1	1.02894	Positive
M188T425C15999	0.971872	1	1.02894	Positive
M189T255C03884	0.66382	0.779328	1.174	Positive
M189T337_2C02727	0.977459	1	1.02306	Positive
M189T373C02727	0.946029	1	1.05705	Positive
M190T203C06326	0.98079	1	1.01959	Positive
M190T384C00624	0.917642	0.921792	1.00452	Positive
M190T439C00624	0.979921	1	1.02049	Positive
M191T237C00544	0.75531	0.775261	1.02641	Positive
M191T237C01161	0.756903	0.775261	1.02425	Positive
M191T237C03198	0.755196	0.775261	1.02657	Positive
M191T237C14109	0.75492	0.775261	1.02694	Positive
M191T237C16215	0.755196	0.775261	1.02657	Positive
M192T204C02712	0.827415	0.781315	0.944285	Positive
M192T228C00850	0.274547	1	3.64237	Positive
M194T199C02670	0.271018	0.0769967	0.284102	Positive
M194T199C06430	0.271018	0.0769967	0.284102	Positive
M194T235C02123	0.177254	0.0430081	0.242635	Positive
M194T235C04411	0.146601	0.0430081	0.293369	Positive
M196T314C00822	0.983148	1	1.01714	Positive
M200T340C06114	0.913229	1	1.09502	Positive
M200T374C20941	0.319177	0.25371	0.794888	Positive
M201T207C00198	0.670634	0.36026	0.537193	Positive
M201T207C00691	0.665879	0.36026	0.541028	Positive
M201T207C02669	0.66257	0.36026	0.54373	Positive
M201T207C02779	0.665729	0.36026	0.54115	Positive
M201T207C03383	0.68747	0.36026	0.524036	Positive
M201T222C00198	0.852211	0.712435	0.835985	Positive
M201T222C01040	0.852211	0.712435	0.835985	Positive
M201T222C01115	0.852211	0.712435	0.835985	Positive
M201T222C03383	0.861287	0.712435	0.827176	Positive
M201T222C20251	0.861287	0.712435	0.827176	Positive
M201T384C00279	0.753972	1	1.32631	Positive
M203T214C06153	0.354508	0.11688	0.329698	Positive
M204T173C04083	0.969094	1	1.03189	Positive
M204T290C02571	0.955427	0.95671	1.00134	Positive
M207T360C01990	0.655217	0.668432	1.02017	Positive
M208T206C03519	0.969265	1	1.03171	Positive
M208T206C05620	0.97321	1	1.02753	Positive
M208T259C16624	0.963963	0.947954	0.983393	Positive
M212T205C08348	0.952003	0.0582381	0.0611742	Positive
M213T390C00666	0.628257	0.458641	0.730022	Positive
M213T390C00680	0.628096	0.458641	0.73021	Positive
M216T381C01233	0.776063	0.897671	1.1567	Positive
M217T159C06662	0.994208	1	1.00583	Positive
M218T338C03394	1	1	1	Positive
M218T338C03604	1	1	1	Positive
M218T338C21285	1	1	1	Positive
M218T338C21286	1	1	1	Positive
M219T292_1C04045	0.972643	1	1.02813	Positive
M219T354C04020	0.494374	0.489278	0.989693	Positive
M219T383C03738	0.921261	0.89605	0.972635	Positive
M219T383C20957	0.922836	0.89605	0.970974	Positive
M219T383C20958	0.919823	0.89605	0.974155	Positive
M219T411C03738	0.794432	0.65465	0.824047	Positive
M219T411C20957	0.789122	0.65465	0.829593	Positive
M219T411C20958	0.796128	0.65465	0.822292	Positive
M220T376C21333	0.965457	0.959283	0.993606	Positive
M221T207C01298	0.862171	1	1.15986	Positive
M221T286C01275	0.948851	0.940958	0.991681	Positive
M221T286C16149	0.948851	0.940958	0.991681	Positive
M222T247C00140	0.448984	0.339444	0.756027	Positive
M223T258C20843	0.0587905	0.0266292	0.452951	Positive
M223T443C00542	0.10513	0.112691	1.07192	Positive
M224T315C03147	0.980205	0.975875	0.995583	Positive
M226T311C11355	0.9221	0.075524	0.0819044	Positive
M226T311C18054	0.92394	0.075524	0.0817412	Positive
M227T246C12989	0.0155203	0.0461589	2.97411	Positive
M227T380C00931	0.827106	0.801955	0.969592	Positive
M227T410C00931	0.842102	1	1.18751	Positive
M228T252C00826	0.91124	0.13654	0.14984	Positive
M230T312C05570	0.856686	0.0433832	0.0506408	Positive
M230T446C04796	0.992434	1	1.00762	Positive
M230T446C04797	0.992473	1	1.00758	Positive
M232T427C04479	0.831703	0.808317	0.971881	Positive
M233T396C06055	0.418197	0.159635	0.381723	Positive
M236T207C01273	0.987516	0.897179	0.908521	Positive
M237T307C02700	0.839981	0.152088	0.181061	Positive
M238T160C03750	0.976011	1	1.02458	Positive
M238T181C03750	0.985834	1	1.01437	Positive
M239T439C11434	0.912547	1	1.09583	Positive
M240T262C02953	0.849452	0.851924	1.00291	Positive
M241T350C00491	0.960973	1	1.04061	Positive
M241T350C01420	0.963654	1	1.03772	Positive
M244T230C00475	0.295309	0.266314	0.901817	Positive
M244T351C05711	0.923856	0.385654	0.41744	Positive
M245T315C06657	0.824877	1	1.2123	Positive
M245T406_1C01099	0.826711	1	1.20961	Positive
M245T406_1C01131	0.710329	1	1.4078	Positive
M246T353C17952	0.852727	1	1.17271	Positive
M246T400C05340	0.583555	0.496618	0.851022	Positive
M247T337C04137	0.960808	0.954855	0.993804	Positive
M247T337C06655	0.959593	0.954855	0.995062	Positive
M248T501C05931	0.8302	0.49574	0.597132	Positive
M250T384C03287	0.827883	1	1.2079	Positive
M252T137C05198	0.784676	0.711672	0.906963	Positive
M252T256_2C00559	0.943228	0.122706	0.130091	Positive
M254T338C05539	1	1	1	Positive
M254T338C05932	1	1	1	Positive
M255T365C03393	0.710306	0.668412	0.94102	Positive
M256T235C04874	0.993038	1	1.00701	Positive
M256T235C21008	0.992208	1	1.00785	Positive
M258T234C06606	0.469991	0.417772	0.888894	Positive
M259T190D02742	0.999041	1	1.00096	Positive
M260T160C02029	0.958798	1	1.04297	Positive
M260T303C05939	0.977542	1	1.02297	Positive
M260T380C00103	0.289102	0.178866	0.618696	Positive
M260T411C00352	0.463806	0.450919	0.972215	Positive
M260T411C06377	0.468668	0.450919	0.962129	Positive
M260T411C12213	0.463806	0.450919	0.972215	Positive
M261T468C05345	0.622741	0.0440232	0.0706927	Positive
M268T219C00212	0.881421	0.345881	0.392413	Positive
M268T219C00330	0.881288	0.345881	0.392472	Positive
M269T209C00294	0.478272	0.345528	0.72245	Positive
M269T361C00117	0.718221	0.638666	0.889233	Positive
M269T361C00199	0.741012	0.638666	0.861884	Positive
M269T361C00231	0.718196	0.638666	0.889264	Positive
M269T361C06441	0.718221	0.638666	0.889233	Positive
M270T106C02916	0.698306	0.593682	0.850175	Positive
M271T226C17238	0.0507177	0.0445403	0.8782	Positive
M272T135_2C06160	0.916583	0.0337134	0.0367816	Positive
M277T347C01283	0.954322	1	1.04786	Positive
M277T444C00449	0.520377	0.502634	0.965903	Positive
M277T457C05282	0.801395	0.818784	1.0217	Positive
M278T447C01094	0.706095	1	1.41624	Positive
M284T225C01993	0.88466	0.736659	0.832703	Positive
M287T459C03838	0.934955	0.931312	0.996103	Positive
M288T191C02838	0.785268	0.554361	0.705952	Positive
M290T300C20917	0.981694	1	1.01865	Positive
M290T347C04462	0.920191	1	1.08673	Positive
M290T372C20917	0.871941	1	1.14687	Positive
M290T372C20919	0.881181	1	1.13484	Positive
M290T372C21016	0.881644	1	1.13424	Positive
M291T393C04421	0.979818	1	1.0206	Positive
M291T462C03406	0.712863	0.753566	1.0571	Positive
M293T246C20942	0.800428	1	1.24933	Positive
M293T360_2C18048	0.8914	0.886513	0.994518	Positive
M295T209C11045	0.952826	1	1.04951	Positive
M297T264C21408	0.137307	0.0343969	0.25051	Positive
M297T365C03296	0.907259	0.825015	0.909349	Positive
M298T130C00170	0.851209	0.724827	0.851526	Positive
M298T157C00170	0.905466	0.722082	0.79747	Positive
M298T97C00170	0.872804	0.813736	0.932325	Positive
M300T96C00712	0.876919	0.748804	0.853903	Positive
M300T96C08367	0.864534	0.748804	0.866136	Positive
M305T442C12270	0.62187	0.590409	0.949408	Positive
M307T209_1C06673	0.455633	0.504005	1.10616	Positive
M307T297C06673	0.909335	0.899546	0.989234	Positive
M307T442_1C02355	0.969965	1	1.03096	Positive
M308T396C00051	0.536584	0.533653	0.994538	Positive
M314T467C04640	1	1	1	Positive
M315T433C04376	0.972318	1	1.02847	Positive
M318T141C12144	0.185641	0.0273056	0.147088	Positive
M322T382C04544	0.79885	0.506939	0.634586	Positive
M322T477C20775	0.712517	0.71108	0.997984	Positive
M324T437C00055	0.728787	0.695112	0.953794	Positive
M325T432C00105	0.870619	0.800526	0.919491	Positive
M328T313C21257	0.888649	1	1.1253	Positive
M329T262_1C05143	0.700092	0.514824	0.735366	Positive
M331T278C16488	0.490588	0.369104	0.752371	Positive
M332T263C00921	0.959464	0.145671	0.151825	Positive
M332T367C00270	0.791843	1	1.26288	Positive
M332T407C00360	0.794732	1	1.25829	Positive
M333T476C05325	0.915763	1	1.09199	Positive
M335T431C04641	0.600633	0.610764	1.01687	Positive
M335T431C04703	0.602042	0.610764	1.01449	Positive
M335T431C10517	0.593817	0.610764	1.02854	Positive
M335T448C00455	0.875055	1	1.14279	Positive
M336T431C01304	0.919764	0.931871	1.01316	Positive
M339T426C04677	0.908113	1	1.10118	Positive
M341T494C00354	0.915024	0.729959	0.797748	Positive
M345T401C00364	0.893472	1	1.11923	Positive
M346T313C01743	0.907148	1	1.10236	Positive
M346T313C20350	0.917419	1	1.09001	Positive
M348T393_1C00020	0.692735	0.628585	0.907396	Positive
M348T393_1C01367	0.689806	0.628585	0.911248	Positive
M348T420C00020	0.783157	0.791087	1.01013	Positive
M348T420C01367	0.784461	0.791087	1.00845	Positive
M348T476C00020	0.939153	0.942775	1.00386	Positive
M348T476C01367	0.942464	0.942775	1.00033	Positive
M350T372C14871	0.831854	0.889001	1.0687	Positive
M353T468C20816	0.974833	1	1.02582	Positive
M353T496C11472	0.825486	1	1.21141	Positive
M353T496C19879	0.825486	1	1.21141	Positive
M356T450C21027	0.577967	0.467122	0.808216	Positive
M358T428C04540	0.849523	0.211231	0.248646	Positive
M359T224C20888	0.787519	0.284375	0.361103	Positive
M359T381_2C20888	0.761107	0.0398374	0.0523413	Positive
M371T435C11516	0.950867	1	1.05167	Positive
M371T435C16699	0.950867	1	1.05167	Positive
M371T435C19791	0.950867	1	1.05167	Positive
M371T435C21383	0.950867	1	1.05167	Positive
M377T381C01268	0.872546	1	1.14607	Positive
M384T297C00611	0.965592	0.964776	0.999155	Positive
M385T370C00021	0.789424	0.788765	0.999164	Positive
M388T348C17951	0.767407	0.494668	0.644596	Positive
M388T365C17951	0.904636	1	1.10542	Positive
M413T285C08543	0.97115	1	1.02971	Positive
M428T427C00224	0.658241	0.663121	1.00741	Positive
M428T452C00224	0.749413	0.787509	1.05083	Positive
M428T490C00224	0.598119	0.48244	0.806596	Positive
M461T360C00415	0.958249	0.959036	1.00082	Positive
M466T191C01921	0.923893	1	1.08238	Positive
M479T284C05951	0.85568	1	1.16866	Positive
M481T301C03646	0.950305	1	1.05229	Positive
M508T476C00053	0.776112	0.770708	0.993037	Positive
M546T354C06620	0.959827	1	1.04185	Positive
M549T407C03187	0.812524	0.619185	0.762051	Positive
M549T407C03319	0.742664	0.619185	0.833734	Positive
M549T407C03442	0.811187	0.619185	0.763308	Positive
M549T407C07277	0.762018	0.619185	0.812559	Positive
M549T407C11912	0.743937	0.619185	0.832308	Positive
M550T488C11920	0.936643	0.791542	0.845085	Positive
M550T488C11923	0.936672	0.791542	0.845058	Positive
M550T488C12446	0.89258	0.791542	0.886803	Positive
M550T488C18636	0.943183	0.791542	0.839224	Positive
M564T394C00688	0.830051	0.646647	0.779045	Positive
M564T394C11907	0.838861	0.646647	0.770863	Positive
M564T394C11926	0.839253	0.646647	0.770503	Positive
M565T469C00842	0.825532	1	1.21134	Positive
M565T487C04268	0.837558	0.664774	0.793705	Positive
M565T487C04346	0.850619	0.664774	0.781518	Positive
M572T400C00498	0.859282	1	1.16376	Positive
M606T442C00096	0.92625	0.496869	0.536431	Positive
M606T442C00394	0.918197	0.496869	0.541135	Positive
M612T451C20415	1	1	1	Positive
M639T500C04573	0.950569	1	1.052	Positive
M639T500C06240	0.952519	1	1.04985	Positive
M639T500C13952	0.95165	1	1.05081	Positive
M76T349C00037	0.131194	0.141618	1.07945	Positive
M86T162C00481	0.695282	0.451252	0.64902	Positive
M86T248C02659	0.947338	1	1.05559	Positive
M86T248C06145	0.944321	1	1.05896	Positive
M87T357C01089	0.149703	0.0489866	0.327226	Positive
M87T357C01770	0.151222	0.0489866	0.323938	Positive
M889T489C00512	0.949	1	1.05374	Positive
M90T248C00041	0.867821	1	1.15231	Positive
M90T333_2C00041	0.0542242	0.0240574	0.443664	Positive
M90T333_2C00213	0.0501728	0.0240574	0.47949	Positive
M90T350C00213	0.0471171	0.0763462	1.62035	Positive
M90T350C00546	0.044904	0.0763462	1.70021	Positive
