# Supplementary material for: Global stable-isotope tracing metabolomics reveals system-wide metabolic alternations in aging Drosophila
Source: Nat Commun. 2022 Jun 20;13:3518. doi: 10.1038/s41467-022-31268-6 (PMC9209425; doi:10.1038/s41467-022-31268-6)
Supplement: Supplementary file 9 — Supplementary Data 6 [file 41467_2022_31268_MOESM9_ESM.xlsx]

## Sheet: MetTracer
Metabolite	peak.name	KEGG.ID	mz	formula	compound.name	label	labeled_QC_01	labeled_QC_02	labeled_QC_03	labeled_QC_04	labeled_QC_05	labeled_QC_06	unlabel_01	unlabel_02	unlabel_03	Polarity	LC type
M135T353C01620	M135T353	C01620	135.029	C4H7O5	L-Threonate	0	0.036172	0.0277262	0.0311192	0.0429502	0.0530416	0.0333638	1	1	1	Negative	HILIC
M135T353C01620	M135T353	C01620	136.032	C4H7O5	L-Threonate	1	0	0	0	0	0	0	0	0	0	Negative	HILIC
M135T353C01620	M135T353	C01620	137.036	C4H7O5	L-Threonate	2	0	0	0	0	0	0	0	0	0	Negative	HILIC
M135T353C01620	M135T353	C01620	138.039	C4H7O5	L-Threonate	3	0	0	0	0	0	0	0	0	0	Negative	HILIC
M135T353C01620	M135T353	C01620	139.042	C4H7O5	L-Threonate	4	0.963828	0.972274	0.968881	0.95705	0.946958	0.966636	0	0	0	Negative	HILIC
M232T356C03771	M232T356	C03771	232.093	C8H14N3O5	5-Guanidino-2-oxopentanoate	0	0	0	0	0	0	0	1	1	1	Negative	HILIC
M232T356C03771	M232T356	C03771	233.096	C8H14N3O5	5-Guanidino-2-oxopentanoate	1	0	0	0	0	0	0	0	0	0	Negative	HILIC
M232T356C03771	M232T356	C03771	234.1	C8H14N3O5	5-Guanidino-2-oxopentanoate	2	0	0	0	0	0	0	0	0	0	Negative	HILIC
M232T356C03771	M232T356	C03771	235.103	C8H14N3O5	5-Guanidino-2-oxopentanoate	3	0	0	0	0	0	0	0	0	0	Negative	HILIC
M232T356C03771	M232T356	C03771	236.106	C8H14N3O5	5-Guanidino-2-oxopentanoate	4	1	1	1	1	0	1	0	0	0	Negative	HILIC
M232T356C03771	M232T356	C03771	237.11	C8H14N3O5	5-Guanidino-2-oxopentanoate	5	0	0	0	0	0	0	0	0	0	Negative	HILIC
M232T356C03771	M232T356	C03771	238.113	C8H14N3O5	5-Guanidino-2-oxopentanoate	6	0	0	0	0	0	0	0	0	0	Negative	HILIC
M538T392C14848	M538T392	C14848	538.049	C18H25Br1N3O9S1	2,3-Dihydro-2-S-glutathionyl-3-hydroxy bromobenzene	0	0	0	0	0	0	0	1	0.855396	0	Negative	HILIC
M538T392C14848	M538T392	C14848	539.052	C18H25Br1N3O9S1	2,3-Dihydro-2-S-glutathionyl-3-hydroxy bromobenzene	1	0	0	0	0	0	0	0	0	0	Negative	HILIC
M538T392C14848	M538T392	C14848	540.056	C18H25Br1N3O9S1	2,3-Dihydro-2-S-glutathionyl-3-hydroxy bromobenzene	2	1	1	1	1	1	1	0	0	0	Negative	HILIC
M538T392C14848	M538T392	C14848	541.059	C18H25Br1N3O9S1	2,3-Dihydro-2-S-glutathionyl-3-hydroxy bromobenzene	3	0	0	0	0	0	0	0	0.144604	1	Negative	HILIC
M538T392C14848	M538T392	C14848	542.062	C18H25Br1N3O9S1	2,3-Dihydro-2-S-glutathionyl-3-hydroxy bromobenzene	4	0	0	0	0	0	0	0	0	0	Negative	HILIC
M538T392C14848	M538T392	C14848	543.066	C18H25Br1N3O9S1	2,3-Dihydro-2-S-glutathionyl-3-hydroxy bromobenzene	5	0	0	0	0	0	0	0	0	0	Negative	HILIC
M538T392C14848	M538T392	C14848	544.069	C18H25Br1N3O9S1	2,3-Dihydro-2-S-glutathionyl-3-hydroxy bromobenzene	6	0	0	0	0	0	0	0	0	0	Negative	HILIC
M538T392C14848	M538T392	C14848	545.072	C18H25Br1N3O9S1	2,3-Dihydro-2-S-glutathionyl-3-hydroxy bromobenzene	7	0	0	0	0	0	0	0	0	0	Negative	HILIC
M538T392C14848	M538T392	C14848	546.076	C18H25Br1N3O9S1	2,3-Dihydro-2-S-glutathionyl-3-hydroxy bromobenzene	8	0	0	0	0	0	0	0	0	0	Negative	HILIC
M538T392C14848	M538T392	C14848	547.079	C18H25Br1N3O9S1	2,3-Dihydro-2-S-glutathionyl-3-hydroxy bromobenzene	9	0	0	0	0	0	0	0	0	0	Negative	HILIC
M538T392C14848	M538T392	C14848	548.082	C18H25Br1N3O9S1	2,3-Dihydro-2-S-glutathionyl-3-hydroxy bromobenzene	10	0	0	0	0	0	0	0	0	0	Negative	HILIC
M538T392C14848	M538T392	C14848	549.086	C18H25Br1N3O9S1	2,3-Dihydro-2-S-glutathionyl-3-hydroxy bromobenzene	11	0	0	0	0	0	0	0	0	0	Negative	HILIC
M538T392C14848	M538T392	C14848	550.089	C18H25Br1N3O9S1	2,3-Dihydro-2-S-glutathionyl-3-hydroxy bromobenzene	12	0	0	0	0	0	0	0	0	0	Negative	HILIC
M538T392C14848	M538T392	C14848	551.093	C18H25Br1N3O9S1	2,3-Dihydro-2-S-glutathionyl-3-hydroxy bromobenzene	13	0	0	0	0	0	0	0	0	0	Negative	HILIC
M538T392C14848	M538T392	C14848	552.096	C18H25Br1N3O9S1	2,3-Dihydro-2-S-glutathionyl-3-hydroxy bromobenzene	14	0	0	0	0	0	0	0	0	0	Negative	HILIC
M538T392C14848	M538T392	C14848	553.099	C18H25Br1N3O9S1	2,3-Dihydro-2-S-glutathionyl-3-hydroxy bromobenzene	15	0	0	0	0	0	0	0	0	0	Negative	HILIC
M538T392C14848	M538T392	C14848	554.103	C18H25Br1N3O9S1	2,3-Dihydro-2-S-glutathionyl-3-hydroxy bromobenzene	16	0	0	0	0	0	0	0	0	0	Negative	HILIC
M538T392C14847	M538T392	C14847	538.049	C18H25Br1N3O9S1	3,4-Dihydro-3-hydroxy-4-S-glutathionyl bromobenzene	0	0	0	0	0	0	0	1	0.855396	0	Negative	HILIC
M538T392C14847	M538T392	C14847	539.052	C18H25Br1N3O9S1	3,4-Dihydro-3-hydroxy-4-S-glutathionyl bromobenzene	1	0	0	0	0	0	0	0	0	0	Negative	HILIC
M538T392C14847	M538T392	C14847	540.056	C18H25Br1N3O9S1	3,4-Dihydro-3-hydroxy-4-S-glutathionyl bromobenzene	2	1	1	1	1	1	1	0	0	0	Negative	HILIC
M538T392C14847	M538T392	C14847	541.059	C18H25Br1N3O9S1	3,4-Dihydro-3-hydroxy-4-S-glutathionyl bromobenzene	3	0	0	0	0	0	0	0	0.144604	1	Negative	HILIC
M538T392C14847	M538T392	C14847	542.062	C18H25Br1N3O9S1	3,4-Dihydro-3-hydroxy-4-S-glutathionyl bromobenzene	4	0	0	0	0	0	0	0	0	0	Negative	HILIC
M538T392C14847	M538T392	C14847	543.066	C18H25Br1N3O9S1	3,4-Dihydro-3-hydroxy-4-S-glutathionyl bromobenzene	5	0	0	0	0	0	0	0	0	0	Negative	HILIC
M538T392C14847	M538T392	C14847	544.069	C18H25Br1N3O9S1	3,4-Dihydro-3-hydroxy-4-S-glutathionyl bromobenzene	6	0	0	0	0	0	0	0	0	0	Negative	HILIC
M538T392C14847	M538T392	C14847	545.072	C18H25Br1N3O9S1	3,4-Dihydro-3-hydroxy-4-S-glutathionyl bromobenzene	7	0	0	0	0	0	0	0	0	0	Negative	HILIC
M538T392C14847	M538T392	C14847	546.076	C18H25Br1N3O9S1	3,4-Dihydro-3-hydroxy-4-S-glutathionyl bromobenzene	8	0	0	0	0	0	0	0	0	0	Negative	HILIC
M538T392C14847	M538T392	C14847	547.079	C18H25Br1N3O9S1	3,4-Dihydro-3-hydroxy-4-S-glutathionyl bromobenzene	9	0	0	0	0	0	0	0	0	0	Negative	HILIC
M538T392C14847	M538T392	C14847	548.082	C18H25Br1N3O9S1	3,4-Dihydro-3-hydroxy-4-S-glutathionyl bromobenzene	10	0	0	0	0	0	0	0	0	0	Negative	HILIC
M538T392C14847	M538T392	C14847	549.086	C18H25Br1N3O9S1	3,4-Dihydro-3-hydroxy-4-S-glutathionyl bromobenzene	11	0	0	0	0	0	0	0	0	0	Negative	HILIC
M538T392C14847	M538T392	C14847	550.089	C18H25Br1N3O9S1	3,4-Dihydro-3-hydroxy-4-S-glutathionyl bromobenzene	12	0	0	0	0	0	0	0	0	0	Negative	HILIC
M538T392C14847	M538T392	C14847	551.093	C18H25Br1N3O9S1	3,4-Dihydro-3-hydroxy-4-S-glutathionyl bromobenzene	13	0	0	0	0	0	0	0	0	0	Negative	HILIC
M538T392C14847	M538T392	C14847	552.096	C18H25Br1N3O9S1	3,4-Dihydro-3-hydroxy-4-S-glutathionyl bromobenzene	14	0	0	0	0	0	0	0	0	0	Negative	HILIC
M538T392C14847	M538T392	C14847	553.099	C18H25Br1N3O9S1	3,4-Dihydro-3-hydroxy-4-S-glutathionyl bromobenzene	15	0	0	0	0	0	0	0	0	0	Negative	HILIC
M538T392C14847	M538T392	C14847	554.103	C18H25Br1N3O9S1	3,4-Dihydro-3-hydroxy-4-S-glutathionyl bromobenzene	16	0	0	0	0	0	0	0	0	0	Negative	HILIC
M258T387_2C03584	M258T387_2	C03584	258.072	C9H12N3O6	3-(Uracil-1-yl)-L-alanine	0	0	0	0	0	0	0	0.890369	1	1	Negative	HILIC
M258T387_2C03584	M258T387_2	C03584	259.075	C9H12N3O6	3-(Uracil-1-yl)-L-alanine	1	0	0	0	0	0	0	0	0	0	Negative	HILIC
M258T387_2C03584	M258T387_2	C03584	260.079	C9H12N3O6	3-(Uracil-1-yl)-L-alanine	2	0	0	0	0	0	0	0	0	0	Negative	HILIC
M258T387_2C03584	M258T387_2	C03584	261.082	C9H12N3O6	3-(Uracil-1-yl)-L-alanine	3	0	0	0	0	0	0	0	0	0	Negative	HILIC
M258T387_2C03584	M258T387_2	C03584	262.085	C9H12N3O6	3-(Uracil-1-yl)-L-alanine	4	0	0	0	0	0	0	0	0	0	Negative	HILIC
M258T387_2C03584	M258T387_2	C03584	263.089	C9H12N3O6	3-(Uracil-1-yl)-L-alanine	5	0	0.925308	0.932629	0.921942	0	0	0.109631	0	0	Negative	HILIC
M258T387_2C03584	M258T387_2	C03584	264.092	C9H12N3O6	3-(Uracil-1-yl)-L-alanine	6	0	0.0746919	0.0673711	0.0780582	1	0	0	0	0	Negative	HILIC
M258T387_2C03584	M258T387_2	C03584	265.096	C9H12N3O6	3-(Uracil-1-yl)-L-alanine	7	0	0	0	0	0	0	0	0	0	Negative	HILIC
M219T452C00322	M219T452	C00322	219.05	C8H11O7	2-Oxoadipate	0	0	0	0	0	0	0	0.828865	0.988445	1	Negative	HILIC
M219T452C00322	M219T452	C00322	220.053	C8H11O7	2-Oxoadipate	1	0	0	0	0	0	0	0	0	0	Negative	HILIC
M219T452C00322	M219T452	C00322	221.057	C8H11O7	2-Oxoadipate	2	0.728229	0.735307	0.735911	0.732246	0.736079	0.726582	0.171135	0.0115554	0	Negative	HILIC
M219T452C00322	M219T452	C00322	222.06	C8H11O7	2-Oxoadipate	3	0.0969357	0.0914791	0.0916711	0.0937903	0.0898035	0.0972744	0	0	0	Negative	HILIC
M219T452C00322	M219T452	C00322	223.063	C8H11O7	2-Oxoadipate	4	0.0632337	0.0622149	0.0623366	0.0622366	0.0648564	0.0657231	0	0	0	Negative	HILIC
M219T452C00322	M219T452	C00322	224.067	C8H11O7	2-Oxoadipate	5	0.0693633	0.067996	0.066263	0.0677933	0.0639057	0.0663124	0	0	0	Negative	HILIC
M219T452C00322	M219T452	C00322	225.07	C8H11O7	2-Oxoadipate	6	0.0422387	0.0430031	0.0438182	0.0439343	0.0453556	0.0441084	0	0	0	Negative	HILIC
M258T422C01102	M258T422	C01102	258.037	C6H13N1O8P1	O-Phospho-L-homoserine	0	0.611368	0.615916	0.654035	0.658164	0.658725	0.678435	1	1	1	Negative	HILIC
M258T422C01102	M258T422	C01102	259.041	C6H13N1O8P1	O-Phospho-L-homoserine	1	0	0	0	0	0	0	0	0	0	Negative	HILIC
M258T422C01102	M258T422	C01102	260.044	C6H13N1O8P1	O-Phospho-L-homoserine	2	0	0	0	0	0	0	0	0	0	Negative	HILIC
M258T422C01102	M258T422	C01102	261.047	C6H13N1O8P1	O-Phospho-L-homoserine	3	0.388632	0.384084	0.345965	0.341836	0.341275	0.321565	0	0	0	Negative	HILIC
M258T422C01102	M258T422	C01102	262.051	C6H13N1O8P1	O-Phospho-L-homoserine	4	0	0	0	0	0	0	0	0	0	Negative	HILIC
M258T422C12147	M258T422	C12147	258.037	C6H13N1O8P1	L-Threonine O-3-phosphate	0	0.611368	0.615916	0.654035	0.658164	0.658725	0.678435	1	1	1	Negative	HILIC
M258T422C12147	M258T422	C12147	259.041	C6H13N1O8P1	L-Threonine O-3-phosphate	1	0	0	0	0	0	0	0	0	0	Negative	HILIC
M258T422C12147	M258T422	C12147	260.044	C6H13N1O8P1	L-Threonine O-3-phosphate	2	0	0	0	0	0	0	0	0	0	Negative	HILIC
M258T422C12147	M258T422	C12147	261.047	C6H13N1O8P1	L-Threonine O-3-phosphate	3	0.388632	0.384084	0.345965	0.341836	0.341275	0.321565	0	0	0	Negative	HILIC
M258T422C12147	M258T422	C12147	262.051	C6H13N1O8P1	L-Threonine O-3-phosphate	4	0	0	0	0	0	0	0	0	0	Negative	HILIC
M639T436C00617	M639T436	C00617	639.047	C17H25N2O20P2	UDP-D-galacturonate	0	0	0	0	0	0	0	1	1	1	Negative	HILIC
M639T436C00617	M639T436	C00617	640.05	C17H25N2O20P2	UDP-D-galacturonate	1	0	0	0	0	0	0	0	0	0	Negative	HILIC
M639T436C00617	M639T436	C00617	641.054	C17H25N2O20P2	UDP-D-galacturonate	2	0	0	0	0	0	0	0	0	0	Negative	HILIC
M639T436C00617	M639T436	C00617	642.057	C17H25N2O20P2	UDP-D-galacturonate	3	0	0	0	0	0	0	0	0	0	Negative	HILIC
M639T436C00617	M639T436	C00617	643.06	C17H25N2O20P2	UDP-D-galacturonate	4	0	0	0	0	0	0	0	0	0	Negative	HILIC
M639T436C00617	M639T436	C00617	644.064	C17H25N2O20P2	UDP-D-galacturonate	5	0	0	0	0	0	0	0	0	0	Negative	HILIC
M639T436C00617	M639T436	C00617	645.067	C17H25N2O20P2	UDP-D-galacturonate	6	0	0	0	0	0	0	0	0	0	Negative	HILIC
M639T436C00617	M639T436	C00617	646.071	C17H25N2O20P2	UDP-D-galacturonate	7	0	0	0	0	0	0	0	0	0	Negative	HILIC
M639T436C00617	M639T436	C00617	647.074	C17H25N2O20P2	UDP-D-galacturonate	8	0.248216	0	0.124462	0	0	0.200264	0	0	0	Negative	HILIC
M639T436C00617	M639T436	C00617	648.077	C17H25N2O20P2	UDP-D-galacturonate	9	0	0	0	0	0	0	0	0	0	Negative	HILIC
M639T436C00617	M639T436	C00617	649.081	C17H25N2O20P2	UDP-D-galacturonate	10	0	0	0	0	0	0	0	0	0	Negative	HILIC
M639T436C00617	M639T436	C00617	650.084	C17H25N2O20P2	UDP-D-galacturonate	11	0	0	0	0	0	0	0	0	0	Negative	HILIC
M639T436C00617	M639T436	C00617	651.087	C17H25N2O20P2	UDP-D-galacturonate	12	0.751784	0	0.707718	1	0	0.799736	0	0	0	Negative	HILIC
M639T436C00617	M639T436	C00617	652.091	C17H25N2O20P2	UDP-D-galacturonate	13	0	0	0	0	0	0	0	0	0	Negative	HILIC
M639T436C00617	M639T436	C00617	653.094	C17H25N2O20P2	UDP-D-galacturonate	14	0	0	0	0	0	0	0	0	0	Negative	HILIC
M639T436C00617	M639T436	C00617	654.097	C17H25N2O20P2	UDP-D-galacturonate	15	0	1	0.16782	0	1	0	0	0	0	Negative	HILIC
M133T430C00048	M133T430	C00048	133.013	C4H5O5	Glyoxylate	0	1	0	0.523924	0.533496	0.536432	0	1	1	1	Negative	HILIC
M133T430C00048	M133T430	C00048	134.017	C4H5O5	Glyoxylate	1	0	0	0	0	0	0	0	0	0	Negative	HILIC
M133T430C00048	M133T430	C00048	135.02	C4H5O5	Glyoxylate	2	0	1	0.476076	0.466504	0.463568	1	0	0	0	Negative	HILIC
M133T454C00048	M133T454	C00048	133.013	C4H5O5	Glyoxylate	0	0	0	0.514196	0.550155	0.563432	0	0.999841	1	0.998213	Negative	HILIC
M133T454C00048	M133T454	C00048	134.017	C4H5O5	Glyoxylate	1	0	0	0	0	0	0	0	0	0	Negative	HILIC
M133T454C00048	M133T454	C00048	135.02	C4H5O5	Glyoxylate	2	0	1	0.485804	0.449845	0.436568	1	0.000158649	0	0.00178686	Negative	HILIC
M133T474C00048	M133T474	C00048	133.013	C4H5O5	Glyoxylate	0	0	0	0.472762	0.535537	0.523623	0	1	1	0	Negative	HILIC
M133T474C00048	M133T474	C00048	134.017	C4H5O5	Glyoxylate	1	0	0	0	0	0	0	0	0	0	Negative	HILIC
M133T474C00048	M133T474	C00048	135.02	C4H5O5	Glyoxylate	2	0	1	0.527238	0.464463	0.476377	1	0	0	0	Negative	HILIC
M536T454C00513	M536T454	C00513	536.068	C14H24N3O15P2	CDP-glycerol	0	0	0	0	0	0	0	0.968856	0.984215	1	Negative	HILIC
M536T454C00513	M536T454	C00513	537.071	C14H24N3O15P2	CDP-glycerol	1	0	0	0	0	0	0	0.00147482	0	0	Negative	HILIC
M536T454C00513	M536T454	C00513	538.074	C14H24N3O15P2	CDP-glycerol	2	7.88633e-17	0	0	0	0	0	0	0	0	Negative	HILIC
M536T454C00513	M536T454	C00513	539.078	C14H24N3O15P2	CDP-glycerol	3	8.75558e-33	0	0	0	0	0	0	0	0	Negative	HILIC
M536T454C00513	M536T454	C00513	540.081	C14H24N3O15P2	CDP-glycerol	4	0	0	0	0	0	0	0	0	0	Negative	HILIC
M536T454C00513	M536T454	C00513	541.084	C14H24N3O15P2	CDP-glycerol	5	0.602645	0.562771	0.641511	0.580185	0.542181	0.572628	0	0	0	Negative	HILIC
M536T454C00513	M536T454	C00513	542.088	C14H24N3O15P2	CDP-glycerol	6	0	0	0	0	0	0	0	0	0	Negative	HILIC
M536T454C00513	M536T454	C00513	543.091	C14H24N3O15P2	CDP-glycerol	7	0	0	0	0	0	0	0	0	0	Negative	HILIC
M536T454C00513	M536T454	C00513	544.095	C14H24N3O15P2	CDP-glycerol	8	0	0	0	0	0	0	0	0	0	Negative	HILIC
M536T454C00513	M536T454	C00513	545.098	C14H24N3O15P2	CDP-glycerol	9	0	0	0	0	0	0	0	0	0	Negative	HILIC
M536T454C00513	M536T454	C00513	546.101	C14H24N3O15P2	CDP-glycerol	10	0	0	0	0	0	0	0	0	0	Negative	HILIC
M536T454C00513	M536T454	C00513	547.105	C14H24N3O15P2	CDP-glycerol	11	0	0	0	0	0	0	0	0	0	Negative	HILIC
M536T454C00513	M536T454	C00513	548.108	C14H24N3O15P2	CDP-glycerol	12	0.397355	0.437229	0.358489	0.419815	0.457819	0.427372	0.0296696	0.0157848	0	Negative	HILIC
M246T357_2C20234	M246T357_2	C20234	246.108	C9H16N3O5	5-Guanidino-3-methyl-2-oxopentanoate	0	0	0	0	0	0	0	1	1	1	Negative	HILIC
M246T357_2C20234	M246T357_2	C20234	247.112	C9H16N3O5	5-Guanidino-3-methyl-2-oxopentanoate	1	0	0	0	0	0	0	0	0	0	Negative	HILIC
M246T357_2C20234	M246T357_2	C20234	248.115	C9H16N3O5	5-Guanidino-3-methyl-2-oxopentanoate	2	0	0	0	0	0	0	0	0	0	Negative	HILIC
M246T357_2C20234	M246T357_2	C20234	249.119	C9H16N3O5	5-Guanidino-3-methyl-2-oxopentanoate	3	0	0	0	0	0	0	0	0	0	Negative	HILIC
M246T357_2C20234	M246T357_2	C20234	250.122	C9H16N3O5	5-Guanidino-3-methyl-2-oxopentanoate	4	0	0	0	0	0	0	0	0	0	Negative	HILIC
M246T357_2C20234	M246T357_2	C20234	251.125	C9H16N3O5	5-Guanidino-3-methyl-2-oxopentanoate	5	1	1	1	1	1	1	0	0	0	Negative	HILIC
M246T357_2C20234	M246T357_2	C20234	252.129	C9H16N3O5	5-Guanidino-3-methyl-2-oxopentanoate	6	0	0	0	0	0	0	0	0	0	Negative	HILIC
M246T357_2C20234	M246T357_2	C20234	253.132	C9H16N3O5	5-Guanidino-3-methyl-2-oxopentanoate	7	0	0	0	0	0	0	0	0	0	Negative	HILIC
M189T254C02226	M189T254	C02226	189.039	C7H9O6	2-Methylmaleate	0	0	0	0	0	0	0	0.991066	1	0.958191	Negative	HILIC
M189T254C02226	M189T254	C02226	190.043	C7H9O6	2-Methylmaleate	1	0.00851404	0.0252582	0	0.146816	0	0.0346048	0.00893425	0	0.0418092	Negative	HILIC
M189T254C02226	M189T254	C02226	191.046	C7H9O6	2-Methylmaleate	2	0	0	0	0	0	0	0	0	0	Negative	HILIC
M189T254C02226	M189T254	C02226	192.049	C7H9O6	2-Methylmaleate	3	0.328165	0.384094	0.36487	0	0.0938876	0.376401	0	0	0	Negative	HILIC
M189T254C02226	M189T254	C02226	193.053	C7H9O6	2-Methylmaleate	4	0.663321	0.590648	0.63513	0.853184	0.906112	0.588994	0	0	0	Negative	HILIC
M189T254C02226	M189T254	C02226	194.056	C7H9O6	2-Methylmaleate	5	0	0	0	0	0	0	0	0	0	Negative	HILIC
M189T254C01732	M189T254	C01732	189.039	C7H9O6	Mesaconate	0	0	0	0	0	0	0	0.991066	1	0.958191	Negative	HILIC
M189T254C01732	M189T254	C01732	190.043	C7H9O6	Mesaconate	1	0.00851404	0.0252582	0	0.146816	0	0.0346048	0.00893425	0	0.0418092	Negative	HILIC
M189T254C01732	M189T254	C01732	191.046	C7H9O6	Mesaconate	2	0	0	0	0	0	0	0	0	0	Negative	HILIC
M189T254C01732	M189T254	C01732	192.049	C7H9O6	Mesaconate	3	0.328165	0.384094	0.36487	0	0.0938876	0.376401	0	0	0	Negative	HILIC
M189T254C01732	M189T254	C01732	193.053	C7H9O6	Mesaconate	4	0.663321	0.590648	0.63513	0.853184	0.906112	0.588994	0	0	0	Negative	HILIC
M189T254C01732	M189T254	C01732	194.056	C7H9O6	Mesaconate	5	0	0	0	0	0	0	0	0	0	Negative	HILIC
M189T254C00433	M189T254	C00433	189.039	C7H9O6	2,5-Dioxopentanoate	0	0	0	0	0	0	0	0.991066	1	0.958191	Negative	HILIC
M189T254C00433	M189T254	C00433	190.043	C7H9O6	2,5-Dioxopentanoate	1	0.00851404	0.0252582	0	0.146816	0	0.0346048	0.00893425	0	0.0418092	Negative	HILIC
M189T254C00433	M189T254	C00433	191.046	C7H9O6	2,5-Dioxopentanoate	2	0	0	0	0	0	0	0	0	0	Negative	HILIC
M189T254C00433	M189T254	C00433	192.049	C7H9O6	2,5-Dioxopentanoate	3	0.328165	0.384094	0.36487	0	0.0938876	0.376401	0	0	0	Negative	HILIC
M189T254C00433	M189T254	C00433	193.053	C7H9O6	2,5-Dioxopentanoate	4	0.663321	0.590648	0.63513	0.853184	0.906112	0.588994	0	0	0	Negative	HILIC
M189T254C00433	M189T254	C00433	194.056	C7H9O6	2,5-Dioxopentanoate	5	0	0	0	0	0	0	0	0	0	Negative	HILIC
M189T254C06201	M189T254	C06201	189.039	C7H9O6	2,4-Dihydroxyhept-2-enedioate	0	0	0	0	0	0	0	0.991066	1	0.958191	Negative	HILIC
M189T254C06201	M189T254	C06201	190.043	C7H9O6	2,4-Dihydroxyhept-2-enedioate	1	0.00851404	0.0252582	0	0.146816	0	0.0346048	0.00893425	0	0.0418092	Negative	HILIC
M189T254C06201	M189T254	C06201	191.046	C7H9O6	2,4-Dihydroxyhept-2-enedioate	2	0	0	0	0	0	0	0	0	0	Negative	HILIC
M189T254C06201	M189T254	C06201	192.049	C7H9O6	2,4-Dihydroxyhept-2-enedioate	3	0.328165	0.384094	0.36487	0	0.0938876	0.376401	0	0	0	Negative	HILIC
M189T254C06201	M189T254	C06201	193.053	C7H9O6	2,4-Dihydroxyhept-2-enedioate	4	0.663321	0.590648	0.63513	0.853184	0.906112	0.588994	0	0	0	Negative	HILIC
M189T254C06201	M189T254	C06201	194.056	C7H9O6	2,4-Dihydroxyhept-2-enedioate	5	0	0	0	0	0	0	0	0	0	Negative	HILIC
M189T254C06201	M189T254	C06201	195.059	C7H9O6	2,4-Dihydroxyhept-2-enedioate	6	0	0	0	0	0	0	0	0	0	Negative	HILIC
M189T254C06201	M189T254	C06201	196.063	C7H9O6	2,4-Dihydroxyhept-2-enedioate	7	0	0	0	0	0	0	0	0	0	Negative	HILIC
M189T254C00944	M189T254	C00944	189.039	C7H9O6	3-Dehydroquinate	0	0	0	0	0	0	0	0.991066	1	0.958191	Negative	HILIC
M189T254C00944	M189T254	C00944	190.043	C7H9O6	3-Dehydroquinate	1	0.00851404	0.0252582	0	0.146816	0	0.0346048	0.00893425	0	0.0418092	Negative	HILIC
M189T254C00944	M189T254	C00944	191.046	C7H9O6	3-Dehydroquinate	2	0	0	0	0	0	0	0	0	0	Negative	HILIC
M189T254C00944	M189T254	C00944	192.049	C7H9O6	3-Dehydroquinate	3	0.328165	0.384094	0.36487	0	0.0938876	0.376401	0	0	0	Negative	HILIC
M189T254C00944	M189T254	C00944	193.053	C7H9O6	3-Dehydroquinate	4	0.663321	0.590648	0.63513	0.853184	0.906112	0.588994	0	0	0	Negative	HILIC
M189T254C00944	M189T254	C00944	194.056	C7H9O6	3-Dehydroquinate	5	0	0	0	0	0	0	0	0	0	Negative	HILIC
M189T254C00944	M189T254	C00944	195.059	C7H9O6	3-Dehydroquinate	6	0	0	0	0	0	0	0	0	0	Negative	HILIC
M189T254C00944	M189T254	C00944	196.063	C7H9O6	3-Dehydroquinate	7	0	0	0	0	0	0	0	0	0	Negative	HILIC
M273T458C00673	M273T458	C00673	273.037	C7H14O9P1	2-Deoxyribose 5-phosphate	0	0	0	0	0	0	0	0.998747	1	0.988611	Negative	HILIC
M273T458C00673	M273T458	C00673	274.04	C7H14O9P1	2-Deoxyribose 5-phosphate	1	0	0	0	0	0	0	0.0012526	0	0.0113893	Negative	HILIC
M273T458C00673	M273T458	C00673	275.044	C7H14O9P1	2-Deoxyribose 5-phosphate	2	1	1	1	1	1	1	0	0	0	Negative	HILIC
M273T458C00673	M273T458	C00673	276.047	C7H14O9P1	2-Deoxyribose 5-phosphate	3	0	0	0	0	0	0	0	0	0	Negative	HILIC
M273T458C00673	M273T458	C00673	277.05	C7H14O9P1	2-Deoxyribose 5-phosphate	4	0	0	0	0	0	0	0	0	0	Negative	HILIC
M273T458C00673	M273T458	C00673	278.054	C7H14O9P1	2-Deoxyribose 5-phosphate	5	0	0	0	0	0	0	0	0	0	Negative	HILIC
M239T315C00247	M239T315	C00247	239.076	C8H15O8	L-Sorbose	0	0	0	0	0	0	0	1	0.91291	1	Negative	HILIC
M239T315C00247	M239T315	C00247	240.079	C8H15O8	L-Sorbose	1	0	0	0	0	0	0	0	0	0	Negative	HILIC
M239T315C00247	M239T315	C00247	241.083	C8H15O8	L-Sorbose	2	0	0	0	0	0	0	0	0	0	Negative	HILIC
M239T315C00247	M239T315	C00247	242.086	C8H15O8	L-Sorbose	3	0	0	0	0	0	0	0	0.0870901	0	Negative	HILIC
M239T315C00247	M239T315	C00247	243.09	C8H15O8	L-Sorbose	4	0	0	0	0	0	0	0	0	0	Negative	HILIC
M239T315C00247	M239T315	C00247	244.093	C8H15O8	L-Sorbose	5	0	0	0	0	0	0	0	0	0	Negative	HILIC
M239T315C00247	M239T315	C00247	245.096	C8H15O8	L-Sorbose	6	1	1	1	1	1	1	0	0	0	Negative	HILIC
M239T315C00764	M239T315	C00764	239.076	C8H15O8	D-Sorbose	0	0	0	0	0	0	0	1	0.91291	1	Negative	HILIC
M239T315C00764	M239T315	C00764	240.079	C8H15O8	D-Sorbose	1	0	0	0	0	0	0	0	0	0	Negative	HILIC
M239T315C00764	M239T315	C00764	241.083	C8H15O8	D-Sorbose	2	0	0	0	0	0	0	0	0	0	Negative	HILIC
M239T315C00764	M239T315	C00764	242.086	C8H15O8	D-Sorbose	3	0	0	0	0	0	0	0	0.0870901	0	Negative	HILIC
M239T315C00764	M239T315	C00764	243.09	C8H15O8	D-Sorbose	4	0	0	0	0	0	0	0	0	0	Negative	HILIC
M239T315C00764	M239T315	C00764	244.093	C8H15O8	D-Sorbose	5	0	0	0	0	0	0	0	0	0	Negative	HILIC
M239T315C00764	M239T315	C00764	245.096	C8H15O8	D-Sorbose	6	1	1	1	1	1	1	0	0	0	Negative	HILIC
M239T315C06468	M239T315	C06468	239.076	C8H15O8	D-Psicose	0	0	0	0	0	0	0	1	0.91291	1	Negative	HILIC
M239T315C06468	M239T315	C06468	240.079	C8H15O8	D-Psicose	1	0	0	0	0	0	0	0	0	0	Negative	HILIC
M239T315C06468	M239T315	C06468	241.083	C8H15O8	D-Psicose	2	0	0	0	0	0	0	0	0	0	Negative	HILIC
M239T315C06468	M239T315	C06468	242.086	C8H15O8	D-Psicose	3	0	0	0	0	0	0	0	0.0870901	0	Negative	HILIC
M239T315C06468	M239T315	C06468	243.09	C8H15O8	D-Psicose	4	0	0	0	0	0	0	0	0	0	Negative	HILIC
M239T315C06468	M239T315	C06468	244.093	C8H15O8	D-Psicose	5	0	0	0	0	0	0	0	0	0	Negative	HILIC
M239T315C06468	M239T315	C06468	245.096	C8H15O8	D-Psicose	6	1	1	1	1	1	1	0	0	0	Negative	HILIC
M239T315C00795	M239T315	C00795	239.076	C8H15O8	D-Tagatose	0	0	0	0	0	0	0	1	0.91291	1	Negative	HILIC
M239T315C00795	M239T315	C00795	240.079	C8H15O8	D-Tagatose	1	0	0	0	0	0	0	0	0	0	Negative	HILIC
M239T315C00795	M239T315	C00795	241.083	C8H15O8	D-Tagatose	2	0	0	0	0	0	0	0	0	0	Negative	HILIC
M239T315C00795	M239T315	C00795	242.086	C8H15O8	D-Tagatose	3	0	0	0	0	0	0	0	0.0870901	0	Negative	HILIC
M239T315C00795	M239T315	C00795	243.09	C8H15O8	D-Tagatose	4	0	0	0	0	0	0	0	0	0	Negative	HILIC
M239T315C00795	M239T315	C00795	244.093	C8H15O8	D-Tagatose	5	0	0	0	0	0	0	0	0	0	Negative	HILIC
M239T315C00795	M239T315	C00795	245.096	C8H15O8	D-Tagatose	6	1	1	1	1	1	1	0	0	0	Negative	HILIC
M239T315C00095	M239T315	C00095	239.076	C8H15O8	D-Fructose	0	0	0	0	0	0	0	1	0.91291	1	Negative	HILIC
M239T315C00095	M239T315	C00095	240.079	C8H15O8	D-Fructose	1	0	0	0	0	0	0	0	0	0	Negative	HILIC
M239T315C00095	M239T315	C00095	241.083	C8H15O8	D-Fructose	2	0	0	0	0	0	0	0	0	0	Negative	HILIC
M239T315C00095	M239T315	C00095	242.086	C8H15O8	D-Fructose	3	0	0	0	0	0	0	0	0.0870901	0	Negative	HILIC
M239T315C00095	M239T315	C00095	243.09	C8H15O8	D-Fructose	4	0	0	0	0	0	0	0	0	0	Negative	HILIC
M239T315C00095	M239T315	C00095	244.093	C8H15O8	D-Fructose	5	0	0	0	0	0	0	0	0	0	Negative	HILIC
M239T315C00095	M239T315	C00095	245.096	C8H15O8	D-Fructose	6	1	1	1	1	1	1	0	0	0	Negative	HILIC
M239T315C00031	M239T315	C00031	239.076	C8H15O8	D-Glucose	0	0	0	0	0	0	0	1	0.91291	1	Negative	HILIC
M239T315C00031	M239T315	C00031	240.079	C8H15O8	D-Glucose	1	0	0	0	0	0	0	0	0	0	Negative	HILIC
M239T315C00031	M239T315	C00031	241.083	C8H15O8	D-Glucose	2	0	0	0	0	0	0	0	0	0	Negative	HILIC
M239T315C00031	M239T315	C00031	242.086	C8H15O8	D-Glucose	3	0	0	0	0	0	0	0	0.0870901	0	Negative	HILIC
M239T315C00031	M239T315	C00031	243.09	C8H15O8	D-Glucose	4	0	0	0	0	0	0	0	0	0	Negative	HILIC
M239T315C00031	M239T315	C00031	244.093	C8H15O8	D-Glucose	5	0	0	0	0	0	0	0	0	0	Negative	HILIC
M239T315C00031	M239T315	C00031	245.096	C8H15O8	D-Glucose	6	1	1	1	1	1	1	0	0	0	Negative	HILIC
M239T315C00984	M239T315	C00984	239.076	C8H15O8	alpha-D-Galactose	0	0	0	0	0	0	0	1	0.91291	1	Negative	HILIC
M239T315C00984	M239T315	C00984	240.079	C8H15O8	alpha-D-Galactose	1	0	0	0	0	0	0	0	0	0	Negative	HILIC
M239T315C00984	M239T315	C00984	241.083	C8H15O8	alpha-D-Galactose	2	0	0	0	0	0	0	0	0	0	Negative	HILIC
M239T315C00984	M239T315	C00984	242.086	C8H15O8	alpha-D-Galactose	3	0	0	0	0	0	0	0	0.0870901	0	Negative	HILIC
M239T315C00984	M239T315	C00984	243.09	C8H15O8	alpha-D-Galactose	4	0	0	0	0	0	0	0	0	0	Negative	HILIC
M239T315C00984	M239T315	C00984	244.093	C8H15O8	alpha-D-Galactose	5	0	0	0	0	0	0	0	0	0	Negative	HILIC
M239T315C00984	M239T315	C00984	245.096	C8H15O8	alpha-D-Galactose	6	1	1	1	1	1	1	0	0	0	Negative	HILIC
M239T315C00124	M239T315	C00124	239.076	C8H15O8	D-Galactose	0	0	0	0	0	0	0	1	0.91291	1	Negative	HILIC
M239T315C00124	M239T315	C00124	240.079	C8H15O8	D-Galactose	1	0	0	0	0	0	0	0	0	0	Negative	HILIC
M239T315C00124	M239T315	C00124	241.083	C8H15O8	D-Galactose	2	0	0	0	0	0	0	0	0	0	Negative	HILIC
M239T315C00124	M239T315	C00124	242.086	C8H15O8	D-Galactose	3	0	0	0	0	0	0	0	0.0870901	0	Negative	HILIC
M239T315C00124	M239T315	C00124	243.09	C8H15O8	D-Galactose	4	0	0	0	0	0	0	0	0	0	Negative	HILIC
M239T315C00124	M239T315	C00124	244.093	C8H15O8	D-Galactose	5	0	0	0	0	0	0	0	0	0	Negative	HILIC
M239T315C00124	M239T315	C00124	245.096	C8H15O8	D-Galactose	6	1	1	1	1	1	1	0	0	0	Negative	HILIC
M239T315C00221	M239T315	C00221	239.076	C8H15O8	beta-D-Glucose	0	0	0	0	0	0	0	1	0.91291	1	Negative	HILIC
M239T315C00221	M239T315	C00221	240.079	C8H15O8	beta-D-Glucose	1	0	0	0	0	0	0	0	0	0	Negative	HILIC
M239T315C00221	M239T315	C00221	241.083	C8H15O8	beta-D-Glucose	2	0	0	0	0	0	0	0	0	0	Negative	HILIC
M239T315C00221	M239T315	C00221	242.086	C8H15O8	beta-D-Glucose	3	0	0	0	0	0	0	0	0.0870901	0	Negative	HILIC
M239T315C00221	M239T315	C00221	243.09	C8H15O8	beta-D-Glucose	4	0	0	0	0	0	0	0	0	0	Negative	HILIC
M239T315C00221	M239T315	C00221	244.093	C8H15O8	beta-D-Glucose	5	0	0	0	0	0	0	0	0	0	Negative	HILIC
M239T315C00221	M239T315	C00221	245.096	C8H15O8	beta-D-Glucose	6	1	1	1	1	1	1	0	0	0	Negative	HILIC
M149T363C02154	M149T363	C02154	149.044	C5H9O5	Glyceraldehyde	0	0	0	0	0	0	0	1	0.85366	1	Negative	HILIC
M149T363C02154	M149T363	C02154	150.048	C5H9O5	Glyceraldehyde	1	1	1	1	1	1	1	0	0.14634	0	Negative	HILIC
M149T363C02154	M149T363	C02154	151.051	C5H9O5	Glyceraldehyde	2	0	0	0	0	0	0	0	0	0	Negative	HILIC
M149T363C02154	M149T363	C02154	152.055	C5H9O5	Glyceraldehyde	3	0	0	0	0	0	0	0	0	0	Negative	HILIC
M238T328C02262	M238T328	C02262	238.092	C8H16N1O7	D-Galactosamine	0	0	0	0	0	0	0	1	1	1	Negative	HILIC
M238T328C02262	M238T328	C02262	239.095	C8H16N1O7	D-Galactosamine	1	0	0	0	0	0	0	0	0	0	Negative	HILIC
M238T328C02262	M238T328	C02262	240.099	C8H16N1O7	D-Galactosamine	2	0	0	0	0	0	0	0	0	0	Negative	HILIC
M238T328C02262	M238T328	C02262	241.102	C8H16N1O7	D-Galactosamine	3	0	0	0	0	0	0	0	0	0	Negative	HILIC
M238T328C02262	M238T328	C02262	242.106	C8H16N1O7	D-Galactosamine	4	0	0	0	0	0	0	0	0	0	Negative	HILIC
M238T328C02262	M238T328	C02262	243.109	C8H16N1O7	D-Galactosamine	5	0	0	0	0	0	0	0	0	0	Negative	HILIC
M238T328C02262	M238T328	C02262	244.112	C8H16N1O7	D-Galactosamine	6	1	1	1	1	1	1	0	0	0	Negative	HILIC
M162T195C02193	M162T195	C02193	162.04	C5H8N1O5	Pyruvate oxime	0	0.34591	0.324251	0.372112	0.331272	0.33338	0.306482	1	0.984452	0.994706	Negative	HILIC
M162T195C02193	M162T195	C02193	163.043	C5H8N1O5	Pyruvate oxime	1	0	0	0	0	0	0	0	0.0155479	0.00529357	Negative	HILIC
M162T195C02193	M162T195	C02193	164.046	C5H8N1O5	Pyruvate oxime	2	0.533482	0.543464	0.510661	0.555814	0.539571	0.549639	0	0	0	Negative	HILIC
M162T195C02193	M162T195	C02193	165.05	C5H8N1O5	Pyruvate oxime	3	0.120608	0.132285	0.117227	0.112914	0.127049	0.143879	0	0	0	Negative	HILIC
M162T195C21065	M162T195	C21065	162.042	C6H4N5O1	7,8-Dihydroxanthopterin	0	0.35611	0.335231	0.302309	0.269331	0.260235	0.258035	0.998742	0.985325	1	Negative	HILIC
M162T195C21065	M162T195	C21065	163.045	C6H4N5O1	7,8-Dihydroxanthopterin	1	0	0	0	0	0	0	0	0.00675587	0	Negative	HILIC
M162T195C21065	M162T195	C21065	164.049	C6H4N5O1	7,8-Dihydroxanthopterin	2	0.530554	0.537648	0.559881	0.594204	0.597671	0.592683	0.00125816	0.00791931	0	Negative	HILIC
M162T195C21065	M162T195	C21065	165.052	C6H4N5O1	7,8-Dihydroxanthopterin	3	0.113336	0.127121	0.13781	0.136465	0.142094	0.149282	0	0	0	Negative	HILIC
M162T195C21065	M162T195	C21065	166.056	C6H4N5O1	7,8-Dihydroxanthopterin	4	0	0	0	0	0	0	0	0	0	Negative	HILIC
M162T195C21065	M162T195	C21065	167.059	C6H4N5O1	7,8-Dihydroxanthopterin	5	0	0	0	0	0	0	0	0	0	Negative	HILIC
M162T195C21065	M162T195	C21065	168.062	C6H4N5O1	7,8-Dihydroxanthopterin	6	0	0	0	0	0	0	0	0	0	Negative	HILIC
M190T357_2C05840	M190T357_2	C05840	190.035	C6H8N1O6	Iminoaspartate	0	0.30091	0.455287	0.377798	0.313831	0.460965	0.316865	1	1	1	Negative	HILIC
M190T357_2C05840	M190T357_2	C05840	191.038	C6H8N1O6	Iminoaspartate	1	0.318504	0	0.191697	0.174858	0	0.141666	0	0	0	Negative	HILIC
M190T357_2C05840	M190T357_2	C05840	192.041	C6H8N1O6	Iminoaspartate	2	0.380586	0.544713	0.430505	0.51131	0.539035	0.541469	0	0	0	Negative	HILIC
M190T357_2C05840	M190T357_2	C05840	193.045	C6H8N1O6	Iminoaspartate	3	0	0	0	0	0	0	0	0	0	Negative	HILIC
M190T357_2C05840	M190T357_2	C05840	194.048	C6H8N1O6	Iminoaspartate	4	0	0	0	0	0	0	0	0	0	Negative	HILIC
M190T357_2C14695	M190T357_2	C14695	190.035	C6H8N1O6	Nitrilotriacetic acid	0	0.30091	0.455547	0.377887	0.313906	0.461125	0.316932	1	1	0.625495	Negative	HILIC
M190T357_2C14695	M190T357_2	C14695	191.038	C6H8N1O6	Nitrilotriacetic acid	1	0.318504	0	0.191743	0.174901	0	0.141697	0	0	0	Negative	HILIC
M190T357_2C14695	M190T357_2	C14695	192.041	C6H8N1O6	Nitrilotriacetic acid	2	0.380586	0.544453	0.43037	0.511192	0.538875	0.541371	0	0	0	Negative	HILIC
M190T357_2C14695	M190T357_2	C14695	193.045	C6H8N1O6	Nitrilotriacetic acid	3	0	0	0	0	0	0	0	0	0	Negative	HILIC
M190T357_2C14695	M190T357_2	C14695	194.048	C6H8N1O6	Nitrilotriacetic acid	4	0	0	0	0	0	0	0	0	0	Negative	HILIC
M190T357_2C14695	M190T357_2	C14695	195.051	C6H8N1O6	Nitrilotriacetic acid	5	0	0	0	0	0	0	0	0	0.374505	Negative	HILIC
M190T357_2C14695	M190T357_2	C14695	196.055	C6H8N1O6	Nitrilotriacetic acid	6	0	0	0	0	0	0	0	0	0	Negative	HILIC
M190T229C05840	M190T229	C05840	190.035	C6H8N1O6	Iminoaspartate	0	0.911787	0.0725091	0	0.0778515	0.0884356	0.9353	0.953882	0.90578	1	Negative	HILIC
M190T229C05840	M190T229	C05840	191.038	C6H8N1O6	Iminoaspartate	1	0	0	0	0	0	0	0	0	0	Negative	HILIC
M190T229C05840	M190T229	C05840	192.041	C6H8N1O6	Iminoaspartate	2	0	0.567523	0	0.514596	0.56945	0	0.0461181	0	0	Negative	HILIC
M190T229C05840	M190T229	C05840	193.045	C6H8N1O6	Iminoaspartate	3	0	0	0	0	0	0	0	0	0	Negative	HILIC
M190T229C05840	M190T229	C05840	194.048	C6H8N1O6	Iminoaspartate	4	0.0882126	0.359968	1	0.407553	0.342114	0.0646996	0	0.09422	0	Negative	HILIC
M190T272C05840	M190T272	C05840	190.035	C6H8N1O6	Iminoaspartate	0	1	0.68081	1	0.667368	0	0.672603	1	1	1	Negative	HILIC
M190T272C05840	M190T272	C05840	191.038	C6H8N1O6	Iminoaspartate	1	0	0	0	0	0	0	0	0	0	Negative	HILIC
M190T272C05840	M190T272	C05840	192.041	C6H8N1O6	Iminoaspartate	2	0	0	0	0	0	0	0	0	0	Negative	HILIC
M190T272C05840	M190T272	C05840	193.045	C6H8N1O6	Iminoaspartate	3	0	0	0	0	0	0	0	0	0	Negative	HILIC
M190T272C05840	M190T272	C05840	194.048	C6H8N1O6	Iminoaspartate	4	0	0.31919	0	0.332632	0	0.327397	0	0	0	Negative	HILIC
M176T296S0150	M176T296	S0150	176.055	C6H10N1O5	Acetylglycine	0	0	0	0	0	0	0	1	1	0.892691	Negative	HILIC
M176T296S0150	M176T296	S0150	177.059	C6H10N1O5	Acetylglycine	1	0	0	0	0	0	0	0	0	0	Negative	HILIC
M176T296S0150	M176T296	S0150	178.062	C6H10N1O5	Acetylglycine	2	0	0	0	0	0	0	0	0	0	Negative	HILIC
M176T296S0150	M176T296	S0150	179.065	C6H10N1O5	Acetylglycine	3	1	1	1	1	1	1	0	0	0.107309	Negative	HILIC
M176T296S0150	M176T296	S0150	180.069	C6H10N1O5	Acetylglycine	4	0	0	0	0	0	0	0	0	0	Negative	HILIC
M302T408C05711	M302T408	C05711	302.098	C11H16N3O7	gamma-Glutamyl-beta-cyanoalanine	0	0.892291	0.886906	0.8886	0.880283	0.868981	0.882891	1	1	0.989859	Negative	HILIC
M302T408C05711	M302T408	C05711	303.102	C11H16N3O7	gamma-Glutamyl-beta-cyanoalanine	1	0	0	0	0	0	0	0	0	0	Negative	HILIC
M302T408C05711	M302T408	C05711	304.105	C11H16N3O7	gamma-Glutamyl-beta-cyanoalanine	2	0	0	0	0	0	0	0	0	0	Negative	HILIC
M302T408C05711	M302T408	C05711	305.108	C11H16N3O7	gamma-Glutamyl-beta-cyanoalanine	3	0	0	0	0	0	0	0	0	0	Negative	HILIC
M302T408C05711	M302T408	C05711	306.112	C11H16N3O7	gamma-Glutamyl-beta-cyanoalanine	4	0	0	0	0	0	0	0	0	0	Negative	HILIC
M302T408C05711	M302T408	C05711	307.115	C11H16N3O7	gamma-Glutamyl-beta-cyanoalanine	5	0	0	0	0	0	0	0	0	0.0101412	Negative	HILIC
M302T408C05711	M302T408	C05711	308.118	C11H16N3O7	gamma-Glutamyl-beta-cyanoalanine	6	0	0	0	0	0	0	0	0	0	Negative	HILIC
M302T408C05711	M302T408	C05711	309.122	C11H16N3O7	gamma-Glutamyl-beta-cyanoalanine	7	0	0	0	0	0	0	0	0	0	Negative	HILIC
M302T408C05711	M302T408	C05711	310.125	C11H16N3O7	gamma-Glutamyl-beta-cyanoalanine	8	0	0	0	0	0	0	0	0	0	Negative	HILIC
M302T408C05711	M302T408	C05711	311.128	C11H16N3O7	gamma-Glutamyl-beta-cyanoalanine	9	0.107709	0.113094	0.1114	0.119717	0.131019	0.117109	0	0	0	Negative	HILIC
M528T403C05125	M528T403	C05125	528.084	C16H26N4O10P2S1	2-(alpha-Hydroxyethyl)thiamine diphosphate	0	0	0	0	0	0	0	1	1	1	Negative	HILIC
M528T403C05125	M528T403	C05125	529.087	C16H26N4O10P2S1	2-(alpha-Hydroxyethyl)thiamine diphosphate	1	0	0	0	0	0	0	0	0	0	Negative	HILIC
M528T403C05125	M528T403	C05125	530.091	C16H26N4O10P2S1	2-(alpha-Hydroxyethyl)thiamine diphosphate	2	0	0	0	0	0	0	0	0	0	Negative	HILIC
M528T403C05125	M528T403	C05125	531.094	C16H26N4O10P2S1	2-(alpha-Hydroxyethyl)thiamine diphosphate	3	0	0	0	0	0	0	0	0	0	Negative	HILIC
M528T403C05125	M528T403	C05125	532.097	C16H26N4O10P2S1	2-(alpha-Hydroxyethyl)thiamine diphosphate	4	0	0	0	0	0	0	0	0	0	Negative	HILIC
M528T403C05125	M528T403	C05125	533.101	C16H26N4O10P2S1	2-(alpha-Hydroxyethyl)thiamine diphosphate	5	0	0	0	0	0	0	0	0	0	Negative	HILIC
M528T403C05125	M528T403	C05125	534.104	C16H26N4O10P2S1	2-(alpha-Hydroxyethyl)thiamine diphosphate	6	0	0	0	0	0	0	0	0	0	Negative	HILIC
M528T403C05125	M528T403	C05125	535.107	C16H26N4O10P2S1	2-(alpha-Hydroxyethyl)thiamine diphosphate	7	0	0	0	0	0	0	0	0	0	Negative	HILIC
M528T403C05125	M528T403	C05125	536.111	C16H26N4O10P2S1	2-(alpha-Hydroxyethyl)thiamine diphosphate	8	0	0	0	0	0	0	0	0	0	Negative	HILIC
M528T403C05125	M528T403	C05125	537.114	C16H26N4O10P2S1	2-(alpha-Hydroxyethyl)thiamine diphosphate	9	0	0	0	0	0	0	0	0	0	Negative	HILIC
M528T403C05125	M528T403	C05125	538.117	C16H26N4O10P2S1	2-(alpha-Hydroxyethyl)thiamine diphosphate	10	0.168026	0.167636	0.176653	0.189973	0.214809	0.194403	0	0	0	Negative	HILIC
M528T403C05125	M528T403	C05125	539.121	C16H26N4O10P2S1	2-(alpha-Hydroxyethyl)thiamine diphosphate	11	0	0	0	0	0	0	0	0	0	Negative	HILIC
M528T403C05125	M528T403	C05125	540.124	C16H26N4O10P2S1	2-(alpha-Hydroxyethyl)thiamine diphosphate	12	0.172242	0.162847	0.155959	0.125553	0.173635	0.143217	0	0	0	Negative	HILIC
M528T403C05125	M528T403	C05125	541.128	C16H26N4O10P2S1	2-(alpha-Hydroxyethyl)thiamine diphosphate	13	0.150841	0.179533	0.139427	0.155003	0.183848	0.134114	0	0	0	Negative	HILIC
M528T403C05125	M528T403	C05125	542.131	C16H26N4O10P2S1	2-(alpha-Hydroxyethyl)thiamine diphosphate	14	0.508892	0.489985	0.527962	0.529471	0.427709	0.528267	0	0	0	Negative	HILIC
M272T277C03169	M272T277	C03169	272.1	C11H16N2O6	Pyrimidine nucleoside	0	0.514299	0.323174	0.402175	0.3156	0.57537	0.562722	1	1	1	Negative	HILIC
M272T277C03169	M272T277	C03169	273.104	C11H16N2O6	Pyrimidine nucleoside	1	0.0191486	0	0	0.0346903	0.0207918	0.02076	0	0	0	Negative	HILIC
M272T277C03169	M272T277	C03169	274.107	C11H16N2O6	Pyrimidine nucleoside	2	0	0	0	0	0	0	0	0	0	Negative	HILIC
M272T277C03169	M272T277	C03169	275.11	C11H16N2O6	Pyrimidine nucleoside	3	0	0	0	0	0	0	0	0	0	Negative	HILIC
M272T277C03169	M272T277	C03169	276.114	C11H16N2O6	Pyrimidine nucleoside	4	0	0	0	0	0	0	0	0	0	Negative	HILIC
M272T277C03169	M272T277	C03169	277.117	C11H16N2O6	Pyrimidine nucleoside	5	0	0	0	0	0	0	0	0	0	Negative	HILIC
M272T277C03169	M272T277	C03169	278.12	C11H16N2O6	Pyrimidine nucleoside	6	0.466553	0.676826	0.597825	0.64971	0.403838	0.416518	0	0	0	Negative	HILIC
M272T277C03169	M272T277	C03169	279.124	C11H16N2O6	Pyrimidine nucleoside	7	0	0	0	0	0	0	0	0	0	Negative	HILIC
M272T277C03169	M272T277	C03169	280.127	C11H16N2O6	Pyrimidine nucleoside	8	0	0	0	0	0	0	0	0	0	Negative	HILIC
M272T277C03169	M272T277	C03169	281.13	C11H16N2O6	Pyrimidine nucleoside	9	0	0	0	0	0	0	0	0	0	Negative	HILIC
M233T231C16674	M233T231	C16674	233.077	C8H13N2O6	Formylisoglutamine	0	0.268332	0.280596	0	0.264743	0.30913	0.28976	1	1	1	Negative	HILIC
M233T231C16674	M233T231	C16674	234.08	C8H13N2O6	Formylisoglutamine	1	0	0	0	0	0	0	0	0	0	Negative	HILIC
M233T231C16674	M233T231	C16674	235.084	C8H13N2O6	Formylisoglutamine	2	0	0	0	0	0	0	0	0	0	Negative	HILIC
M233T231C16674	M233T231	C16674	236.087	C8H13N2O6	Formylisoglutamine	3	0	0	0	0	0	0	0	0	0	Negative	HILIC
M233T231C16674	M233T231	C16674	237.09	C8H13N2O6	Formylisoglutamine	4	0	0	0	0	0	0	0	0	0	Negative	HILIC
M233T231C16674	M233T231	C16674	238.094	C8H13N2O6	Formylisoglutamine	5	0.731668	0.719404	0	0.735257	0.69087	0.71024	0	0	0	Negative	HILIC
M233T231C16674	M233T231	C16674	239.097	C8H13N2O6	Formylisoglutamine	6	0	0	0	0	0	0	0	0	0	Negative	HILIC
M819T44L0364	M819T44	L0364	818.591	C44H85N1O10P1	2-Oleoyl-1-palmitoyl-sn-glycero-3-phosphocholine(PC(16:0/18:1(9Z)))	0	0.16416	0.16216	0.166819	0.149144	0.153457	0.145793	1	1	1	Negative	HILIC
M819T44L0364	M819T44	L0364	819.594	C44H85N1O10P1	2-Oleoyl-1-palmitoyl-sn-glycero-3-phosphocholine(PC(16:0/18:1(9Z)))	1	0.111356	0.107344	0.137912	0.128063	0.127378	0.143261	0	0	0	Negative	HILIC
M819T44L0364	M819T44	L0364	820.597	C44H85N1O10P1	2-Oleoyl-1-palmitoyl-sn-glycero-3-phosphocholine(PC(16:0/18:1(9Z)))	2	0.00572728	0.0112495	0	0	0	0	0	0	0	Negative	HILIC
M819T44L0364	M819T44	L0364	821.601	C44H85N1O10P1	2-Oleoyl-1-palmitoyl-sn-glycero-3-phosphocholine(PC(16:0/18:1(9Z)))	3	0.0658005	0.0567488	0.0615757	0.0581166	0.0664165	0.0657749	0	0	0	Negative	HILIC
M819T44L0364	M819T44	L0364	822.604	C44H85N1O10P1	2-Oleoyl-1-palmitoyl-sn-glycero-3-phosphocholine(PC(16:0/18:1(9Z)))	4	0.00517743	0	0.00559467	0	0	0	0	0	0	Negative	HILIC
M819T44L0364	M819T44	L0364	823.607	C44H85N1O10P1	2-Oleoyl-1-palmitoyl-sn-glycero-3-phosphocholine(PC(16:0/18:1(9Z)))	5	0.00363725	0.00472318	0.000170788	0.00996821	0.00328036	0.00338337	0	0	0	Negative	HILIC
M819T44L0364	M819T44	L0364	824.611	C44H85N1O10P1	2-Oleoyl-1-palmitoyl-sn-glycero-3-phosphocholine(PC(16:0/18:1(9Z)))	6	0	0	0	0	0	0	0	0	0	Negative	HILIC
M819T44L0364	M819T44	L0364	825.614	C44H85N1O10P1	2-Oleoyl-1-palmitoyl-sn-glycero-3-phosphocholine(PC(16:0/18:1(9Z)))	7	0	0	0	0	0	0	0	0	0	Negative	HILIC
M819T44L0364	M819T44	L0364	826.617	C44H85N1O10P1	2-Oleoyl-1-palmitoyl-sn-glycero-3-phosphocholine(PC(16:0/18:1(9Z)))	8	0	0	0	0	0	0	0	0	0	Negative	HILIC
M819T44L0364	M819T44	L0364	827.621	C44H85N1O10P1	2-Oleoyl-1-palmitoyl-sn-glycero-3-phosphocholine(PC(16:0/18:1(9Z)))	9	0	0	0	0	0	0	0	0	0	Negative	HILIC
M819T44L0364	M819T44	L0364	828.624	C44H85N1O10P1	2-Oleoyl-1-palmitoyl-sn-glycero-3-phosphocholine(PC(16:0/18:1(9Z)))	10	0	0.0198971	0	0	0.0212259	0.0198377	0	0	0	Negative	HILIC
M819T44L0364	M819T44	L0364	829.627	C44H85N1O10P1	2-Oleoyl-1-palmitoyl-sn-glycero-3-phosphocholine(PC(16:0/18:1(9Z)))	11	0.0180834	0	0.0185922	0.0202895	0.00984148	0.0142276	0	0	0	Negative	HILIC
M819T44L0364	M819T44	L0364	830.631	C44H85N1O10P1	2-Oleoyl-1-palmitoyl-sn-glycero-3-phosphocholine(PC(16:0/18:1(9Z)))	12	0.034032	0.0366443	0.0217574	0.0338501	0.0328409	0.0334263	0	0	0	Negative	HILIC
M819T44L0364	M819T44	L0364	831.634	C44H85N1O10P1	2-Oleoyl-1-palmitoyl-sn-glycero-3-phosphocholine(PC(16:0/18:1(9Z)))	13	0.0274488	0.0167067	0.0278819	0.0311459	0.0267619	0.0225033	0	0	0	Negative	HILIC
M819T44L0364	M819T44	L0364	832.638	C44H85N1O10P1	2-Oleoyl-1-palmitoyl-sn-glycero-3-phosphocholine(PC(16:0/18:1(9Z)))	14	0.0580856	0.0721828	0.0662801	0.0749065	0.0673428	0.0667781	0	0	0	Negative	HILIC
M819T44L0364	M819T44	L0364	833.641	C44H85N1O10P1	2-Oleoyl-1-palmitoyl-sn-glycero-3-phosphocholine(PC(16:0/18:1(9Z)))	15	0.0643693	0.063008	0.0496611	0.0558511	0.068353	0.0600225	0	0	0	Negative	HILIC
M819T44L0364	M819T44	L0364	834.644	C44H85N1O10P1	2-Oleoyl-1-palmitoyl-sn-glycero-3-phosphocholine(PC(16:0/18:1(9Z)))	16	0.0510893	0.0553603	0.0639063	0.0674433	0.0535274	0.0615473	0	0	0	Negative	HILIC
M819T44L0364	M819T44	L0364	835.648	C44H85N1O10P1	2-Oleoyl-1-palmitoyl-sn-glycero-3-phosphocholine(PC(16:0/18:1(9Z)))	17	0.132438	0.124852	0.116616	0.127766	0.120621	0.115504	0	0	0	Negative	HILIC
M819T44L0364	M819T44	L0364	836.651	C44H85N1O10P1	2-Oleoyl-1-palmitoyl-sn-glycero-3-phosphocholine(PC(16:0/18:1(9Z)))	18	0.0112973	0.0178447	0.0212188	0.0104159	0.0316844	0.0264624	0	0	0	Negative	HILIC
M819T44L0364	M819T44	L0364	837.654	C44H85N1O10P1	2-Oleoyl-1-palmitoyl-sn-glycero-3-phosphocholine(PC(16:0/18:1(9Z)))	19	0.116492	0.112865	0.112276	0.120348	0.0900585	0.104812	0	0	0	Negative	HILIC
M819T44L0364	M819T44	L0364	838.658	C44H85N1O10P1	2-Oleoyl-1-palmitoyl-sn-glycero-3-phosphocholine(PC(16:0/18:1(9Z)))	20	0	0.00141277	0	0.0008233	0.0106762	0	0	0	0	Negative	HILIC
M819T44L0364	M819T44	L0364	839.661	C44H85N1O10P1	2-Oleoyl-1-palmitoyl-sn-glycero-3-phosphocholine(PC(16:0/18:1(9Z)))	21	0.0241057	0.0223137	0.0210894	0.0168762	0.0190141	0.0162842	0	0	0	Negative	HILIC
M819T44L0364	M819T44	L0364	840.664	C44H85N1O10P1	2-Oleoyl-1-palmitoyl-sn-glycero-3-phosphocholine(PC(16:0/18:1(9Z)))	22	0	0	0	0	0	0	0	0	0	Negative	HILIC
M819T44L0364	M819T44	L0364	841.668	C44H85N1O10P1	2-Oleoyl-1-palmitoyl-sn-glycero-3-phosphocholine(PC(16:0/18:1(9Z)))	23	0	0	0	0	0	0	0	0	0	Negative	HILIC
M819T44L0364	M819T44	L0364	842.671	C44H85N1O10P1	2-Oleoyl-1-palmitoyl-sn-glycero-3-phosphocholine(PC(16:0/18:1(9Z)))	24	0	0	0	0	0	0	0	0	0	Negative	HILIC
M819T44L0364	M819T44	L0364	843.674	C44H85N1O10P1	2-Oleoyl-1-palmitoyl-sn-glycero-3-phosphocholine(PC(16:0/18:1(9Z)))	25	0	0	0	0	0	0	0	0	0	Negative	HILIC
M819T44L0364	M819T44	L0364	844.678	C44H85N1O10P1	2-Oleoyl-1-palmitoyl-sn-glycero-3-phosphocholine(PC(16:0/18:1(9Z)))	26	0	0	0	0	0	0	0	0	0	Negative	HILIC
M819T44L0364	M819T44	L0364	845.681	C44H85N1O10P1	2-Oleoyl-1-palmitoyl-sn-glycero-3-phosphocholine(PC(16:0/18:1(9Z)))	27	0	0	0	0	0	0	0	0	0	Negative	HILIC
M819T44L0364	M819T44	L0364	846.684	C44H85N1O10P1	2-Oleoyl-1-palmitoyl-sn-glycero-3-phosphocholine(PC(16:0/18:1(9Z)))	28	0	0	0	0	0	0	0	0	0	Negative	HILIC
M819T44L0364	M819T44	L0364	847.688	C44H85N1O10P1	2-Oleoyl-1-palmitoyl-sn-glycero-3-phosphocholine(PC(16:0/18:1(9Z)))	29	0	0	0	0	0	0	0	0	0	Negative	HILIC
M819T44L0364	M819T44	L0364	848.691	C44H85N1O10P1	2-Oleoyl-1-palmitoyl-sn-glycero-3-phosphocholine(PC(16:0/18:1(9Z)))	30	0	0	0	0	0	0	0	0	0	Negative	HILIC
M819T44L0364	M819T44	L0364	849.695	C44H85N1O10P1	2-Oleoyl-1-palmitoyl-sn-glycero-3-phosphocholine(PC(16:0/18:1(9Z)))	31	0.0111645	0.0163601	0.0169812	0	0.0135122	0.0147627	0	0	0	Negative	HILIC
M819T44L0364	M819T44	L0364	850.698	C44H85N1O10P1	2-Oleoyl-1-palmitoyl-sn-glycero-3-phosphocholine(PC(16:0/18:1(9Z)))	32	0.0100837	0.00991631	0.00846046	0.0121542	0.0119689	0.00570651	0	0	0	Negative	HILIC
M819T44L0364	M819T44	L0364	851.701	C44H85N1O10P1	2-Oleoyl-1-palmitoyl-sn-glycero-3-phosphocholine(PC(16:0/18:1(9Z)))	33	0.0324756	0.0363612	0.0238363	0.029035	0.0356601	0.03293	0	0	0	Negative	HILIC
M819T44L0364	M819T44	L0364	852.705	C44H85N1O10P1	2-Oleoyl-1-palmitoyl-sn-glycero-3-phosphocholine(PC(16:0/18:1(9Z)))	34	0.0058726	0.00100699	0.00922976	0.0117106	0.00572026	0.0111692	0	0	0	Negative	HILIC
M819T44L0364	M819T44	L0364	853.708	C44H85N1O10P1	2-Oleoyl-1-palmitoyl-sn-glycero-3-phosphocholine(PC(16:0/18:1(9Z)))	35	0.0325771	0.0370669	0.0341334	0.0301866	0.0306589	0.0358137	0	0	0	Negative	HILIC
M819T44L0364	M819T44	L0364	854.711	C44H85N1O10P1	2-Oleoyl-1-palmitoyl-sn-glycero-3-phosphocholine(PC(16:0/18:1(9Z)))	36	0	0	0	0	0	0	0	0	0	Negative	HILIC
M819T44L0364	M819T44	L0364	855.715	C44H85N1O10P1	2-Oleoyl-1-palmitoyl-sn-glycero-3-phosphocholine(PC(16:0/18:1(9Z)))	37	0.0145269	0.0139748	0.0160075	0.011906	0	0	0	0	0	Negative	HILIC
M819T44L0364	M819T44	L0364	856.718	C44H85N1O10P1	2-Oleoyl-1-palmitoyl-sn-glycero-3-phosphocholine(PC(16:0/18:1(9Z)))	38	0	0	0	0	0	0	0	0	0	Negative	HILIC
M819T44L0364	M819T44	L0364	857.721	C44H85N1O10P1	2-Oleoyl-1-palmitoyl-sn-glycero-3-phosphocholine(PC(16:0/18:1(9Z)))	39	0	0	0	0	0	0	0	0	0	Negative	HILIC
M819T44L0364	M819T44	L0364	858.725	C44H85N1O10P1	2-Oleoyl-1-palmitoyl-sn-glycero-3-phosphocholine(PC(16:0/18:1(9Z)))	40	0	0	0	0	0	0	0	0	0	Negative	HILIC
M819T44L0364	M819T44	L0364	859.728	C44H85N1O10P1	2-Oleoyl-1-palmitoyl-sn-glycero-3-phosphocholine(PC(16:0/18:1(9Z)))	41	0	0	0	0	0	0	0	0	0	Negative	HILIC
M819T44L0364	M819T44	L0364	860.731	C44H85N1O10P1	2-Oleoyl-1-palmitoyl-sn-glycero-3-phosphocholine(PC(16:0/18:1(9Z)))	42	0	0	0	0	0	0	0	0	0	Negative	HILIC
M387T269C16519	M387T269	C16519	387.092	C16H19O11	2-Succinyl-5-enolpyruvyl-6-hydroxy-3-cyclohexene-1-carboxylate	0	0	0	1	0.776269	0.830481	0	1	0	1	Negative	HILIC
M387T269C16519	M387T269	C16519	388.096	C16H19O11	2-Succinyl-5-enolpyruvyl-6-hydroxy-3-cyclohexene-1-carboxylate	1	0	0	0	0.223731	0.169519	1	0	0	0	Negative	HILIC
M387T269C16519	M387T269	C16519	389.099	C16H19O11	2-Succinyl-5-enolpyruvyl-6-hydroxy-3-cyclohexene-1-carboxylate	2	0	0	0	0	0	0	0	0	0	Negative	HILIC
M387T269C16519	M387T269	C16519	390.102	C16H19O11	2-Succinyl-5-enolpyruvyl-6-hydroxy-3-cyclohexene-1-carboxylate	3	0	0	0	0	0	0	0	0	0	Negative	HILIC
M387T269C16519	M387T269	C16519	391.106	C16H19O11	2-Succinyl-5-enolpyruvyl-6-hydroxy-3-cyclohexene-1-carboxylate	4	0	0	0	0	0	0	0	0	0	Negative	HILIC
M387T269C16519	M387T269	C16519	392.109	C16H19O11	2-Succinyl-5-enolpyruvyl-6-hydroxy-3-cyclohexene-1-carboxylate	5	0	0	0	0	0	0	0	0	0	Negative	HILIC
M387T269C16519	M387T269	C16519	393.112	C16H19O11	2-Succinyl-5-enolpyruvyl-6-hydroxy-3-cyclohexene-1-carboxylate	6	0	0	0	0	0	0	0	0	0	Negative	HILIC
M387T269C16519	M387T269	C16519	394.116	C16H19O11	2-Succinyl-5-enolpyruvyl-6-hydroxy-3-cyclohexene-1-carboxylate	7	0	0	0	0	0	0	0	0	0	Negative	HILIC
M387T269C16519	M387T269	C16519	395.119	C16H19O11	2-Succinyl-5-enolpyruvyl-6-hydroxy-3-cyclohexene-1-carboxylate	8	0	0	0	0	0	0	0	0	0	Negative	HILIC
M387T269C16519	M387T269	C16519	396.122	C16H19O11	2-Succinyl-5-enolpyruvyl-6-hydroxy-3-cyclohexene-1-carboxylate	9	0	0	0	0	0	0	0	0	0	Negative	HILIC
M387T269C16519	M387T269	C16519	397.126	C16H19O11	2-Succinyl-5-enolpyruvyl-6-hydroxy-3-cyclohexene-1-carboxylate	10	0	0	0	0	0	0	0	0	0	Negative	HILIC
M387T269C16519	M387T269	C16519	398.129	C16H19O11	2-Succinyl-5-enolpyruvyl-6-hydroxy-3-cyclohexene-1-carboxylate	11	0	0	0	0	0	0	0	0	0	Negative	HILIC
M387T269C16519	M387T269	C16519	399.132	C16H19O11	2-Succinyl-5-enolpyruvyl-6-hydroxy-3-cyclohexene-1-carboxylate	12	0	0	0	0	0	0	0	0	0	Negative	HILIC
M387T269C16519	M387T269	C16519	400.136	C16H19O11	2-Succinyl-5-enolpyruvyl-6-hydroxy-3-cyclohexene-1-carboxylate	13	0	0	0	0	0	0	0	0	0	Negative	HILIC
M387T269C16519	M387T269	C16519	401.139	C16H19O11	2-Succinyl-5-enolpyruvyl-6-hydroxy-3-cyclohexene-1-carboxylate	14	0	0	0	0	0	0	0	0	0	Negative	HILIC
M561T463C19799	M561T463	C19799	561.062	C14H27O19P2	Bis(1L-myo-inositol)-3,1'-phosphate 1-phosphate	0	0	0	0	0	0	0	1	1	0	Negative	HILIC
M561T463C19799	M561T463	C19799	562.065	C14H27O19P2	Bis(1L-myo-inositol)-3,1'-phosphate 1-phosphate	1	0	0	0	0	0	0	0	0	0	Negative	HILIC
M561T463C19799	M561T463	C19799	563.068	C14H27O19P2	Bis(1L-myo-inositol)-3,1'-phosphate 1-phosphate	2	0	0	0	0	0	0	0	0	0	Negative	HILIC
M561T463C19799	M561T463	C19799	564.072	C14H27O19P2	Bis(1L-myo-inositol)-3,1'-phosphate 1-phosphate	3	0	0	0	0	0	0	0	0	0	Negative	HILIC
M561T463C19799	M561T463	C19799	565.075	C14H27O19P2	Bis(1L-myo-inositol)-3,1'-phosphate 1-phosphate	4	0	0	0	0	0	0	0	0	0	Negative	HILIC
M561T463C19799	M561T463	C19799	566.078	C14H27O19P2	Bis(1L-myo-inositol)-3,1'-phosphate 1-phosphate	5	0	0	0	0	0	0	0	0	0	Negative	HILIC
M561T463C19799	M561T463	C19799	567.082	C14H27O19P2	Bis(1L-myo-inositol)-3,1'-phosphate 1-phosphate	6	0	1	1	1	0	1	0	0	0	Negative	HILIC
M561T463C19799	M561T463	C19799	568.085	C14H27O19P2	Bis(1L-myo-inositol)-3,1'-phosphate 1-phosphate	7	0	0	0	0	0	0	0	0	0	Negative	HILIC
M561T463C19799	M561T463	C19799	569.088	C14H27O19P2	Bis(1L-myo-inositol)-3,1'-phosphate 1-phosphate	8	0	0	0	0	0	0	0	0	0	Negative	HILIC
M561T463C19799	M561T463	C19799	570.092	C14H27O19P2	Bis(1L-myo-inositol)-3,1'-phosphate 1-phosphate	9	0	0	0	0	0	0	0	0	0	Negative	HILIC
M561T463C19799	M561T463	C19799	571.095	C14H27O19P2	Bis(1L-myo-inositol)-3,1'-phosphate 1-phosphate	10	0	0	0	0	0	0	0	0	0	Negative	HILIC
M561T463C19799	M561T463	C19799	572.099	C14H27O19P2	Bis(1L-myo-inositol)-3,1'-phosphate 1-phosphate	11	0	0	0	0	0	0	0	0	0	Negative	HILIC
M561T463C19799	M561T463	C19799	573.102	C14H27O19P2	Bis(1L-myo-inositol)-3,1'-phosphate 1-phosphate	12	0	0	0	0	0	0	0	0	0	Negative	HILIC
M395T295C20888	M395T295	C20888	395.06	C12H20O12K1	Cellobionate	0	0.947238	0.8381	0.967581	0.801142	0.991945	0.838275	0.979276	0.985596	1	Negative	HILIC
M395T295C20888	M395T295	C20888	396.063	C12H20O12K1	Cellobionate	1	0.0527617	0.0507052	0.0324191	0.0353327	0.00805478	0	0.00424707	0	0	Negative	HILIC
M395T295C20888	M395T295	C20888	397.066	C12H20O12K1	Cellobionate	2	0	0	0	0	0	0	0.0164764	0.0144039	0	Negative	HILIC
M395T295C20888	M395T295	C20888	398.07	C12H20O12K1	Cellobionate	3	0	0	0	0	0	0	0	0	0	Negative	HILIC
M395T295C20888	M395T295	C20888	399.073	C12H20O12K1	Cellobionate	4	0	0	0	0	0	0	0	0	0	Negative	HILIC
M395T295C20888	M395T295	C20888	400.077	C12H20O12K1	Cellobionate	5	0	0	0	0	0	0	0	0	0	Negative	HILIC
M395T295C20888	M395T295	C20888	401.08	C12H20O12K1	Cellobionate	6	0	0.111195	0	0.163525	0	0.161725	0	0	0	Negative	HILIC
M395T295C20888	M395T295	C20888	402.083	C12H20O12K1	Cellobionate	7	0	0	0	0	0	0	0	0	0	Negative	HILIC
M395T295C20888	M395T295	C20888	403.087	C12H20O12K1	Cellobionate	8	0	0	0	0	0	0	0	0	0	Negative	HILIC
M395T295C20888	M395T295	C20888	404.09	C12H20O12K1	Cellobionate	9	0	0	0	0	0	0	0	0	0	Negative	HILIC
M395T295C20888	M395T295	C20888	405.093	C12H20O12K1	Cellobionate	10	0	0	0	0	0	0	0	0	0	Negative	HILIC
M395T295C20888	M395T295	C20888	406.097	C12H20O12K1	Cellobionate	11	0	0	0	0	0	0	0	0	0	Negative	HILIC
M395T295C20888	M395T295	C20888	407.1	C12H20O12K1	Cellobionate	12	0	0	0	0	0	0	0	0	0	Negative	HILIC
M187T331C00310	M187T331	C00310	187.001	C5H8O5K1	D-Xylulose	0	0	0	0	0	0	0	1	1	1	Negative	HILIC
M187T331C00310	M187T331	C00310	188.005	C5H8O5K1	D-Xylulose	1	0	0	0	0	0	0	0	0	0	Negative	HILIC
M187T331C00310	M187T331	C00310	189.008	C5H8O5K1	D-Xylulose	2	0	0	0	0	0	0	0	0	0	Negative	HILIC
M187T331C00310	M187T331	C00310	190.011	C5H8O5K1	D-Xylulose	3	1	1	1	1	0	1	0	0	0	Negative	HILIC
M187T331C00310	M187T331	C00310	191.015	C5H8O5K1	D-Xylulose	4	0	0	0	0	0	0	0	0	0	Negative	HILIC
M187T331C00310	M187T331	C00310	192.018	C5H8O5K1	D-Xylulose	5	0	0	0	0	0	0	0	0	0	Negative	HILIC
M187T331C00312	M187T331	C00312	187.001	C5H8O5K1	L-Xylulose	0	0	0	0	0	0	0	1	1	1	Negative	HILIC
M187T331C00312	M187T331	C00312	188.005	C5H8O5K1	L-Xylulose	1	0	0	0	0	0	0	0	0	0	Negative	HILIC
M187T331C00312	M187T331	C00312	189.008	C5H8O5K1	L-Xylulose	2	0	0	0	0	0	0	0	0	0	Negative	HILIC
M187T331C00312	M187T331	C00312	190.011	C5H8O5K1	L-Xylulose	3	1	1	1	1	0	1	0	0	0	Negative	HILIC
M187T331C00312	M187T331	C00312	191.015	C5H8O5K1	L-Xylulose	4	0	0	0	0	0	0	0	0	0	Negative	HILIC
M187T331C00312	M187T331	C00312	192.018	C5H8O5K1	L-Xylulose	5	0	0	0	0	0	0	0	0	0	Negative	HILIC
M187T331C00508	M187T331	C00508	187.001	C5H8O5K1	L-Ribulose	0	0	0	0	0	0	0	1	1	1	Negative	HILIC
M187T331C00508	M187T331	C00508	188.005	C5H8O5K1	L-Ribulose	1	0	0	0	0	0	0	0	0	0	Negative	HILIC
M187T331C00508	M187T331	C00508	189.008	C5H8O5K1	L-Ribulose	2	0	0	0	0	0	0	0	0	0	Negative	HILIC
M187T331C00508	M187T331	C00508	190.011	C5H8O5K1	L-Ribulose	3	1	1	1	1	0	1	0	0	0	Negative	HILIC
M187T331C00508	M187T331	C00508	191.015	C5H8O5K1	L-Ribulose	4	0	0	0	0	0	0	0	0	0	Negative	HILIC
M187T331C00508	M187T331	C00508	192.018	C5H8O5K1	L-Ribulose	5	0	0	0	0	0	0	0	0	0	Negative	HILIC
M187T331C01508	M187T331	C01508	187.001	C5H8O5K1	L-Lyxose	0	0	0	0	0	0	0	1	1	1	Negative	HILIC
M187T331C01508	M187T331	C01508	188.005	C5H8O5K1	L-Lyxose	1	0	0	0	0	0	0	0	0	0	Negative	HILIC
M187T331C01508	M187T331	C01508	189.008	C5H8O5K1	L-Lyxose	2	0	0	0	0	0	0	0	0	0	Negative	HILIC
M187T331C01508	M187T331	C01508	190.011	C5H8O5K1	L-Lyxose	3	1	1	1	1	0	1	0	0	0	Negative	HILIC
M187T331C01508	M187T331	C01508	191.015	C5H8O5K1	L-Lyxose	4	0	0	0	0	0	0	0	0	0	Negative	HILIC
M187T331C01508	M187T331	C01508	192.018	C5H8O5K1	L-Lyxose	5	0	0	0	0	0	0	0	0	0	Negative	HILIC
M187T331C00476	M187T331	C00476	187.001	C5H8O5K1	D-Lyxose	0	0	0	0	0	0	0	1	1	1	Negative	HILIC
M187T331C00476	M187T331	C00476	188.005	C5H8O5K1	D-Lyxose	1	0	0	0	0	0	0	0	0	0	Negative	HILIC
M187T331C00476	M187T331	C00476	189.008	C5H8O5K1	D-Lyxose	2	0	0	0	0	0	0	0	0	0	Negative	HILIC
M187T331C00476	M187T331	C00476	190.011	C5H8O5K1	D-Lyxose	3	1	1	1	1	0	1	0	0	0	Negative	HILIC
M187T331C00476	M187T331	C00476	191.015	C5H8O5K1	D-Lyxose	4	0	0	0	0	0	0	0	0	0	Negative	HILIC
M187T331C00476	M187T331	C00476	192.018	C5H8O5K1	D-Lyxose	5	0	0	0	0	0	0	0	0	0	Negative	HILIC
M187T331C00181	M187T331	C00181	187.001	C5H8O5K1	D-Xylose	0	0	0	0	0	0	0	1	1	1	Negative	HILIC
M187T331C00181	M187T331	C00181	188.005	C5H8O5K1	D-Xylose	1	0	0	0	0	0	0	0	0	0	Negative	HILIC
M187T331C00181	M187T331	C00181	189.008	C5H8O5K1	D-Xylose	2	0	0	0	0	0	0	0	0	0	Negative	HILIC
M187T331C00181	M187T331	C00181	190.011	C5H8O5K1	D-Xylose	3	1	1	1	1	0	1	0	0	0	Negative	HILIC
M187T331C00181	M187T331	C00181	191.015	C5H8O5K1	D-Xylose	4	0	0	0	0	0	0	0	0	0	Negative	HILIC
M187T331C00181	M187T331	C00181	192.018	C5H8O5K1	D-Xylose	5	0	0	0	0	0	0	0	0	0	Negative	HILIC
M289T256C05648	M289T256	C05648	289.023	C11H10N2O5K1	5-Hydroxy-N-formylkynurenine	0	0	0	0	0	0	0	1	0.995166	0	Negative	HILIC
M289T256C05648	M289T256	C05648	290.027	C11H10N2O5K1	5-Hydroxy-N-formylkynurenine	1	8.44315e-16	0	5.95972e-16	0	9.55979e-16	0	0	0	0	Negative	HILIC
M289T256C05648	M289T256	C05648	291.03	C11H10N2O5K1	5-Hydroxy-N-formylkynurenine	2	0	0	0	0	0	0	0	0	0	Negative	HILIC
M289T256C05648	M289T256	C05648	292.033	C11H10N2O5K1	5-Hydroxy-N-formylkynurenine	3	0	0	0	0	0	0	0	0	0	Negative	HILIC
M289T256C05648	M289T256	C05648	293.037	C11H10N2O5K1	5-Hydroxy-N-formylkynurenine	4	0	0	0	0	0	0	0	0	0	Negative	HILIC
M289T256C05648	M289T256	C05648	294.04	C11H10N2O5K1	5-Hydroxy-N-formylkynurenine	5	0	0	0	0	0	0	0	0	0	Negative	HILIC
M289T256C05648	M289T256	C05648	295.043	C11H10N2O5K1	5-Hydroxy-N-formylkynurenine	6	0	0	0	0	0	0	0	0	0	Negative	HILIC
M289T256C05648	M289T256	C05648	296.047	C11H10N2O5K1	5-Hydroxy-N-formylkynurenine	7	0	0	0	0	0	0	0	0	0	Negative	HILIC
M289T256C05648	M289T256	C05648	297.05	C11H10N2O5K1	5-Hydroxy-N-formylkynurenine	8	0	0	0	0	0	0	0	0	0	Negative	HILIC
M289T256C05648	M289T256	C05648	298.053	C11H10N2O5K1	5-Hydroxy-N-formylkynurenine	9	0	0	0	0	0	0	0	0	0	Negative	HILIC
M289T256C05648	M289T256	C05648	299.057	C11H10N2O5K1	5-Hydroxy-N-formylkynurenine	10	0	0	0	0	0	0	0	0	0	Negative	HILIC
M289T256C05648	M289T256	C05648	300.06	C11H10N2O5K1	5-Hydroxy-N-formylkynurenine	11	1	1	1	1	1	1	0	0.00483373	1	Negative	HILIC
M187T343C01508	M187T343	C01508	187.001	C5H8O5K1	L-Lyxose	0	0	0	0	0	0	0	1	1	1	Negative	HILIC
M187T343C01508	M187T343	C01508	188.005	C5H8O5K1	L-Lyxose	1	0	0	0	0	0	0	0	0	0	Negative	HILIC
M187T343C01508	M187T343	C01508	189.008	C5H8O5K1	L-Lyxose	2	0	0	0	0	0	0	0	0	0	Negative	HILIC
M187T343C01508	M187T343	C01508	190.011	C5H8O5K1	L-Lyxose	3	0	1	1	1	1	1	0	0	0	Negative	HILIC
M187T343C01508	M187T343	C01508	191.015	C5H8O5K1	L-Lyxose	4	0	0	0	0	0	0	0	0	0	Negative	HILIC
M187T343C01508	M187T343	C01508	192.018	C5H8O5K1	L-Lyxose	5	0	0	0	0	0	0	0	0	0	Negative	HILIC
M187T343C00476	M187T343	C00476	187.001	C5H8O5K1	D-Lyxose	0	0	0	0	0	0	0	1	1	1	Negative	HILIC
M187T343C00476	M187T343	C00476	188.005	C5H8O5K1	D-Lyxose	1	0	0	0	0	0	0	0	0	0	Negative	HILIC
M187T343C00476	M187T343	C00476	189.008	C5H8O5K1	D-Lyxose	2	0	0	0	0	0	0	0	0	0	Negative	HILIC
M187T343C00476	M187T343	C00476	190.011	C5H8O5K1	D-Lyxose	3	0	1	1	1	1	1	0	0	0	Negative	HILIC
M187T343C00476	M187T343	C00476	191.015	C5H8O5K1	D-Lyxose	4	0	0	0	0	0	0	0	0	0	Negative	HILIC
M187T343C00476	M187T343	C00476	192.018	C5H8O5K1	D-Lyxose	5	0	0	0	0	0	0	0	0	0	Negative	HILIC
M187T343C00181	M187T343	C00181	187.001	C5H8O5K1	D-Xylose	0	0	0	0	0	0	0	1	1	1	Negative	HILIC
M187T343C00181	M187T343	C00181	188.005	C5H8O5K1	D-Xylose	1	0	0	0	0	0	0	0	0	0	Negative	HILIC
M187T343C00181	M187T343	C00181	189.008	C5H8O5K1	D-Xylose	2	0	0	0	0	0	0	0	0	0	Negative	HILIC
M187T343C00181	M187T343	C00181	190.011	C5H8O5K1	D-Xylose	3	0	1	1	1	1	1	0	0	0	Negative	HILIC
M187T343C00181	M187T343	C00181	191.015	C5H8O5K1	D-Xylose	4	0	0	0	0	0	0	0	0	0	Negative	HILIC
M187T343C00181	M187T343	C00181	192.018	C5H8O5K1	D-Xylose	5	0	0	0	0	0	0	0	0	0	Negative	HILIC
M187T343C01394	M187T343	C01394	187.001	C5H8O5K1	Xylose	0	0	0	0	0	0	0	1	1	1	Negative	HILIC
M187T343C01394	M187T343	C01394	188.005	C5H8O5K1	Xylose	1	0	0	0	0	0	0	0	0	0	Negative	HILIC
M187T343C01394	M187T343	C01394	189.008	C5H8O5K1	Xylose	2	0	0	0	0	0	0	0	0	0	Negative	HILIC
M187T343C01394	M187T343	C01394	190.011	C5H8O5K1	Xylose	3	0	1	1	1	1	1	0	0	0	Negative	HILIC
M187T343C01394	M187T343	C01394	191.015	C5H8O5K1	Xylose	4	0	0	0	0	0	0	0	0	0	Negative	HILIC
M187T343C01394	M187T343	C01394	192.018	C5H8O5K1	Xylose	5	0	0	0	0	0	0	0	0	0	Negative	HILIC
M261T259C03227	M261T259	C03227	261.028	C10H10N2O4K1	3-Hydroxy-L-kynurenine	0	0.480872	0.487488	0.514478	0.433452	0.448776	0.498239	1	1	1	Negative	HILIC
M261T259C03227	M261T259	C03227	262.032	C10H10N2O4K1	3-Hydroxy-L-kynurenine	1	0	0	0	0	0	0	0	0	0	Negative	HILIC
M261T259C03227	M261T259	C03227	263.035	C10H10N2O4K1	3-Hydroxy-L-kynurenine	2	0.519128	0.512512	0.485522	0.566548	0.551224	0.501761	0	0	0	Negative	HILIC
M261T259C03227	M261T259	C03227	264.038	C10H10N2O4K1	3-Hydroxy-L-kynurenine	3	0	0	0	0	0	0	0	0	0	Negative	HILIC
M261T259C03227	M261T259	C03227	265.042	C10H10N2O4K1	3-Hydroxy-L-kynurenine	4	0	0	0	0	0	0	0	0	0	Negative	HILIC
M261T259C03227	M261T259	C03227	266.045	C10H10N2O4K1	3-Hydroxy-L-kynurenine	5	0	0	0	0	0	0	0	0	0	Negative	HILIC
M261T259C03227	M261T259	C03227	267.048	C10H10N2O4K1	3-Hydroxy-L-kynurenine	6	0	0	0	0	0	0	0	0	0	Negative	HILIC
M261T259C03227	M261T259	C03227	268.052	C10H10N2O4K1	3-Hydroxy-L-kynurenine	7	0	0	0	0	0	0	0	0	0	Negative	HILIC
M261T259C03227	M261T259	C03227	269.055	C10H10N2O4K1	3-Hydroxy-L-kynurenine	8	0	0	0	0	0	0	0	0	0	Negative	HILIC
M261T259C03227	M261T259	C03227	270.059	C10H10N2O4K1	3-Hydroxy-L-kynurenine	9	0	0	0	0	0	0	0	0	0	Negative	HILIC
M261T259C03227	M261T259	C03227	271.062	C10H10N2O4K1	3-Hydroxy-L-kynurenine	10	0	0	0	0	0	0	0	0	0	Negative	HILIC
M416T379C03451	M416T379	C03451	416.054	C13H19N3O8S1K1	(R)-S-Lactoylglutathione	0	0	0	0	0	0	0	1	1	1	Negative	HILIC
M416T379C03451	M416T379	C03451	417.057	C13H19N3O8S1K1	(R)-S-Lactoylglutathione	1	0	0	0	0	0	0	0	0	0	Negative	HILIC
M416T379C03451	M416T379	C03451	418.06	C13H19N3O8S1K1	(R)-S-Lactoylglutathione	2	1	0	1	1	1	1	0	0	0	Negative	HILIC
M416T379C03451	M416T379	C03451	419.064	C13H19N3O8S1K1	(R)-S-Lactoylglutathione	3	0	0	0	0	0	0	0	0	0	Negative	HILIC
M416T379C03451	M416T379	C03451	420.067	C13H19N3O8S1K1	(R)-S-Lactoylglutathione	4	0	0	0	0	0	0	0	0	0	Negative	HILIC
M416T379C03451	M416T379	C03451	421.07	C13H19N3O8S1K1	(R)-S-Lactoylglutathione	5	0	0	0	0	0	0	0	0	0	Negative	HILIC
M416T379C03451	M416T379	C03451	422.074	C13H19N3O8S1K1	(R)-S-Lactoylglutathione	6	0	0	0	0	0	0	0	0	0	Negative	HILIC
M416T379C03451	M416T379	C03451	423.077	C13H19N3O8S1K1	(R)-S-Lactoylglutathione	7	0	0	0	0	0	0	0	0	0	Negative	HILIC
M416T379C03451	M416T379	C03451	424.08	C13H19N3O8S1K1	(R)-S-Lactoylglutathione	8	0	0	0	0	0	0	0	0	0	Negative	HILIC
M416T379C03451	M416T379	C03451	425.084	C13H19N3O8S1K1	(R)-S-Lactoylglutathione	9	0	0	0	0	0	0	0	0	0	Negative	HILIC
M416T379C03451	M416T379	C03451	426.087	C13H19N3O8S1K1	(R)-S-Lactoylglutathione	10	0	0	0	0	0	0	0	0	0	Negative	HILIC
M416T379C03451	M416T379	C03451	427.09	C13H19N3O8S1K1	(R)-S-Lactoylglutathione	11	0	0	0	0	0	0	0	0	0	Negative	HILIC
M416T379C03451	M416T379	C03451	428.094	C13H19N3O8S1K1	(R)-S-Lactoylglutathione	12	0	0	0	0	0	0	0	0	0	Negative	HILIC
M416T379C03451	M416T379	C03451	429.097	C13H19N3O8S1K1	(R)-S-Lactoylglutathione	13	0	0	0	0	0	0	0	0	0	Negative	HILIC
M767T158P0534	M767T158	P0534	766.516	C41H78N1O7P1K1	PE(P-18:0/18:1(9Z))	0	0.173996	0.165173	0.168851	0.171575	0.176762	0.169422	0.99721	1	0.997727	Negative	HILIC
M767T158P0534	M767T158	P0534	767.519	C41H78N1O7P1K1	PE(P-18:0/18:1(9Z))	1	0.0139408	0.0206957	0.0197316	0.0234991	0.0206698	0.0247885	0	0	0	Negative	HILIC
M767T158P0534	M767T158	P0534	768.523	C41H78N1O7P1K1	PE(P-18:0/18:1(9Z))	2	0	0	0	0	0	0	0	0	0	Negative	HILIC
M767T158P0534	M767T158	P0534	769.526	C41H78N1O7P1K1	PE(P-18:0/18:1(9Z))	3	0.0442715	0.0443364	0.0385356	0.0326399	0.0375008	0.0371726	0	0	0	Negative	HILIC
M767T158P0534	M767T158	P0534	770.529	C41H78N1O7P1K1	PE(P-18:0/18:1(9Z))	4	0	0	0	0	0.000487306	0	0	0	0.00227296	Negative	HILIC
M767T158P0534	M767T158	P0534	771.533	C41H78N1O7P1K1	PE(P-18:0/18:1(9Z))	5	0.0233579	0.0239566	0.0229608	0.023645	0.0238187	0.0212308	0	0	0	Negative	HILIC
M767T158P0534	M767T158	P0534	772.536	C41H78N1O7P1K1	PE(P-18:0/18:1(9Z))	6	0.00254768	0.00209581	0.00522204	0.00297856	0	0.00202146	0	0	0	Negative	HILIC
M767T158P0534	M767T158	P0534	773.539	C41H78N1O7P1K1	PE(P-18:0/18:1(9Z))	7	0.00248027	0.00265757	0.000771955	0.000932115	0.00172501	0	0	0	0	Negative	HILIC
M767T158P0534	M767T158	P0534	774.543	C41H78N1O7P1K1	PE(P-18:0/18:1(9Z))	8	0	0	0	0	0	0	0	0	0	Negative	HILIC
M767T158P0534	M767T158	P0534	775.546	C41H78N1O7P1K1	PE(P-18:0/18:1(9Z))	9	0	0	0	0	0	0	0	0	0	Negative	HILIC
M767T158P0534	M767T158	P0534	776.549	C41H78N1O7P1K1	PE(P-18:0/18:1(9Z))	10	0.00795896	0.00639932	0.00969761	0.00726307	0.00795058	0.00621765	0	0	0	Negative	HILIC
M767T158P0534	M767T158	P0534	777.553	C41H78N1O7P1K1	PE(P-18:0/18:1(9Z))	11	0	0.00157732	0.000459085	0.00163406	0.00210858	0.00564708	0	0	0	Negative	HILIC
M767T158P0534	M767T158	P0534	778.556	C41H78N1O7P1K1	PE(P-18:0/18:1(9Z))	12	0.0237976	0.0214563	0.0269033	0.0237155	0.0197713	0.0202347	0	0	0	Negative	HILIC
M767T158P0534	M767T158	P0534	779.559	C41H78N1O7P1K1	PE(P-18:0/18:1(9Z))	13	0.00997106	0.0141303	0.0150669	0.0161741	0.0167036	0.0103442	0	0	0	Negative	HILIC
M767T158P0534	M767T158	P0534	780.563	C41H78N1O7P1K1	PE(P-18:0/18:1(9Z))	14	0.0442211	0.0432861	0.0415089	0.0482456	0.0448722	0.0451565	0	0	0	Negative	HILIC
M767T158P0534	M767T158	P0534	781.566	C41H78N1O7P1K1	PE(P-18:0/18:1(9Z))	15	0.0371093	0.0403544	0.0437382	0.0407209	0.0453779	0.0490671	0	0	0	Negative	HILIC
M767T158P0534	M767T158	P0534	782.57	C41H78N1O7P1K1	PE(P-18:0/18:1(9Z))	16	0.0850525	0.0812339	0.0765589	0.0846397	0.0784937	0.0793252	0.00278987	0	0	Negative	HILIC
M767T158P0534	M767T158	P0534	783.573	C41H78N1O7P1K1	PE(P-18:0/18:1(9Z))	17	0.101486	0.105198	0.109621	0.107196	0.105372	0.107049	0	0	0	Negative	HILIC
M767T158P0534	M767T158	P0534	784.576	C41H78N1O7P1K1	PE(P-18:0/18:1(9Z))	18	0.0255389	0.0247428	0.0245181	0.0239642	0.0238098	0.0221086	0	0	0	Negative	HILIC
M767T158P0534	M767T158	P0534	785.58	C41H78N1O7P1K1	PE(P-18:0/18:1(9Z))	19	0.124384	0.12148	0.126556	0.122495	0.120635	0.130793	0	0	0	Negative	HILIC
M767T158P0534	M767T158	P0534	786.583	C41H78N1O7P1K1	PE(P-18:0/18:1(9Z))	20	0.000460872	0.00172602	0.00063125	0	0.00284939	0.000780759	0	0	0	Negative	HILIC
M767T158P0534	M767T158	P0534	787.586	C41H78N1O7P1K1	PE(P-18:0/18:1(9Z))	21	0.0437187	0.0427203	0.0383604	0.0385109	0.0448854	0.0443616	0	0	0	Negative	HILIC
M767T158P0534	M767T158	P0534	788.59	C41H78N1O7P1K1	PE(P-18:0/18:1(9Z))	22	7.81098e-05	0.000745017	0.000160147	0.000903994	0	0	0	0	0	Negative	HILIC
M767T158P0534	M767T158	P0534	789.593	C41H78N1O7P1K1	PE(P-18:0/18:1(9Z))	23	0.00395701	0.00324574	0.00291041	0.00280935	0.00248994	0.00214292	0	0	0	Negative	HILIC
M767T158P0534	M767T158	P0534	790.596	C41H78N1O7P1K1	PE(P-18:0/18:1(9Z))	24	0	0	0	0	0	0	0	0	0	Negative	HILIC
M767T158P0534	M767T158	P0534	791.6	C41H78N1O7P1K1	PE(P-18:0/18:1(9Z))	25	0	0	0	1.40207e-19	0	4.38733e-35	0	0	0	Negative	HILIC
M767T158P0534	M767T158	P0534	792.603	C41H78N1O7P1K1	PE(P-18:0/18:1(9Z))	26	0.00412354	0	0.00242898	0.00233417	0.00234406	3.95176e-19	0	0	0	Negative	HILIC
M767T158P0534	M767T158	P0534	793.606	C41H78N1O7P1K1	PE(P-18:0/18:1(9Z))	27	0.00339902	0.00676207	0.00365778	0.00584674	0.00488877	0.0020271	0	0	0	Negative	HILIC
M767T158P0534	M767T158	P0534	794.61	C41H78N1O7P1K1	PE(P-18:0/18:1(9Z))	28	0.00683792	0.00623026	0.00737517	0.00468405	0.00863462	0.00709537	0	0	0	Negative	HILIC
M767T158P0534	M767T158	P0534	795.613	C41H78N1O7P1K1	PE(P-18:0/18:1(9Z))	29	0.0129485	0.0151292	0.0141801	0.0142995	0.0133039	0.0149972	0	0	0	Negative	HILIC
M767T158P0534	M767T158	P0534	796.616	C41H78N1O7P1K1	PE(P-18:0/18:1(9Z))	30	0.0146555	0.0153106	0.0102386	0.0156818	0.0149111	0.0127345	0	0	0	Negative	HILIC
M767T158P0534	M767T158	P0534	797.62	C41H78N1O7P1K1	PE(P-18:0/18:1(9Z))	31	0.0352058	0.0341431	0.0416574	0.0381896	0.0361156	0.0401312	0	0	0	Negative	HILIC
M767T158P0534	M767T158	P0534	798.623	C41H78N1O7P1K1	PE(P-18:0/18:1(9Z))	32	0.0172703	0.0165316	0.0136382	0.0143309	0.0149097	0.0104311	0	0	0	Negative	HILIC
M767T158P0534	M767T158	P0534	799.627	C41H78N1O7P1K1	PE(P-18:0/18:1(9Z))	33	0.0606095	0.0598608	0.060219	0.0604749	0.0563908	0.0632246	0	0	0	Negative	HILIC
M767T158P0534	M767T158	P0534	800.63	C41H78N1O7P1K1	PE(P-18:0/18:1(9Z))	34	0.00713864	0.00971536	0.00452464	0.00606557	0.00574416	0.0062976	0	0	0	Negative	HILIC
M767T158P0534	M767T158	P0534	801.633	C41H78N1O7P1K1	PE(P-18:0/18:1(9Z))	35	0.0560132	0.0539737	0.0557567	0.0520813	0.0528635	0.0518595	0	0	0	Negative	HILIC
M767T158P0534	M767T158	P0534	802.637	C41H78N1O7P1K1	PE(P-18:0/18:1(9Z))	36	0	0.00220405	0.000314458	0.000559605	0	0	0	0	0	Negative	HILIC
M767T158P0534	M767T158	P0534	803.64	C41H78N1O7P1K1	PE(P-18:0/18:1(9Z))	37	0.0134692	0.0129288	0.013246	0.0119106	0.0136107	0.0133384	0	0	0	Negative	HILIC
M767T158P0534	M767T158	P0534	804.643	C41H78N1O7P1K1	PE(P-18:0/18:1(9Z))	38	0	0	0	0	0	0	0	0	0	Negative	HILIC
M767T158P0534	M767T158	P0534	805.647	C41H78N1O7P1K1	PE(P-18:0/18:1(9Z))	39	0	0	0	0	0	0	0	0	0	Negative	HILIC
M767T158P0534	M767T158	P0534	806.65	C41H78N1O7P1K1	PE(P-18:0/18:1(9Z))	40	0	0	0	0	0	0	0	0	0	Negative	HILIC
M767T158P0534	M767T158	P0534	807.653	C41H78N1O7P1K1	PE(P-18:0/18:1(9Z))	41	0	0	0	0	0	0	0	0	0	Negative	HILIC
M580T460C04121	M580T460	C04121	580.059	C17H24N3O15P1K1	CMP-3-deoxy-D-manno-octulosonate	0	0	0	0	0	0	0	1	1	1	Negative	HILIC
M580T460C04121	M580T460	C04121	581.062	C17H24N3O15P1K1	CMP-3-deoxy-D-manno-octulosonate	1	0	0	0	0	0	0	0	0	0	Negative	HILIC
M580T460C04121	M580T460	C04121	582.065	C17H24N3O15P1K1	CMP-3-deoxy-D-manno-octulosonate	2	0	0	0	0	0	0	0	0	0	Negative	HILIC
M580T460C04121	M580T460	C04121	583.069	C17H24N3O15P1K1	CMP-3-deoxy-D-manno-octulosonate	3	0	0	0	0	0	0	0	0	0	Negative	HILIC
M580T460C04121	M580T460	C04121	584.072	C17H24N3O15P1K1	CMP-3-deoxy-D-manno-octulosonate	4	0	0	0	0	0	0	0	0	0	Negative	HILIC
M580T460C04121	M580T460	C04121	585.076	C17H24N3O15P1K1	CMP-3-deoxy-D-manno-octulosonate	5	0	0	0	0	0	0	0	0	0	Negative	HILIC
M580T460C04121	M580T460	C04121	586.079	C17H24N3O15P1K1	CMP-3-deoxy-D-manno-octulosonate	6	0	0	0	0	0	0	0	0	0	Negative	HILIC
M580T460C04121	M580T460	C04121	587.082	C17H24N3O15P1K1	CMP-3-deoxy-D-manno-octulosonate	7	0	0	0	0	0	0	0	0	0	Negative	HILIC
M580T460C04121	M580T460	C04121	588.086	C17H24N3O15P1K1	CMP-3-deoxy-D-manno-octulosonate	8	0	0	0	0	0	0	0	0	0	Negative	HILIC
M580T460C04121	M580T460	C04121	589.089	C17H24N3O15P1K1	CMP-3-deoxy-D-manno-octulosonate	9	0	0	0	0	0	0	0	0	0	Negative	HILIC
M580T460C04121	M580T460	C04121	590.092	C17H24N3O15P1K1	CMP-3-deoxy-D-manno-octulosonate	10	0	0	0	0	0	0	0	0	0	Negative	HILIC
M580T460C04121	M580T460	C04121	591.096	C17H24N3O15P1K1	CMP-3-deoxy-D-manno-octulosonate	11	0	0	0	0	0	0	0	0	0	Negative	HILIC
M580T460C04121	M580T460	C04121	592.099	C17H24N3O15P1K1	CMP-3-deoxy-D-manno-octulosonate	12	0	0	0	0	0	0	0	0	0	Negative	HILIC
M580T460C04121	M580T460	C04121	593.102	C17H24N3O15P1K1	CMP-3-deoxy-D-manno-octulosonate	13	0.362432	0.333337	0.332036	0.190709	0.275018	0	0	0	0	Negative	HILIC
M580T460C04121	M580T460	C04121	594.106	C17H24N3O15P1K1	CMP-3-deoxy-D-manno-octulosonate	14	0.637568	0.666663	0.667964	0.809291	0.724982	1	0	0	0	Negative	HILIC
M580T460C04121	M580T460	C04121	595.109	C17H24N3O15P1K1	CMP-3-deoxy-D-manno-octulosonate	15	0	0	0	0	0	0	0	0	0	Negative	HILIC
M580T460C04121	M580T460	C04121	596.112	C17H24N3O15P1K1	CMP-3-deoxy-D-manno-octulosonate	16	0	0	0	0	0	0	0	0	0	Negative	HILIC
M580T460C04121	M580T460	C04121	597.116	C17H24N3O15P1K1	CMP-3-deoxy-D-manno-octulosonate	17	0	0	0	0	0	0	0	0	0	Negative	HILIC
M281T387C16625	M281T387	C16625	281.089	C11H13N4O5	Isoniazid alpha-ketoglutaric acid	0	0	0	0	0	0	0	1	0.940398	1	Negative	HILIC
M281T387C16625	M281T387	C16625	282.092	C11H13N4O5	Isoniazid alpha-ketoglutaric acid	1	0	0	0	0	0	0	0	0	0	Negative	HILIC
M281T387C16625	M281T387	C16625	283.096	C11H13N4O5	Isoniazid alpha-ketoglutaric acid	2	0	0	0	0	0	0	0	0	0	Negative	HILIC
M281T387C16625	M281T387	C16625	284.099	C11H13N4O5	Isoniazid alpha-ketoglutaric acid	3	0	0	0	0	0	0	0	0	0	Negative	HILIC
M281T387C16625	M281T387	C16625	285.103	C11H13N4O5	Isoniazid alpha-ketoglutaric acid	4	0	0	0	0	0	0	0	0	0	Negative	HILIC
M281T387C16625	M281T387	C16625	286.106	C11H13N4O5	Isoniazid alpha-ketoglutaric acid	5	0	0	0	0	0	0	0	0.0596018	0	Negative	HILIC
M281T387C16625	M281T387	C16625	287.109	C11H13N4O5	Isoniazid alpha-ketoglutaric acid	6	0	0	0	0	0	0	0	0	0	Negative	HILIC
M281T387C16625	M281T387	C16625	288.113	C11H13N4O5	Isoniazid alpha-ketoglutaric acid	7	0	0	0	0	0	0	0	0	0	Negative	HILIC
M281T387C16625	M281T387	C16625	289.116	C11H13N4O5	Isoniazid alpha-ketoglutaric acid	8	0	0	0	0	0	0	0	0	0	Negative	HILIC
M281T387C16625	M281T387	C16625	290.119	C11H13N4O5	Isoniazid alpha-ketoglutaric acid	9	0	0	0	0	0	0	0	0	0	Negative	HILIC
M281T387C16625	M281T387	C16625	291.123	C11H13N4O5	Isoniazid alpha-ketoglutaric acid	10	0	1	1	1	1	1	0	0	0	Negative	HILIC
M281T387C16625	M281T387	C16625	292.126	C11H13N4O5	Isoniazid alpha-ketoglutaric acid	11	0	0	0	0	0	0	0	0	0	Negative	HILIC
M203T429C01215	M203T429	C01215	203.067	C7H11N2O5	2-(Acetamidomethylene)succinate	0	0.410576	0.416423	0.407968	0.392306	0.395798	0.411584	1	0.999622	1	Negative	HILIC
M203T429C01215	M203T429	C01215	204.071	C7H11N2O5	2-(Acetamidomethylene)succinate	1	0.00750333	0	0	0	0	0	0	0.000377798	0	Negative	HILIC
M203T429C01215	M203T429	C01215	205.074	C7H11N2O5	2-(Acetamidomethylene)succinate	2	0	0	0	0	0	0	0	0	0	Negative	HILIC
M203T429C01215	M203T429	C01215	206.077	C7H11N2O5	2-(Acetamidomethylene)succinate	3	0	0	0	0	0	0	0	0	0	Negative	HILIC
M203T429C01215	M203T429	C01215	207.081	C7H11N2O5	2-(Acetamidomethylene)succinate	4	0	0	0	0	0	0	0	0	0	Negative	HILIC
M203T429C01215	M203T429	C01215	208.084	C7H11N2O5	2-(Acetamidomethylene)succinate	5	0.581921	0.583577	0.592032	0.607694	0.604202	0.588416	0	0	0	Negative	HILIC
M203T429C01215	M203T429	C01215	209.087	C7H11N2O5	2-(Acetamidomethylene)succinate	6	0	0	0	0	0	0	0	0	0	Negative	HILIC
M203T429C01215	M203T429	C01215	210.091	C7H11N2O5	2-(Acetamidomethylene)succinate	7	0	0	0	0	0	0	0	0	0	Negative	HILIC
M203T429C20258	M203T429	C20258	203.067	C7H11N2O5	(2S,4S)-4-Hydroxy-2,3,4,5-tetrahydrodipicolinate	0	0.410576	0.416423	0.407968	0.392306	0.395798	0.411584	1	0.999622	1	Negative	HILIC
M203T429C20258	M203T429	C20258	204.071	C7H11N2O5	(2S,4S)-4-Hydroxy-2,3,4,5-tetrahydrodipicolinate	1	0.00750333	0	0	0	0	0	0	0.000377798	0	Negative	HILIC
M203T429C20258	M203T429	C20258	205.074	C7H11N2O5	(2S,4S)-4-Hydroxy-2,3,4,5-tetrahydrodipicolinate	2	0	0	0	0	0	0	0	0	0	Negative	HILIC
M203T429C20258	M203T429	C20258	206.077	C7H11N2O5	(2S,4S)-4-Hydroxy-2,3,4,5-tetrahydrodipicolinate	3	0	0	0	0	0	0	0	0	0	Negative	HILIC
M203T429C20258	M203T429	C20258	207.081	C7H11N2O5	(2S,4S)-4-Hydroxy-2,3,4,5-tetrahydrodipicolinate	4	0	0	0	0	0	0	0	0	0	Negative	HILIC
M203T429C20258	M203T429	C20258	208.084	C7H11N2O5	(2S,4S)-4-Hydroxy-2,3,4,5-tetrahydrodipicolinate	5	0.581921	0.583577	0.592032	0.607694	0.604202	0.588416	0	0	0	Negative	HILIC
M203T429C20258	M203T429	C20258	209.087	C7H11N2O5	(2S,4S)-4-Hydroxy-2,3,4,5-tetrahydrodipicolinate	6	0	0	0	0	0	0	0	0	0	Negative	HILIC
M203T429C20258	M203T429	C20258	210.091	C7H11N2O5	(2S,4S)-4-Hydroxy-2,3,4,5-tetrahydrodipicolinate	7	0	0	0	0	0	0	0	0	0	Negative	HILIC
M187T404C03972	M187T404	C03972	187.072	C7H11N2O4	2,3,4,5-Tetrahydrodipicolinate	0	0	0	0	0	0	0	1	1	1	Negative	HILIC
M187T404C03972	M187T404	C03972	188.076	C7H11N2O4	2,3,4,5-Tetrahydrodipicolinate	1	0	0	0	0	0	0	0	0	0	Negative	HILIC
M187T404C03972	M187T404	C03972	189.079	C7H11N2O4	2,3,4,5-Tetrahydrodipicolinate	2	0	0	0	0	0	0	0	0	0	Negative	HILIC
M187T404C03972	M187T404	C03972	190.082	C7H11N2O4	2,3,4,5-Tetrahydrodipicolinate	3	0	0	0	0	0	0	0	0	0	Negative	HILIC
M187T404C03972	M187T404	C03972	191.086	C7H11N2O4	2,3,4,5-Tetrahydrodipicolinate	4	0	0	0	0	0	0	0	0	0	Negative	HILIC
M187T404C03972	M187T404	C03972	192.089	C7H11N2O4	2,3,4,5-Tetrahydrodipicolinate	5	0	0	0	0	0	0	0	0	0	Negative	HILIC
M187T404C03972	M187T404	C03972	193.093	C7H11N2O4	2,3,4,5-Tetrahydrodipicolinate	6	0	0	0	0	0	0	0	0	0	Negative	HILIC
M187T404C03972	M187T404	C03972	194.096	C7H11N2O4	2,3,4,5-Tetrahydrodipicolinate	7	1	1	1	0	1	1	0	0	0	Negative	HILIC
M637T383_2C06240	M637T383_2	C06240	637.08	C17H27N4O18P2	UDP-N-acetyl-D-mannosaminouronate	0	0	0	0	0	0	0	1	1	1	Negative	HILIC
M637T383_2C06240	M637T383_2	C06240	638.083	C17H27N4O18P2	UDP-N-acetyl-D-mannosaminouronate	1	0	0	0	0	0	0	0	0	0	Negative	HILIC
M637T383_2C06240	M637T383_2	C06240	639.087	C17H27N4O18P2	UDP-N-acetyl-D-mannosaminouronate	2	0	0	0	0	0	0	0	0	0	Negative	HILIC
M637T383_2C06240	M637T383_2	C06240	640.09	C17H27N4O18P2	UDP-N-acetyl-D-mannosaminouronate	3	0	0	0	0	0	0	0	0	0	Negative	HILIC
M637T383_2C06240	M637T383_2	C06240	641.094	C17H27N4O18P2	UDP-N-acetyl-D-mannosaminouronate	4	0	0.00383437	0.0107036	0	0.00111475	0	0	0	0	Negative	HILIC
M637T383_2C06240	M637T383_2	C06240	642.097	C17H27N4O18P2	UDP-N-acetyl-D-mannosaminouronate	5	1	0.996166	0.989296	1	0.998885	1	0	0	0	Negative	HILIC
M637T383_2C06240	M637T383_2	C06240	643.1	C17H27N4O18P2	UDP-N-acetyl-D-mannosaminouronate	6	0	0	0	0	0	0	0	0	0	Negative	HILIC
M637T383_2C06240	M637T383_2	C06240	644.104	C17H27N4O18P2	UDP-N-acetyl-D-mannosaminouronate	7	0	0	0	0	0	0	0	0	0	Negative	HILIC
M637T383_2C06240	M637T383_2	C06240	645.107	C17H27N4O18P2	UDP-N-acetyl-D-mannosaminouronate	8	0	0	0	0	0	0	0	0	0	Negative	HILIC
M637T383_2C06240	M637T383_2	C06240	646.11	C17H27N4O18P2	UDP-N-acetyl-D-mannosaminouronate	9	0	0	0	0	0	0	0	0	0	Negative	HILIC
M637T383_2C06240	M637T383_2	C06240	647.114	C17H27N4O18P2	UDP-N-acetyl-D-mannosaminouronate	10	0	0	0	0	0	0	0	0	0	Negative	HILIC
M637T383_2C06240	M637T383_2	C06240	648.117	C17H27N4O18P2	UDP-N-acetyl-D-mannosaminouronate	11	0	0	0	0	0	0	0	0	0	Negative	HILIC
M637T383_2C06240	M637T383_2	C06240	649.12	C17H27N4O18P2	UDP-N-acetyl-D-mannosaminouronate	12	0	0	0	0	0	0	0	0	0	Negative	HILIC
M637T383_2C06240	M637T383_2	C06240	650.124	C17H27N4O18P2	UDP-N-acetyl-D-mannosaminouronate	13	0	0	0	0	0	0	0	0	0	Negative	HILIC
M637T383_2C06240	M637T383_2	C06240	651.127	C17H27N4O18P2	UDP-N-acetyl-D-mannosaminouronate	14	0	0	0	0	0	0	0	0	0	Negative	HILIC
M637T383_2C06240	M637T383_2	C06240	652.13	C17H27N4O18P2	UDP-N-acetyl-D-mannosaminouronate	15	0	0	0	0	0	0	0	0	0	Negative	HILIC
M637T383_2C06240	M637T383_2	C06240	653.134	C17H27N4O18P2	UDP-N-acetyl-D-mannosaminouronate	16	0	0	0	0	0	0	0	0	0	Negative	HILIC
M637T383_2C06240	M637T383_2	C06240	654.137	C17H27N4O18P2	UDP-N-acetyl-D-mannosaminouronate	17	0	0	0	0	0	0	0	0	0	Negative	HILIC
M358T363C00185	M358T363	C00185	358.135	C12H24O11N1	Cellobiose	0	0.691109	0.684131	0.689256	0.662813	0.649588	0.677049	0.985733	1	1	Negative	HILIC
M358T363C00185	M358T363	C00185	359.139	C12H24O11N1	Cellobiose	1	0	0	0	0	0	0.000450176	0.0142667	0	0	Negative	HILIC
M358T363C00185	M358T363	C00185	360.142	C12H24O11N1	Cellobiose	2	0	0	0	0	0	0	0	0	0	Negative	HILIC
M358T363C00185	M358T363	C00185	361.146	C12H24O11N1	Cellobiose	3	0	0	0	0	0	0	0	0	0	Negative	HILIC
M358T363C00185	M358T363	C00185	362.149	C12H24O11N1	Cellobiose	4	0	0	0	0	0	0	0	0	0	Negative	HILIC
M358T363C00185	M358T363	C00185	363.152	C12H24O11N1	Cellobiose	5	0	0	0	0	0	0	0	0	0	Negative	HILIC
M358T363C00185	M358T363	C00185	364.156	C12H24O11N1	Cellobiose	6	0	0	0	0	0	0	0	0	0	Negative	HILIC
M358T363C00185	M358T363	C00185	365.159	C12H24O11N1	Cellobiose	7	0	0	0	0	0	0	0	0	0	Negative	HILIC
M358T363C00185	M358T363	C00185	366.162	C12H24O11N1	Cellobiose	8	0.308891	0.315869	0.310744	0.337187	0.350412	0.3225	0	0	0	Negative	HILIC
M358T363C00185	M358T363	C00185	367.166	C12H24O11N1	Cellobiose	9	0	0	0	0	0	0	0	0	0	Negative	HILIC
M358T363C00185	M358T363	C00185	368.169	C12H24O11N1	Cellobiose	10	0	0	0	0	0	0	0	0	0	Negative	HILIC
M358T363C00185	M358T363	C00185	369.172	C12H24O11N1	Cellobiose	11	0	0	0	0	0	0	0	0	0	Negative	HILIC
M358T363C00185	M358T363	C00185	370.176	C12H24O11N1	Cellobiose	12	0	0	0	0	0	0	0	0	0	Negative	HILIC
M358T363C20236	M358T363	C20236	358.135	C12H24O11N1	4-O-beta-D-Mannopyranosyl-D-glucopyranose	0	0.691109	0.684131	0.689256	0.662813	0.649588	0.677049	0.985733	1	1	Negative	HILIC
M358T363C20236	M358T363	C20236	359.139	C12H24O11N1	4-O-beta-D-Mannopyranosyl-D-glucopyranose	1	0	0	0	0	0	0.000450176	0.0142667	0	0	Negative	HILIC
M358T363C20236	M358T363	C20236	360.142	C12H24O11N1	4-O-beta-D-Mannopyranosyl-D-glucopyranose	2	0	0	0	0	0	0	0	0	0	Negative	HILIC
M358T363C20236	M358T363	C20236	361.146	C12H24O11N1	4-O-beta-D-Mannopyranosyl-D-glucopyranose	3	0	0	0	0	0	0	0	0	0	Negative	HILIC
M358T363C20236	M358T363	C20236	362.149	C12H24O11N1	4-O-beta-D-Mannopyranosyl-D-glucopyranose	4	0	0	0	0	0	0	0	0	0	Negative	HILIC
M358T363C20236	M358T363	C20236	363.152	C12H24O11N1	4-O-beta-D-Mannopyranosyl-D-glucopyranose	5	0	0	0	0	0	0	0	0	0	Negative	HILIC
M358T363C20236	M358T363	C20236	364.156	C12H24O11N1	4-O-beta-D-Mannopyranosyl-D-glucopyranose	6	0	0	0	0	0	0	0	0	0	Negative	HILIC
M358T363C20236	M358T363	C20236	365.159	C12H24O11N1	4-O-beta-D-Mannopyranosyl-D-glucopyranose	7	0	0	0	0	0	0	0	0	0	Negative	HILIC
M358T363C20236	M358T363	C20236	366.162	C12H24O11N1	4-O-beta-D-Mannopyranosyl-D-glucopyranose	8	0.308891	0.315869	0.310744	0.337187	0.350412	0.3225	0	0	0	Negative	HILIC
M358T363C20236	M358T363	C20236	367.166	C12H24O11N1	4-O-beta-D-Mannopyranosyl-D-glucopyranose	9	0	0	0	0	0	0	0	0	0	Negative	HILIC
M358T363C20236	M358T363	C20236	368.169	C12H24O11N1	4-O-beta-D-Mannopyranosyl-D-glucopyranose	10	0	0	0	0	0	0	0	0	0	Negative	HILIC
M358T363C20236	M358T363	C20236	369.172	C12H24O11N1	4-O-beta-D-Mannopyranosyl-D-glucopyranose	11	0	0	0	0	0	0	0	0	0	Negative	HILIC
M358T363C20236	M358T363	C20236	370.176	C12H24O11N1	4-O-beta-D-Mannopyranosyl-D-glucopyranose	12	0	0	0	0	0	0	0	0	0	Negative	HILIC
M358T363C00208	M358T363	C00208	358.135	C12H24O11N1	Maltose	0	0.691109	0.684131	0.689256	0.662813	0.649588	0.677049	0.985733	1	1	Negative	HILIC
M358T363C00208	M358T363	C00208	359.139	C12H24O11N1	Maltose	1	0	0	0	0	0	0.000450176	0.0142667	0	0	Negative	HILIC
M358T363C00208	M358T363	C00208	360.142	C12H24O11N1	Maltose	2	0	0	0	0	0	0	0	0	0	Negative	HILIC
M358T363C00208	M358T363	C00208	361.146	C12H24O11N1	Maltose	3	0	0	0	0	0	0	0	0	0	Negative	HILIC
M358T363C00208	M358T363	C00208	362.149	C12H24O11N1	Maltose	4	0	0	0	0	0	0	0	0	0	Negative	HILIC
M358T363C00208	M358T363	C00208	363.152	C12H24O11N1	Maltose	5	0	0	0	0	0	0	0	0	0	Negative	HILIC
M358T363C00208	M358T363	C00208	364.156	C12H24O11N1	Maltose	6	0	0	0	0	0	0	0	0	0	Negative	HILIC
M358T363C00208	M358T363	C00208	365.159	C12H24O11N1	Maltose	7	0	0	0	0	0	0	0	0	0	Negative	HILIC
M358T363C00208	M358T363	C00208	366.162	C12H24O11N1	Maltose	8	0.308891	0.315869	0.310744	0.337187	0.350412	0.3225	0	0	0	Negative	HILIC
M358T363C00208	M358T363	C00208	367.166	C12H24O11N1	Maltose	9	0	0	0	0	0	0	0	0	0	Negative	HILIC
M358T363C00208	M358T363	C00208	368.169	C12H24O11N1	Maltose	10	0	0	0	0	0	0	0	0	0	Negative	HILIC
M358T363C00208	M358T363	C00208	369.172	C12H24O11N1	Maltose	11	0	0	0	0	0	0	0	0	0	Negative	HILIC
M358T363C00208	M358T363	C00208	370.176	C12H24O11N1	Maltose	12	0	0	0	0	0	0	0	0	0	Negative	HILIC
M358T363C00243	M358T363	C00243	358.135	C12H24O11N1	Lactose	0	0.691109	0.684131	0.689256	0.662813	0.649588	0.677049	0.985733	1	1	Negative	HILIC
M358T363C00243	M358T363	C00243	359.139	C12H24O11N1	Lactose	1	0	0	0	0	0	0.000450176	0.0142667	0	0	Negative	HILIC
M358T363C00243	M358T363	C00243	360.142	C12H24O11N1	Lactose	2	0	0	0	0	0	0	0	0	0	Negative	HILIC
M358T363C00243	M358T363	C00243	361.146	C12H24O11N1	Lactose	3	0	0	0	0	0	0	0	0	0	Negative	HILIC
M358T363C00243	M358T363	C00243	362.149	C12H24O11N1	Lactose	4	0	0	0	0	0	0	0	0	0	Negative	HILIC
M358T363C00243	M358T363	C00243	363.152	C12H24O11N1	Lactose	5	0	0	0	0	0	0	0	0	0	Negative	HILIC
M358T363C00243	M358T363	C00243	364.156	C12H24O11N1	Lactose	6	0	0	0	0	0	0	0	0	0	Negative	HILIC
M358T363C00243	M358T363	C00243	365.159	C12H24O11N1	Lactose	7	0	0	0	0	0	0	0	0	0	Negative	HILIC
M358T363C00243	M358T363	C00243	366.162	C12H24O11N1	Lactose	8	0.308891	0.315869	0.310744	0.337187	0.350412	0.3225	0	0	0	Negative	HILIC
M358T363C00243	M358T363	C00243	367.166	C12H24O11N1	Lactose	9	0	0	0	0	0	0	0	0	0	Negative	HILIC
M358T363C00243	M358T363	C00243	368.169	C12H24O11N1	Lactose	10	0	0	0	0	0	0	0	0	0	Negative	HILIC
M358T363C00243	M358T363	C00243	369.172	C12H24O11N1	Lactose	11	0	0	0	0	0	0	0	0	0	Negative	HILIC
M358T363C00243	M358T363	C00243	370.176	C12H24O11N1	Lactose	12	0	0	0	0	0	0	0	0	0	Negative	HILIC
M358T363C02048	M358T363	C02048	358.135	C12H24O11N1	Laminaribiose	0	0.691109	0.684131	0.689256	0.662813	0.649588	0.677049	0.985733	1	1	Negative	HILIC
M358T363C02048	M358T363	C02048	359.139	C12H24O11N1	Laminaribiose	1	0	0	0	0	0	0.000450176	0.0142667	0	0	Negative	HILIC
M358T363C02048	M358T363	C02048	360.142	C12H24O11N1	Laminaribiose	2	0	0	0	0	0	0	0	0	0	Negative	HILIC
M358T363C02048	M358T363	C02048	361.146	C12H24O11N1	Laminaribiose	3	0	0	0	0	0	0	0	0	0	Negative	HILIC
M358T363C02048	M358T363	C02048	362.149	C12H24O11N1	Laminaribiose	4	0	0	0	0	0	0	0	0	0	Negative	HILIC
M358T363C02048	M358T363	C02048	363.152	C12H24O11N1	Laminaribiose	5	0	0	0	0	0	0	0	0	0	Negative	HILIC
M358T363C02048	M358T363	C02048	364.156	C12H24O11N1	Laminaribiose	6	0	0	0	0	0	0	0	0	0	Negative	HILIC
M358T363C02048	M358T363	C02048	365.159	C12H24O11N1	Laminaribiose	7	0	0	0	0	0	0	0	0	0	Negative	HILIC
M358T363C02048	M358T363	C02048	366.162	C12H24O11N1	Laminaribiose	8	0.308891	0.315869	0.310744	0.337187	0.350412	0.3225	0	0	0	Negative	HILIC
M358T363C02048	M358T363	C02048	367.166	C12H24O11N1	Laminaribiose	9	0	0	0	0	0	0	0	0	0	Negative	HILIC
M358T363C02048	M358T363	C02048	368.169	C12H24O11N1	Laminaribiose	10	0	0	0	0	0	0	0	0	0	Negative	HILIC
M358T363C02048	M358T363	C02048	369.172	C12H24O11N1	Laminaribiose	11	0	0	0	0	0	0	0	0	0	Negative	HILIC
M358T363C02048	M358T363	C02048	370.176	C12H24O11N1	Laminaribiose	12	0	0	0	0	0	0	0	0	0	Negative	HILIC
M358T363C01518	M358T363	C01518	358.135	C12H24O11N1	Nigerose	0	0.691109	0.684131	0.689256	0.662813	0.649588	0.677049	0.985733	1	1	Negative	HILIC
M358T363C01518	M358T363	C01518	359.139	C12H24O11N1	Nigerose	1	0	0	0	0	0	0.000450176	0.0142667	0	0	Negative	HILIC
M358T363C01518	M358T363	C01518	360.142	C12H24O11N1	Nigerose	2	0	0	0	0	0	0	0	0	0	Negative	HILIC
M358T363C01518	M358T363	C01518	361.146	C12H24O11N1	Nigerose	3	0	0	0	0	0	0	0	0	0	Negative	HILIC
M358T363C01518	M358T363	C01518	362.149	C12H24O11N1	Nigerose	4	0	0	0	0	0	0	0	0	0	Negative	HILIC
M358T363C01518	M358T363	C01518	363.152	C12H24O11N1	Nigerose	5	0	0	0	0	0	0	0	0	0	Negative	HILIC
M358T363C01518	M358T363	C01518	364.156	C12H24O11N1	Nigerose	6	0	0	0	0	0	0	0	0	0	Negative	HILIC
M358T363C01518	M358T363	C01518	365.159	C12H24O11N1	Nigerose	7	0	0	0	0	0	0	0	0	0	Negative	HILIC
M358T363C01518	M358T363	C01518	366.162	C12H24O11N1	Nigerose	8	0.308891	0.315869	0.310744	0.337187	0.350412	0.3225	0	0	0	Negative	HILIC
M358T363C01518	M358T363	C01518	367.166	C12H24O11N1	Nigerose	9	0	0	0	0	0	0	0	0	0	Negative	HILIC
M358T363C01518	M358T363	C01518	368.169	C12H24O11N1	Nigerose	10	0	0	0	0	0	0	0	0	0	Negative	HILIC
M358T363C01518	M358T363	C01518	369.172	C12H24O11N1	Nigerose	11	0	0	0	0	0	0	0	0	0	Negative	HILIC
M358T363C01518	M358T363	C01518	370.176	C12H24O11N1	Nigerose	12	0	0	0	0	0	0	0	0	0	Negative	HILIC
M564T439C03442	M564T439	C03442	564.1	C16H28N3O15P2	dTDP-L-dihydrostreptose	0	0	0	0	0	0	0	1	1	1	Negative	HILIC
M564T439C03442	M564T439	C03442	565.103	C16H28N3O15P2	dTDP-L-dihydrostreptose	1	0	0	0	0	0	0	0	0	0	Negative	HILIC
M564T439C03442	M564T439	C03442	566.107	C16H28N3O15P2	dTDP-L-dihydrostreptose	2	0	0	0	0	0	0	0	0	0	Negative	HILIC
M564T439C03442	M564T439	C03442	567.11	C16H28N3O15P2	dTDP-L-dihydrostreptose	3	0	0	0	0	0	0	0	0	0	Negative	HILIC
M564T439C03442	M564T439	C03442	568.114	C16H28N3O15P2	dTDP-L-dihydrostreptose	4	0	0	0	0	0	0	0	0	0	Negative	HILIC
M564T439C03442	M564T439	C03442	569.117	C16H28N3O15P2	dTDP-L-dihydrostreptose	5	0	0	0	0	0	0	0	0	0	Negative	HILIC
M564T439C03442	M564T439	C03442	570.12	C16H28N3O15P2	dTDP-L-dihydrostreptose	6	0	0	0	0	0	0	0	0	0	Negative	HILIC
M564T439C03442	M564T439	C03442	571.124	C16H28N3O15P2	dTDP-L-dihydrostreptose	7	0	0	0	0	0	0	0	0	0	Negative	HILIC
M564T439C03442	M564T439	C03442	572.127	C16H28N3O15P2	dTDP-L-dihydrostreptose	8	0	0	0	0	0	0	0	0	0	Negative	HILIC
M564T439C03442	M564T439	C03442	573.13	C16H28N3O15P2	dTDP-L-dihydrostreptose	9	0	1	1	0	0	1	0	0	0	Negative	HILIC
M564T439C03442	M564T439	C03442	574.134	C16H28N3O15P2	dTDP-L-dihydrostreptose	10	0	0	0	0	0	0	0	0	0	Negative	HILIC
M564T439C03442	M564T439	C03442	575.137	C16H28N3O15P2	dTDP-L-dihydrostreptose	11	0	0	0	0	0	0	0	0	0	Negative	HILIC
M564T439C03442	M564T439	C03442	576.14	C16H28N3O15P2	dTDP-L-dihydrostreptose	12	0	0	0	0	0	0	0	0	0	Negative	HILIC
M564T439C03442	M564T439	C03442	577.144	C16H28N3O15P2	dTDP-L-dihydrostreptose	13	0	0	0	0	0	0	0	0	0	Negative	HILIC
M564T439C03442	M564T439	C03442	578.147	C16H28N3O15P2	dTDP-L-dihydrostreptose	14	0	0	0	0	0	0	0	0	0	Negative	HILIC
M564T439C03442	M564T439	C03442	579.15	C16H28N3O15P2	dTDP-L-dihydrostreptose	15	0	0	0	0	0	0	0	0	0	Negative	HILIC
M564T439C03442	M564T439	C03442	580.154	C16H28N3O15P2	dTDP-L-dihydrostreptose	16	0	0	0	0	0	0	0	0	0	Negative	HILIC
M564T439C11912	M564T439	C11912	564.1	C16H28N3O15P2	dTDP-6-deoxy-D-allose	0	0	0	0	0	0	0	1	1	1	Negative	HILIC
M564T439C11912	M564T439	C11912	565.103	C16H28N3O15P2	dTDP-6-deoxy-D-allose	1	0	0	0	0	0	0	0	0	0	Negative	HILIC
M564T439C11912	M564T439	C11912	566.107	C16H28N3O15P2	dTDP-6-deoxy-D-allose	2	0	0	0	0	0	0	0	0	0	Negative	HILIC
M564T439C11912	M564T439	C11912	567.11	C16H28N3O15P2	dTDP-6-deoxy-D-allose	3	0	0	0	0	0	0	0	0	0	Negative	HILIC
M564T439C11912	M564T439	C11912	568.114	C16H28N3O15P2	dTDP-6-deoxy-D-allose	4	0	0	0	0	0	0	0	0	0	Negative	HILIC
M564T439C11912	M564T439	C11912	569.117	C16H28N3O15P2	dTDP-6-deoxy-D-allose	5	0	0	0	0	0	0	0	0	0	Negative	HILIC
M564T439C11912	M564T439	C11912	570.12	C16H28N3O15P2	dTDP-6-deoxy-D-allose	6	0	0	0	0	0	0	0	0	0	Negative	HILIC
M564T439C11912	M564T439	C11912	571.124	C16H28N3O15P2	dTDP-6-deoxy-D-allose	7	0	0	0	0	0	0	0	0	0	Negative	HILIC
M564T439C11912	M564T439	C11912	572.127	C16H28N3O15P2	dTDP-6-deoxy-D-allose	8	0	0	0	0	0	0	0	0	0	Negative	HILIC
M564T439C11912	M564T439	C11912	573.13	C16H28N3O15P2	dTDP-6-deoxy-D-allose	9	0	1	1	0	0	1	0	0	0	Negative	HILIC
M564T439C11912	M564T439	C11912	574.134	C16H28N3O15P2	dTDP-6-deoxy-D-allose	10	0	0	0	0	0	0	0	0	0	Negative	HILIC
M564T439C11912	M564T439	C11912	575.137	C16H28N3O15P2	dTDP-6-deoxy-D-allose	11	0	0	0	0	0	0	0	0	0	Negative	HILIC
M564T439C11912	M564T439	C11912	576.14	C16H28N3O15P2	dTDP-6-deoxy-D-allose	12	0	0	0	0	0	0	0	0	0	Negative	HILIC
M564T439C11912	M564T439	C11912	577.144	C16H28N3O15P2	dTDP-6-deoxy-D-allose	13	0	0	0	0	0	0	0	0	0	Negative	HILIC
M564T439C11912	M564T439	C11912	578.147	C16H28N3O15P2	dTDP-6-deoxy-D-allose	14	0	0	0	0	0	0	0	0	0	Negative	HILIC
M564T439C11912	M564T439	C11912	579.15	C16H28N3O15P2	dTDP-6-deoxy-D-allose	15	0	0	0	0	0	0	0	0	0	Negative	HILIC
M564T439C11912	M564T439	C11912	580.154	C16H28N3O15P2	dTDP-6-deoxy-D-allose	16	0	0	0	0	0	0	0	0	0	Negative	HILIC
M564T439C03319	M564T439	C03319	564.1	C16H28N3O15P2	dTDP-L-rhamnose	0	0	0	0	0	0	0	1	1	1	Negative	HILIC
M564T439C03319	M564T439	C03319	565.103	C16H28N3O15P2	dTDP-L-rhamnose	1	0	0	0	0	0	0	0	0	0	Negative	HILIC
M564T439C03319	M564T439	C03319	566.107	C16H28N3O15P2	dTDP-L-rhamnose	2	0	0	0	0	0	0	0	0	0	Negative	HILIC
M564T439C03319	M564T439	C03319	567.11	C16H28N3O15P2	dTDP-L-rhamnose	3	0	0	0	0	0	0	0	0	0	Negative	HILIC
M564T439C03319	M564T439	C03319	568.114	C16H28N3O15P2	dTDP-L-rhamnose	4	0	0	0	0	0	0	0	0	0	Negative	HILIC
M564T439C03319	M564T439	C03319	569.117	C16H28N3O15P2	dTDP-L-rhamnose	5	0	0	0	0	0	0	0	0	0	Negative	HILIC
M564T439C03319	M564T439	C03319	570.12	C16H28N3O15P2	dTDP-L-rhamnose	6	0	0	0	0	0	0	0	0	0	Negative	HILIC
M564T439C03319	M564T439	C03319	571.124	C16H28N3O15P2	dTDP-L-rhamnose	7	0	0	0	0	0	0	0	0	0	Negative	HILIC
M564T439C03319	M564T439	C03319	572.127	C16H28N3O15P2	dTDP-L-rhamnose	8	0	0	0	0	0	0	0	0	0	Negative	HILIC
M564T439C03319	M564T439	C03319	573.13	C16H28N3O15P2	dTDP-L-rhamnose	9	0	1	1	0	0	1	0	0	0	Negative	HILIC
M564T439C03319	M564T439	C03319	574.134	C16H28N3O15P2	dTDP-L-rhamnose	10	0	0	0	0	0	0	0	0	0	Negative	HILIC
M564T439C03319	M564T439	C03319	575.137	C16H28N3O15P2	dTDP-L-rhamnose	11	0	0	0	0	0	0	0	0	0	Negative	HILIC
M564T439C03319	M564T439	C03319	576.14	C16H28N3O15P2	dTDP-L-rhamnose	12	0	0	0	0	0	0	0	0	0	Negative	HILIC
M564T439C03319	M564T439	C03319	577.144	C16H28N3O15P2	dTDP-L-rhamnose	13	0	0	0	0	0	0	0	0	0	Negative	HILIC
M564T439C03319	M564T439	C03319	578.147	C16H28N3O15P2	dTDP-L-rhamnose	14	0	0	0	0	0	0	0	0	0	Negative	HILIC
M564T439C03319	M564T439	C03319	579.15	C16H28N3O15P2	dTDP-L-rhamnose	15	0	0	0	0	0	0	0	0	0	Negative	HILIC
M564T439C03319	M564T439	C03319	580.154	C16H28N3O15P2	dTDP-L-rhamnose	16	0	0	0	0	0	0	0	0	0	Negative	HILIC
M564T439C07277	M564T439	C07277	564.1	C16H28N3O15P2	dTDP-D-fucose	0	0	0	0	0	0	0	1	1	1	Negative	HILIC
M564T439C07277	M564T439	C07277	565.103	C16H28N3O15P2	dTDP-D-fucose	1	0	0	0	0	0	0	0	0	0	Negative	HILIC
M564T439C07277	M564T439	C07277	566.107	C16H28N3O15P2	dTDP-D-fucose	2	0	0	0	0	0	0	0	0	0	Negative	HILIC
M564T439C07277	M564T439	C07277	567.11	C16H28N3O15P2	dTDP-D-fucose	3	0	0	0	0	0	0	0	0	0	Negative	HILIC
M564T439C07277	M564T439	C07277	568.114	C16H28N3O15P2	dTDP-D-fucose	4	0	0	0	0	0	0	0	0	0	Negative	HILIC
M564T439C07277	M564T439	C07277	569.117	C16H28N3O15P2	dTDP-D-fucose	5	0	0	0	0	0	0	0	0	0	Negative	HILIC
M564T439C07277	M564T439	C07277	570.12	C16H28N3O15P2	dTDP-D-fucose	6	0	0	0	0	0	0	0	0	0	Negative	HILIC
M564T439C07277	M564T439	C07277	571.124	C16H28N3O15P2	dTDP-D-fucose	7	0	0	0	0	0	0	0	0	0	Negative	HILIC
M564T439C07277	M564T439	C07277	572.127	C16H28N3O15P2	dTDP-D-fucose	8	0	0	0	0	0	0	0	0	0	Negative	HILIC
M564T439C07277	M564T439	C07277	573.13	C16H28N3O15P2	dTDP-D-fucose	9	0	1	1	0	0	1	0	0	0	Negative	HILIC
M564T439C07277	M564T439	C07277	574.134	C16H28N3O15P2	dTDP-D-fucose	10	0	0	0	0	0	0	0	0	0	Negative	HILIC
M564T439C07277	M564T439	C07277	575.137	C16H28N3O15P2	dTDP-D-fucose	11	0	0	0	0	0	0	0	0	0	Negative	HILIC
M564T439C07277	M564T439	C07277	576.14	C16H28N3O15P2	dTDP-D-fucose	12	0	0	0	0	0	0	0	0	0	Negative	HILIC
M564T439C07277	M564T439	C07277	577.144	C16H28N3O15P2	dTDP-D-fucose	13	0	0	0	0	0	0	0	0	0	Negative	HILIC
M564T439C07277	M564T439	C07277	578.147	C16H28N3O15P2	dTDP-D-fucose	14	0	0	0	0	0	0	0	0	0	Negative	HILIC
M564T439C07277	M564T439	C07277	579.15	C16H28N3O15P2	dTDP-D-fucose	15	0	0	0	0	0	0	0	0	0	Negative	HILIC
M564T439C07277	M564T439	C07277	580.154	C16H28N3O15P2	dTDP-D-fucose	16	0	0	0	0	0	0	0	0	0	Negative	HILIC
M527T461C16429	M527T461	C16429	527.106	C15H25N6O11P2	trans-Zeatin riboside diphosphate	0	0.463714	0.402382	0.452509	0.454838	0.460832	0	1	1	1	Negative	HILIC
M527T461C16429	M527T461	C16429	528.11	C15H25N6O11P2	trans-Zeatin riboside diphosphate	1	0	0	0	0	0	0	0	0	0	Negative	HILIC
M527T461C16429	M527T461	C16429	529.113	C15H25N6O11P2	trans-Zeatin riboside diphosphate	2	0	0	0	0	0	0	0	0	0	Negative	HILIC
M527T461C16429	M527T461	C16429	530.116	C15H25N6O11P2	trans-Zeatin riboside diphosphate	3	0	0	0	0	0	0	0	0	0	Negative	HILIC
M527T461C16429	M527T461	C16429	531.12	C15H25N6O11P2	trans-Zeatin riboside diphosphate	4	0	0	0	0	0	0	0	0	0	Negative	HILIC
M527T461C16429	M527T461	C16429	532.123	C15H25N6O11P2	trans-Zeatin riboside diphosphate	5	0	0	0	0	0	0	0	0	0	Negative	HILIC
M527T461C16429	M527T461	C16429	533.126	C15H25N6O11P2	trans-Zeatin riboside diphosphate	6	0	0	0	0	0	0	0	0	0	Negative	HILIC
M527T461C16429	M527T461	C16429	534.13	C15H25N6O11P2	trans-Zeatin riboside diphosphate	7	0	0	0	0	0	0	0	0	0	Negative	HILIC
M527T461C16429	M527T461	C16429	535.133	C15H25N6O11P2	trans-Zeatin riboside diphosphate	8	0	0	0	0	0	0	0	0	0	Negative	HILIC
M527T461C16429	M527T461	C16429	536.136	C15H25N6O11P2	trans-Zeatin riboside diphosphate	9	0.536286	0.597618	0.547491	0.545162	0.539168	1	0	0	0	Negative	HILIC
M527T461C16429	M527T461	C16429	537.14	C15H25N6O11P2	trans-Zeatin riboside diphosphate	10	0	0	0	0	0	0	0	0	0	Negative	HILIC
M527T461C16429	M527T461	C16429	538.143	C15H25N6O11P2	trans-Zeatin riboside diphosphate	11	0	0	0	0	0	0	0	0	0	Negative	HILIC
M527T461C16429	M527T461	C16429	539.146	C15H25N6O11P2	trans-Zeatin riboside diphosphate	12	0	0	0	0	0	0	0	0	0	Negative	HILIC
M527T461C16429	M527T461	C16429	540.15	C15H25N6O11P2	trans-Zeatin riboside diphosphate	13	0	0	0	0	0	0	0	0	0	Negative	HILIC
M527T461C16429	M527T461	C16429	541.153	C15H25N6O11P2	trans-Zeatin riboside diphosphate	14	0	0	0	0	0	0	0	0	0	Negative	HILIC
M527T461C16429	M527T461	C16429	542.157	C15H25N6O11P2	trans-Zeatin riboside diphosphate	15	0	0	0	0	0	0	0	0	0	Negative	HILIC
M591T458C16424	M591T458	C16424	591.078	C15H26N6O13P3	Isopentenyladenosine-5'-triphosphate	0	0	0	0	0	0	0	1	1	1	Negative	HILIC
M591T458C16424	M591T458	C16424	592.081	C15H26N6O13P3	Isopentenyladenosine-5'-triphosphate	1	0	0	0	0	0	0	0	0	0	Negative	HILIC
M591T458C16424	M591T458	C16424	593.084	C15H26N6O13P3	Isopentenyladenosine-5'-triphosphate	2	0	0	0	0	0	0	0	0	0	Negative	HILIC
M591T458C16424	M591T458	C16424	594.088	C15H26N6O13P3	Isopentenyladenosine-5'-triphosphate	3	0	0	0	0	0	0	0	0	0	Negative	HILIC
M591T458C16424	M591T458	C16424	595.091	C15H26N6O13P3	Isopentenyladenosine-5'-triphosphate	4	0	0	0	0	0	0	0	0	0	Negative	HILIC
M591T458C16424	M591T458	C16424	596.094	C15H26N6O13P3	Isopentenyladenosine-5'-triphosphate	5	0	0	0	0	0	0	0	0	0	Negative	HILIC
M591T458C16424	M591T458	C16424	597.098	C15H26N6O13P3	Isopentenyladenosine-5'-triphosphate	6	0	0	0	0	0	0	0	0	0	Negative	HILIC
M591T458C16424	M591T458	C16424	598.101	C15H26N6O13P3	Isopentenyladenosine-5'-triphosphate	7	0.0421532	0.0593675	0.0336406	0.0359277	0.0801923	0.0269669	0	0	0	Negative	HILIC
M591T458C16424	M591T458	C16424	599.104	C15H26N6O13P3	Isopentenyladenosine-5'-triphosphate	8	0.677598	0.653364	0.581959	0.60777	0.666563	0.630429	0	0	0	Negative	HILIC
M591T458C16424	M591T458	C16424	600.108	C15H26N6O13P3	Isopentenyladenosine-5'-triphosphate	9	0.280248	0.287269	0.296911	0.245114	0.253245	0.265252	0	0	0	Negative	HILIC
M591T458C16424	M591T458	C16424	601.111	C15H26N6O13P3	Isopentenyladenosine-5'-triphosphate	10	0	0	0.0874895	0.111188	0	0.0773518	0	0	0	Negative	HILIC
M591T458C16424	M591T458	C16424	602.115	C15H26N6O13P3	Isopentenyladenosine-5'-triphosphate	11	0	0	0	0	0	0	0	0	0	Negative	HILIC
M591T458C16424	M591T458	C16424	603.118	C15H26N6O13P3	Isopentenyladenosine-5'-triphosphate	12	0	0	0	0	0	0	0	0	0	Negative	HILIC
M591T458C16424	M591T458	C16424	604.121	C15H26N6O13P3	Isopentenyladenosine-5'-triphosphate	13	0	0	0	0	0	0	0	0	0	Negative	HILIC
M591T458C16424	M591T458	C16424	605.125	C15H26N6O13P3	Isopentenyladenosine-5'-triphosphate	14	0	0	0	0	0	0	0	0	0	Negative	HILIC
M591T458C16424	M591T458	C16424	606.128	C15H26N6O13P3	Isopentenyladenosine-5'-triphosphate	15	0	0	0	0	0	0	0	0	0	Negative	HILIC
M228T403C04366	M228T403	C04366	228.051	C9H10O6N1	3-(2-Carboxyethenyl)-cis,cis-muconate	0	0	0	0	0	0	0	1	0.425162	1	Negative	HILIC
M228T403C04366	M228T403	C04366	229.055	C9H10O6N1	3-(2-Carboxyethenyl)-cis,cis-muconate	1	0	0	0	0	0	0	0	4.40255e-16	0	Negative	HILIC
M228T403C04366	M228T403	C04366	230.058	C9H10O6N1	3-(2-Carboxyethenyl)-cis,cis-muconate	2	0	0	0	0	0	0	0	4.88782e-32	0	Negative	HILIC
M228T403C04366	M228T403	C04366	231.061	C9H10O6N1	3-(2-Carboxyethenyl)-cis,cis-muconate	3	0	0	0	0	0	0	0	0.574838	0	Negative	HILIC
M228T403C04366	M228T403	C04366	232.065	C9H10O6N1	3-(2-Carboxyethenyl)-cis,cis-muconate	4	0	0	0	0	0	0	0	0	0	Negative	HILIC
M228T403C04366	M228T403	C04366	233.068	C9H10O6N1	3-(2-Carboxyethenyl)-cis,cis-muconate	5	1	0.395561	0.906638	0.818268	0.396765	0.773334	0	0	0	Negative	HILIC
M228T403C04366	M228T403	C04366	234.071	C9H10O6N1	3-(2-Carboxyethenyl)-cis,cis-muconate	6	0	0	0	0	0	0	0	0	0	Negative	HILIC
M228T403C04366	M228T403	C04366	235.075	C9H10O6N1	3-(2-Carboxyethenyl)-cis,cis-muconate	7	0	0	0	0	0	0	0	0	0	Negative	HILIC
M228T403C04366	M228T403	C04366	236.078	C9H10O6N1	3-(2-Carboxyethenyl)-cis,cis-muconate	8	0	0	0	0	0	0	0	0	0	Negative	HILIC
M228T403C04366	M228T403	C04366	237.082	C9H10O6N1	3-(2-Carboxyethenyl)-cis,cis-muconate	9	0	0.604439	0.0933621	0.181732	0.603235	0.226666	0	0	0	Negative	HILIC
M153T221C01004	M153T221	C01004	153.067	C7H9N2O2	N-Methylnicotinate	0	0.532754	0.389529	0.523899	0.604252	0.527756	0.231041	0.71747	1	1	Negative	HILIC
M153T221C01004	M153T221	C01004	154.07	C7H9N2O2	N-Methylnicotinate	1	0	0	0	0	0	0	0	0	0	Negative	HILIC
M153T221C01004	M153T221	C01004	155.074	C7H9N2O2	N-Methylnicotinate	2	0	0	0	0	0	0	0	0	0	Negative	HILIC
M153T221C01004	M153T221	C01004	156.077	C7H9N2O2	N-Methylnicotinate	3	0	0	0	0	0	0	0	0	0	Negative	HILIC
M153T221C01004	M153T221	C01004	157.08	C7H9N2O2	N-Methylnicotinate	4	0	0	0	0	0	0.582921	0	0	0	Negative	HILIC
M153T221C01004	M153T221	C01004	158.084	C7H9N2O2	N-Methylnicotinate	5	0.467246	0.610471	0.476101	0.395748	0.472244	0.186039	0.28253	0	0	Negative	HILIC
M153T221C01004	M153T221	C01004	159.087	C7H9N2O2	N-Methylnicotinate	6	0	0	0	0	0	0	0	0	0	Negative	HILIC
M153T221C01004	M153T221	C01004	160.09	C7H9N2O2	N-Methylnicotinate	7	0	0	0	0	0	0	0	0	0	Negative	HILIC
M449T460C20776	M449T460	C20776	449.153	C16H25N4O11	N-Acetylaspartylglutamylglutamate	0	0.726696	0.748517	0.73971	0.712398	0.721546	0.737877	0.999921	1	1	Negative	HILIC
M449T460C20776	M449T460	C20776	450.156	C16H25N4O11	N-Acetylaspartylglutamylglutamate	1	0	0	0	0	0	0	7.88795e-05	0	0	Negative	HILIC
M449T460C20776	M449T460	C20776	451.159	C16H25N4O11	N-Acetylaspartylglutamylglutamate	2	0	0	0	0	0	0	0	0	0	Negative	HILIC
M449T460C20776	M449T460	C20776	452.163	C16H25N4O11	N-Acetylaspartylglutamylglutamate	3	0	0	0	0	0	0	0	0	0	Negative	HILIC
M449T460C20776	M449T460	C20776	453.166	C16H25N4O11	N-Acetylaspartylglutamylglutamate	4	0.0363295	0.0428507	0.0379638	0.0338544	0.0461967	0.0408088	0	0	0	Negative	HILIC
M449T460C20776	M449T460	C20776	454.169	C16H25N4O11	N-Acetylaspartylglutamylglutamate	5	0	0	0	0	0	0	0	0	0	Negative	HILIC
M449T460C20776	M449T460	C20776	455.173	C16H25N4O11	N-Acetylaspartylglutamylglutamate	6	0	0	0	0	0	0	0	0	0	Negative	HILIC
M449T460C20776	M449T460	C20776	456.176	C16H25N4O11	N-Acetylaspartylglutamylglutamate	7	0.021404	0.0204106	0.0187779	0.0253255	0	0	0	0	0	Negative	HILIC
M449T460C20776	M449T460	C20776	457.179	C16H25N4O11	N-Acetylaspartylglutamylglutamate	8	0.0810531	0.0779453	0.0906442	0.0779758	0.0804874	0.0836499	0	0	0	Negative	HILIC
M449T460C20776	M449T460	C20776	458.183	C16H25N4O11	N-Acetylaspartylglutamylglutamate	9	0	0	0	0	0	0	0	0	0	Negative	HILIC
M449T460C20776	M449T460	C20776	459.186	C16H25N4O11	N-Acetylaspartylglutamylglutamate	10	0	0	0	0	0	0	0	0	0	Negative	HILIC
M449T460C20776	M449T460	C20776	460.189	C16H25N4O11	N-Acetylaspartylglutamylglutamate	11	0	0	0	0	0	0	0	0	0	Negative	HILIC
M449T460C20776	M449T460	C20776	461.193	C16H25N4O11	N-Acetylaspartylglutamylglutamate	12	0.0298408	0	0	0.0322684	0.0343041	0.0324547	0	0	0	Negative	HILIC
M449T460C20776	M449T460	C20776	462.196	C16H25N4O11	N-Acetylaspartylglutamylglutamate	13	0	0	0	0	0	0	0	0	0	Negative	HILIC
M449T460C20776	M449T460	C20776	463.199	C16H25N4O11	N-Acetylaspartylglutamylglutamate	14	0	0.012866	0.0119908	0.0138493	0.016829	0	0	0	0	Negative	HILIC
M449T460C20776	M449T460	C20776	464.203	C16H25N4O11	N-Acetylaspartylglutamylglutamate	15	0.0244174	0.0222303	0.0231743	0.0237658	0.0212382	0.0237403	0	0	0	Negative	HILIC
M449T460C20776	M449T460	C20776	465.206	C16H25N4O11	N-Acetylaspartylglutamylglutamate	16	0.0802591	0.0751804	0.0777388	0.0805629	0.0793983	0.0814697	0	0	0	Negative	HILIC
M247T320C05932	M247T320	C05932	247.094	C9H15N2O6	N-Succinyl-L-glutamate 5-semialdehyde	0	0.162288	0	0.179487	0	0.158397	0.239888	1	1	1	Negative	HILIC
M247T320C05932	M247T320	C05932	248.097	C9H15N2O6	N-Succinyl-L-glutamate 5-semialdehyde	1	0	0	0	0	0	0	0	0	0	Negative	HILIC
M247T320C05932	M247T320	C05932	249.1	C9H15N2O6	N-Succinyl-L-glutamate 5-semialdehyde	2	0.782467	0.945199	0.774596	0.911769	0.841603	0.71635	0	0	0	Negative	HILIC
M247T320C05932	M247T320	C05932	250.104	C9H15N2O6	N-Succinyl-L-glutamate 5-semialdehyde	3	0.0552452	0.0548008	0.0459168	0.0882311	0	0.0437616	0	0	0	Negative	HILIC
M247T320C05932	M247T320	C05932	251.107	C9H15N2O6	N-Succinyl-L-glutamate 5-semialdehyde	4	0	0	0	0	0	0	0	0	0	Negative	HILIC
M247T320C05932	M247T320	C05932	252.11	C9H15N2O6	N-Succinyl-L-glutamate 5-semialdehyde	5	0	0	0	0	0	0	0	0	0	Negative	HILIC
M247T320C05932	M247T320	C05932	253.114	C9H15N2O6	N-Succinyl-L-glutamate 5-semialdehyde	6	0	0	0	0	0	0	0	0	0	Negative	HILIC
M247T320C05932	M247T320	C05932	254.117	C9H15N2O6	N-Succinyl-L-glutamate 5-semialdehyde	7	0	0	0	0	0	0	0	0	0	Negative	HILIC
M247T320C05932	M247T320	C05932	255.12	C9H15N2O6	N-Succinyl-L-glutamate 5-semialdehyde	8	0	0	0	0	0	0	0	0	0	Negative	HILIC
M247T320C05932	M247T320	C05932	256.124	C9H15N2O6	N-Succinyl-L-glutamate 5-semialdehyde	9	0	0	0	0	0	0	0	0	0	Negative	HILIC
M247T408C05932	M247T408	C05932	247.094	C9H15N2O6	N-Succinyl-L-glutamate 5-semialdehyde	0	1	0.390193	0.408526	1	1	0.277661	1	1	0	Negative	HILIC
M247T408C05932	M247T408	C05932	248.097	C9H15N2O6	N-Succinyl-L-glutamate 5-semialdehyde	1	0	0	0	0	0	0	0	0	0	Negative	HILIC
M247T408C05932	M247T408	C05932	249.1	C9H15N2O6	N-Succinyl-L-glutamate 5-semialdehyde	2	0	0	0	0	0	0	0	0	0	Negative	HILIC
M247T408C05932	M247T408	C05932	250.104	C9H15N2O6	N-Succinyl-L-glutamate 5-semialdehyde	3	0	0	0	0	0	0	0	0	0	Negative	HILIC
M247T408C05932	M247T408	C05932	251.107	C9H15N2O6	N-Succinyl-L-glutamate 5-semialdehyde	4	0	0	0	0	0	0	0	0	0	Negative	HILIC
M247T408C05932	M247T408	C05932	252.11	C9H15N2O6	N-Succinyl-L-glutamate 5-semialdehyde	5	0	0.609807	0.591474	0	0	0.722339	0	0	0	Negative	HILIC
M247T408C05932	M247T408	C05932	253.114	C9H15N2O6	N-Succinyl-L-glutamate 5-semialdehyde	6	0	0	0	0	0	0	0	0	0	Negative	HILIC
M247T408C05932	M247T408	C05932	254.117	C9H15N2O6	N-Succinyl-L-glutamate 5-semialdehyde	7	0	0	0	0	0	0	0	0	0	Negative	HILIC
M247T408C05932	M247T408	C05932	255.12	C9H15N2O6	N-Succinyl-L-glutamate 5-semialdehyde	8	0	0	0	0	0	0	0	0	0	Negative	HILIC
M247T408C05932	M247T408	C05932	256.124	C9H15N2O6	N-Succinyl-L-glutamate 5-semialdehyde	9	0	0	0	0	0	0	0	0	0	Negative	HILIC
M537T373C12447	M537T373	C12447	537.065	C16H24N2O13P2Na1	dTDP-beta-L-rhodinose	0	0	0	0	0	0	0	1	0	1	Negative	HILIC
M537T373C12447	M537T373	C12447	538.068	C16H24N2O13P2Na1	dTDP-beta-L-rhodinose	1	0	0	0	0	0	0	0	0	0	Negative	HILIC
M537T373C12447	M537T373	C12447	539.071	C16H24N2O13P2Na1	dTDP-beta-L-rhodinose	2	0	0	0	0	0	0	0	0	0	Negative	HILIC
M537T373C12447	M537T373	C12447	540.075	C16H24N2O13P2Na1	dTDP-beta-L-rhodinose	3	0	0	0	0	0	0	0	0	0	Negative	HILIC
M537T373C12447	M537T373	C12447	541.078	C16H24N2O13P2Na1	dTDP-beta-L-rhodinose	4	0	0	0	0	0	0	0	0	0	Negative	HILIC
M537T373C12447	M537T373	C12447	542.081	C16H24N2O13P2Na1	dTDP-beta-L-rhodinose	5	1	1	1	1	1	1	0	0	0	Negative	HILIC
M537T373C12447	M537T373	C12447	543.085	C16H24N2O13P2Na1	dTDP-beta-L-rhodinose	6	0	0	0	0	0	0	0	0	0	Negative	HILIC
M537T373C12447	M537T373	C12447	544.088	C16H24N2O13P2Na1	dTDP-beta-L-rhodinose	7	0	0	0	0	0	0	0	0	0	Negative	HILIC
M537T373C12447	M537T373	C12447	545.091	C16H24N2O13P2Na1	dTDP-beta-L-rhodinose	8	0	0	0	0	0	0	0	0	0	Negative	HILIC
M537T373C12447	M537T373	C12447	546.095	C16H24N2O13P2Na1	dTDP-beta-L-rhodinose	9	0	0	0	0	0	0	0	0	0	Negative	HILIC
M537T373C12447	M537T373	C12447	547.098	C16H24N2O13P2Na1	dTDP-beta-L-rhodinose	10	0	0	0	0	0	0	0	0	0	Negative	HILIC
M537T373C12447	M537T373	C12447	548.101	C16H24N2O13P2Na1	dTDP-beta-L-rhodinose	11	0	0	0	0	0	0	0	0	0	Negative	HILIC
M537T373C12447	M537T373	C12447	549.105	C16H24N2O13P2Na1	dTDP-beta-L-rhodinose	12	0	0	0	0	0	0	0	0	0	Negative	HILIC
M537T373C12447	M537T373	C12447	550.108	C16H24N2O13P2Na1	dTDP-beta-L-rhodinose	13	0	0	0	0	0	0	0	0	0	Negative	HILIC
M537T373C12447	M537T373	C12447	551.112	C16H24N2O13P2Na1	dTDP-beta-L-rhodinose	14	0	0	0	0	0	0	0	0	0	Negative	HILIC
M537T373C12447	M537T373	C12447	552.115	C16H24N2O13P2Na1	dTDP-beta-L-rhodinose	15	0	0	0	0	0	0	0	0	0	Negative	HILIC
M537T373C12447	M537T373	C12447	553.118	C16H24N2O13P2Na1	dTDP-beta-L-rhodinose	16	0	0	0	0	0	0	0	0	0	Negative	HILIC
M154T409C00402	M154T409	C00402	154.011	C4H5N1O4Na1	D-Aspartate	0	0	0	0	0	0	0	1	1	1	Negative	HILIC
M154T409C00402	M154T409	C00402	155.014	C4H5N1O4Na1	D-Aspartate	1	0	0	0	0	0	0	0	0	0	Negative	HILIC
M154T409C00402	M154T409	C00402	156.018	C4H5N1O4Na1	D-Aspartate	2	0	0	0	0	0	0	0	0	0	Negative	HILIC
M154T409C00402	M154T409	C00402	157.021	C4H5N1O4Na1	D-Aspartate	3	0	0	0	0	0	0	0	0	0	Negative	HILIC
M154T409C00402	M154T409	C00402	158.024	C4H5N1O4Na1	D-Aspartate	4	1	1	1	1	1	1	0	0	0	Negative	HILIC
M356T455_1C01031	M356T455_1	C01031	356.052	C11H15N3O7S1Na1	S-Formylglutathione	0	0	0	0	0	0	0	1	1	1	Negative	HILIC
M356T455_1C01031	M356T455_1	C01031	357.056	C11H15N3O7S1Na1	S-Formylglutathione	1	0	0	0	0	0	0	0	0	0	Negative	HILIC
M356T455_1C01031	M356T455_1	C01031	358.059	C11H15N3O7S1Na1	S-Formylglutathione	2	0	0	0	0	0	0	0	0	0	Negative	HILIC
M356T455_1C01031	M356T455_1	C01031	359.062	C11H15N3O7S1Na1	S-Formylglutathione	3	0	0	0	0	0	0	0	0	0	Negative	HILIC
M356T455_1C01031	M356T455_1	C01031	360.066	C11H15N3O7S1Na1	S-Formylglutathione	4	0	0	0	0	0	0	0	0	0	Negative	HILIC
M356T455_1C01031	M356T455_1	C01031	361.069	C11H15N3O7S1Na1	S-Formylglutathione	5	0.115048	0.0858813	0.071254	0.0754239	0.0903861	0.0867974	0	0	0	Negative	HILIC
M356T455_1C01031	M356T455_1	C01031	362.072	C11H15N3O7S1Na1	S-Formylglutathione	6	0.0840659	0.056874	0.0986892	0.0691437	0.0583803	0.0752127	0	0	0	Negative	HILIC
M356T455_1C01031	M356T455_1	C01031	363.076	C11H15N3O7S1Na1	S-Formylglutathione	7	0.0157346	0.00803357	0	0.0602889	0.0419715	0.00521047	0	0	0	Negative	HILIC
M356T455_1C01031	M356T455_1	C01031	364.079	C11H15N3O7S1Na1	S-Formylglutathione	8	0.509417	0.535127	0.501131	0.485026	0.445868	0.538033	0	0	0	Negative	HILIC
M356T455_1C01031	M356T455_1	C01031	365.082	C11H15N3O7S1Na1	S-Formylglutathione	9	0.0112368	0.0118988	0.050301	0.00741144	0.0287083	0.0105459	0	0	0	Negative	HILIC
M356T455_1C01031	M356T455_1	C01031	366.086	C11H15N3O7S1Na1	S-Formylglutathione	10	0.264498	0.302185	0.278624	0.302706	0.334686	0.2842	0	0	0	Negative	HILIC
M356T455_1C01031	M356T455_1	C01031	367.089	C11H15N3O7S1Na1	S-Formylglutathione	11	0	0	0	0	0	0	0	0	0	Negative	HILIC
M183T235C03827	M183T235	C03827	183.026	C6H8O5Na1	2-Dehydro-3-deoxy-L-fuconate	0	0	0	0	0	0	0	1	1	1	Negative	HILIC
M183T235C03827	M183T235	C03827	184.03	C6H8O5Na1	2-Dehydro-3-deoxy-L-fuconate	1	0	0	0	0	0	0	0	0	0	Negative	HILIC
M183T235C03827	M183T235	C03827	185.033	C6H8O5Na1	2-Dehydro-3-deoxy-L-fuconate	2	0	0	0	0	0	0	0	0	0	Negative	HILIC
M183T235C03827	M183T235	C03827	186.036	C6H8O5Na1	2-Dehydro-3-deoxy-L-fuconate	3	0	0	0	0	0	0	0	0	0	Negative	HILIC
M183T235C03827	M183T235	C03827	187.04	C6H8O5Na1	2-Dehydro-3-deoxy-L-fuconate	4	0	1	1	1	1	1	0	0	0	Negative	HILIC
M183T235C03827	M183T235	C03827	188.043	C6H8O5Na1	2-Dehydro-3-deoxy-L-fuconate	5	0	0	0	0	0	0	0	0	0	Negative	HILIC
M183T235C03827	M183T235	C03827	189.047	C6H8O5Na1	2-Dehydro-3-deoxy-L-fuconate	6	0	0	0	0	0	0	0	0	0	Negative	HILIC
M183T235C17209	M183T235	C17209	183.026	C6H8O5Na1	2-Deoxy-scyllo-inosose	0	0	0	0	0	0	0	1	1	1	Negative	HILIC
M183T235C17209	M183T235	C17209	184.03	C6H8O5Na1	2-Deoxy-scyllo-inosose	1	0	0	0	0	0	0	0	0	0	Negative	HILIC
M183T235C17209	M183T235	C17209	185.033	C6H8O5Na1	2-Deoxy-scyllo-inosose	2	0	0	0	0	0	0	0	0	0	Negative	HILIC
M183T235C17209	M183T235	C17209	186.036	C6H8O5Na1	2-Deoxy-scyllo-inosose	3	0	0	0	0	0	0	0	0	0	Negative	HILIC
M183T235C17209	M183T235	C17209	187.04	C6H8O5Na1	2-Deoxy-scyllo-inosose	4	0	1	1	1	1	1	0	0	0	Negative	HILIC
M183T235C17209	M183T235	C17209	188.043	C6H8O5Na1	2-Deoxy-scyllo-inosose	5	0	0	0	0	0	0	0	0	0	Negative	HILIC
M183T235C17209	M183T235	C17209	189.047	C6H8O5Na1	2-Deoxy-scyllo-inosose	6	0	0	0	0	0	0	0	0	0	Negative	HILIC
M213T154C06203	M213T154	C06203	213.016	C10H6O4Na1	trans-o-Hydroxybenzylidenepyruvate	0	0.0929474	0.096362	0.106672	0.0939861	0.0900811	0.090899	1	0.980194	1	Negative	HILIC
M213T154C06203	M213T154	C06203	214.019	C10H6O4Na1	trans-o-Hydroxybenzylidenepyruvate	1	0	0	0	0	0	0	0	3.38984e-18	0	Negative	HILIC
M213T154C06203	M213T154	C06203	215.023	C10H6O4Na1	trans-o-Hydroxybenzylidenepyruvate	2	0	0	0	0	0	0	0	0.0198063	0	Negative	HILIC
M213T154C06203	M213T154	C06203	216.026	C10H6O4Na1	trans-o-Hydroxybenzylidenepyruvate	3	0	0	0	0	0	0	0	0	0	Negative	HILIC
M213T154C06203	M213T154	C06203	217.029	C10H6O4Na1	trans-o-Hydroxybenzylidenepyruvate	4	0	0	0	0	0	0	0	0	0	Negative	HILIC
M213T154C06203	M213T154	C06203	218.033	C10H6O4Na1	trans-o-Hydroxybenzylidenepyruvate	5	0.020803	0.0109234	0.0124675	0.0189354	0.0161668	0.0261	0	0	0	Negative	HILIC
M213T154C06203	M213T154	C06203	219.036	C10H6O4Na1	trans-o-Hydroxybenzylidenepyruvate	6	0.662749	0.676291	0.663352	0.665295	0.67284	0.668059	0	0	0	Negative	HILIC
M213T154C06203	M213T154	C06203	220.039	C10H6O4Na1	trans-o-Hydroxybenzylidenepyruvate	7	0	0	0	0	0	0	0	0	0	Negative	HILIC
M213T154C06203	M213T154	C06203	221.043	C10H6O4Na1	trans-o-Hydroxybenzylidenepyruvate	8	0.2235	0.216424	0.217508	0.221784	0.220912	0.214942	0	0	0	Negative	HILIC
M213T154C06203	M213T154	C06203	222.046	C10H6O4Na1	trans-o-Hydroxybenzylidenepyruvate	9	0	0	0	0	0	0	0	0	0	Negative	HILIC
M213T154C06203	M213T154	C06203	223.049	C10H6O4Na1	trans-o-Hydroxybenzylidenepyruvate	10	0	0	0	0	0	0	0	0	0	Negative	HILIC
M385T285C02999	M385T285	C02999	385.122	C14H22N2O9Na1	N-Acetylmuramoyl-Ala	0	0	0	0	0	0	0	1	1	0	Negative	HILIC
M385T285C02999	M385T285	C02999	386.125	C14H22N2O9Na1	N-Acetylmuramoyl-Ala	1	0	0	0	0	0	0	0	0	0	Negative	HILIC
M385T285C02999	M385T285	C02999	387.128	C14H22N2O9Na1	N-Acetylmuramoyl-Ala	2	0	0	0	0	0	0	0	0	0	Negative	HILIC
M385T285C02999	M385T285	C02999	388.132	C14H22N2O9Na1	N-Acetylmuramoyl-Ala	3	0	0	0	0	0	0	0	0	0	Negative	HILIC
M385T285C02999	M385T285	C02999	389.135	C14H22N2O9Na1	N-Acetylmuramoyl-Ala	4	0	0	0	0	0	0	0	0	0	Negative	HILIC
M385T285C02999	M385T285	C02999	390.139	C14H22N2O9Na1	N-Acetylmuramoyl-Ala	5	0.853808	0.903867	0.892708	0.888139	0.910832	0.911058	0	0	0	Negative	HILIC
M385T285C02999	M385T285	C02999	391.142	C14H22N2O9Na1	N-Acetylmuramoyl-Ala	6	0.146192	0.0961334	0.107292	0.111861	0.0891684	0.0889419	0	0	0	Negative	HILIC
M385T285C02999	M385T285	C02999	392.145	C14H22N2O9Na1	N-Acetylmuramoyl-Ala	7	0	0	0	0	0	0	0	0	0	Negative	HILIC
M385T285C02999	M385T285	C02999	393.149	C14H22N2O9Na1	N-Acetylmuramoyl-Ala	8	0	0	0	0	0	0	0	0	0	Negative	HILIC
M385T285C02999	M385T285	C02999	394.152	C14H22N2O9Na1	N-Acetylmuramoyl-Ala	9	0	0	0	0	0	0	0	0	0	Negative	HILIC
M385T285C02999	M385T285	C02999	395.155	C14H22N2O9Na1	N-Acetylmuramoyl-Ala	10	0	0	0	0	0	0	0	0	0	Negative	HILIC
M385T285C02999	M385T285	C02999	396.159	C14H22N2O9Na1	N-Acetylmuramoyl-Ala	11	0	0	0	0	0	0	0	0	0	Negative	HILIC
M385T285C02999	M385T285	C02999	397.162	C14H22N2O9Na1	N-Acetylmuramoyl-Ala	12	0	0	0	0	0	0	0	0	0	Negative	HILIC
M385T285C02999	M385T285	C02999	398.165	C14H22N2O9Na1	N-Acetylmuramoyl-Ala	13	0	0	0	0	0	0	0	0	0	Negative	HILIC
M385T285C02999	M385T285	C02999	399.169	C14H22N2O9Na1	N-Acetylmuramoyl-Ala	14	0	0	0	0	0	0	0	0	0	Negative	HILIC
M405T313C02130	M405T313	C02130	405.1	C14H22O12Na1	Acetyl-maltose	0	0.976502	0.970569	0.97508	0.957751	0.961332	0.990996	0.980073	0.982142	0.99112	Negative	HILIC
M405T313C02130	M405T313	C02130	406.104	C14H22O12Na1	Acetyl-maltose	1	0.0234982	0.0294309	0.0249197	0.0422494	0.0386683	0.00900361	0.0199272	0.0178584	0.00888024	Negative	HILIC
M405T313C02130	M405T313	C02130	407.107	C14H22O12Na1	Acetyl-maltose	2	0	0	0	0	0	0	0	0	0	Negative	HILIC
M405T313C02130	M405T313	C02130	408.11	C14H22O12Na1	Acetyl-maltose	3	0	0	0	0	0	0	0	0	0	Negative	HILIC
M405T313C02130	M405T313	C02130	409.114	C14H22O12Na1	Acetyl-maltose	4	0	0	0	0	0	0	0	0	0	Negative	HILIC
M405T313C02130	M405T313	C02130	410.117	C14H22O12Na1	Acetyl-maltose	5	0	0	0	0	0	0	0	0	0	Negative	HILIC
M405T313C02130	M405T313	C02130	411.12	C14H22O12Na1	Acetyl-maltose	6	0	0	0	0	0	0	0	0	0	Negative	HILIC
M405T313C02130	M405T313	C02130	412.124	C14H22O12Na1	Acetyl-maltose	7	0	0	0	0	0	0	0	0	0	Negative	HILIC
M405T313C02130	M405T313	C02130	413.127	C14H22O12Na1	Acetyl-maltose	8	0	0	0	0	0	0	0	0	0	Negative	HILIC
M405T313C02130	M405T313	C02130	414.131	C14H22O12Na1	Acetyl-maltose	9	0	0	0	0	0	0	0	0	0	Negative	HILIC
M405T313C02130	M405T313	C02130	415.134	C14H22O12Na1	Acetyl-maltose	10	0	0	0	0	0	0	0	0	0	Negative	HILIC
M405T313C02130	M405T313	C02130	416.137	C14H22O12Na1	Acetyl-maltose	11	0	0	0	0	0	0	0	0	0	Negative	HILIC
M405T313C02130	M405T313	C02130	417.141	C14H22O12Na1	Acetyl-maltose	12	0	0	0	0	0	0	0	0	0	Negative	HILIC
M405T313C02130	M405T313	C02130	418.144	C14H22O12Na1	Acetyl-maltose	13	0	0	0	0	0	0	0	0	0	Negative	HILIC
M405T313C02130	M405T313	C02130	419.147	C14H22O12Na1	Acetyl-maltose	14	0	0	0	0	0	0	0	0	0	Negative	HILIC
M203T103C14107	M203T103	C14107	203.035	C11H7O4	2-Hydroxy-4-hydroxymethylbenzalpyruvate	0	0.965902	0.950744	1	0.94629	0.968925	0.965601	0.960186	0.945658	0.975054	Negative	HILIC
M203T103C14107	M203T103	C14107	204.038	C11H7O4	2-Hydroxy-4-hydroxymethylbenzalpyruvate	1	0	0	0	0	0	0	0	0	0.0130408	Negative	HILIC
M203T103C14107	M203T103	C14107	205.042	C11H7O4	2-Hydroxy-4-hydroxymethylbenzalpyruvate	2	0	0	0	0	0	0	0	4.68361e-19	0	Negative	HILIC
M203T103C14107	M203T103	C14107	206.045	C11H7O4	2-Hydroxy-4-hydroxymethylbenzalpyruvate	3	0	0	0	0	0	0	0	0.00305652	0.011905	Negative	HILIC
M203T103C14107	M203T103	C14107	207.048	C11H7O4	2-Hydroxy-4-hydroxymethylbenzalpyruvate	4	0	0	0	0	0	0	0	0	0	Negative	HILIC
M203T103C14107	M203T103	C14107	208.052	C11H7O4	2-Hydroxy-4-hydroxymethylbenzalpyruvate	5	0	0	0	0	0	0	0	0	0	Negative	HILIC
M203T103C14107	M203T103	C14107	209.055	C11H7O4	2-Hydroxy-4-hydroxymethylbenzalpyruvate	6	0	0	0	0	0	0	0	0	0	Negative	HILIC
M203T103C14107	M203T103	C14107	210.058	C11H7O4	2-Hydroxy-4-hydroxymethylbenzalpyruvate	7	0	0	0	0	0	0	0	0	0	Negative	HILIC
M203T103C14107	M203T103	C14107	211.062	C11H7O4	2-Hydroxy-4-hydroxymethylbenzalpyruvate	8	0	0	0	0	0	0	0.0398141	0.0512853	0	Negative	HILIC
M203T103C14107	M203T103	C14107	212.065	C11H7O4	2-Hydroxy-4-hydroxymethylbenzalpyruvate	9	0	0	0	0	0	0	0	0	0	Negative	HILIC
M203T103C14107	M203T103	C14107	213.069	C11H7O4	2-Hydroxy-4-hydroxymethylbenzalpyruvate	10	0.0340975	0.0239513	0	0.0305222	0.0310747	0	0	0	0	Negative	HILIC
M203T103C14107	M203T103	C14107	214.072	C11H7O4	2-Hydroxy-4-hydroxymethylbenzalpyruvate	11	0	0.025305	0	0.0231882	0	0.0343992	0	0	0	Negative	HILIC
M203T103C14106	M203T103	C14106	203.035	C11H7O4	2-Hydroxy-7-hydroxymethylchromene-2-carboxylate	0	0.965902	0.950744	1	0.94629	0.968925	0.965601	0.960186	0.945658	0.975054	Negative	HILIC
M203T103C14106	M203T103	C14106	204.038	C11H7O4	2-Hydroxy-7-hydroxymethylchromene-2-carboxylate	1	0	0	0	0	0	0	0	0	0.0130408	Negative	HILIC
M203T103C14106	M203T103	C14106	205.042	C11H7O4	2-Hydroxy-7-hydroxymethylchromene-2-carboxylate	2	0	0	0	0	0	0	0	4.68361e-19	0	Negative	HILIC
M203T103C14106	M203T103	C14106	206.045	C11H7O4	2-Hydroxy-7-hydroxymethylchromene-2-carboxylate	3	0	0	0	0	0	0	0	0.00305652	0.011905	Negative	HILIC
M203T103C14106	M203T103	C14106	207.048	C11H7O4	2-Hydroxy-7-hydroxymethylchromene-2-carboxylate	4	0	0	0	0	0	0	0	0	0	Negative	HILIC
M203T103C14106	M203T103	C14106	208.052	C11H7O4	2-Hydroxy-7-hydroxymethylchromene-2-carboxylate	5	0	0	0	0	0	0	0	0	0	Negative	HILIC
M203T103C14106	M203T103	C14106	209.055	C11H7O4	2-Hydroxy-7-hydroxymethylchromene-2-carboxylate	6	0	0	0	0	0	0	0	0	0	Negative	HILIC
M203T103C14106	M203T103	C14106	210.058	C11H7O4	2-Hydroxy-7-hydroxymethylchromene-2-carboxylate	7	0	0	0	0	0	0	0	0	0	Negative	HILIC
M203T103C14106	M203T103	C14106	211.062	C11H7O4	2-Hydroxy-7-hydroxymethylchromene-2-carboxylate	8	0	0	0	0	0	0	0.0398141	0.0512853	0	Negative	HILIC
M203T103C14106	M203T103	C14106	212.065	C11H7O4	2-Hydroxy-7-hydroxymethylchromene-2-carboxylate	9	0	0	0	0	0	0	0	0	0	Negative	HILIC
M203T103C14106	M203T103	C14106	213.069	C11H7O4	2-Hydroxy-7-hydroxymethylchromene-2-carboxylate	10	0.0340975	0.0239513	0	0.0305222	0.0310747	0	0	0	0	Negative	HILIC
M203T103C14106	M203T103	C14106	214.072	C11H7O4	2-Hydroxy-7-hydroxymethylchromene-2-carboxylate	11	0	0.025305	0	0.0231882	0	0.0343992	0	0	0	Negative	HILIC
M191T142C01424	M191T142	C01424	190.995	C7H4O5Na1	Gallate	0	0.778526	0.587815	0.6051	0	0.671698	0	1	0	1	Negative	HILIC
M191T142C01424	M191T142	C01424	191.998	C7H4O5Na1	Gallate	1	0	0	0	0	0	0	0	0	0	Negative	HILIC
M191T142C01424	M191T142	C01424	193.002	C7H4O5Na1	Gallate	2	0	0	0	0	0	0	0	0	0	Negative	HILIC
M191T142C01424	M191T142	C01424	194.005	C7H4O5Na1	Gallate	3	0.221474	0.412185	0.3949	0	0.328302	0	0	0	0	Negative	HILIC
M191T142C01424	M191T142	C01424	195.009	C7H4O5Na1	Gallate	4	0	0	0	0	0	0	0	0	0	Negative	HILIC
M191T142C01424	M191T142	C01424	196.012	C7H4O5Na1	Gallate	5	0	0	0	0	0	0	0	0	0	Negative	HILIC
M191T142C01424	M191T142	C01424	197.015	C7H4O5Na1	Gallate	6	0	0	0	0	0	0	0	0	0	Negative	HILIC
M191T142C01424	M191T142	C01424	198.019	C7H4O5Na1	Gallate	7	0	0	0	0	0	0	0	0	0	Negative	HILIC
M910T403C02802	M910T403	C02802	910.106	C28H37F1N7O17P3S1Na1	4-Fluorobenzoyl-CoA	0	5.17227e-17	1.32704e-16	9.42837e-17	1.29458e-16	6.55586e-17	1.64853e-16	1	0	1	Negative	HILIC
M910T403C02802	M910T403	C02802	911.109	C28H37F1N7O17P3S1Na1	4-Fluorobenzoyl-CoA	1	0	0	0	0	0	0	0	0	0	Negative	HILIC
M910T403C02802	M910T403	C02802	912.112	C28H37F1N7O17P3S1Na1	4-Fluorobenzoyl-CoA	2	0	0	0	0	0	0	0	0	0	Negative	HILIC
M910T403C02802	M910T403	C02802	913.116	C28H37F1N7O17P3S1Na1	4-Fluorobenzoyl-CoA	3	0	0	0	0	0	0	0	0	0	Negative	HILIC
M910T403C02802	M910T403	C02802	914.119	C28H37F1N7O17P3S1Na1	4-Fluorobenzoyl-CoA	4	0	0	0	0	0	0	0	0	0	Negative	HILIC
M910T403C02802	M910T403	C02802	915.122	C28H37F1N7O17P3S1Na1	4-Fluorobenzoyl-CoA	5	0	0	0	0	0	0	0	0	0	Negative	HILIC
M910T403C02802	M910T403	C02802	916.126	C28H37F1N7O17P3S1Na1	4-Fluorobenzoyl-CoA	6	0	0	0	0	0	0	0	0	0	Negative	HILIC
M910T403C02802	M910T403	C02802	917.129	C28H37F1N7O17P3S1Na1	4-Fluorobenzoyl-CoA	7	0	0	0	0	0	0	0	0	0	Negative	HILIC
M910T403C02802	M910T403	C02802	918.132	C28H37F1N7O17P3S1Na1	4-Fluorobenzoyl-CoA	8	0	0	0	0	0	0	0	0	0	Negative	HILIC
M910T403C02802	M910T403	C02802	919.136	C28H37F1N7O17P3S1Na1	4-Fluorobenzoyl-CoA	9	0	0	0	0	0	0	0	0	0	Negative	HILIC
M910T403C02802	M910T403	C02802	920.139	C28H37F1N7O17P3S1Na1	4-Fluorobenzoyl-CoA	10	0	0	0	0	0	0	0	0	0	Negative	HILIC
M910T403C02802	M910T403	C02802	921.142	C28H37F1N7O17P3S1Na1	4-Fluorobenzoyl-CoA	11	0	0	0	0	0	0	0	0	0	Negative	HILIC
M910T403C02802	M910T403	C02802	922.146	C28H37F1N7O17P3S1Na1	4-Fluorobenzoyl-CoA	12	0	0	0	0	0	0	0	0	0	Negative	HILIC
M910T403C02802	M910T403	C02802	923.149	C28H37F1N7O17P3S1Na1	4-Fluorobenzoyl-CoA	13	0	0	0	0	0	0	0	0	0	Negative	HILIC
M910T403C02802	M910T403	C02802	924.153	C28H37F1N7O17P3S1Na1	4-Fluorobenzoyl-CoA	14	0	0	0	0	0	0	0	0	0	Negative	HILIC
M910T403C02802	M910T403	C02802	925.156	C28H37F1N7O17P3S1Na1	4-Fluorobenzoyl-CoA	15	0	0	0	0	0	0	0	0	0	Negative	HILIC
M910T403C02802	M910T403	C02802	926.159	C28H37F1N7O17P3S1Na1	4-Fluorobenzoyl-CoA	16	0	0	0	0	0	0	0	0	0	Negative	HILIC
M910T403C02802	M910T403	C02802	927.163	C28H37F1N7O17P3S1Na1	4-Fluorobenzoyl-CoA	17	0	0	0	0	0	0	0	0	0	Negative	HILIC
M910T403C02802	M910T403	C02802	928.166	C28H37F1N7O17P3S1Na1	4-Fluorobenzoyl-CoA	18	0	0	0	0	0	0	0	0	0	Negative	HILIC
M910T403C02802	M910T403	C02802	929.169	C28H37F1N7O17P3S1Na1	4-Fluorobenzoyl-CoA	19	0	0	0	0	0	0	0	0	0	Negative	HILIC
M910T403C02802	M910T403	C02802	930.173	C28H37F1N7O17P3S1Na1	4-Fluorobenzoyl-CoA	20	0	0	0	0	0	0	0	0	0	Negative	HILIC
M910T403C02802	M910T403	C02802	931.176	C28H37F1N7O17P3S1Na1	4-Fluorobenzoyl-CoA	21	0	0	0	0	0	0	0	0	0	Negative	HILIC
M910T403C02802	M910T403	C02802	932.179	C28H37F1N7O17P3S1Na1	4-Fluorobenzoyl-CoA	22	0	0	0	0	0	0	0	0	0	Negative	HILIC
M910T403C02802	M910T403	C02802	933.183	C28H37F1N7O17P3S1Na1	4-Fluorobenzoyl-CoA	23	0.252793	0	0.217716	0.175038	0	0	0	0	0	Negative	HILIC
M910T403C02802	M910T403	C02802	934.186	C28H37F1N7O17P3S1Na1	4-Fluorobenzoyl-CoA	24	0	0.26414	0	0.128999	0.233067	0.132515	0	0	0	Negative	HILIC
M910T403C02802	M910T403	C02802	935.189	C28H37F1N7O17P3S1Na1	4-Fluorobenzoyl-CoA	25	0.747207	0.73586	0.782284	0.695963	0.766933	0.867485	0	0	0	Negative	HILIC
M910T403C02802	M910T403	C02802	936.193	C28H37F1N7O17P3S1Na1	4-Fluorobenzoyl-CoA	26	0	0	0	0	0	0	0	0	0	Negative	HILIC
M910T403C02802	M910T403	C02802	937.196	C28H37F1N7O17P3S1Na1	4-Fluorobenzoyl-CoA	27	0	0	0	0	0	0	0	0	0	Negative	HILIC
M910T403C02802	M910T403	C02802	938.2	C28H37F1N7O17P3S1Na1	4-Fluorobenzoyl-CoA	28	0	0	0	0	0	0	0	0	0	Negative	HILIC
M395T314C08565	M395T314	C08565	395.085	C18H16N2O7Na1	Portulacaxanthin II	0	0	0	0	0	0	0	0.831453	1	0.82462	Negative	HILIC
M395T314C08565	M395T314	C08565	396.088	C18H16N2O7Na1	Portulacaxanthin II	1	0	0	0	0	0	0	0	0	0	Negative	HILIC
M395T314C08565	M395T314	C08565	397.092	C18H16N2O7Na1	Portulacaxanthin II	2	0	0	0	0	0	0	0	0	0	Negative	HILIC
M395T314C08565	M395T314	C08565	398.095	C18H16N2O7Na1	Portulacaxanthin II	3	1	1	1	1	1	1	0	0	0	Negative	HILIC
M395T314C08565	M395T314	C08565	399.098	C18H16N2O7Na1	Portulacaxanthin II	4	0	0	0	0	0	0	0.168547	0	0.17538	Negative	HILIC
M395T314C08565	M395T314	C08565	400.102	C18H16N2O7Na1	Portulacaxanthin II	5	0	0	0	0	0	0	0	0	0	Negative	HILIC
M395T314C08565	M395T314	C08565	401.105	C18H16N2O7Na1	Portulacaxanthin II	6	0	0	0	0	0	0	0	0	0	Negative	HILIC
M395T314C08565	M395T314	C08565	402.108	C18H16N2O7Na1	Portulacaxanthin II	7	0	0	0	0	0	0	0	0	0	Negative	HILIC
M395T314C08565	M395T314	C08565	403.112	C18H16N2O7Na1	Portulacaxanthin II	8	0	0	0	0	0	0	0	0	0	Negative	HILIC
M395T314C08565	M395T314	C08565	404.115	C18H16N2O7Na1	Portulacaxanthin II	9	0	0	0	0	0	0	0	0	0	Negative	HILIC
M395T314C08565	M395T314	C08565	405.119	C18H16N2O7Na1	Portulacaxanthin II	10	0	0	0	0	0	0	0	0	0	Negative	HILIC
M395T314C08565	M395T314	C08565	406.122	C18H16N2O7Na1	Portulacaxanthin II	11	0	0	0	0	0	0	0	0	0	Negative	HILIC
M395T314C08565	M395T314	C08565	407.125	C18H16N2O7Na1	Portulacaxanthin II	12	0	0	0	0	0	0	0	0	0	Negative	HILIC
M395T314C08565	M395T314	C08565	408.129	C18H16N2O7Na1	Portulacaxanthin II	13	0	0	0	0	0	0	0	0	0	Negative	HILIC
M395T314C08565	M395T314	C08565	409.132	C18H16N2O7Na1	Portulacaxanthin II	14	0	0	0	0	0	0	0	0	0	Negative	HILIC
M395T314C08565	M395T314	C08565	410.135	C18H16N2O7Na1	Portulacaxanthin II	15	0	0	0	0	0	0	0	0	0	Negative	HILIC
M395T314C08565	M395T314	C08565	411.139	C18H16N2O7Na1	Portulacaxanthin II	16	0	0	0	0	0	0	0	0	0	Negative	HILIC
M395T314C08565	M395T314	C08565	412.142	C18H16N2O7Na1	Portulacaxanthin II	17	0	0	0	0	0	0	0	0	0	Negative	HILIC
M395T314C08565	M395T314	C08565	413.145	C18H16N2O7Na1	Portulacaxanthin II	18	0	0	0	0	0	0	0	0	0	Negative	HILIC
M281T139L0246	M281T139	L0246	281.088	C11H13N4O5	3'-O-Methylinosine	0	0.502793	0.518308	0.491652	0.498775	0.506309	0.485849	1	1	1	Negative	HILIC
M281T139L0246	M281T139	L0246	282.091	C11H13N4O5	3'-O-Methylinosine	1	0	0	0	0	0	0	0	0	0	Negative	HILIC
M281T139L0246	M281T139	L0246	283.095	C11H13N4O5	3'-O-Methylinosine	2	0	0	0	0	0	0	0	0	0	Negative	HILIC
M281T139L0246	M281T139	L0246	284.098	C11H13N4O5	3'-O-Methylinosine	3	0	0	0	0	0	0	0	0	0	Negative	HILIC
M281T139L0246	M281T139	L0246	285.101	C11H13N4O5	3'-O-Methylinosine	4	0	0	0	0	0	0	0	0	0	Negative	HILIC
M281T139L0246	M281T139	L0246	286.105	C11H13N4O5	3'-O-Methylinosine	5	0.378017	0.377989	0.379137	0.38154	0.352869	0.382774	0	0	0	Negative	HILIC
M281T139L0246	M281T139	L0246	287.108	C11H13N4O5	3'-O-Methylinosine	6	0.11919	0.103703	0.129211	0.119684	0.140823	0.131377	0	0	0	Negative	HILIC
M281T139L0246	M281T139	L0246	288.112	C11H13N4O5	3'-O-Methylinosine	7	0	0	0	0	0	0	0	0	0	Negative	HILIC
M281T139L0246	M281T139	L0246	289.115	C11H13N4O5	3'-O-Methylinosine	8	0	0	0	0	0	0	0	0	0	Negative	HILIC
M281T139L0246	M281T139	L0246	290.118	C11H13N4O5	3'-O-Methylinosine	9	0	0	0	0	0	0	0	0	0	Negative	HILIC
M281T139L0246	M281T139	L0246	291.122	C11H13N4O5	3'-O-Methylinosine	10	0	0	0	0	0	0	0	0	0	Negative	HILIC
M281T139L0246	M281T139	L0246	292.125	C11H13N4O5	3'-O-Methylinosine	11	0	0	0	0	0	0	0	0	0	Negative	HILIC
M281T139S0296	M281T139	S0296	281.088	C11H13N4O5	2'-O-methylinosine	0	0.502793	0.518308	0.491652	0.498775	0.506309	0.485849	1	1	1	Negative	HILIC
M281T139S0296	M281T139	S0296	282.091	C11H13N4O5	2'-O-methylinosine	1	0	0	0	0	0	0	0	0	0	Negative	HILIC
M281T139S0296	M281T139	S0296	283.095	C11H13N4O5	2'-O-methylinosine	2	0	0	0	0	0	0	0	0	0	Negative	HILIC
M281T139S0296	M281T139	S0296	284.098	C11H13N4O5	2'-O-methylinosine	3	0	0	0	0	0	0	0	0	0	Negative	HILIC
M281T139S0296	M281T139	S0296	285.101	C11H13N4O5	2'-O-methylinosine	4	0	0	0	0	0	0	0	0	0	Negative	HILIC
M281T139S0296	M281T139	S0296	286.105	C11H13N4O5	2'-O-methylinosine	5	0.378017	0.377989	0.379137	0.38154	0.352869	0.382774	0	0	0	Negative	HILIC
M281T139S0296	M281T139	S0296	287.108	C11H13N4O5	2'-O-methylinosine	6	0.11919	0.103703	0.129211	0.119684	0.140823	0.131377	0	0	0	Negative	HILIC
M281T139S0296	M281T139	S0296	288.112	C11H13N4O5	2'-O-methylinosine	7	0	0	0	0	0	0	0	0	0	Negative	HILIC
M281T139S0296	M281T139	S0296	289.115	C11H13N4O5	2'-O-methylinosine	8	0	0	0	0	0	0	0	0	0	Negative	HILIC
M281T139S0296	M281T139	S0296	290.118	C11H13N4O5	2'-O-methylinosine	9	0	0	0	0	0	0	0	0	0	Negative	HILIC
M281T139S0296	M281T139	S0296	291.122	C11H13N4O5	2'-O-methylinosine	10	0	0	0	0	0	0	0	0	0	Negative	HILIC
M281T139S0296	M281T139	S0296	292.125	C11H13N4O5	2'-O-methylinosine	11	0	0	0	0	0	0	0	0	0	Negative	HILIC
M71T242C00546	M71T242	C00546	71.0128	C3H3O2	Pyruvaldehyde	0	0	0	0	0	0	0	1	1	1	Negative	HILIC
M71T242C00546	M71T242	C00546	72.0161	C3H3O2	Pyruvaldehyde	1	0	0	0	0	0	0	0	0	0	Negative	HILIC
M71T242C00546	M71T242	C00546	73.0195	C3H3O2	Pyruvaldehyde	2	0	0	0	0	0	0	0	0	0	Negative	HILIC
M71T242C00546	M71T242	C00546	74.0228	C3H3O2	Pyruvaldehyde	3	1	1	1	1	1	1	0	0	0	Negative	HILIC
M211T304C20960	M211T304	C20960	211	C5H8O7P1	3-Hydroxy-5-phosphooxypentane-2,4-dione	0	0.210005	0.194494	0.212297	0.194456	0.19647	0.212624	1	1	1	Negative	HILIC
M211T304C20960	M211T304	C20960	212.004	C5H8O7P1	3-Hydroxy-5-phosphooxypentane-2,4-dione	1	0.00195248	0.000156627	0.00217218	0	0	0	0	0	0	Negative	HILIC
M211T304C20960	M211T304	C20960	213.007	C5H8O7P1	3-Hydroxy-5-phosphooxypentane-2,4-dione	2	0	0	0	0	0	0	0	0	0	Negative	HILIC
M211T304C20960	M211T304	C20960	214.01	C5H8O7P1	3-Hydroxy-5-phosphooxypentane-2,4-dione	3	0	0	0	0	0	0	0	0	0	Negative	HILIC
M211T304C20960	M211T304	C20960	215.014	C5H8O7P1	3-Hydroxy-5-phosphooxypentane-2,4-dione	4	0.0226741	0.0162326	0.0178328	0.0158765	0.0150889	0.015736	0	0	0	Negative	HILIC
M211T304C20960	M211T304	C20960	216.017	C5H8O7P1	3-Hydroxy-5-phosphooxypentane-2,4-dione	5	0.765368	0.789117	0.767698	0.789668	0.788441	0.77164	0	0	0	Negative	HILIC
M171T448C00093	M171T448	C00093	171.005	C3H8O6P1	Glycerol 3-phosphate	0	0.0747198	0.0661334	0.0633085	0.0620715	0.065374	0.0699049	0.991775	0.999269	0.996434	Negative	HILIC
M171T448C00093	M171T448	C00093	172.009	C3H8O6P1	Glycerol 3-phosphate	1	0.126093	0.122778	0.124788	0.119597	0.153418	0.122083	0	0.000730608	0	Negative	HILIC
M171T448C00093	M171T448	C00093	173.012	C3H8O6P1	Glycerol 3-phosphate	2	0	0	0	0	0	0	0.00822464	0	0.00356587	Negative	HILIC
M171T448C00093	M171T448	C00093	174.015	C3H8O6P1	Glycerol 3-phosphate	3	0.799187	0.811089	0.811903	0.818331	0.781208	0.808012	0	0	0	Negative	HILIC
M171T356C03189	M171T356	C03189	171.005	C3H8O6P1	DL-Glycerol 1-phosphate	0	0	0	0	0	0	0	1	1	1	Negative	HILIC
M171T356C03189	M171T356	C03189	172.009	C3H8O6P1	DL-Glycerol 1-phosphate	1	0	0	0	0	0	0	0	0	0	Negative	HILIC
M171T356C03189	M171T356	C03189	173.012	C3H8O6P1	DL-Glycerol 1-phosphate	2	0	0	0	0	0	0	0	0	0	Negative	HILIC
M171T356C03189	M171T356	C03189	174.015	C3H8O6P1	DL-Glycerol 1-phosphate	3	1	1	1	1	1	1	0	0	0	Negative	HILIC
M171T356C00623	M171T356	C00623	171.005	C3H8O6P1	sn-Glycerol 1-phosphate	0	0	0	0	0	0	0	1	1	1	Negative	HILIC
M171T356C00623	M171T356	C00623	172.009	C3H8O6P1	sn-Glycerol 1-phosphate	1	0	0	0	0	0	0	0	0	0	Negative	HILIC
M171T356C00623	M171T356	C00623	173.012	C3H8O6P1	sn-Glycerol 1-phosphate	2	0	0	0	0	0	0	0	0	0	Negative	HILIC
M171T356C00623	M171T356	C00623	174.015	C3H8O6P1	sn-Glycerol 1-phosphate	3	1	1	1	1	1	1	0	0	0	Negative	HILIC
M171T356C02979	M171T356	C02979	171.005	C3H8O6P1	Glycerol 2-phosphate	0	0	0	0	0	0	0	1	1	1	Negative	HILIC
M171T356C02979	M171T356	C02979	172.009	C3H8O6P1	Glycerol 2-phosphate	1	0	0	0	0	0	0	0	0	0	Negative	HILIC
M171T356C02979	M171T356	C02979	173.012	C3H8O6P1	Glycerol 2-phosphate	2	0	0	0	0	0	0	0	0	0	Negative	HILIC
M171T356C02979	M171T356	C02979	174.015	C3H8O6P1	Glycerol 2-phosphate	3	1	1	1	1	1	1	0	0	0	Negative	HILIC
M146T311C05574	M146T311	C05574	146.045	C5H8N1O4	3-Aminopentanedioate	0	0.256884	0.250943	0.258057	0.254957	0.25437	0.255399	0.998331	0.998168	0.998607	Negative	HILIC
M146T311C05574	M146T311	C05574	147.048	C5H8N1O4	3-Aminopentanedioate	1	0.00660295	0.00837052	0.00572789	0.00605084	0.00528824	0.00538363	0	0	0.00108277	Negative	HILIC
M146T311C05574	M146T311	C05574	148.051	C5H8N1O4	3-Aminopentanedioate	2	0.609529	0.608179	0.606161	0.605355	0.610581	0.608726	0.00166916	0.00183186	0.000309767	Negative	HILIC
M146T311C05574	M146T311	C05574	149.055	C5H8N1O4	3-Aminopentanedioate	3	0.0526048	0.0556109	0.0536875	0.0568275	0.0530802	0.0570456	0	0	0	Negative	HILIC
M146T311C05574	M146T311	C05574	150.058	C5H8N1O4	3-Aminopentanedioate	4	0.0172423	0.0157732	0.0139599	0.0141139	0.0156991	0.0133914	0	0	0	Negative	HILIC
M146T311C05574	M146T311	C05574	151.062	C5H8N1O4	3-Aminopentanedioate	5	0.0571361	0.0611241	0.0624064	0.0626956	0.0609811	0.0600544	0	0	0	Negative	HILIC
M146T311C05941	M146T311	C05941	146.045	C5H8N1O4	2-Oxo-4-hydroxy-5-aminovalerate	0	0.256884	0.250943	0.258057	0.254957	0.25437	0.255399	0.998331	0.998168	0.998607	Negative	HILIC
M146T311C05941	M146T311	C05941	147.048	C5H8N1O4	2-Oxo-4-hydroxy-5-aminovalerate	1	0.00660295	0.00837052	0.00572789	0.00605084	0.00528824	0.00538363	0	0	0.00108277	Negative	HILIC
M146T311C05941	M146T311	C05941	148.051	C5H8N1O4	2-Oxo-4-hydroxy-5-aminovalerate	2	0.609529	0.608179	0.606161	0.605355	0.610581	0.608726	0.00166916	0.00183186	0.000309767	Negative	HILIC
M146T311C05941	M146T311	C05941	149.055	C5H8N1O4	2-Oxo-4-hydroxy-5-aminovalerate	3	0.0526048	0.0556109	0.0536875	0.0568275	0.0530802	0.0570456	0	0	0	Negative	HILIC
M146T311C05941	M146T311	C05941	150.058	C5H8N1O4	2-Oxo-4-hydroxy-5-aminovalerate	4	0.0172423	0.0157732	0.0139599	0.0141139	0.0156991	0.0133914	0	0	0	Negative	HILIC
M146T311C05941	M146T311	C05941	151.062	C5H8N1O4	2-Oxo-4-hydroxy-5-aminovalerate	5	0.0571361	0.0611241	0.0624064	0.0626956	0.0609811	0.0600544	0	0	0	Negative	HILIC
M146T311C03618	M146T311	C03618	146.045	C5H8N1O4	L-threo-3-Methylaspartate	0	0.256884	0.250943	0.258057	0.254957	0.25437	0.255399	0.998331	0.998168	0.998607	Negative	HILIC
M146T311C03618	M146T311	C03618	147.048	C5H8N1O4	L-threo-3-Methylaspartate	1	0.00660295	0.00837052	0.00572789	0.00605084	0.00528824	0.00538363	0	0	0.00108277	Negative	HILIC
M146T311C03618	M146T311	C03618	148.051	C5H8N1O4	L-threo-3-Methylaspartate	2	0.609529	0.608179	0.606161	0.605355	0.610581	0.608726	0.00166916	0.00183186	0.000309767	Negative	HILIC
M146T311C03618	M146T311	C03618	149.055	C5H8N1O4	L-threo-3-Methylaspartate	3	0.0526048	0.0556109	0.0536875	0.0568275	0.0530802	0.0570456	0	0	0	Negative	HILIC
M146T311C03618	M146T311	C03618	150.058	C5H8N1O4	L-threo-3-Methylaspartate	4	0.0172423	0.0157732	0.0139599	0.0141139	0.0156991	0.0133914	0	0	0	Negative	HILIC
M146T311C03618	M146T311	C03618	151.062	C5H8N1O4	L-threo-3-Methylaspartate	5	0.0571361	0.0611241	0.0624064	0.0626956	0.0609811	0.0600544	0	0	0	Negative	HILIC
M146T311C00979	M146T311	C00979	146.045	C5H8N1O4	O-Acetyl-L-serine	0	0.256884	0.250943	0.258057	0.254957	0.25437	0.255399	0.998331	0.998168	0.998607	Negative	HILIC
M146T311C00979	M146T311	C00979	147.048	C5H8N1O4	O-Acetyl-L-serine	1	0.00660295	0.00837052	0.00572789	0.00605084	0.00528824	0.00538363	0	0	0.00108277	Negative	HILIC
M146T311C00979	M146T311	C00979	148.051	C5H8N1O4	O-Acetyl-L-serine	2	0.609529	0.608179	0.606161	0.605355	0.610581	0.608726	0.00166916	0.00183186	0.000309767	Negative	HILIC
M146T311C00979	M146T311	C00979	149.055	C5H8N1O4	O-Acetyl-L-serine	3	0.0526048	0.0556109	0.0536875	0.0568275	0.0530802	0.0570456	0	0	0	Negative	HILIC
M146T311C00979	M146T311	C00979	150.058	C5H8N1O4	O-Acetyl-L-serine	4	0.0172423	0.0157732	0.0139599	0.0141139	0.0156991	0.0133914	0	0	0	Negative	HILIC
M146T311C00979	M146T311	C00979	151.062	C5H8N1O4	O-Acetyl-L-serine	5	0.0571361	0.0611241	0.0624064	0.0626956	0.0609811	0.0600544	0	0	0	Negative	HILIC
M146T311C03790	M146T311	C03790	146.045	C5H8N1O4	N-(Carboxymethyl)-D-alanine	0	0.256884	0.250943	0.258057	0.254957	0.25437	0.255399	0.998331	0.998168	0.998607	Negative	HILIC
M146T311C03790	M146T311	C03790	147.048	C5H8N1O4	N-(Carboxymethyl)-D-alanine	1	0.00660295	0.00837052	0.00572789	0.00605084	0.00528824	0.00538363	0	0	0.00108277	Negative	HILIC
M146T311C03790	M146T311	C03790	148.051	C5H8N1O4	N-(Carboxymethyl)-D-alanine	2	0.609529	0.608179	0.606161	0.605355	0.610581	0.608726	0.00166916	0.00183186	0.000309767	Negative	HILIC
M146T311C03790	M146T311	C03790	149.055	C5H8N1O4	N-(Carboxymethyl)-D-alanine	3	0.0526048	0.0556109	0.0536875	0.0568275	0.0530802	0.0570456	0	0	0	Negative	HILIC
M146T311C03790	M146T311	C03790	150.058	C5H8N1O4	N-(Carboxymethyl)-D-alanine	4	0.0172423	0.0157732	0.0139599	0.0141139	0.0156991	0.0133914	0	0	0	Negative	HILIC
M146T311C03790	M146T311	C03790	151.062	C5H8N1O4	N-(Carboxymethyl)-D-alanine	5	0.0571361	0.0611241	0.0624064	0.0626956	0.0609811	0.0600544	0	0	0	Negative	HILIC
M259T462C05345	M259T462	C05345	259.021	C6H12O9P1	Beta-D-Fructose 6-phosphate	0	0.065267	0.0521505	0.0757634	0.0540735	0.062088	0.0571332	0.99237	1	1	Negative	HILIC
M259T462C05345	M259T462	C05345	260.025	C6H12O9P1	Beta-D-Fructose 6-phosphate	1	0	0	0	0	0	0	0.00763	0	0	Negative	HILIC
M259T462C05345	M259T462	C05345	261.028	C6H12O9P1	Beta-D-Fructose 6-phosphate	2	0	0	0	0	0	0	0	0	0	Negative	HILIC
M259T462C05345	M259T462	C05345	262.031	C6H12O9P1	Beta-D-Fructose 6-phosphate	3	0	0	0	0	0	0	0	0	0	Negative	HILIC
M259T462C05345	M259T462	C05345	263.035	C6H12O9P1	Beta-D-Fructose 6-phosphate	4	0	0	0	0	0	0	0	0	0	Negative	HILIC
M259T462C05345	M259T462	C05345	264.038	C6H12O9P1	Beta-D-Fructose 6-phosphate	5	0.0250302	0.020199	0.0281721	0.0180514	0.0193673	0.0213916	0	0	0	Negative	HILIC
M259T462C05345	M259T462	C05345	265.041	C6H12O9P1	Beta-D-Fructose 6-phosphate	6	0.909703	0.92765	0.896065	0.927875	0.918545	0.921475	0	0	0	Negative	HILIC
M259T462C00636	M259T462	C00636	259.021	C6H12O9P1	D-Mannose 1-phosphate	0	0.065267	0.0521505	0.0757634	0.0540735	0.062088	0.0571332	0.99237	1	1	Negative	HILIC
M259T462C00636	M259T462	C00636	260.025	C6H12O9P1	D-Mannose 1-phosphate	1	0	0	0	0	0	0	0.00763	0	0	Negative	HILIC
M259T462C00636	M259T462	C00636	261.028	C6H12O9P1	D-Mannose 1-phosphate	2	0	0	0	0	0	0	0	0	0	Negative	HILIC
M259T462C00636	M259T462	C00636	262.031	C6H12O9P1	D-Mannose 1-phosphate	3	0	0	0	0	0	0	0	0	0	Negative	HILIC
M259T462C00636	M259T462	C00636	263.035	C6H12O9P1	D-Mannose 1-phosphate	4	0	0	0	0	0	0	0	0	0	Negative	HILIC
M259T462C00636	M259T462	C00636	264.038	C6H12O9P1	D-Mannose 1-phosphate	5	0.0250302	0.020199	0.0281721	0.0180514	0.0193673	0.0213916	0	0	0	Negative	HILIC
M259T462C00636	M259T462	C00636	265.041	C6H12O9P1	D-Mannose 1-phosphate	6	0.909703	0.92765	0.896065	0.927875	0.918545	0.921475	0	0	0	Negative	HILIC
M259T462C00092	M259T462	C00092	259.021	C6H12O9P1	D-Glucose 6-phosphate	0	0.065267	0.0521505	0.0757634	0.0540735	0.062088	0.0571332	0.99237	1	1	Negative	HILIC
M259T462C00092	M259T462	C00092	260.025	C6H12O9P1	D-Glucose 6-phosphate	1	0	0	0	0	0	0	0.00763	0	0	Negative	HILIC
M259T462C00092	M259T462	C00092	261.028	C6H12O9P1	D-Glucose 6-phosphate	2	0	0	0	0	0	0	0	0	0	Negative	HILIC
M259T462C00092	M259T462	C00092	262.031	C6H12O9P1	D-Glucose 6-phosphate	3	0	0	0	0	0	0	0	0	0	Negative	HILIC
M259T462C00092	M259T462	C00092	263.035	C6H12O9P1	D-Glucose 6-phosphate	4	0	0	0	0	0	0	0	0	0	Negative	HILIC
M259T462C00092	M259T462	C00092	264.038	C6H12O9P1	D-Glucose 6-phosphate	5	0.0250302	0.020199	0.0281721	0.0180514	0.0193673	0.0213916	0	0	0	Negative	HILIC
M259T462C00092	M259T462	C00092	265.041	C6H12O9P1	D-Glucose 6-phosphate	6	0.909703	0.92765	0.896065	0.927875	0.918545	0.921475	0	0	0	Negative	HILIC
M259T462C00275	M259T462	C00275	259.021	C6H12O9P1	D-Mannose-6-phosphate	0	0.065267	0.0521505	0.0757634	0.0540735	0.062088	0.0571332	0.99237	1	1	Negative	HILIC
M259T462C00275	M259T462	C00275	260.025	C6H12O9P1	D-Mannose-6-phosphate	1	0	0	0	0	0	0	0.00763	0	0	Negative	HILIC
M259T462C00275	M259T462	C00275	261.028	C6H12O9P1	D-Mannose-6-phosphate	2	0	0	0	0	0	0	0	0	0	Negative	HILIC
M259T462C00275	M259T462	C00275	262.031	C6H12O9P1	D-Mannose-6-phosphate	3	0	0	0	0	0	0	0	0	0	Negative	HILIC
M259T462C00275	M259T462	C00275	263.035	C6H12O9P1	D-Mannose-6-phosphate	4	0	0	0	0	0	0	0	0	0	Negative	HILIC
M259T462C00275	M259T462	C00275	264.038	C6H12O9P1	D-Mannose-6-phosphate	5	0.0250302	0.020199	0.0281721	0.0180514	0.0193673	0.0213916	0	0	0	Negative	HILIC
M259T462C00275	M259T462	C00275	265.041	C6H12O9P1	D-Mannose-6-phosphate	6	0.909703	0.92765	0.896065	0.927875	0.918545	0.921475	0	0	0	Negative	HILIC
M259T462C01094	M259T462	C01094	259.021	C6H12O9P1	Fructose 1-phosphate	0	0.065267	0.0521505	0.0757634	0.0540735	0.062088	0.0571332	0.99237	1	1	Negative	HILIC
M259T462C01094	M259T462	C01094	260.025	C6H12O9P1	Fructose 1-phosphate	1	0	0	0	0	0	0	0.00763	0	0	Negative	HILIC
M259T462C01094	M259T462	C01094	261.028	C6H12O9P1	Fructose 1-phosphate	2	0	0	0	0	0	0	0	0	0	Negative	HILIC
M259T462C01094	M259T462	C01094	262.031	C6H12O9P1	Fructose 1-phosphate	3	0	0	0	0	0	0	0	0	0	Negative	HILIC
M259T462C01094	M259T462	C01094	263.035	C6H12O9P1	Fructose 1-phosphate	4	0	0	0	0	0	0	0	0	0	Negative	HILIC
M259T462C01094	M259T462	C01094	264.038	C6H12O9P1	Fructose 1-phosphate	5	0.0250302	0.020199	0.0281721	0.0180514	0.0193673	0.0213916	0	0	0	Negative	HILIC
M259T462C01094	M259T462	C01094	265.041	C6H12O9P1	Fructose 1-phosphate	6	0.909703	0.92765	0.896065	0.927875	0.918545	0.921475	0	0	0	Negative	HILIC
M465T23C18043	M465T23	C18043	465.303	C27H45O4S1	Cholesteryl sulfate	0	0	0	0	0	0	0	1	0	1	Negative	HILIC
M465T23C18043	M465T23	C18043	466.307	C27H45O4S1	Cholesteryl sulfate	1	0	0	0	0	0	0	0	0	0	Negative	HILIC
M465T23C18043	M465T23	C18043	467.31	C27H45O4S1	Cholesteryl sulfate	2	1	1	0	1	1	1	0	0	0	Negative	HILIC
M465T23C18043	M465T23	C18043	468.313	C27H45O4S1	Cholesteryl sulfate	3	0	0	0	0	0	0	0	0	0	Negative	HILIC
M465T23C18043	M465T23	C18043	469.317	C27H45O4S1	Cholesteryl sulfate	4	0	0	0	0	0	0	0	0	0	Negative	HILIC
M465T23C18043	M465T23	C18043	470.32	C27H45O4S1	Cholesteryl sulfate	5	0	0	0	0	0	0	0	0	0	Negative	HILIC
M465T23C18043	M465T23	C18043	471.323	C27H45O4S1	Cholesteryl sulfate	6	0	0	0	0	0	0	0	0	0	Negative	HILIC
M465T23C18043	M465T23	C18043	472.327	C27H45O4S1	Cholesteryl sulfate	7	0	0	0	0	0	0	0	0	0	Negative	HILIC
M465T23C18043	M465T23	C18043	473.33	C27H45O4S1	Cholesteryl sulfate	8	0	0	0	0	0	0	0	0	0	Negative	HILIC
M465T23C18043	M465T23	C18043	474.334	C27H45O4S1	Cholesteryl sulfate	9	0	0	0	0	0	0	0	0	0	Negative	HILIC
M465T23C18043	M465T23	C18043	475.337	C27H45O4S1	Cholesteryl sulfate	10	0	0	0	0	0	0	0	0	0	Negative	HILIC
M465T23C18043	M465T23	C18043	476.34	C27H45O4S1	Cholesteryl sulfate	11	0	0	0	0	0	0	0	0	0	Negative	HILIC
M465T23C18043	M465T23	C18043	477.344	C27H45O4S1	Cholesteryl sulfate	12	0	0	0	0	0	0	0	0	0	Negative	HILIC
M465T23C18043	M465T23	C18043	478.347	C27H45O4S1	Cholesteryl sulfate	13	0	0	0	0	0	0	0	0	0	Negative	HILIC
M465T23C18043	M465T23	C18043	479.35	C27H45O4S1	Cholesteryl sulfate	14	0	0	0	0	0	0	0	0	0	Negative	HILIC
M465T23C18043	M465T23	C18043	480.354	C27H45O4S1	Cholesteryl sulfate	15	0	0	0	0	0	0	0	0	0	Negative	HILIC
M465T23C18043	M465T23	C18043	481.357	C27H45O4S1	Cholesteryl sulfate	16	0	0	0	0	0	0	0	0	0	Negative	HILIC
M465T23C18043	M465T23	C18043	482.36	C27H45O4S1	Cholesteryl sulfate	17	0	0	0	0	0	0	0	0	0	Negative	HILIC
M465T23C18043	M465T23	C18043	483.364	C27H45O4S1	Cholesteryl sulfate	18	0	0	0	0	0	0	0	0	0	Negative	HILIC
M465T23C18043	M465T23	C18043	484.367	C27H45O4S1	Cholesteryl sulfate	19	0	0	0	0	0	0	0	0	0	Negative	HILIC
M465T23C18043	M465T23	C18043	485.37	C27H45O4S1	Cholesteryl sulfate	20	0	0	0	0	0	0	0	0	0	Negative	HILIC
M465T23C18043	M465T23	C18043	486.374	C27H45O4S1	Cholesteryl sulfate	21	0	0	0	0	0	0	0	0	0	Negative	HILIC
M465T23C18043	M465T23	C18043	487.377	C27H45O4S1	Cholesteryl sulfate	22	0	0	0	0	0	0	0	0	0	Negative	HILIC
M465T23C18043	M465T23	C18043	488.38	C27H45O4S1	Cholesteryl sulfate	23	0	0	0	0	0	0	0	0	0	Negative	HILIC
M465T23C18043	M465T23	C18043	489.384	C27H45O4S1	Cholesteryl sulfate	24	0	0	0	0	0	0	0	0	0	Negative	HILIC
M465T23C18043	M465T23	C18043	490.387	C27H45O4S1	Cholesteryl sulfate	25	0	0	0	0	0	0	0	0	0	Negative	HILIC
M465T23C18043	M465T23	C18043	491.391	C27H45O4S1	Cholesteryl sulfate	26	0	0	0	0	0	0	0	0	0	Negative	HILIC
M465T23C18043	M465T23	C18043	492.394	C27H45O4S1	Cholesteryl sulfate	27	0	0	0	0	0	0	0	0	0	Negative	HILIC
M275T495C00345	M275T495	C00345	275.016	C6H12O10P1	6-Phospho-D-gluconate	0	0	0	0	0	0	0	1	1	1	Negative	HILIC
M275T495C00345	M275T495	C00345	276.02	C6H12O10P1	6-Phospho-D-gluconate	1	0	0	0	0	0	0	0	0	0	Negative	HILIC
M275T495C00345	M275T495	C00345	277.023	C6H12O10P1	6-Phospho-D-gluconate	2	0	0	0	0	0	0	0	0	0	Negative	HILIC
M275T495C00345	M275T495	C00345	278.026	C6H12O10P1	6-Phospho-D-gluconate	3	0	0	0	0	0	0	0	0	0	Negative	HILIC
M275T495C00345	M275T495	C00345	279.03	C6H12O10P1	6-Phospho-D-gluconate	4	0	1	1	1	1	0	0	0	0	Negative	HILIC
M275T495C00345	M275T495	C00345	280.033	C6H12O10P1	6-Phospho-D-gluconate	5	0	0	0	0	0	0	0	0	0	Negative	HILIC
M275T495C00345	M275T495	C00345	281.036	C6H12O10P1	6-Phospho-D-gluconate	6	0	0	0	0	0	0	0	0	0	Negative	HILIC
M425T480C05526	M425T480	C05526	425.08	C13H21N4O8S2	S-Glutathionyl-L-cysteine	0	0.122701	0.116829	0.112927	0.121786	0.109507	0.115554	1	1	1	Negative	HILIC
M425T480C05526	M425T480	C05526	426.083	C13H21N4O8S2	S-Glutathionyl-L-cysteine	1	0	0	0	0	0	0	0	0	0	Negative	HILIC
M425T480C05526	M425T480	C05526	427.086	C13H21N4O8S2	S-Glutathionyl-L-cysteine	2	0	0	0	0	0	0	0	0	0	Negative	HILIC
M425T480C05526	M425T480	C05526	428.09	C13H21N4O8S2	S-Glutathionyl-L-cysteine	3	0	0.0345898	0.0200315	0	0.0366973	0	0	0	0	Negative	HILIC
M425T480C05526	M425T480	C05526	429.093	C13H21N4O8S2	S-Glutathionyl-L-cysteine	4	0.0304735	0.0213517	0.0355029	0.022921	0.0403892	0.0375174	0	0	0	Negative	HILIC
M425T480C05526	M425T480	C05526	430.096	C13H21N4O8S2	S-Glutathionyl-L-cysteine	5	0.835438	0.805502	0.800413	0.855293	0.813406	0.846928	0	0	0	Negative	HILIC
M425T480C05526	M425T480	C05526	431.1	C13H21N4O8S2	S-Glutathionyl-L-cysteine	6	0	0.00286333	0.00227819	0	0	0	0	0	0	Negative	HILIC
M425T480C05526	M425T480	C05526	432.103	C13H21N4O8S2	S-Glutathionyl-L-cysteine	7	0.0113878	0.018864	0.0288478	0	0	0	0	0	0	Negative	HILIC
M425T480C05526	M425T480	C05526	433.106	C13H21N4O8S2	S-Glutathionyl-L-cysteine	8	0	0	0	0	0	0	0	0	0	Negative	HILIC
M425T480C05526	M425T480	C05526	434.11	C13H21N4O8S2	S-Glutathionyl-L-cysteine	9	0	0	0	0	0	0	0	0	0	Negative	HILIC
M425T480C05526	M425T480	C05526	435.113	C13H21N4O8S2	S-Glutathionyl-L-cysteine	10	0	0	0	0	0	0	0	0	0	Negative	HILIC
M425T480C05526	M425T480	C05526	436.116	C13H21N4O8S2	S-Glutathionyl-L-cysteine	11	0	0	0	0	0	0	0	0	0	Negative	HILIC
M425T480C05526	M425T480	C05526	437.12	C13H21N4O8S2	S-Glutathionyl-L-cysteine	12	0	0	0	0	0	0	0	0	0	Negative	HILIC
M425T480C05526	M425T480	C05526	438.123	C13H21N4O8S2	S-Glutathionyl-L-cysteine	13	0	0	0	0	0	0	0	0	0	Negative	HILIC
M168T357C01152	M168T357	C01152	168.077	C7H10N3O2	1-Methylhistidine	0	0	0	0	0	0	0	1	0.993262	0.965553	Negative	HILIC
M168T357C01152	M168T357	C01152	169.08	C7H10N3O2	1-Methylhistidine	1	1.93757e-16	2.22279e-16	0	0	0	0	0	1.54217e-18	5.94996e-18	Negative	HILIC
M168T357C01152	M168T357	C01152	170.083	C7H10N3O2	1-Methylhistidine	2	0	0	0	0	0	0	0	0	0	Negative	HILIC
M168T357C01152	M168T357	C01152	171.087	C7H10N3O2	1-Methylhistidine	3	1	1	0	1	1	1	0	0.0067381	0.0344468	Negative	HILIC
M168T357C01152	M168T357	C01152	172.09	C7H10N3O2	1-Methylhistidine	4	0	0	0	0	0	0	0	0	0	Negative	HILIC
M168T357C01152	M168T357	C01152	173.094	C7H10N3O2	1-Methylhistidine	5	0	0	0	0	0	0	0	0	0	Negative	HILIC
M168T357C01152	M168T357	C01152	174.097	C7H10N3O2	1-Methylhistidine	6	0	0	0	0	0	0	0	0	0	Negative	HILIC
M168T357C01152	M168T357	C01152	175.1	C7H10N3O2	1-Methylhistidine	7	0	0	0	0	0	0	0	0	0	Negative	HILIC
M73T259C00424	M73T259	C00424	73.0284	C3H5O2	L-Lactaldehyde	0	0.586886	0.584311	0.600358	0.528544	0.559338	0.573781	1	1	1	Negative	HILIC
M73T259C00424	M73T259	C00424	74.0318	C3H5O2	L-Lactaldehyde	1	0.413114	0.415689	0.399642	0.471456	0.440662	0.426219	0	0	0	Negative	HILIC
M73T259C00424	M73T259	C00424	75.0351	C3H5O2	L-Lactaldehyde	2	0	0	0	0	0	0	0	0	0	Negative	HILIC
M73T259C00424	M73T259	C00424	76.0385	C3H5O2	L-Lactaldehyde	3	0	0	0	0	0	0	0	0	0	Negative	HILIC
M73T259C00163	M73T259	C00163	73.0284	C3H5O2	Propionic acid	0	0.586886	0.584311	0.600358	0.528544	0.559338	0.573781	1	1	1	Negative	HILIC
M73T259C00163	M73T259	C00163	74.0318	C3H5O2	Propionic acid	1	0.413114	0.415689	0.399642	0.471456	0.440662	0.426219	0	0	0	Negative	HILIC
M73T259C00163	M73T259	C00163	75.0351	C3H5O2	Propionic acid	2	0	0	0	0	0	0	0	0	0	Negative	HILIC
M73T259C00163	M73T259	C00163	76.0385	C3H5O2	Propionic acid	3	0	0	0	0	0	0	0	0	0	Negative	HILIC
M73T259C05235	M73T259	C05235	73.0284	C3H5O2	Hydroxyacetone	0	0.586886	0.584311	0.600358	0.528544	0.559338	0.573781	1	1	1	Negative	HILIC
M73T259C05235	M73T259	C05235	74.0318	C3H5O2	Hydroxyacetone	1	0.413114	0.415689	0.399642	0.471456	0.440662	0.426219	0	0	0	Negative	HILIC
M73T259C05235	M73T259	C05235	75.0351	C3H5O2	Hydroxyacetone	2	0	0	0	0	0	0	0	0	0	Negative	HILIC
M73T259C05235	M73T259	C05235	76.0385	C3H5O2	Hydroxyacetone	3	0	0	0	0	0	0	0	0	0	Negative	HILIC
M170T362C03972	M170T362	C03972	170.045	C7H8N1O4	2,3,4,5-Tetrahydrodipicolinate	0	0	0	0	0	0	0	1	1	1	Negative	HILIC
M170T362C03972	M170T362	C03972	171.048	C7H8N1O4	2,3,4,5-Tetrahydrodipicolinate	1	0	0	0	0	0	0	0	0	0	Negative	HILIC
M170T362C03972	M170T362	C03972	172.051	C7H8N1O4	2,3,4,5-Tetrahydrodipicolinate	2	0	0	0	0	0	0	0	0	0	Negative	HILIC
M170T362C03972	M170T362	C03972	173.055	C7H8N1O4	2,3,4,5-Tetrahydrodipicolinate	3	1	1	0	1	0	1	0	0	0	Negative	HILIC
M170T362C03972	M170T362	C03972	174.058	C7H8N1O4	2,3,4,5-Tetrahydrodipicolinate	4	0	0	0	0	0	0	0	0	0	Negative	HILIC
M170T362C03972	M170T362	C03972	175.062	C7H8N1O4	2,3,4,5-Tetrahydrodipicolinate	5	0	0	0	0	0	0	0	0	0	Negative	HILIC
M170T362C03972	M170T362	C03972	176.065	C7H8N1O4	2,3,4,5-Tetrahydrodipicolinate	6	0	0	0	0	0	0	0	0	0	Negative	HILIC
M170T362C03972	M170T362	C03972	177.068	C7H8N1O4	2,3,4,5-Tetrahydrodipicolinate	7	0	0	0	0	0	0	0	0	0	Negative	HILIC
M144T228L0206	M144T228	L0206	144.066	C6H10N1O3	Isobutyrylglycine	0	0.637009	0.65291	0.672735	0.640604	0.574985	0.590287	1	1	1	Negative	HILIC
M144T228L0206	M144T228	L0206	145.069	C6H10N1O3	Isobutyrylglycine	1	0.00994378	0	0.0105715	0	0	0	0	0	0	Negative	HILIC
M144T228L0206	M144T228	L0206	146.072	C6H10N1O3	Isobutyrylglycine	2	0.0170883	0.00748853	0.00948416	0.0164567	0.0273497	0.0215785	0	0	0	Negative	HILIC
M144T228L0206	M144T228	L0206	147.076	C6H10N1O3	Isobutyrylglycine	3	0.335959	0.339602	0.307209	0.34294	0.397665	0.388134	0	0	0	Negative	HILIC
M144T228L0206	M144T228	L0206	148.079	C6H10N1O3	Isobutyrylglycine	4	0	0	0	0	0	0	0	0	0	Negative	HILIC
M144T228L0206	M144T228	L0206	149.082	C6H10N1O3	Isobutyrylglycine	5	0	0	0	0	0	0	0	0	0	Negative	HILIC
M144T228L0206	M144T228	L0206	150.086	C6H10N1O3	Isobutyrylglycine	6	0	0	0	0	0	0	0	0	0	Negative	HILIC
M267T399C19792	M267T399	C19792	267.071	C9H15O9	2-O-(alpha-D-Glucopyranosyl)-D-glycerate	0	0	1	0.352866	0.301074	0.191043	0	1	0.957521	1	Negative	HILIC
M267T399C19792	M267T399	C19792	268.074	C9H15O9	2-O-(alpha-D-Glucopyranosyl)-D-glycerate	1	0	0	0	0	0	0	0	0	0	Negative	HILIC
M267T399C19792	M267T399	C19792	269.078	C9H15O9	2-O-(alpha-D-Glucopyranosyl)-D-glycerate	2	0	0	0	0	0	0	0	0	0	Negative	HILIC
M267T399C19792	M267T399	C19792	270.081	C9H15O9	2-O-(alpha-D-Glucopyranosyl)-D-glycerate	3	0	0	0	0	0	0	0	0	0	Negative	HILIC
M267T399C19792	M267T399	C19792	271.084	C9H15O9	2-O-(alpha-D-Glucopyranosyl)-D-glycerate	4	0	0	0	0	0	0	0	0	0	Negative	HILIC
M267T399C19792	M267T399	C19792	272.088	C9H15O9	2-O-(alpha-D-Glucopyranosyl)-D-glycerate	5	0	0	0	0	0	0	0	0	0	Negative	HILIC
M267T399C19792	M267T399	C19792	273.091	C9H15O9	2-O-(alpha-D-Glucopyranosyl)-D-glycerate	6	0	0	0	0	0	0	0	0	0	Negative	HILIC
M267T399C19792	M267T399	C19792	274.095	C9H15O9	2-O-(alpha-D-Glucopyranosyl)-D-glycerate	7	0	0	0	0	0	0	0	0	0	Negative	HILIC
M267T399C19792	M267T399	C19792	275.098	C9H15O9	2-O-(alpha-D-Glucopyranosyl)-D-glycerate	8	0	0	0	0	0	0	0	0.0424794	0	Negative	HILIC
M267T399C19792	M267T399	C19792	276.101	C9H15O9	2-O-(alpha-D-Glucopyranosyl)-D-glycerate	9	1	0	0.647134	0.698926	0.808957	1	0	0	0	Negative	HILIC
M267T399C11544	M267T399	C11544	267.071	C9H15O9	2-O-(alpha-D-Mannosyl)-D-glycerate	0	0	1	0.352866	0.301074	0.191043	0	1	0.957521	1	Negative	HILIC
M267T399C11544	M267T399	C11544	268.074	C9H15O9	2-O-(alpha-D-Mannosyl)-D-glycerate	1	0	0	0	0	0	0	0	0	0	Negative	HILIC
M267T399C11544	M267T399	C11544	269.078	C9H15O9	2-O-(alpha-D-Mannosyl)-D-glycerate	2	0	0	0	0	0	0	0	0	0	Negative	HILIC
M267T399C11544	M267T399	C11544	270.081	C9H15O9	2-O-(alpha-D-Mannosyl)-D-glycerate	3	0	0	0	0	0	0	0	0	0	Negative	HILIC
M267T399C11544	M267T399	C11544	271.084	C9H15O9	2-O-(alpha-D-Mannosyl)-D-glycerate	4	0	0	0	0	0	0	0	0	0	Negative	HILIC
M267T399C11544	M267T399	C11544	272.088	C9H15O9	2-O-(alpha-D-Mannosyl)-D-glycerate	5	0	0	0	0	0	0	0	0	0	Negative	HILIC
M267T399C11544	M267T399	C11544	273.091	C9H15O9	2-O-(alpha-D-Mannosyl)-D-glycerate	6	0	0	0	0	0	0	0	0	0	Negative	HILIC
M267T399C11544	M267T399	C11544	274.095	C9H15O9	2-O-(alpha-D-Mannosyl)-D-glycerate	7	0	0	0	0	0	0	0	0	0	Negative	HILIC
M267T399C11544	M267T399	C11544	275.098	C9H15O9	2-O-(alpha-D-Mannosyl)-D-glycerate	8	0	0	0	0	0	0	0	0.0424794	0	Negative	HILIC
M267T399C11544	M267T399	C11544	276.101	C9H15O9	2-O-(alpha-D-Mannosyl)-D-glycerate	9	1	0	0.647134	0.698926	0.808957	1	0	0	0	Negative	HILIC
M267T325C19792	M267T325	C19792	267.071	C9H15O9	2-O-(alpha-D-Glucopyranosyl)-D-glycerate	0	0	0	0	0	0	0	0.987945	0.997249	0.983537	Negative	HILIC
M267T325C19792	M267T325	C19792	268.074	C9H15O9	2-O-(alpha-D-Glucopyranosyl)-D-glycerate	1	0	0	0	0	0	0	0	0.00275131	0.00217105	Negative	HILIC
M267T325C19792	M267T325	C19792	269.078	C9H15O9	2-O-(alpha-D-Glucopyranosyl)-D-glycerate	2	0	0	0	0	0	0	0.0120548	0	0.0142922	Negative	HILIC
M267T325C19792	M267T325	C19792	270.081	C9H15O9	2-O-(alpha-D-Glucopyranosyl)-D-glycerate	3	0	0	0	0	0	0	0	0	0	Negative	HILIC
M267T325C19792	M267T325	C19792	271.084	C9H15O9	2-O-(alpha-D-Glucopyranosyl)-D-glycerate	4	0	0	0	0	0	0	0	0	0	Negative	HILIC
M267T325C19792	M267T325	C19792	272.088	C9H15O9	2-O-(alpha-D-Glucopyranosyl)-D-glycerate	5	0	0	0	0	0	0	0	0	0	Negative	HILIC
M267T325C19792	M267T325	C19792	273.091	C9H15O9	2-O-(alpha-D-Glucopyranosyl)-D-glycerate	6	0	0	0	0	0	0	0	0	0	Negative	HILIC
M267T325C19792	M267T325	C19792	274.095	C9H15O9	2-O-(alpha-D-Glucopyranosyl)-D-glycerate	7	0	0	0	0	0	0	0	0	0	Negative	HILIC
M267T325C19792	M267T325	C19792	275.098	C9H15O9	2-O-(alpha-D-Glucopyranosyl)-D-glycerate	8	0	0	0	0	0	0	0	0	0	Negative	HILIC
M267T325C19792	M267T325	C19792	276.101	C9H15O9	2-O-(alpha-D-Glucopyranosyl)-D-glycerate	9	0	0	0	1	1	1	0	0	0	Negative	HILIC
M267T325C11544	M267T325	C11544	267.071	C9H15O9	2-O-(alpha-D-Mannosyl)-D-glycerate	0	0	0	0	0	0	0	0.987945	0.997249	0.983537	Negative	HILIC
M267T325C11544	M267T325	C11544	268.074	C9H15O9	2-O-(alpha-D-Mannosyl)-D-glycerate	1	0	0	0	0	0	0	0	0.00275131	0.00217105	Negative	HILIC
M267T325C11544	M267T325	C11544	269.078	C9H15O9	2-O-(alpha-D-Mannosyl)-D-glycerate	2	0	0	0	0	0	0	0.0120548	0	0.0142922	Negative	HILIC
M267T325C11544	M267T325	C11544	270.081	C9H15O9	2-O-(alpha-D-Mannosyl)-D-glycerate	3	0	0	0	0	0	0	0	0	0	Negative	HILIC
M267T325C11544	M267T325	C11544	271.084	C9H15O9	2-O-(alpha-D-Mannosyl)-D-glycerate	4	0	0	0	0	0	0	0	0	0	Negative	HILIC
M267T325C11544	M267T325	C11544	272.088	C9H15O9	2-O-(alpha-D-Mannosyl)-D-glycerate	5	0	0	0	0	0	0	0	0	0	Negative	HILIC
M267T325C11544	M267T325	C11544	273.091	C9H15O9	2-O-(alpha-D-Mannosyl)-D-glycerate	6	0	0	0	0	0	0	0	0	0	Negative	HILIC
M267T325C11544	M267T325	C11544	274.095	C9H15O9	2-O-(alpha-D-Mannosyl)-D-glycerate	7	0	0	0	0	0	0	0	0	0	Negative	HILIC
M267T325C11544	M267T325	C11544	275.098	C9H15O9	2-O-(alpha-D-Mannosyl)-D-glycerate	8	0	0	0	0	0	0	0	0	0	Negative	HILIC
M267T325C11544	M267T325	C11544	276.101	C9H15O9	2-O-(alpha-D-Mannosyl)-D-glycerate	9	0	0	0	1	1	1	0	0	0	Negative	HILIC
M267T325C03003	M267T325	C03003	267.075	C12H13N1O6	N-Glucosylnicotinate	0	0	0	0	0	0	0	1	0.99479	1	Negative	HILIC
M267T325C03003	M267T325	C03003	268.078	C12H13N1O6	N-Glucosylnicotinate	1	0	0	0	0	0	0	0	0	0	Negative	HILIC
M267T325C03003	M267T325	C03003	269.082	C12H13N1O6	N-Glucosylnicotinate	2	0	0	0	0	0	0	0	0.00520983	0	Negative	HILIC
M267T325C03003	M267T325	C03003	270.085	C12H13N1O6	N-Glucosylnicotinate	3	0	0	0	0	0	0	0	0	0	Negative	HILIC
M267T325C03003	M267T325	C03003	271.088	C12H13N1O6	N-Glucosylnicotinate	4	0	0	0	0	0	0	0	0	0	Negative	HILIC
M267T325C03003	M267T325	C03003	272.092	C12H13N1O6	N-Glucosylnicotinate	5	0	0	0	0	0	0	0	0	0	Negative	HILIC
M267T325C03003	M267T325	C03003	273.095	C12H13N1O6	N-Glucosylnicotinate	6	0	0	0	0	0	0	0	0	0	Negative	HILIC
M267T325C03003	M267T325	C03003	274.098	C12H13N1O6	N-Glucosylnicotinate	7	0	0	0	0	0	0	0	0	0	Negative	HILIC
M267T325C03003	M267T325	C03003	275.102	C12H13N1O6	N-Glucosylnicotinate	8	0	0	0	0	0	0	0	0	0	Negative	HILIC
M267T325C03003	M267T325	C03003	276.105	C12H13N1O6	N-Glucosylnicotinate	9	0	0	0	1	1	1	0	0	0	Negative	HILIC
M267T325C03003	M267T325	C03003	277.108	C12H13N1O6	N-Glucosylnicotinate	10	0	0	0	0	0	0	0	0	0	Negative	HILIC
M267T325C03003	M267T325	C03003	278.112	C12H13N1O6	N-Glucosylnicotinate	11	0	0	0	0	0	0	0	0	0	Negative	HILIC
M267T325C03003	M267T325	C03003	279.115	C12H13N1O6	N-Glucosylnicotinate	12	0	0	0	0	0	0	0	0	0	Negative	HILIC
M74T374C00037	M74T374	C00037	74.0237	C2H4N1O2	Glycine	0	0.789992	0.854703	0.822715	0.817524	0.825671	0.816887	1	1	0.990405	Negative	HILIC
M74T374C00037	M74T374	C00037	75.027	C2H4N1O2	Glycine	1	0	0	0	0	0	0	0	0	0.00959522	Negative	HILIC
M74T374C00037	M74T374	C00037	76.0304	C2H4N1O2	Glycine	2	0.210008	0.145297	0.177285	0.182476	0.174329	0.183113	0	0	0	Negative	HILIC
M323T451C00105	M323T451	C00105	323.027	C9H12N2O9P1	Uridine 5'-monophosphate (UMP)	0	0.0973093	0.101312	0.103639	0.100322	0.092007	0.106924	0.996901	1	0.998508	Negative	HILIC
M323T451C00105	M323T451	C00105	324.031	C9H12N2O9P1	Uridine 5'-monophosphate (UMP)	1	0	0	0	0	0	0	0	0	0	Negative	HILIC
M323T451C00105	M323T451	C00105	325.034	C9H12N2O9P1	Uridine 5'-monophosphate (UMP)	2	0	0	0	0	0	0	0.00309903	0	0.00149171	Negative	HILIC
M323T451C00105	M323T451	C00105	326.038	C9H12N2O9P1	Uridine 5'-monophosphate (UMP)	3	0	0	0	0	0	0	0	0	0	Negative	HILIC
M323T451C00105	M323T451	C00105	327.041	C9H12N2O9P1	Uridine 5'-monophosphate (UMP)	4	0	0	0	0	0	0	0	0	0	Negative	HILIC
M323T451C00105	M323T451	C00105	328.044	C9H12N2O9P1	Uridine 5'-monophosphate (UMP)	5	0.147585	0.129299	0.14896	0.133002	0.148632	0.139679	0	0	0	Negative	HILIC
M323T451C00105	M323T451	C00105	329.048	C9H12N2O9P1	Uridine 5'-monophosphate (UMP)	6	0	0	0	0	0	0	0	0	0	Negative	HILIC
M323T451C00105	M323T451	C00105	330.051	C9H12N2O9P1	Uridine 5'-monophosphate (UMP)	7	0.0655806	0.0688541	0.0683069	0.0712235	0.0668633	0.0648845	0	0	0	Negative	HILIC
M323T451C00105	M323T451	C00105	331.054	C9H12N2O9P1	Uridine 5'-monophosphate (UMP)	8	0.689525	0.700535	0.671811	0.682299	0.68348	0.684255	0	0	0	Negative	HILIC
M323T451C00105	M323T451	C00105	332.058	C9H12N2O9P1	Uridine 5'-monophosphate (UMP)	9	0	0	0.00728418	0.013153	0.00901729	0.00425738	0	0	0	Negative	HILIC
M535T439C00935	M535T439	C00935	535.036	C14H21N2O16P2	UDP-L-arabinose	0	0	0	0	0	0	0	0.970739	0.944247	1	Negative	HILIC
M535T439C00935	M535T439	C00935	536.039	C14H21N2O16P2	UDP-L-arabinose	1	0	0	0	0	0	0	0	0.000571373	0	Negative	HILIC
M535T439C00935	M535T439	C00935	537.043	C14H21N2O16P2	UDP-L-arabinose	2	0	0	0	0	0	0	0	0	0	Negative	HILIC
M535T439C00935	M535T439	C00935	538.046	C14H21N2O16P2	UDP-L-arabinose	3	0	0	0	0	0	0	0	0	0	Negative	HILIC
M535T439C00935	M535T439	C00935	539.05	C14H21N2O16P2	UDP-L-arabinose	4	0	0	0	0	0	0	0	0	0	Negative	HILIC
M535T439C00935	M535T439	C00935	540.053	C14H21N2O16P2	UDP-L-arabinose	5	0	0	0	0	0	0	0.0292613	0.0551818	0	Negative	HILIC
M535T439C00935	M535T439	C00935	541.056	C14H21N2O16P2	UDP-L-arabinose	6	0	0	0	0	0	0	0	0	0	Negative	HILIC
M535T439C00935	M535T439	C00935	542.06	C14H21N2O16P2	UDP-L-arabinose	7	0.00314199	0.000934467	0.000360297	0.000565668	0.00404487	2.95559e-05	0	0	0	Negative	HILIC
M535T439C00935	M535T439	C00935	543.063	C14H21N2O16P2	UDP-L-arabinose	8	0	0	0	0	0	0	0	0	0	Negative	HILIC
M535T439C00935	M535T439	C00935	544.066	C14H21N2O16P2	UDP-L-arabinose	9	0	0	0	0	0	0	0	0	0	Negative	HILIC
M535T439C00935	M535T439	C00935	545.07	C14H21N2O16P2	UDP-L-arabinose	10	0.644639	0.654114	0.656685	0.657154	0.645327	0.655538	0	0	0	Negative	HILIC
M535T439C00935	M535T439	C00935	546.073	C14H21N2O16P2	UDP-L-arabinose	11	0.0608087	0.0554471	0.0555717	0.0571468	0.0584975	0.0616508	0	0	0	Negative	HILIC
M535T439C00935	M535T439	C00935	547.076	C14H21N2O16P2	UDP-L-arabinose	12	0.0308736	0.0311094	0.0236903	0.025716	0.0242152	0.0274431	0	0	0	Negative	HILIC
M535T439C00935	M535T439	C00935	548.08	C14H21N2O16P2	UDP-L-arabinose	13	0.00858405	0.00796401	0.0102351	0.0105047	0.0113403	0.00282623	0	0	0	Negative	HILIC
M535T439C00935	M535T439	C00935	549.083	C14H21N2O16P2	UDP-L-arabinose	14	0.251953	0.250431	0.253458	0.248913	0.256575	0.252512	0	0	0	Negative	HILIC
M535T439C00190	M535T439	C00190	535.036	C14H21N2O16P2	UDP-D-xylose	0	0	0	0	0	0	0	0.970739	0.944247	1	Negative	HILIC
M535T439C00190	M535T439	C00190	536.039	C14H21N2O16P2	UDP-D-xylose	1	0	0	0	0	0	0	0	0.000571373	0	Negative	HILIC
M535T439C00190	M535T439	C00190	537.043	C14H21N2O16P2	UDP-D-xylose	2	0	0	0	0	0	0	0	0	0	Negative	HILIC
M535T439C00190	M535T439	C00190	538.046	C14H21N2O16P2	UDP-D-xylose	3	0	0	0	0	0	0	0	0	0	Negative	HILIC
M535T439C00190	M535T439	C00190	539.05	C14H21N2O16P2	UDP-D-xylose	4	0	0	0	0	0	0	0	0	0	Negative	HILIC
M535T439C00190	M535T439	C00190	540.053	C14H21N2O16P2	UDP-D-xylose	5	0	0	0	0	0	0	0.0292613	0.0551818	0	Negative	HILIC
M535T439C00190	M535T439	C00190	541.056	C14H21N2O16P2	UDP-D-xylose	6	0	0	0	0	0	0	0	0	0	Negative	HILIC
M535T439C00190	M535T439	C00190	542.06	C14H21N2O16P2	UDP-D-xylose	7	0.00314199	0.000934467	0.000360297	0.000565668	0.00404487	2.95559e-05	0	0	0	Negative	HILIC
M535T439C00190	M535T439	C00190	543.063	C14H21N2O16P2	UDP-D-xylose	8	0	0	0	0	0	0	0	0	0	Negative	HILIC
M535T439C00190	M535T439	C00190	544.066	C14H21N2O16P2	UDP-D-xylose	9	0	0	0	0	0	0	0	0	0	Negative	HILIC
M535T439C00190	M535T439	C00190	545.07	C14H21N2O16P2	UDP-D-xylose	10	0.644639	0.654114	0.656685	0.657154	0.645327	0.655538	0	0	0	Negative	HILIC
M535T439C00190	M535T439	C00190	546.073	C14H21N2O16P2	UDP-D-xylose	11	0.0608087	0.0554471	0.0555717	0.0571468	0.0584975	0.0616508	0	0	0	Negative	HILIC
M535T439C00190	M535T439	C00190	547.076	C14H21N2O16P2	UDP-D-xylose	12	0.0308736	0.0311094	0.0236903	0.025716	0.0242152	0.0274431	0	0	0	Negative	HILIC
M535T439C00190	M535T439	C00190	548.08	C14H21N2O16P2	UDP-D-xylose	13	0.00858405	0.00796401	0.0102351	0.0105047	0.0113403	0.00282623	0	0	0	Negative	HILIC
M535T439C00190	M535T439	C00190	549.083	C14H21N2O16P2	UDP-D-xylose	14	0.251953	0.250431	0.253458	0.248913	0.256575	0.252512	0	0	0	Negative	HILIC
M535T439C18094	M535T439	C18094	535.036	C14H21N2O16P2	UDP-L-arabinofuranose	0	0	0	0	0	0	0	0.970739	0.944247	1	Negative	HILIC
M535T439C18094	M535T439	C18094	536.039	C14H21N2O16P2	UDP-L-arabinofuranose	1	0	0	0	0	0	0	0	0.000571373	0	Negative	HILIC
M535T439C18094	M535T439	C18094	537.043	C14H21N2O16P2	UDP-L-arabinofuranose	2	0	0	0	0	0	0	0	0	0	Negative	HILIC
M535T439C18094	M535T439	C18094	538.046	C14H21N2O16P2	UDP-L-arabinofuranose	3	0	0	0	0	0	0	0	0	0	Negative	HILIC
M535T439C18094	M535T439	C18094	539.05	C14H21N2O16P2	UDP-L-arabinofuranose	4	0	0	0	0	0	0	0	0	0	Negative	HILIC
M535T439C18094	M535T439	C18094	540.053	C14H21N2O16P2	UDP-L-arabinofuranose	5	0	0	0	0	0	0	0.0292613	0.0551818	0	Negative	HILIC
M535T439C18094	M535T439	C18094	541.056	C14H21N2O16P2	UDP-L-arabinofuranose	6	0	0	0	0	0	0	0	0	0	Negative	HILIC
M535T439C18094	M535T439	C18094	542.06	C14H21N2O16P2	UDP-L-arabinofuranose	7	0.00314199	0.000934467	0.000360297	0.000565668	0.00404487	2.95559e-05	0	0	0	Negative	HILIC
M535T439C18094	M535T439	C18094	543.063	C14H21N2O16P2	UDP-L-arabinofuranose	8	0	0	0	0	0	0	0	0	0	Negative	HILIC
M535T439C18094	M535T439	C18094	544.066	C14H21N2O16P2	UDP-L-arabinofuranose	9	0	0	0	0	0	0	0	0	0	Negative	HILIC
M535T439C18094	M535T439	C18094	545.07	C14H21N2O16P2	UDP-L-arabinofuranose	10	0.644639	0.654114	0.656685	0.657154	0.645327	0.655538	0	0	0	Negative	HILIC
M535T439C18094	M535T439	C18094	546.073	C14H21N2O16P2	UDP-L-arabinofuranose	11	0.0608087	0.0554471	0.0555717	0.0571468	0.0584975	0.0616508	0	0	0	Negative	HILIC
M535T439C18094	M535T439	C18094	547.076	C14H21N2O16P2	UDP-L-arabinofuranose	12	0.0308736	0.0311094	0.0236903	0.025716	0.0242152	0.0274431	0	0	0	Negative	HILIC
M535T439C18094	M535T439	C18094	548.08	C14H21N2O16P2	UDP-L-arabinofuranose	13	0.00858405	0.00796401	0.0102351	0.0105047	0.0113403	0.00282623	0	0	0	Negative	HILIC
M535T439C18094	M535T439	C18094	549.083	C14H21N2O16P2	UDP-L-arabinofuranose	14	0.251953	0.250431	0.253458	0.248913	0.256575	0.252512	0	0	0	Negative	HILIC
M535T439C01623	M535T439	C01623	535.036	C14H21N2O16P2	UDP-apiose	0	0	0	0	0	0	0	0.970739	0.944247	1	Negative	HILIC
M535T439C01623	M535T439	C01623	536.039	C14H21N2O16P2	UDP-apiose	1	0	0	0	0	0	0	0	0.000571373	0	Negative	HILIC
M535T439C01623	M535T439	C01623	537.043	C14H21N2O16P2	UDP-apiose	2	0	0	0	0	0	0	0	0	0	Negative	HILIC
M535T439C01623	M535T439	C01623	538.046	C14H21N2O16P2	UDP-apiose	3	0	0	0	0	0	0	0	0	0	Negative	HILIC
M535T439C01623	M535T439	C01623	539.05	C14H21N2O16P2	UDP-apiose	4	0	0	0	0	0	0	0	0	0	Negative	HILIC
M535T439C01623	M535T439	C01623	540.053	C14H21N2O16P2	UDP-apiose	5	0	0	0	0	0	0	0.0292613	0.0551818	0	Negative	HILIC
M535T439C01623	M535T439	C01623	541.056	C14H21N2O16P2	UDP-apiose	6	0	0	0	0	0	0	0	0	0	Negative	HILIC
M535T439C01623	M535T439	C01623	542.06	C14H21N2O16P2	UDP-apiose	7	0.00314199	0.000934467	0.000360297	0.000565668	0.00404487	2.95559e-05	0	0	0	Negative	HILIC
M535T439C01623	M535T439	C01623	543.063	C14H21N2O16P2	UDP-apiose	8	0	0	0	0	0	0	0	0	0	Negative	HILIC
M535T439C01623	M535T439	C01623	544.066	C14H21N2O16P2	UDP-apiose	9	0	0	0	0	0	0	0	0	0	Negative	HILIC
M535T439C01623	M535T439	C01623	545.07	C14H21N2O16P2	UDP-apiose	10	0.644639	0.654114	0.656685	0.657154	0.645327	0.655538	0	0	0	Negative	HILIC
M535T439C01623	M535T439	C01623	546.073	C14H21N2O16P2	UDP-apiose	11	0.0608087	0.0554471	0.0555717	0.0571468	0.0584975	0.0616508	0	0	0	Negative	HILIC
M535T439C01623	M535T439	C01623	547.076	C14H21N2O16P2	UDP-apiose	12	0.0308736	0.0311094	0.0236903	0.025716	0.0242152	0.0274431	0	0	0	Negative	HILIC
M535T439C01623	M535T439	C01623	548.08	C14H21N2O16P2	UDP-apiose	13	0.00858405	0.00796401	0.0102351	0.0105047	0.0113403	0.00282623	0	0	0	Negative	HILIC
M535T439C01623	M535T439	C01623	549.083	C14H21N2O16P2	UDP-apiose	14	0.251953	0.250431	0.253458	0.248913	0.256575	0.252512	0	0	0	Negative	HILIC
M243T158C00299	M243T158	C00299	243.061	C9H11N2O6	Uridine	0	0.625136	0.593145	0.587671	0.626592	0.610709	0.594712	1	1	1	Negative	HILIC
M243T158C00299	M243T158	C00299	244.065	C9H11N2O6	Uridine	1	0	0	0	0	0.00761941	0	0	0	0	Negative	HILIC
M243T158C00299	M243T158	C00299	245.068	C9H11N2O6	Uridine	2	0	0	0	0	0	0	0	0	0	Negative	HILIC
M243T158C00299	M243T158	C00299	246.071	C9H11N2O6	Uridine	3	0	0	0	0	0	0	0	0	0	Negative	HILIC
M243T158C00299	M243T158	C00299	247.075	C9H11N2O6	Uridine	4	0	0	0	0	0	0	0	0	0	Negative	HILIC
M243T158C00299	M243T158	C00299	248.078	C9H11N2O6	Uridine	5	0.0631548	0.052653	0.0558507	0.0640622	0.0562275	0.066028	0	0	0	Negative	HILIC
M243T158C00299	M243T158	C00299	249.081	C9H11N2O6	Uridine	6	0	0	0	0	0	0	0	0	0	Negative	HILIC
M243T158C00299	M243T158	C00299	250.085	C9H11N2O6	Uridine	7	0.0192916	0.0388247	0.0461976	0.0205982	0.0336894	0.0282439	0	0	0	Negative	HILIC
M243T158C00299	M243T158	C00299	251.088	C9H11N2O6	Uridine	8	0.292418	0.315377	0.310281	0.288747	0.291755	0.311016	0	0	0	Negative	HILIC
M243T158C00299	M243T158	C00299	252.091	C9H11N2O6	Uridine	9	0	0	0	0	0	0	0	0	0	Negative	HILIC
M187T361C02727	M187T361	C02727	187.108	C8H15N2O3	N6-Acetyl-L-lysine	0	0	0.201482	0	0.226882	0.163266	0.128266	1	1	1	Negative	HILIC
M187T361C02727	M187T361	C02727	188.111	C8H15N2O3	N6-Acetyl-L-lysine	1	0	0	0	0	0	0	0	0	0	Negative	HILIC
M187T361C02727	M187T361	C02727	189.114	C8H15N2O3	N6-Acetyl-L-lysine	2	1	0.798518	1	0.773118	0.836734	0.871734	0	0	0	Negative	HILIC
M187T361C02727	M187T361	C02727	190.118	C8H15N2O3	N6-Acetyl-L-lysine	3	0	0	0	0	0	0	0	0	0	Negative	HILIC
M187T361C02727	M187T361	C02727	191.121	C8H15N2O3	N6-Acetyl-L-lysine	4	0	0	0	0	0	0	0	0	0	Negative	HILIC
M187T361C02727	M187T361	C02727	192.124	C8H15N2O3	N6-Acetyl-L-lysine	5	0	0	0	0	0	0	0	0	0	Negative	HILIC
M187T361C02727	M187T361	C02727	193.128	C8H15N2O3	N6-Acetyl-L-lysine	6	0	0	0	0	0	0	0	0	0	Negative	HILIC
M187T361C02727	M187T361	C02727	194.131	C8H15N2O3	N6-Acetyl-L-lysine	7	0	0	0	0	0	0	0	0	0	Negative	HILIC
M187T361C02727	M187T361	C02727	195.135	C8H15N2O3	N6-Acetyl-L-lysine	8	0	0	0	0	0	0	0	0	0	Negative	HILIC
M620T467C06240	M620T467	C06240	620.052	C17H24N3O18P2	UDP-N-acetyl-D-mannosaminouronate	0	0	0	0	0	0	0	1	1	1	Negative	HILIC
M620T467C06240	M620T467	C06240	621.056	C17H24N3O18P2	UDP-N-acetyl-D-mannosaminouronate	1	0	0	0	0	0	0	0	0	0	Negative	HILIC
M620T467C06240	M620T467	C06240	622.059	C17H24N3O18P2	UDP-N-acetyl-D-mannosaminouronate	2	0	0	0	0	0	0	0	0	0	Negative	HILIC
M620T467C06240	M620T467	C06240	623.063	C17H24N3O18P2	UDP-N-acetyl-D-mannosaminouronate	3	0	0	0	0	0	0	0	0	0	Negative	HILIC
M620T467C06240	M620T467	C06240	624.066	C17H24N3O18P2	UDP-N-acetyl-D-mannosaminouronate	4	0	0	0	0	0	0	0	0	0	Negative	HILIC
M620T467C06240	M620T467	C06240	625.069	C17H24N3O18P2	UDP-N-acetyl-D-mannosaminouronate	5	0	0	0	0	0	0	0	0	0	Negative	HILIC
M620T467C06240	M620T467	C06240	626.073	C17H24N3O18P2	UDP-N-acetyl-D-mannosaminouronate	6	0	0	0	0	0	0	0	0	0	Negative	HILIC
M620T467C06240	M620T467	C06240	627.076	C17H24N3O18P2	UDP-N-acetyl-D-mannosaminouronate	7	0	0	0	0	0	0	0	0	0	Negative	HILIC
M620T467C06240	M620T467	C06240	628.079	C17H24N3O18P2	UDP-N-acetyl-D-mannosaminouronate	8	0	0	0	0	0	0	0	0	0	Negative	HILIC
M620T467C06240	M620T467	C06240	629.083	C17H24N3O18P2	UDP-N-acetyl-D-mannosaminouronate	9	0	0	0	0	0	0	0	0	0	Negative	HILIC
M620T467C06240	M620T467	C06240	630.086	C17H24N3O18P2	UDP-N-acetyl-D-mannosaminouronate	10	0	0	0	0	0	0	0	0	0	Negative	HILIC
M620T467C06240	M620T467	C06240	631.089	C17H24N3O18P2	UDP-N-acetyl-D-mannosaminouronate	11	0	0	0	0	0	0	0	0	0	Negative	HILIC
M620T467C06240	M620T467	C06240	632.093	C17H24N3O18P2	UDP-N-acetyl-D-mannosaminouronate	12	0	0	0	0	0	0	0	0	0	Negative	HILIC
M620T467C06240	M620T467	C06240	633.096	C17H24N3O18P2	UDP-N-acetyl-D-mannosaminouronate	13	0	0	0	0	0	0	0	0	0	Negative	HILIC
M620T467C06240	M620T467	C06240	634.099	C17H24N3O18P2	UDP-N-acetyl-D-mannosaminouronate	14	0	0	0	0	0	0	0	0	0	Negative	HILIC
M620T467C06240	M620T467	C06240	635.103	C17H24N3O18P2	UDP-N-acetyl-D-mannosaminouronate	15	0	0	0	0	0	0	0	0	0	Negative	HILIC
M620T467C06240	M620T467	C06240	636.106	C17H24N3O18P2	UDP-N-acetyl-D-mannosaminouronate	16	1	1	1	0	0	0	0	0	0	Negative	HILIC
M620T467C06240	M620T467	C06240	637.109	C17H24N3O18P2	UDP-N-acetyl-D-mannosaminouronate	17	0	0	0	1	1	1	0	0	0	Negative	HILIC
M181T325C01697	M181T325	C01697	181.071	C6H13O6	Dulcitol	0	0.154269	0.140625	0.135341	0.128909	0.133944	0	1	1	1	Negative	HILIC
M181T325C01697	M181T325	C01697	182.074	C6H13O6	Dulcitol	1	0	0	0	0	0	0	0	0	0	Negative	HILIC
M181T325C01697	M181T325	C01697	183.077	C6H13O6	Dulcitol	2	0	0	0	0	0	0	0	0	0	Negative	HILIC
M181T325C01697	M181T325	C01697	184.081	C6H13O6	Dulcitol	3	0	0	0	0	0	0	0	0	0	Negative	HILIC
M181T325C01697	M181T325	C01697	185.084	C6H13O6	Dulcitol	4	0.435378	0.418468	0.400085	0.403995	0.404426	0.506696	0	0	0	Negative	HILIC
M181T325C01697	M181T325	C01697	186.087	C6H13O6	Dulcitol	5	0	0	0	0	0	0	0	0	0	Negative	HILIC
M181T325C01697	M181T325	C01697	187.091	C6H13O6	Dulcitol	6	0.410353	0.440907	0.464573	0.467097	0.46163	0.493304	0	0	0	Negative	HILIC
M181T325C00392	M181T325	C00392	181.071	C6H13O6	D-Mannitol	0	0.154269	0.140625	0.135341	0.128909	0.133944	0	1	1	1	Negative	HILIC
M181T325C00392	M181T325	C00392	182.074	C6H13O6	D-Mannitol	1	0	0	0	0	0	0	0	0	0	Negative	HILIC
M181T325C00392	M181T325	C00392	183.077	C6H13O6	D-Mannitol	2	0	0	0	0	0	0	0	0	0	Negative	HILIC
M181T325C00392	M181T325	C00392	184.081	C6H13O6	D-Mannitol	3	0	0	0	0	0	0	0	0	0	Negative	HILIC
M181T325C00392	M181T325	C00392	185.084	C6H13O6	D-Mannitol	4	0.435378	0.418468	0.400085	0.403995	0.404426	0.506696	0	0	0	Negative	HILIC
M181T325C00392	M181T325	C00392	186.087	C6H13O6	D-Mannitol	5	0	0	0	0	0	0	0	0	0	Negative	HILIC
M181T325C00392	M181T325	C00392	187.091	C6H13O6	D-Mannitol	6	0.410353	0.440907	0.464573	0.467097	0.46163	0.493304	0	0	0	Negative	HILIC
M181T325C00794	M181T325	C00794	181.071	C6H13O6	D-Sorbitol	0	0.154269	0.140625	0.135341	0.128909	0.133944	0	1	1	1	Negative	HILIC
M181T325C00794	M181T325	C00794	182.074	C6H13O6	D-Sorbitol	1	0	0	0	0	0	0	0	0	0	Negative	HILIC
M181T325C00794	M181T325	C00794	183.077	C6H13O6	D-Sorbitol	2	0	0	0	0	0	0	0	0	0	Negative	HILIC
M181T325C00794	M181T325	C00794	184.081	C6H13O6	D-Sorbitol	3	0	0	0	0	0	0	0	0	0	Negative	HILIC
M181T325C00794	M181T325	C00794	185.084	C6H13O6	D-Sorbitol	4	0.435378	0.418468	0.400085	0.403995	0.404426	0.506696	0	0	0	Negative	HILIC
M181T325C00794	M181T325	C00794	186.087	C6H13O6	D-Sorbitol	5	0	0	0	0	0	0	0	0	0	Negative	HILIC
M181T325C00794	M181T325	C00794	187.091	C6H13O6	D-Sorbitol	6	0.410353	0.440907	0.464573	0.467097	0.46163	0.493304	0	0	0	Negative	HILIC
M181T325C01507	M181T325	C01507	181.071	C6H13O6	L-Iditol	0	0.154269	0.140625	0.135341	0.128909	0.133944	0	1	1	1	Negative	HILIC
M181T325C01507	M181T325	C01507	182.074	C6H13O6	L-Iditol	1	0	0	0	0	0	0	0	0	0	Negative	HILIC
M181T325C01507	M181T325	C01507	183.077	C6H13O6	L-Iditol	2	0	0	0	0	0	0	0	0	0	Negative	HILIC
M181T325C01507	M181T325	C01507	184.081	C6H13O6	L-Iditol	3	0	0	0	0	0	0	0	0	0	Negative	HILIC
M181T325C01507	M181T325	C01507	185.084	C6H13O6	L-Iditol	4	0.435378	0.418468	0.400085	0.403995	0.404426	0.506696	0	0	0	Negative	HILIC
M181T325C01507	M181T325	C01507	186.087	C6H13O6	L-Iditol	5	0	0	0	0	0	0	0	0	0	Negative	HILIC
M181T325C01507	M181T325	C01507	187.091	C6H13O6	L-Iditol	6	0.410353	0.440907	0.464573	0.467097	0.46163	0.493304	0	0	0	Negative	HILIC
M181T306C01697	M181T306	C01697	181.071	C6H13O6	Dulcitol	0	0	0	0	0	0	0	1	1	0.999727	Negative	HILIC
M181T306C01697	M181T306	C01697	182.074	C6H13O6	Dulcitol	1	0	0	0	0	0	0	0	0	0	Negative	HILIC
M181T306C01697	M181T306	C01697	183.077	C6H13O6	Dulcitol	2	0	0	0	0	0	0	0	0	0.000273272	Negative	HILIC
M181T306C01697	M181T306	C01697	184.081	C6H13O6	Dulcitol	3	0.00764062	0.00434055	0.00653598	0.00567659	0.00885629	0.00390039	0	0	0	Negative	HILIC
M181T306C01697	M181T306	C01697	185.084	C6H13O6	Dulcitol	4	0.137944	0.148195	0.157588	0.142755	0.14325	0.147714	0	0	0	Negative	HILIC
M181T306C01697	M181T306	C01697	186.087	C6H13O6	Dulcitol	5	0.014908	0.0167907	0.0187736	0.0121939	0.0107108	0.0128183	0	0	0	Negative	HILIC
M181T306C01697	M181T306	C01697	187.091	C6H13O6	Dulcitol	6	0.839507	0.830674	0.817102	0.839375	0.837183	0.835567	0	0	0	Negative	HILIC
M181T306C00392	M181T306	C00392	181.071	C6H13O6	D-Mannitol	0	0	0	0	0	0	0	1	1	0.999727	Negative	HILIC
M181T306C00392	M181T306	C00392	182.074	C6H13O6	D-Mannitol	1	0	0	0	0	0	0	0	0	0	Negative	HILIC
M181T306C00392	M181T306	C00392	183.077	C6H13O6	D-Mannitol	2	0	0	0	0	0	0	0	0	0.000273272	Negative	HILIC
M181T306C00392	M181T306	C00392	184.081	C6H13O6	D-Mannitol	3	0.00764062	0.00434055	0.00653598	0.00567659	0.00885629	0.00390039	0	0	0	Negative	HILIC
M181T306C00392	M181T306	C00392	185.084	C6H13O6	D-Mannitol	4	0.137944	0.148195	0.157588	0.142755	0.14325	0.147714	0	0	0	Negative	HILIC
M181T306C00392	M181T306	C00392	186.087	C6H13O6	D-Mannitol	5	0.014908	0.0167907	0.0187736	0.0121939	0.0107108	0.0128183	0	0	0	Negative	HILIC
M181T306C00392	M181T306	C00392	187.091	C6H13O6	D-Mannitol	6	0.839507	0.830674	0.817102	0.839375	0.837183	0.835567	0	0	0	Negative	HILIC
M181T306C00794	M181T306	C00794	181.071	C6H13O6	D-Sorbitol	0	0	0	0	0	0	0	1	1	0.999727	Negative	HILIC
M181T306C00794	M181T306	C00794	182.074	C6H13O6	D-Sorbitol	1	0	0	0	0	0	0	0	0	0	Negative	HILIC
M181T306C00794	M181T306	C00794	183.077	C6H13O6	D-Sorbitol	2	0	0	0	0	0	0	0	0	0.000273272	Negative	HILIC
M181T306C00794	M181T306	C00794	184.081	C6H13O6	D-Sorbitol	3	0.00764062	0.00434055	0.00653598	0.00567659	0.00885629	0.00390039	0	0	0	Negative	HILIC
M181T306C00794	M181T306	C00794	185.084	C6H13O6	D-Sorbitol	4	0.137944	0.148195	0.157588	0.142755	0.14325	0.147714	0	0	0	Negative	HILIC
M181T306C00794	M181T306	C00794	186.087	C6H13O6	D-Sorbitol	5	0.014908	0.0167907	0.0187736	0.0121939	0.0107108	0.0128183	0	0	0	Negative	HILIC
M181T306C00794	M181T306	C00794	187.091	C6H13O6	D-Sorbitol	6	0.839507	0.830674	0.817102	0.839375	0.837183	0.835567	0	0	0	Negative	HILIC
M181T306C01507	M181T306	C01507	181.071	C6H13O6	L-Iditol	0	0	0	0	0	0	0	1	1	0.999727	Negative	HILIC
M181T306C01507	M181T306	C01507	182.074	C6H13O6	L-Iditol	1	0	0	0	0	0	0	0	0	0	Negative	HILIC
M181T306C01507	M181T306	C01507	183.077	C6H13O6	L-Iditol	2	0	0	0	0	0	0	0	0	0.000273272	Negative	HILIC
M181T306C01507	M181T306	C01507	184.081	C6H13O6	L-Iditol	3	0.00764062	0.00434055	0.00653598	0.00567659	0.00885629	0.00390039	0	0	0	Negative	HILIC
M181T306C01507	M181T306	C01507	185.084	C6H13O6	L-Iditol	4	0.137944	0.148195	0.157588	0.142755	0.14325	0.147714	0	0	0	Negative	HILIC
M181T306C01507	M181T306	C01507	186.087	C6H13O6	L-Iditol	5	0.014908	0.0167907	0.0187736	0.0121939	0.0107108	0.0128183	0	0	0	Negative	HILIC
M181T306C01507	M181T306	C01507	187.091	C6H13O6	L-Iditol	6	0.839507	0.830674	0.817102	0.839375	0.837183	0.835567	0	0	0	Negative	HILIC
M229T450_1C00199	M229T450_1	C00199	229.011	C5H10O8P1	D-Ribulose 5-phosphate	0	0	0	0	0	0	0	0.80766	1	1	Negative	HILIC
M229T450_1C00199	M229T450_1	C00199	230.014	C5H10O8P1	D-Ribulose 5-phosphate	1	0	0	0	0	0	0	0	0	0	Negative	HILIC
M229T450_1C00199	M229T450_1	C00199	231.017	C5H10O8P1	D-Ribulose 5-phosphate	2	0	0	0	0	0	0	0	0	0	Negative	HILIC
M229T450_1C00199	M229T450_1	C00199	232.021	C5H10O8P1	D-Ribulose 5-phosphate	3	0	0	0	0	0	0	0	0	0	Negative	HILIC
M229T450_1C00199	M229T450_1	C00199	233.024	C5H10O8P1	D-Ribulose 5-phosphate	4	0	0	0	0	0	0	0.19234	0	0	Negative	HILIC
M229T450_1C00199	M229T450_1	C00199	234.028	C5H10O8P1	D-Ribulose 5-phosphate	5	1	1	1	1	1	1	0	0	0	Negative	HILIC
M509T59P0538	M509T59	P0538	509.287	C24H46O9P1	LPG(18:1(9Z))	0	0.168762	0.185478	0.16101	0.150484	0.154948	0.140374	1	0.997949	0.991392	Negative	HILIC
M509T59P0538	M509T59	P0538	510.291	C24H46O9P1	LPG(18:1(9Z))	1	0	0	0	0	0	0	0	0.00205099	0	Negative	HILIC
M509T59P0538	M509T59	P0538	511.294	C24H46O9P1	LPG(18:1(9Z))	2	0	0	0	0	0	0	0	0	0.00860815	Negative	HILIC
M509T59P0538	M509T59	P0538	512.297	C24H46O9P1	LPG(18:1(9Z))	3	0	0.0522918	0.0414485	0.0432318	0.0504325	0.0484685	0	0	0	Negative	HILIC
M509T59P0538	M509T59	P0538	513.301	C24H46O9P1	LPG(18:1(9Z))	4	0	0	0	0	0	0	0	0	0	Negative	HILIC
M509T59P0538	M509T59	P0538	514.304	C24H46O9P1	LPG(18:1(9Z))	5	0.0267939	0.0152781	0.0263634	0	0	0.0222154	0	0	0	Negative	HILIC
M509T59P0538	M509T59	P0538	515.308	C24H46O9P1	LPG(18:1(9Z))	6	0.644544	0.625349	0.513509	0.560432	0.509087	0.526958	0	0	0	Negative	HILIC
M509T59P0538	M509T59	P0538	516.311	C24H46O9P1	LPG(18:1(9Z))	7	0	0.0212049	0	0.00171394	0.0229401	0.0193106	0	0	0	Negative	HILIC
M509T59P0538	M509T59	P0538	517.314	C24H46O9P1	LPG(18:1(9Z))	8	0	0	0.102998	0.0963223	0.117853	0.100952	0	0	0	Negative	HILIC
M509T59P0538	M509T59	P0538	518.318	C24H46O9P1	LPG(18:1(9Z))	9	0	0	0	0	0	0	0	0	0	Negative	HILIC
M509T59P0538	M509T59	P0538	519.321	C24H46O9P1	LPG(18:1(9Z))	10	0	0	0	0	0	0	0	0	0	Negative	HILIC
M509T59P0538	M509T59	P0538	520.324	C24H46O9P1	LPG(18:1(9Z))	11	0	0	0	0	0	0	0	0	0	Negative	HILIC
M509T59P0538	M509T59	P0538	521.328	C24H46O9P1	LPG(18:1(9Z))	12	0	0	0	0	0	0	0	0	0	Negative	HILIC
M509T59P0538	M509T59	P0538	522.331	C24H46O9P1	LPG(18:1(9Z))	13	0	0	0	0	0	0	0	0	0	Negative	HILIC
M509T59P0538	M509T59	P0538	523.334	C24H46O9P1	LPG(18:1(9Z))	14	0	0	0	0	0	0	0	0	0	Negative	HILIC
M509T59P0538	M509T59	P0538	524.338	C24H46O9P1	LPG(18:1(9Z))	15	0	0	0	0	0	0	0	0	0	Negative	HILIC
M509T59P0538	M509T59	P0538	525.341	C24H46O9P1	LPG(18:1(9Z))	16	0	0	0	0	0	0	0	0	0	Negative	HILIC
M509T59P0538	M509T59	P0538	526.344	C24H46O9P1	LPG(18:1(9Z))	17	0	0	0	0	0	0	0	0	0	Negative	HILIC
M509T59P0538	M509T59	P0538	527.348	C24H46O9P1	LPG(18:1(9Z))	18	0	0	0	0	0	0	0	0	0	Negative	HILIC
M509T59P0538	M509T59	P0538	528.351	C24H46O9P1	LPG(18:1(9Z))	19	0	0	0	0	0	0	0	0	0	Negative	HILIC
M509T59P0538	M509T59	P0538	529.354	C24H46O9P1	LPG(18:1(9Z))	20	0	0	0	0	0	0	0	0	0	Negative	HILIC
M509T59P0538	M509T59	P0538	530.358	C24H46O9P1	LPG(18:1(9Z))	21	0	0	0	0	0	0	0	0	0	Negative	HILIC
M509T59P0538	M509T59	P0538	531.361	C24H46O9P1	LPG(18:1(9Z))	22	0.0489595	0	0.063761	0.0644402	0.0651116	0.0536518	0	0	0	Negative	HILIC
M509T59P0538	M509T59	P0538	532.365	C24H46O9P1	LPG(18:1(9Z))	23	0.0165546	0	0.00746098	0	0	0.00684746	0	0	0	Negative	HILIC
M509T59P0538	M509T59	P0538	533.368	C24H46O9P1	LPG(18:1(9Z))	24	0.0943867	0.100398	0.0834488	0.0833759	0.0796277	0.0812218	0	0	0	Negative	HILIC
M509T191P0538	M509T191	P0538	509.287	C24H46O9P1	LPG(18:1(9Z))	0	0	0.172719	0.192621	0.129198	0.158098	0.174257	0.99064	0.977096	0.978343	Negative	HILIC
M509T191P0538	M509T191	P0538	510.291	C24H46O9P1	LPG(18:1(9Z))	1	0	0	0	0	0	0	1.35116e-18	0	0	Negative	HILIC
M509T191P0538	M509T191	P0538	511.294	C24H46O9P1	LPG(18:1(9Z))	2	0	0	0	0	0	0	0	0	0	Negative	HILIC
M509T191P0538	M509T191	P0538	512.297	C24H46O9P1	LPG(18:1(9Z))	3	0	0	0	0	1.50553e-17	1.56744e-17	0	0	0	Negative	HILIC
M509T191P0538	M509T191	P0538	513.301	C24H46O9P1	LPG(18:1(9Z))	4	0	0	0	0	0	0	0	0	0	Negative	HILIC
M509T191P0538	M509T191	P0538	514.304	C24H46O9P1	LPG(18:1(9Z))	5	1	0.160872	0.122143	0.123028	0.131919	0.158337	1.95777e-05	0.0229045	0	Negative	HILIC
M509T191P0538	M509T191	P0538	515.308	C24H46O9P1	LPG(18:1(9Z))	6	0	0.523092	0.472399	0.50928	0.538757	0.555802	0	0	0	Negative	HILIC
M509T191P0538	M509T191	P0538	516.311	C24H46O9P1	LPG(18:1(9Z))	7	0	0	0	0	0	0	0	0	0	Negative	HILIC
M509T191P0538	M509T191	P0538	517.314	C24H46O9P1	LPG(18:1(9Z))	8	0	0.143318	0.146739	0.173706	0.0897156	0.111604	0.00934084	0	0.021657	Negative	HILIC
M509T191P0538	M509T191	P0538	518.318	C24H46O9P1	LPG(18:1(9Z))	9	0	0	0	0	0	0	0	0	0	Negative	HILIC
M509T191P0538	M509T191	P0538	519.321	C24H46O9P1	LPG(18:1(9Z))	10	0	0	0	0	0	0	0	0	0	Negative	HILIC
M509T191P0538	M509T191	P0538	520.324	C24H46O9P1	LPG(18:1(9Z))	11	0	0	0	0	0	0	0	0	0	Negative	HILIC
M509T191P0538	M509T191	P0538	521.328	C24H46O9P1	LPG(18:1(9Z))	12	0	0	0	0	0	0	0	0	0	Negative	HILIC
M509T191P0538	M509T191	P0538	522.331	C24H46O9P1	LPG(18:1(9Z))	13	0	0	0	0	0	0	0	0	0	Negative	HILIC
M509T191P0538	M509T191	P0538	523.334	C24H46O9P1	LPG(18:1(9Z))	14	0	0	0	0	0	0	0	0	0	Negative	HILIC
M509T191P0538	M509T191	P0538	524.338	C24H46O9P1	LPG(18:1(9Z))	15	0	0	0	0	0	0	0	0	0	Negative	HILIC
M509T191P0538	M509T191	P0538	525.341	C24H46O9P1	LPG(18:1(9Z))	16	0	0	0	0	0	0	0	0	0	Negative	HILIC
M509T191P0538	M509T191	P0538	526.344	C24H46O9P1	LPG(18:1(9Z))	17	0	0	0	0	0	0	0	0	0	Negative	HILIC
M509T191P0538	M509T191	P0538	527.348	C24H46O9P1	LPG(18:1(9Z))	18	0	0	0	0	0	0	0	0	0	Negative	HILIC
M509T191P0538	M509T191	P0538	528.351	C24H46O9P1	LPG(18:1(9Z))	19	0	0	0	0	0	0	0	0	0	Negative	HILIC
M509T191P0538	M509T191	P0538	529.354	C24H46O9P1	LPG(18:1(9Z))	20	0	0	0	0	0	0	0	0	0	Negative	HILIC
M509T191P0538	M509T191	P0538	530.358	C24H46O9P1	LPG(18:1(9Z))	21	0	0	0	0	0	0	0	0	0	Negative	HILIC
M509T191P0538	M509T191	P0538	531.361	C24H46O9P1	LPG(18:1(9Z))	22	0	0	0.0660979	0.0647885	0.0815105	0	0	0	0	Negative	HILIC
M509T191P0538	M509T191	P0538	532.365	C24H46O9P1	LPG(18:1(9Z))	23	0	0	0	0	0	0	0	0	0	Negative	HILIC
M509T191P0538	M509T191	P0538	533.368	C24H46O9P1	LPG(18:1(9Z))	24	0	0	0	0	0	0	0	0	0	Negative	HILIC
M509T76P0538	M509T76	P0538	509.287	C24H46O9P1	LPG(18:1(9Z))	0	0.157714	0	0.177658	0.166814	0.163148	0.163364	0.999235	0.996985	0	Negative	HILIC
M509T76P0538	M509T76	P0538	510.291	C24H46O9P1	LPG(18:1(9Z))	1	0	0	0	0	0	0	0	0.00301509	0	Negative	HILIC
M509T76P0538	M509T76	P0538	511.294	C24H46O9P1	LPG(18:1(9Z))	2	0	0	0	0	0	0	0.000765392	0	0	Negative	HILIC
M509T76P0538	M509T76	P0538	512.297	C24H46O9P1	LPG(18:1(9Z))	3	0	0	0	0	0	0	0	0	0	Negative	HILIC
M509T76P0538	M509T76	P0538	513.301	C24H46O9P1	LPG(18:1(9Z))	4	0	0	0	0	0	0	0	0	0	Negative	HILIC
M509T76P0538	M509T76	P0538	514.304	C24H46O9P1	LPG(18:1(9Z))	5	0	0	0	0	0	0	0	0	0	Negative	HILIC
M509T76P0538	M509T76	P0538	515.308	C24H46O9P1	LPG(18:1(9Z))	6	0.70983	0	0.557342	0.57443	0.536364	0.567831	0	0	0	Negative	HILIC
M509T76P0538	M509T76	P0538	516.311	C24H46O9P1	LPG(18:1(9Z))	7	0.0345075	0	0.00103809	0.0202412	0.0240804	0.0130111	0	0	0	Negative	HILIC
M509T76P0538	M509T76	P0538	517.314	C24H46O9P1	LPG(18:1(9Z))	8	0	0	0.121459	0.113047	0.124053	0.104944	0	0	0	Negative	HILIC
M509T76P0538	M509T76	P0538	518.318	C24H46O9P1	LPG(18:1(9Z))	9	0	0	0	0	0	0	0	0	0	Negative	HILIC
M509T76P0538	M509T76	P0538	519.321	C24H46O9P1	LPG(18:1(9Z))	10	0	0	0	0	0	0	0	0	0	Negative	HILIC
M509T76P0538	M509T76	P0538	520.324	C24H46O9P1	LPG(18:1(9Z))	11	0	0	0	0	0	0	0	0	0	Negative	HILIC
M509T76P0538	M509T76	P0538	521.328	C24H46O9P1	LPG(18:1(9Z))	12	0	0	0	0	0	0	0	0	0	Negative	HILIC
M509T76P0538	M509T76	P0538	522.331	C24H46O9P1	LPG(18:1(9Z))	13	0	0	0	0	0	0	0	0	0	Negative	HILIC
M509T76P0538	M509T76	P0538	523.334	C24H46O9P1	LPG(18:1(9Z))	14	0	0	0	0	0	0	0	0	0	Negative	HILIC
M509T76P0538	M509T76	P0538	524.338	C24H46O9P1	LPG(18:1(9Z))	15	0	0	0	0	0	0	0	0	0	Negative	HILIC
M509T76P0538	M509T76	P0538	525.341	C24H46O9P1	LPG(18:1(9Z))	16	0	0	0	0	0	0	0	0	0	Negative	HILIC
M509T76P0538	M509T76	P0538	526.344	C24H46O9P1	LPG(18:1(9Z))	17	0	0	0	0	0	0	0	0	0	Negative	HILIC
M509T76P0538	M509T76	P0538	527.348	C24H46O9P1	LPG(18:1(9Z))	18	0	0	0	0	0	0	0	0	0	Negative	HILIC
M509T76P0538	M509T76	P0538	528.351	C24H46O9P1	LPG(18:1(9Z))	19	0	0	0	0	0	0	0	0	0	Negative	HILIC
M509T76P0538	M509T76	P0538	529.354	C24H46O9P1	LPG(18:1(9Z))	20	0	0	0	0	0	0	0	0	0	Negative	HILIC
M509T76P0538	M509T76	P0538	530.358	C24H46O9P1	LPG(18:1(9Z))	21	0	0	0	0	0	0	0	0	0	Negative	HILIC
M509T76P0538	M509T76	P0538	531.361	C24H46O9P1	LPG(18:1(9Z))	22	0	0	0.0618032	0.051497	0.0685374	0.0568269	0	0	0	Negative	HILIC
M509T76P0538	M509T76	P0538	532.365	C24H46O9P1	LPG(18:1(9Z))	23	0	0	0	0	0	0	0	0	0	Negative	HILIC
M509T76P0538	M509T76	P0538	533.368	C24H46O9P1	LPG(18:1(9Z))	24	0.0979482	0	0.080699	0.0739709	0.0838172	0.0940222	0	0	0	Negative	HILIC
M509T43P0538	M509T43	P0538	509.287	C24H46O9P1	LPG(18:1(9Z))	0	0.168762	0.185478	0.16101	0.1555	0.167875	0.140374	1	0.861019	1	Negative	HILIC
M509T43P0538	M509T43	P0538	510.291	C24H46O9P1	LPG(18:1(9Z))	1	0	0	0	0	0	0	0	0.0232181	0	Negative	HILIC
M509T43P0538	M509T43	P0538	511.294	C24H46O9P1	LPG(18:1(9Z))	2	0	0	0	0	0	0	0	0.115763	0	Negative	HILIC
M509T43P0538	M509T43	P0538	512.297	C24H46O9P1	LPG(18:1(9Z))	3	0	0.0522918	0.0414485	0.0448012	0.0546401	0.0484685	0	0	0	Negative	HILIC
M509T43P0538	M509T43	P0538	513.301	C24H46O9P1	LPG(18:1(9Z))	4	0	0	0	0	0	0	0	0	0	Negative	HILIC
M509T43P0538	M509T43	P0538	514.304	C24H46O9P1	LPG(18:1(9Z))	5	0.0267939	0.0152781	0.0263634	0	0	0.0222154	0	0	0	Negative	HILIC
M509T43P0538	M509T43	P0538	515.308	C24H46O9P1	LPG(18:1(9Z))	6	0.644544	0.625349	0.513509	0.555295	0.55156	0.526958	0	0	0	Negative	HILIC
M509T43P0538	M509T43	P0538	516.311	C24H46O9P1	LPG(18:1(9Z))	7	0	0.0212049	0	0	0.024854	0.0193106	0	0	0	Negative	HILIC
M509T43P0538	M509T43	P0538	517.314	C24H46O9P1	LPG(18:1(9Z))	8	0	0	0.102998	0.0916592	0.127686	0.100952	0	0	0	Negative	HILIC
M509T43P0538	M509T43	P0538	518.318	C24H46O9P1	LPG(18:1(9Z))	9	0	0	0	0	0	0	0	0	0	Negative	HILIC
M509T43P0538	M509T43	P0538	519.321	C24H46O9P1	LPG(18:1(9Z))	10	0	0	0	0	0	0	0	0	0	Negative	HILIC
M509T43P0538	M509T43	P0538	520.324	C24H46O9P1	LPG(18:1(9Z))	11	0	0	0	0	0	0	0	0	0	Negative	HILIC
M509T43P0538	M509T43	P0538	521.328	C24H46O9P1	LPG(18:1(9Z))	12	0	0	0	0	0	0	0	0	0	Negative	HILIC
M509T43P0538	M509T43	P0538	522.331	C24H46O9P1	LPG(18:1(9Z))	13	0	0	0	0	0	0	0	0	0	Negative	HILIC
M509T43P0538	M509T43	P0538	523.334	C24H46O9P1	LPG(18:1(9Z))	14	0	0	0	0	0	0	0	0	0	Negative	HILIC
M509T43P0538	M509T43	P0538	524.338	C24H46O9P1	LPG(18:1(9Z))	15	0	0	0	0	0	0	0	0	0	Negative	HILIC
M509T43P0538	M509T43	P0538	525.341	C24H46O9P1	LPG(18:1(9Z))	16	0	0	0	0	0	0	0	0	0	Negative	HILIC
M509T43P0538	M509T43	P0538	526.344	C24H46O9P1	LPG(18:1(9Z))	17	0	0	0	0	0	0	0	0	0	Negative	HILIC
M509T43P0538	M509T43	P0538	527.348	C24H46O9P1	LPG(18:1(9Z))	18	0	0	0	0	0	0	0	0	0	Negative	HILIC
M509T43P0538	M509T43	P0538	528.351	C24H46O9P1	LPG(18:1(9Z))	19	0	0	0	0	0	0	0	0	0	Negative	HILIC
M509T43P0538	M509T43	P0538	529.354	C24H46O9P1	LPG(18:1(9Z))	20	0	0	0	0	0	0	0	0	0	Negative	HILIC
M509T43P0538	M509T43	P0538	530.358	C24H46O9P1	LPG(18:1(9Z))	21	0	0	0	0	0	0	0	0	0	Negative	HILIC
M509T43P0538	M509T43	P0538	531.361	C24H46O9P1	LPG(18:1(9Z))	22	0.0489595	0	0.063761	0.0665887	0.0733845	0.0536518	0	0	0	Negative	HILIC
M509T43P0538	M509T43	P0538	532.365	C24H46O9P1	LPG(18:1(9Z))	23	0.0165546	0	0.00746098	0	0	0.00684746	0	0	0	Negative	HILIC
M509T43P0538	M509T43	P0538	533.368	C24H46O9P1	LPG(18:1(9Z))	24	0.0943867	0.100398	0.0834488	0.0861557	0	0.0812218	0	0	0	Negative	HILIC
M161T316C03979	M161T316	C03979	161.044	C6H9O5	2-Dehydro-3-deoxy-L-rhamnonate	0	0	0	0	0	0	0	1	1	1	Negative	HILIC
M161T316C03979	M161T316	C03979	162.048	C6H9O5	2-Dehydro-3-deoxy-L-rhamnonate	1	0	0	0	0	0	0	0	0	0	Negative	HILIC
M161T316C03979	M161T316	C03979	163.051	C6H9O5	2-Dehydro-3-deoxy-L-rhamnonate	2	0	0	0	0	0	0	0	0	0	Negative	HILIC
M161T316C03979	M161T316	C03979	164.055	C6H9O5	2-Dehydro-3-deoxy-L-rhamnonate	3	0	0	0	0	0	0	0	0	0	Negative	HILIC
M161T316C03979	M161T316	C03979	165.058	C6H9O5	2-Dehydro-3-deoxy-L-rhamnonate	4	0	0	0	0	0	0	0	0	0	Negative	HILIC
M161T316C03979	M161T316	C03979	166.061	C6H9O5	2-Dehydro-3-deoxy-L-rhamnonate	5	0	0.0364713	0	0	0.0339125	0.0200734	0	0	0	Negative	HILIC
M161T316C03979	M161T316	C03979	167.065	C6H9O5	2-Dehydro-3-deoxy-L-rhamnonate	6	1	0.963529	1	1	0.966088	0.979927	0	0	0	Negative	HILIC
M161T316C06159	M161T316	C06159	161.044	C6H9O5	2-Dehydro-3-deoxy-D-fuconate	0	0	0	0	0	0	0	1	1	1	Negative	HILIC
M161T316C06159	M161T316	C06159	162.048	C6H9O5	2-Dehydro-3-deoxy-D-fuconate	1	0	0	0	0	0	0	0	0	0	Negative	HILIC
M161T316C06159	M161T316	C06159	163.051	C6H9O5	2-Dehydro-3-deoxy-D-fuconate	2	0	0	0	0	0	0	0	0	0	Negative	HILIC
M161T316C06159	M161T316	C06159	164.055	C6H9O5	2-Dehydro-3-deoxy-D-fuconate	3	0	0	0	0	0	0	0	0	0	Negative	HILIC
M161T316C06159	M161T316	C06159	165.058	C6H9O5	2-Dehydro-3-deoxy-D-fuconate	4	0	0	0	0	0	0	0	0	0	Negative	HILIC
M161T316C06159	M161T316	C06159	166.061	C6H9O5	2-Dehydro-3-deoxy-D-fuconate	5	0	0.0364713	0	0	0.0339125	0.0200734	0	0	0	Negative	HILIC
M161T316C06159	M161T316	C06159	167.065	C6H9O5	2-Dehydro-3-deoxy-D-fuconate	6	1	0.963529	1	1	0.966088	0.979927	0	0	0	Negative	HILIC
M161T316C01989	M161T316	C01989	161.044	C6H9O5	3-Ethylmalate	0	0	0	0	0	0	0	1	1	1	Negative	HILIC
M161T316C01989	M161T316	C01989	162.048	C6H9O5	3-Ethylmalate	1	0	0	0	0	0	0	0	0	0	Negative	HILIC
M161T316C01989	M161T316	C01989	163.051	C6H9O5	3-Ethylmalate	2	0	0	0	0	0	0	0	0	0	Negative	HILIC
M161T316C01989	M161T316	C01989	164.055	C6H9O5	3-Ethylmalate	3	0	0	0	0	0	0	0	0	0	Negative	HILIC
M161T316C01989	M161T316	C01989	165.058	C6H9O5	3-Ethylmalate	4	0	0	0	0	0	0	0	0	0	Negative	HILIC
M161T316C01989	M161T316	C01989	166.061	C6H9O5	3-Ethylmalate	5	0	0.0364713	0	0	0.0339125	0.0200734	0	0	0	Negative	HILIC
M161T316C01989	M161T316	C01989	167.065	C6H9O5	3-Ethylmalate	6	1	0.963529	1	1	0.966088	0.979927	0	0	0	Negative	HILIC
M161T316C01088	M161T316	C01088	161.044	C6H9O5	(R)-3,3-Dimethylmalate	0	0	0	0	0	0	0	1	1	1	Negative	HILIC
M161T316C01088	M161T316	C01088	162.048	C6H9O5	(R)-3,3-Dimethylmalate	1	0	0	0	0	0	0	0	0	0	Negative	HILIC
M161T316C01088	M161T316	C01088	163.051	C6H9O5	(R)-3,3-Dimethylmalate	2	0	0	0	0	0	0	0	0	0	Negative	HILIC
M161T316C01088	M161T316	C01088	164.055	C6H9O5	(R)-3,3-Dimethylmalate	3	0	0	0	0	0	0	0	0	0	Negative	HILIC
M161T316C01088	M161T316	C01088	165.058	C6H9O5	(R)-3,3-Dimethylmalate	4	0	0	0	0	0	0	0	0	0	Negative	HILIC
M161T316C01088	M161T316	C01088	166.061	C6H9O5	(R)-3,3-Dimethylmalate	5	0	0.0364713	0	0	0.0339125	0.0200734	0	0	0	Negative	HILIC
M161T316C01088	M161T316	C01088	167.065	C6H9O5	(R)-3,3-Dimethylmalate	6	1	0.963529	1	1	0.966088	0.979927	0	0	0	Negative	HILIC
M161T316C02360	M161T316	C02360	161.044	C6H9O5	2-Hydroxyadipate	0	0	0	0	0	0	0	1	1	1	Negative	HILIC
M161T316C02360	M161T316	C02360	162.048	C6H9O5	2-Hydroxyadipate	1	0	0	0	0	0	0	0	0	0	Negative	HILIC
M161T316C02360	M161T316	C02360	163.051	C6H9O5	2-Hydroxyadipate	2	0	0	0	0	0	0	0	0	0	Negative	HILIC
M161T316C02360	M161T316	C02360	164.055	C6H9O5	2-Hydroxyadipate	3	0	0	0	0	0	0	0	0	0	Negative	HILIC
M161T316C02360	M161T316	C02360	165.058	C6H9O5	2-Hydroxyadipate	4	0	0	0	0	0	0	0	0	0	Negative	HILIC
M161T316C02360	M161T316	C02360	166.061	C6H9O5	2-Hydroxyadipate	5	0	0.0364713	0	0	0.0339125	0.0200734	0	0	0	Negative	HILIC
M161T316C02360	M161T316	C02360	167.065	C6H9O5	2-Hydroxyadipate	6	1	0.963529	1	1	0.966088	0.979927	0	0	0	Negative	HILIC
M161T316C03652	M161T316	C03652	161.044	C6H9O5	(2R,3S)-2,3-Dimethylmalate	0	0	0	0	0	0	0	1	1	1	Negative	HILIC
M161T316C03652	M161T316	C03652	162.048	C6H9O5	(2R,3S)-2,3-Dimethylmalate	1	0	0	0	0	0	0	0	0	0	Negative	HILIC
M161T316C03652	M161T316	C03652	163.051	C6H9O5	(2R,3S)-2,3-Dimethylmalate	2	0	0	0	0	0	0	0	0	0	Negative	HILIC
M161T316C03652	M161T316	C03652	164.055	C6H9O5	(2R,3S)-2,3-Dimethylmalate	3	0	0	0	0	0	0	0	0	0	Negative	HILIC
M161T316C03652	M161T316	C03652	165.058	C6H9O5	(2R,3S)-2,3-Dimethylmalate	4	0	0	0	0	0	0	0	0	0	Negative	HILIC
M161T316C03652	M161T316	C03652	166.061	C6H9O5	(2R,3S)-2,3-Dimethylmalate	5	0	0.0364713	0	0	0.0339125	0.0200734	0	0	0	Negative	HILIC
M161T316C03652	M161T316	C03652	167.065	C6H9O5	(2R,3S)-2,3-Dimethylmalate	6	1	0.963529	1	1	0.966088	0.979927	0	0	0	Negative	HILIC
M300T456C04256	M300T456	C04256	300.048	C8H15N1O9P1	N-Acetylglucosamine 1-phosphate	0	0.31452	0.359589	0.35177	0.361171	0.350797	0.415343	1	1	1	Negative	HILIC
M300T456C04256	M300T456	C04256	301.051	C8H15N1O9P1	N-Acetylglucosamine 1-phosphate	1	0	0	0	0	0	0	0	0	0	Negative	HILIC
M300T456C04256	M300T456	C04256	302.055	C8H15N1O9P1	N-Acetylglucosamine 1-phosphate	2	0	0	0	0	0	0	0	0	0	Negative	HILIC
M300T456C04256	M300T456	C04256	303.058	C8H15N1O9P1	N-Acetylglucosamine 1-phosphate	3	0	0	0	0	0	0	0	0	0	Negative	HILIC
M300T456C04256	M300T456	C04256	304.061	C8H15N1O9P1	N-Acetylglucosamine 1-phosphate	4	0	0	0	0	0	0	0	0	0	Negative	HILIC
M300T456C04256	M300T456	C04256	305.065	C8H15N1O9P1	N-Acetylglucosamine 1-phosphate	5	0	0	0	0	0	0	0	0	0	Negative	HILIC
M300T456C04256	M300T456	C04256	306.068	C8H15N1O9P1	N-Acetylglucosamine 1-phosphate	6	0	0	0	0	0	0	0	0	0	Negative	HILIC
M300T456C04256	M300T456	C04256	307.071	C8H15N1O9P1	N-Acetylglucosamine 1-phosphate	7	0	0	0	0	0	0	0	0	0	Negative	HILIC
M300T456C04256	M300T456	C04256	308.075	C8H15N1O9P1	N-Acetylglucosamine 1-phosphate	8	0.68548	0.640411	0.64823	0.638829	0.649203	0.584657	0	0	0	Negative	HILIC
M144T295C04076	M144T295	C04076	144.066	C6H10N1O3	L-2-Aminoadipate 6-semialdehyde	0	0	0	0	0	0	0	1	1	1	Negative	HILIC
M144T295C04076	M144T295	C04076	145.069	C6H10N1O3	L-2-Aminoadipate 6-semialdehyde	1	1	0	1	1	0	1	0	0	0	Negative	HILIC
M144T295C04076	M144T295	C04076	146.072	C6H10N1O3	L-2-Aminoadipate 6-semialdehyde	2	0	0	0	0	0	0	0	0	0	Negative	HILIC
M144T295C04076	M144T295	C04076	147.076	C6H10N1O3	L-2-Aminoadipate 6-semialdehyde	3	0	0	0	0	0	0	0	0	0	Negative	HILIC
M144T295C04076	M144T295	C04076	148.079	C6H10N1O3	L-2-Aminoadipate 6-semialdehyde	4	0	0	0	0	0	0	0	0	0	Negative	HILIC
M144T295C04076	M144T295	C04076	149.082	C6H10N1O3	L-2-Aminoadipate 6-semialdehyde	5	0	0	0	0	0	0	0	0	0	Negative	HILIC
M144T295C04076	M144T295	C04076	150.086	C6H10N1O3	L-2-Aminoadipate 6-semialdehyde	6	0	0	0	0	0	0	0	0	0	Negative	HILIC
M144T295C03239	M144T295	C03239	144.066	C6H10N1O3	6-Amino-2-oxohexanoate	0	0	0	0	0	0	0	1	1	1	Negative	HILIC
M144T295C03239	M144T295	C03239	145.069	C6H10N1O3	6-Amino-2-oxohexanoate	1	1	0	1	1	0	1	0	0	0	Negative	HILIC
M144T295C03239	M144T295	C03239	146.072	C6H10N1O3	6-Amino-2-oxohexanoate	2	0	0	0	0	0	0	0	0	0	Negative	HILIC
M144T295C03239	M144T295	C03239	147.076	C6H10N1O3	6-Amino-2-oxohexanoate	3	0	0	0	0	0	0	0	0	0	Negative	HILIC
M144T295C03239	M144T295	C03239	148.079	C6H10N1O3	6-Amino-2-oxohexanoate	4	0	0	0	0	0	0	0	0	0	Negative	HILIC
M144T295C03239	M144T295	C03239	149.082	C6H10N1O3	6-Amino-2-oxohexanoate	5	0	0	0	0	0	0	0	0	0	Negative	HILIC
M144T295C03239	M144T295	C03239	150.086	C6H10N1O3	6-Amino-2-oxohexanoate	6	0	0	0	0	0	0	0	0	0	Negative	HILIC
M531T452C12446	M531T452	C12446	531.078	C16H25N2O14P2	dTDP-D-oliose	0	0	0	0	0	0	0	1	1	1	Negative	HILIC
M531T452C12446	M531T452	C12446	532.081	C16H25N2O14P2	dTDP-D-oliose	1	0	0	0	0	0	0	0	0	0	Negative	HILIC
M531T452C12446	M531T452	C12446	533.084	C16H25N2O14P2	dTDP-D-oliose	2	0	0	0	0	0	0	0	0	0	Negative	HILIC
M531T452C12446	M531T452	C12446	534.088	C16H25N2O14P2	dTDP-D-oliose	3	0	0	0	0	0	0	0	0	0	Negative	HILIC
M531T452C12446	M531T452	C12446	535.091	C16H25N2O14P2	dTDP-D-oliose	4	0	0	0	0	0	0	0	0	0	Negative	HILIC
M531T452C12446	M531T452	C12446	536.094	C16H25N2O14P2	dTDP-D-oliose	5	0	0	0	0	0	0	0	0	0	Negative	HILIC
M531T452C12446	M531T452	C12446	537.098	C16H25N2O14P2	dTDP-D-oliose	6	0	0	0	0	0	0	0	0	0	Negative	HILIC
M531T452C12446	M531T452	C12446	538.101	C16H25N2O14P2	dTDP-D-oliose	7	0	0	0	0	0	0	0	0	0	Negative	HILIC
M531T452C12446	M531T452	C12446	539.104	C16H25N2O14P2	dTDP-D-oliose	8	1	1	1	1	0	1	0	0	0	Negative	HILIC
M531T452C12446	M531T452	C12446	540.108	C16H25N2O14P2	dTDP-D-oliose	9	0	0	0	0	0	0	0	0	0	Negative	HILIC
M531T452C12446	M531T452	C12446	541.111	C16H25N2O14P2	dTDP-D-oliose	10	0	0	0	0	0	0	0	0	0	Negative	HILIC
M531T452C12446	M531T452	C12446	542.114	C16H25N2O14P2	dTDP-D-oliose	11	0	0	0	0	0	0	0	0	0	Negative	HILIC
M531T452C12446	M531T452	C12446	543.118	C16H25N2O14P2	dTDP-D-oliose	12	0	0	0	0	0	0	0	0	0	Negative	HILIC
M531T452C12446	M531T452	C12446	544.121	C16H25N2O14P2	dTDP-D-oliose	13	0	0	0	0	0	0	0	0	0	Negative	HILIC
M531T452C12446	M531T452	C12446	545.125	C16H25N2O14P2	dTDP-D-oliose	14	0	0	0	0	0	0	0	0	0	Negative	HILIC
M531T452C12446	M531T452	C12446	546.128	C16H25N2O14P2	dTDP-D-oliose	15	0	0	0	0	0	0	0	0	0	Negative	HILIC
M531T452C12446	M531T452	C12446	547.131	C16H25N2O14P2	dTDP-D-oliose	16	0	0	0	0	0	0	0	0	0	Negative	HILIC
M531T452C11920	M531T452	C11920	531.078	C16H25N2O14P2	dTDP-L-olivose	0	0	0	0	0	0	0	1	1	1	Negative	HILIC
M531T452C11920	M531T452	C11920	532.081	C16H25N2O14P2	dTDP-L-olivose	1	0	0	0	0	0	0	0	0	0	Negative	HILIC
M531T452C11920	M531T452	C11920	533.084	C16H25N2O14P2	dTDP-L-olivose	2	0	0	0	0	0	0	0	0	0	Negative	HILIC
M531T452C11920	M531T452	C11920	534.088	C16H25N2O14P2	dTDP-L-olivose	3	0	0	0	0	0	0	0	0	0	Negative	HILIC
M531T452C11920	M531T452	C11920	535.091	C16H25N2O14P2	dTDP-L-olivose	4	0	0	0	0	0	0	0	0	0	Negative	HILIC
M531T452C11920	M531T452	C11920	536.094	C16H25N2O14P2	dTDP-L-olivose	5	0	0	0	0	0	0	0	0	0	Negative	HILIC
M531T452C11920	M531T452	C11920	537.098	C16H25N2O14P2	dTDP-L-olivose	6	0	0	0	0	0	0	0	0	0	Negative	HILIC
M531T452C11920	M531T452	C11920	538.101	C16H25N2O14P2	dTDP-L-olivose	7	0	0	0	0	0	0	0	0	0	Negative	HILIC
M531T452C11920	M531T452	C11920	539.104	C16H25N2O14P2	dTDP-L-olivose	8	1	1	1	1	0	1	0	0	0	Negative	HILIC
M531T452C11920	M531T452	C11920	540.108	C16H25N2O14P2	dTDP-L-olivose	9	0	0	0	0	0	0	0	0	0	Negative	HILIC
M531T452C11920	M531T452	C11920	541.111	C16H25N2O14P2	dTDP-L-olivose	10	0	0	0	0	0	0	0	0	0	Negative	HILIC
M531T452C11920	M531T452	C11920	542.114	C16H25N2O14P2	dTDP-L-olivose	11	0	0	0	0	0	0	0	0	0	Negative	HILIC
M531T452C11920	M531T452	C11920	543.118	C16H25N2O14P2	dTDP-L-olivose	12	0	0	0	0	0	0	0	0	0	Negative	HILIC
M531T452C11920	M531T452	C11920	544.121	C16H25N2O14P2	dTDP-L-olivose	13	0	0	0	0	0	0	0	0	0	Negative	HILIC
M531T452C11920	M531T452	C11920	545.125	C16H25N2O14P2	dTDP-L-olivose	14	0	0	0	0	0	0	0	0	0	Negative	HILIC
M531T452C11920	M531T452	C11920	546.128	C16H25N2O14P2	dTDP-L-olivose	15	0	0	0	0	0	0	0	0	0	Negative	HILIC
M531T452C11920	M531T452	C11920	547.131	C16H25N2O14P2	dTDP-L-olivose	16	0	0	0	0	0	0	0	0	0	Negative	HILIC
M531T452C18636	M531T452	C18636	531.078	C16H25N2O14P2	dTDP-2-deoxy-beta-L-fucose	0	0	0	0	0	0	0	1	1	1	Negative	HILIC
M531T452C18636	M531T452	C18636	532.081	C16H25N2O14P2	dTDP-2-deoxy-beta-L-fucose	1	0	0	0	0	0	0	0	0	0	Negative	HILIC
M531T452C18636	M531T452	C18636	533.084	C16H25N2O14P2	dTDP-2-deoxy-beta-L-fucose	2	0	0	0	0	0	0	0	0	0	Negative	HILIC
M531T452C18636	M531T452	C18636	534.088	C16H25N2O14P2	dTDP-2-deoxy-beta-L-fucose	3	0	0	0	0	0	0	0	0	0	Negative	HILIC
M531T452C18636	M531T452	C18636	535.091	C16H25N2O14P2	dTDP-2-deoxy-beta-L-fucose	4	0	0	0	0	0	0	0	0	0	Negative	HILIC
M531T452C18636	M531T452	C18636	536.094	C16H25N2O14P2	dTDP-2-deoxy-beta-L-fucose	5	0	0	0	0	0	0	0	0	0	Negative	HILIC
M531T452C18636	M531T452	C18636	537.098	C16H25N2O14P2	dTDP-2-deoxy-beta-L-fucose	6	0	0	0	0	0	0	0	0	0	Negative	HILIC
M531T452C18636	M531T452	C18636	538.101	C16H25N2O14P2	dTDP-2-deoxy-beta-L-fucose	7	0	0	0	0	0	0	0	0	0	Negative	HILIC
M531T452C18636	M531T452	C18636	539.104	C16H25N2O14P2	dTDP-2-deoxy-beta-L-fucose	8	1	1	1	1	0	1	0	0	0	Negative	HILIC
M531T452C18636	M531T452	C18636	540.108	C16H25N2O14P2	dTDP-2-deoxy-beta-L-fucose	9	0	0	0	0	0	0	0	0	0	Negative	HILIC
M531T452C18636	M531T452	C18636	541.111	C16H25N2O14P2	dTDP-2-deoxy-beta-L-fucose	10	0	0	0	0	0	0	0	0	0	Negative	HILIC
M531T452C18636	M531T452	C18636	542.114	C16H25N2O14P2	dTDP-2-deoxy-beta-L-fucose	11	0	0	0	0	0	0	0	0	0	Negative	HILIC
M531T452C18636	M531T452	C18636	543.118	C16H25N2O14P2	dTDP-2-deoxy-beta-L-fucose	12	0	0	0	0	0	0	0	0	0	Negative	HILIC
M531T452C18636	M531T452	C18636	544.121	C16H25N2O14P2	dTDP-2-deoxy-beta-L-fucose	13	0	0	0	0	0	0	0	0	0	Negative	HILIC
M531T452C18636	M531T452	C18636	545.125	C16H25N2O14P2	dTDP-2-deoxy-beta-L-fucose	14	0	0	0	0	0	0	0	0	0	Negative	HILIC
M531T452C18636	M531T452	C18636	546.128	C16H25N2O14P2	dTDP-2-deoxy-beta-L-fucose	15	0	0	0	0	0	0	0	0	0	Negative	HILIC
M531T452C18636	M531T452	C18636	547.131	C16H25N2O14P2	dTDP-2-deoxy-beta-L-fucose	16	0	0	0	0	0	0	0	0	0	Negative	HILIC
M531T452C11923	M531T452	C11923	531.078	C16H25N2O14P2	dTDP-D-olivose	0	0	0	0	0	0	0	1	1	1	Negative	HILIC
M531T452C11923	M531T452	C11923	532.081	C16H25N2O14P2	dTDP-D-olivose	1	0	0	0	0	0	0	0	0	0	Negative	HILIC
M531T452C11923	M531T452	C11923	533.084	C16H25N2O14P2	dTDP-D-olivose	2	0	0	0	0	0	0	0	0	0	Negative	HILIC
M531T452C11923	M531T452	C11923	534.088	C16H25N2O14P2	dTDP-D-olivose	3	0	0	0	0	0	0	0	0	0	Negative	HILIC
M531T452C11923	M531T452	C11923	535.091	C16H25N2O14P2	dTDP-D-olivose	4	0	0	0	0	0	0	0	0	0	Negative	HILIC
M531T452C11923	M531T452	C11923	536.094	C16H25N2O14P2	dTDP-D-olivose	5	0	0	0	0	0	0	0	0	0	Negative	HILIC
M531T452C11923	M531T452	C11923	537.098	C16H25N2O14P2	dTDP-D-olivose	6	0	0	0	0	0	0	0	0	0	Negative	HILIC
M531T452C11923	M531T452	C11923	538.101	C16H25N2O14P2	dTDP-D-olivose	7	0	0	0	0	0	0	0	0	0	Negative	HILIC
M531T452C11923	M531T452	C11923	539.104	C16H25N2O14P2	dTDP-D-olivose	8	1	1	1	1	0	1	0	0	0	Negative	HILIC
M531T452C11923	M531T452	C11923	540.108	C16H25N2O14P2	dTDP-D-olivose	9	0	0	0	0	0	0	0	0	0	Negative	HILIC
M531T452C11923	M531T452	C11923	541.111	C16H25N2O14P2	dTDP-D-olivose	10	0	0	0	0	0	0	0	0	0	Negative	HILIC
M531T452C11923	M531T452	C11923	542.114	C16H25N2O14P2	dTDP-D-olivose	11	0	0	0	0	0	0	0	0	0	Negative	HILIC
M531T452C11923	M531T452	C11923	543.118	C16H25N2O14P2	dTDP-D-olivose	12	0	0	0	0	0	0	0	0	0	Negative	HILIC
M531T452C11923	M531T452	C11923	544.121	C16H25N2O14P2	dTDP-D-olivose	13	0	0	0	0	0	0	0	0	0	Negative	HILIC
M531T452C11923	M531T452	C11923	545.125	C16H25N2O14P2	dTDP-D-olivose	14	0	0	0	0	0	0	0	0	0	Negative	HILIC
M531T452C11923	M531T452	C11923	546.128	C16H25N2O14P2	dTDP-D-olivose	15	0	0	0	0	0	0	0	0	0	Negative	HILIC
M531T452C11923	M531T452	C11923	547.131	C16H25N2O14P2	dTDP-D-olivose	16	0	0	0	0	0	0	0	0	0	Negative	HILIC
M173T442C02341	M173T442	C02341	173.008	C6H5O6	cis-Aconitate	0	0	0	0	0	0	0	0.999954	1	1	Negative	HILIC
M173T442C02341	M173T442	C02341	174.011	C6H5O6	cis-Aconitate	1	0	0	0.00439048	0.00422313	0.00190454	0	4.61641e-05	0	0	Negative	HILIC
M173T442C02341	M173T442	C02341	175.015	C6H5O6	cis-Aconitate	2	0.0388653	0.0406436	0.0344629	0.0358589	0.0377826	0.0349244	0	0	0	Negative	HILIC
M173T442C02341	M173T442	C02341	176.018	C6H5O6	cis-Aconitate	3	0.00887818	0.00789026	0.00885286	0.00859095	0.00858625	0.00933179	0	0	0	Negative	HILIC
M173T442C02341	M173T442	C02341	177.021	C6H5O6	cis-Aconitate	4	0.0693783	0.0656046	0.0678632	0.0596686	0.0660829	0.0614331	0	0	0	Negative	HILIC
M173T442C02341	M173T442	C02341	178.025	C6H5O6	cis-Aconitate	5	0.167386	0.178622	0.172784	0.16825	0.176204	0.174506	0	0	0	Negative	HILIC
M173T442C02341	M173T442	C02341	179.028	C6H5O6	cis-Aconitate	6	0.715492	0.70724	0.711647	0.723408	0.70944	0.719804	0	0	0	Negative	HILIC
M506T494_2C00286	M506T494_2	C00286	505.987	C10H15N5O13P3	Deoxyguanosine triphosphate (dGTP)	0	0.143673	0.141926	0.140276	0.13958	0.142825	0.139257	1	1	1	Negative	HILIC
M506T494_2C00286	M506T494_2	C00286	506.991	C10H15N5O13P3	Deoxyguanosine triphosphate (dGTP)	1	0	0	0.000422015	0	0	0	0	0	0	Negative	HILIC
M506T494_2C00286	M506T494_2	C00286	507.994	C10H15N5O13P3	Deoxyguanosine triphosphate (dGTP)	2	0.00682912	0.00685202	0.00594904	0.00608779	0.00616194	0.00548407	0	0	0	Negative	HILIC
M506T494_2C00286	M506T494_2	C00286	508.997	C10H15N5O13P3	Deoxyguanosine triphosphate (dGTP)	3	0.00325024	0.00287426	0.00407999	0.0038203	0.00267448	0.00422302	0	0	0	Negative	HILIC
M506T494_2C00286	M506T494_2	C00286	510.001	C10H15N5O13P3	Deoxyguanosine triphosphate (dGTP)	4	0.0105315	0.0126781	0.0103156	0.0102906	0.0111168	0.0112322	0	0	0	Negative	HILIC
M506T494_2C00286	M506T494_2	C00286	511.004	C10H15N5O13P3	Deoxyguanosine triphosphate (dGTP)	5	0.50016	0.495218	0.497626	0.506626	0.498469	0.49435	0	0	0	Negative	HILIC
M506T494_2C00286	M506T494_2	C00286	512.008	C10H15N5O13P3	Deoxyguanosine triphosphate (dGTP)	6	0.214489	0.214177	0.213357	0.211671	0.216006	0.21639	0	0	0	Negative	HILIC
M506T494_2C00286	M506T494_2	C00286	513.011	C10H15N5O13P3	Deoxyguanosine triphosphate (dGTP)	7	0.0849971	0.0879497	0.0901389	0.0827891	0.0874805	0.0907878	0	0	0	Negative	HILIC
M506T494_2C00286	M506T494_2	C00286	514.014	C10H15N5O13P3	Deoxyguanosine triphosphate (dGTP)	8	0.0296426	0.0306852	0.0305835	0.0310076	0.0272471	0.0309109	0	0	0	Negative	HILIC
M506T494_2C00286	M506T494_2	C00286	515.018	C10H15N5O13P3	Deoxyguanosine triphosphate (dGTP)	9	0.00548099	0.00630196	0.00622115	0.00724916	0.00707918	0.00677274	0	0	0	Negative	HILIC
M506T494_2C00286	M506T494_2	C00286	516.021	C10H15N5O13P3	Deoxyguanosine triphosphate (dGTP)	10	0.000946729	0.00133785	0.00103049	0.000878584	0.000940294	0.000591456	0	0	0	Negative	HILIC
M506T494_2C00002	M506T494_2	C00002	505.987	C10H15N5O13P3	Adenosine 5'-triphosphate (ATP)	0	0.143673	0.141926	0.140276	0.13958	0.142825	0.139257	1	1	1	Negative	HILIC
M506T494_2C00002	M506T494_2	C00002	506.991	C10H15N5O13P3	Adenosine 5'-triphosphate (ATP)	1	0	0	0.000422015	0	0	0	0	0	0	Negative	HILIC
M506T494_2C00002	M506T494_2	C00002	507.994	C10H15N5O13P3	Adenosine 5'-triphosphate (ATP)	2	0.00682912	0.00685202	0.00594904	0.00608779	0.00616194	0.00548407	0	0	0	Negative	HILIC
M506T494_2C00002	M506T494_2	C00002	508.997	C10H15N5O13P3	Adenosine 5'-triphosphate (ATP)	3	0.00325024	0.00287426	0.00407999	0.0038203	0.00267448	0.00422302	0	0	0	Negative	HILIC
M506T494_2C00002	M506T494_2	C00002	510.001	C10H15N5O13P3	Adenosine 5'-triphosphate (ATP)	4	0.0105315	0.0126781	0.0103156	0.0102906	0.0111168	0.0112322	0	0	0	Negative	HILIC
M506T494_2C00002	M506T494_2	C00002	511.004	C10H15N5O13P3	Adenosine 5'-triphosphate (ATP)	5	0.50016	0.495218	0.497626	0.506626	0.498469	0.49435	0	0	0	Negative	HILIC
M506T494_2C00002	M506T494_2	C00002	512.008	C10H15N5O13P3	Adenosine 5'-triphosphate (ATP)	6	0.214489	0.214177	0.213357	0.211671	0.216006	0.21639	0	0	0	Negative	HILIC
M506T494_2C00002	M506T494_2	C00002	513.011	C10H15N5O13P3	Adenosine 5'-triphosphate (ATP)	7	0.0849971	0.0879497	0.0901389	0.0827891	0.0874805	0.0907878	0	0	0	Negative	HILIC
M506T494_2C00002	M506T494_2	C00002	514.014	C10H15N5O13P3	Adenosine 5'-triphosphate (ATP)	8	0.0296426	0.0306852	0.0305835	0.0310076	0.0272471	0.0309109	0	0	0	Negative	HILIC
M506T494_2C00002	M506T494_2	C00002	515.018	C10H15N5O13P3	Adenosine 5'-triphosphate (ATP)	9	0.00548099	0.00630196	0.00622115	0.00724916	0.00707918	0.00677274	0	0	0	Negative	HILIC
M506T494_2C00002	M506T494_2	C00002	516.021	C10H15N5O13P3	Adenosine 5'-triphosphate (ATP)	10	0.000946729	0.00133785	0.00103049	0.000878584	0.000940294	0.000591456	0	0	0	Negative	HILIC
M579T480C00167	M579T480	C00167	579.026	C15H21N2O18P2	Uridine 5'-diphosphoglucuronic acid (UDP-D-glucuronate)	0	0	0	0	0	0	0	0.995336	0.99737	0.992282	Negative	HILIC
M579T480C00167	M579T480	C00167	580.029	C15H21N2O18P2	Uridine 5'-diphosphoglucuronic acid (UDP-D-glucuronate)	1	0	0	0	0	0	0	0.00466361	0	0.00771812	Negative	HILIC
M579T480C00167	M579T480	C00167	581.033	C15H21N2O18P2	Uridine 5'-diphosphoglucuronic acid (UDP-D-glucuronate)	2	0	0	0	0	0	0	0	0.0026305	0	Negative	HILIC
M579T480C00167	M579T480	C00167	582.036	C15H21N2O18P2	Uridine 5'-diphosphoglucuronic acid (UDP-D-glucuronate)	3	0	0	0	0	0	0	0	0	0	Negative	HILIC
M579T480C00167	M579T480	C00167	583.039	C15H21N2O18P2	Uridine 5'-diphosphoglucuronic acid (UDP-D-glucuronate)	4	0	0	0	0	0	0	0	0	0	Negative	HILIC
M579T480C00167	M579T480	C00167	584.043	C15H21N2O18P2	Uridine 5'-diphosphoglucuronic acid (UDP-D-glucuronate)	5	0	0	0	0	0	0	0	0	0	Negative	HILIC
M579T480C00167	M579T480	C00167	585.046	C15H21N2O18P2	Uridine 5'-diphosphoglucuronic acid (UDP-D-glucuronate)	6	0.0646885	0.0601942	0.061437	0.0620438	0.0653206	0.058456	0	0	0	Negative	HILIC
M579T480C00167	M579T480	C00167	586.049	C15H21N2O18P2	Uridine 5'-diphosphoglucuronic acid (UDP-D-glucuronate)	7	0.00216069	0.00245965	0.00210157	0.00286939	0.00061022	0.00170278	0	0	0	Negative	HILIC
M579T480C00167	M579T480	C00167	587.053	C15H21N2O18P2	Uridine 5'-diphosphoglucuronic acid (UDP-D-glucuronate)	8	0.0103685	0.00996749	0	0.00861695	0.0111915	0.00647539	0	0	0	Negative	HILIC
M579T480C00167	M579T480	C00167	588.056	C15H21N2O18P2	Uridine 5'-diphosphoglucuronic acid (UDP-D-glucuronate)	9	0	0	0	0	0	0	0	0	0	Negative	HILIC
M579T480C00167	M579T480	C00167	589.059	C15H21N2O18P2	Uridine 5'-diphosphoglucuronic acid (UDP-D-glucuronate)	10	0	0	0	0	0	0	0	0	0	Negative	HILIC
M579T480C00167	M579T480	C00167	590.063	C15H21N2O18P2	Uridine 5'-diphosphoglucuronic acid (UDP-D-glucuronate)	11	0.0489214	0.0495718	0.0554774	0.050234	0.0504933	0.0561225	0	0	0	Negative	HILIC
M579T480C00167	M579T480	C00167	591.066	C15H21N2O18P2	Uridine 5'-diphosphoglucuronic acid (UDP-D-glucuronate)	12	0.025446	0.0264	0.020596	0.0264331	0.0225136	0.0261903	0	0	0	Negative	HILIC
M579T480C00167	M579T480	C00167	592.07	C15H21N2O18P2	Uridine 5'-diphosphoglucuronic acid (UDP-D-glucuronate)	13	0.102797	0.111118	0.111855	0.0993529	0.107291	0.0949297	0	0	0	Negative	HILIC
M579T480C00167	M579T480	C00167	593.073	C15H21N2O18P2	Uridine 5'-diphosphoglucuronic acid (UDP-D-glucuronate)	14	0.727242	0.72667	0.733673	0.735056	0.729522	0.740939	0	0	0	Negative	HILIC
M579T480C00167	M579T480	C00167	594.076	C15H21N2O18P2	Uridine 5'-diphosphoglucuronic acid (UDP-D-glucuronate)	15	0.0183756	0.0136188	0.0148604	0.0153943	0.0130583	0.0151839	0	0	0	Negative	HILIC
M151T251C00532	M151T251	C00532	151.06	C5H11O5	L-Arabitol	0	0.183372	0.194846	0.177462	0.159044	0.160465	0.140336	1	1	1	Negative	HILIC
M151T251C00532	M151T251	C00532	152.063	C5H11O5	L-Arabitol	1	0	0	0	0	0	0	0	0	0	Negative	HILIC
M151T251C00532	M151T251	C00532	153.067	C5H11O5	L-Arabitol	2	0	0	0	0	0	0	0	0	0	Negative	HILIC
M151T251C00532	M151T251	C00532	154.07	C5H11O5	L-Arabitol	3	0	0	0	0	0	0	0	0	0	Negative	HILIC
M151T251C00532	M151T251	C00532	155.074	C5H11O5	L-Arabitol	4	0.0169167	0.0221529	0.01032	0.0221136	0.00616901	0	0	0	0	Negative	HILIC
M151T251C00532	M151T251	C00532	156.077	C5H11O5	L-Arabitol	5	0.799711	0.783001	0.812218	0.818842	0.833366	0.859664	0	0	0	Negative	HILIC
M151T251C00379	M151T251	C00379	151.06	C5H11O5	Xylitol	0	0.183372	0.194846	0.177462	0.159044	0.160465	0.140336	1	1	1	Negative	HILIC
M151T251C00379	M151T251	C00379	152.063	C5H11O5	Xylitol	1	0	0	0	0	0	0	0	0	0	Negative	HILIC
M151T251C00379	M151T251	C00379	153.067	C5H11O5	Xylitol	2	0	0	0	0	0	0	0	0	0	Negative	HILIC
M151T251C00379	M151T251	C00379	154.07	C5H11O5	Xylitol	3	0	0	0	0	0	0	0	0	0	Negative	HILIC
M151T251C00379	M151T251	C00379	155.074	C5H11O5	Xylitol	4	0.0169167	0.0221529	0.01032	0.0221136	0.00616901	0	0	0	0	Negative	HILIC
M151T251C00379	M151T251	C00379	156.077	C5H11O5	Xylitol	5	0.799711	0.783001	0.812218	0.818842	0.833366	0.859664	0	0	0	Negative	HILIC
M151T251C00474	M151T251	C00474	151.06	C5H11O5	Ribitol	0	0.183372	0.194846	0.177462	0.159044	0.160465	0.140336	1	1	1	Negative	HILIC
M151T251C00474	M151T251	C00474	152.063	C5H11O5	Ribitol	1	0	0	0	0	0	0	0	0	0	Negative	HILIC
M151T251C00474	M151T251	C00474	153.067	C5H11O5	Ribitol	2	0	0	0	0	0	0	0	0	0	Negative	HILIC
M151T251C00474	M151T251	C00474	154.07	C5H11O5	Ribitol	3	0	0	0	0	0	0	0	0	0	Negative	HILIC
M151T251C00474	M151T251	C00474	155.074	C5H11O5	Ribitol	4	0.0169167	0.0221529	0.01032	0.0221136	0.00616901	0	0	0	0	Negative	HILIC
M151T251C00474	M151T251	C00474	156.077	C5H11O5	Ribitol	5	0.799711	0.783001	0.812218	0.818842	0.833366	0.859664	0	0	0	Negative	HILIC
M131T221C03589	M131T221	C03589	131.034	C5H7O4	4-Hydroxy-2-oxopentanoate	0	0.162104	0.198793	0.877435	0.155748	0.832472	0.846813	0.992942	0.930675	0.989006	Negative	HILIC
M131T221C03589	M131T221	C03589	132.037	C5H7O4	4-Hydroxy-2-oxopentanoate	1	0	0	0	0	0	0	0	0	0.0109938	Negative	HILIC
M131T221C03589	M131T221	C03589	133.041	C5H7O4	4-Hydroxy-2-oxopentanoate	2	1.66625e-17	1.71564e-17	0	0	0	0	0	0	0	Negative	HILIC
M131T221C03589	M131T221	C03589	134.044	C5H7O4	4-Hydroxy-2-oxopentanoate	3	0.667865	0.614111	0.122565	0.66065	0.0995107	0.153187	0.00705759	0.0693247	0	Negative	HILIC
M131T221C03589	M131T221	C03589	135.047	C5H7O4	4-Hydroxy-2-oxopentanoate	4	0.103543	0.118684	0	0.11902	0.0680176	0	0	0	0	Negative	HILIC
M131T221C03589	M131T221	C03589	136.051	C5H7O4	4-Hydroxy-2-oxopentanoate	5	0.0664885	0.0684115	0	0.064582	0	0	0	0	0	Negative	HILIC
M131T221C00900	M131T221	C00900	131.034	C5H7O4	2-Acetolactate	0	0.162104	0.198793	0.877435	0.155748	0.832472	0.846813	0.992942	0.930675	0.989006	Negative	HILIC
M131T221C00900	M131T221	C00900	132.037	C5H7O4	2-Acetolactate	1	0	0	0	0	0	0	0	0	0.0109938	Negative	HILIC
M131T221C00900	M131T221	C00900	133.041	C5H7O4	2-Acetolactate	2	1.66625e-17	1.71564e-17	0	0	0	0	0	0	0	Negative	HILIC
M131T221C00900	M131T221	C00900	134.044	C5H7O4	2-Acetolactate	3	0.667865	0.614111	0.122565	0.66065	0.0995107	0.153187	0.00705759	0.0693247	0	Negative	HILIC
M131T221C00900	M131T221	C00900	135.047	C5H7O4	2-Acetolactate	4	0.103543	0.118684	0	0.11902	0.0680176	0	0	0	0	Negative	HILIC
M131T221C00900	M131T221	C00900	136.051	C5H7O4	2-Acetolactate	5	0.0664885	0.0684115	0	0.064582	0	0	0	0	0	Negative	HILIC
M131T221C06010	M131T221	C06010	131.034	C5H7O4	(S)-2-Acetolactate	0	0.162104	0.198793	0.877435	0.155748	0.832472	0.846813	0.992942	0.930675	0.989006	Negative	HILIC
M131T221C06010	M131T221	C06010	132.037	C5H7O4	(S)-2-Acetolactate	1	0	0	0	0	0	0	0	0	0.0109938	Negative	HILIC
M131T221C06010	M131T221	C06010	133.041	C5H7O4	(S)-2-Acetolactate	2	1.66625e-17	1.71564e-17	0	0	0	0	0	0	0	Negative	HILIC
M131T221C06010	M131T221	C06010	134.044	C5H7O4	(S)-2-Acetolactate	3	0.667865	0.614111	0.122565	0.66065	0.0995107	0.153187	0.00705759	0.0693247	0	Negative	HILIC
M131T221C06010	M131T221	C06010	135.047	C5H7O4	(S)-2-Acetolactate	4	0.103543	0.118684	0	0.11902	0.0680176	0	0	0	0	Negative	HILIC
M131T221C06010	M131T221	C06010	136.051	C5H7O4	(S)-2-Acetolactate	5	0.0664885	0.0684115	0	0.064582	0	0	0	0	0	Negative	HILIC
M320T395C04544	M320T395	C04544	320.091	C11H18N3O6S1	gamma-L-Glutamyl-L-cysteinyl-beta-alanine	0	0.0465995	0.048218	0.0477724	0.0479126	0.0438601	0.0533851	1	1	0.708712	Negative	HILIC
M320T395C04544	M320T395	C04544	321.094	C11H18N3O6S1	gamma-L-Glutamyl-L-cysteinyl-beta-alanine	1	0.00342821	0.00111641	0	0.00140539	0	0	0	0	0	Negative	HILIC
M320T395C04544	M320T395	C04544	322.098	C11H18N3O6S1	gamma-L-Glutamyl-L-cysteinyl-beta-alanine	2	0.04181	0.0447547	0.0416989	0.0410487	0.0439505	0.0410371	0	0	0	Negative	HILIC
M320T395C04544	M320T395	C04544	323.101	C11H18N3O6S1	gamma-L-Glutamyl-L-cysteinyl-beta-alanine	3	0.0517447	0.054621	0.0467452	0.0522129	0.0541007	0.0493673	0	0	0	Negative	HILIC
M320T395C04544	M320T395	C04544	324.105	C11H18N3O6S1	gamma-L-Glutamyl-L-cysteinyl-beta-alanine	4	0.0980903	0.0981063	0.10586	0.0997148	0.0977825	0.0954586	0	0	0	Negative	HILIC
M320T395C04544	M320T395	C04544	325.108	C11H18N3O6S1	gamma-L-Glutamyl-L-cysteinyl-beta-alanine	5	0.758327	0.753184	0.757923	0.757706	0.760306	0.760752	0	0	0	Negative	HILIC
M320T395C04544	M320T395	C04544	326.111	C11H18N3O6S1	gamma-L-Glutamyl-L-cysteinyl-beta-alanine	6	0	0	0	0	0	0	0	0	0	Negative	HILIC
M320T395C04544	M320T395	C04544	327.115	C11H18N3O6S1	gamma-L-Glutamyl-L-cysteinyl-beta-alanine	7	0	0	0	0	0	0	0	0	0	Negative	HILIC
M320T395C04544	M320T395	C04544	328.118	C11H18N3O6S1	gamma-L-Glutamyl-L-cysteinyl-beta-alanine	8	0	0	0	0	0	0	0	0	0.291288	Negative	HILIC
M320T395C04544	M320T395	C04544	329.121	C11H18N3O6S1	gamma-L-Glutamyl-L-cysteinyl-beta-alanine	9	0	0	0	0	0	0	0	0	0	Negative	HILIC
M320T395C04544	M320T395	C04544	330.125	C11H18N3O6S1	gamma-L-Glutamyl-L-cysteinyl-beta-alanine	10	0	0	0	0	0	0	0	0	0	Negative	HILIC
M320T395C04544	M320T395	C04544	331.128	C11H18N3O6S1	gamma-L-Glutamyl-L-cysteinyl-beta-alanine	11	0	0	0	0	0	0	0	0	0	Negative	HILIC
M565T447C00052	M565T447	C00052	565.047	C15H23N2O17P2	UDP-D-Galactose	0	0	0	0	0	0	0	0.999962	1	0.998521	Negative	HILIC
M565T447C00052	M565T447	C00052	566.05	C15H23N2O17P2	UDP-D-Galactose	1	0	0	0	0	0	0	0	0	0	Negative	HILIC
M565T447C00052	M565T447	C00052	567.053	C15H23N2O17P2	UDP-D-Galactose	2	0	0	0	0	0	0	3.82453e-05	0	0.00147553	Negative	HILIC
M565T447C00052	M565T447	C00052	568.057	C15H23N2O17P2	UDP-D-Galactose	3	0	0	0	0	0	0	0	0	3.38065e-06	Negative	HILIC
M565T447C00052	M565T447	C00052	569.06	C15H23N2O17P2	UDP-D-Galactose	4	0	0	0	0	0	0	0	0	0	Negative	HILIC
M565T447C00052	M565T447	C00052	570.063	C15H23N2O17P2	UDP-D-Galactose	5	0.00220375	0.00264135	0.00264841	0.00349246	0.00241877	0	0	0	0	Negative	HILIC
M565T447C00052	M565T447	C00052	571.067	C15H23N2O17P2	UDP-D-Galactose	6	0.0685598	0.069464	0.0691342	0.0707847	0.0668129	0.0666747	0	0	0	Negative	HILIC
M565T447C00052	M565T447	C00052	572.07	C15H23N2O17P2	UDP-D-Galactose	7	0.00184448	0.00100349	0.001478	0.00203785	0.00260205	0.00257304	0	0	0	Negative	HILIC
M565T447C00052	M565T447	C00052	573.073	C15H23N2O17P2	UDP-D-Galactose	8	0.0121885	0.012663	0.0117485	0.0128291	0.0124567	0.011953	0	0	0	Negative	HILIC
M565T447C00052	M565T447	C00052	574.077	C15H23N2O17P2	UDP-D-Galactose	9	0.00268815	0.00296364	0.00325711	0.00248226	0.00181414	0.00274792	0	0	0	Negative	HILIC
M565T447C00052	M565T447	C00052	575.08	C15H23N2O17P2	UDP-D-Galactose	10	0.00281037	0.00389416	0.00263271	0.00334494	0.0030186	0.00408297	0	0	0	Negative	HILIC
M565T447C00052	M565T447	C00052	576.084	C15H23N2O17P2	UDP-D-Galactose	11	0.0532265	0.0499171	0.0538143	0.0497968	0.0549828	0.0545337	0	0	0	Negative	HILIC
M565T447C00052	M565T447	C00052	577.087	C15H23N2O17P2	UDP-D-Galactose	12	0.0266379	0.0271499	0.026083	0.0267405	0.0230457	0.0259969	0	0	0	Negative	HILIC
M565T447C00052	M565T447	C00052	578.09	C15H23N2O17P2	UDP-D-Galactose	13	0.106352	0.100713	0.104865	0.099831	0.101375	0.0961844	0	0	0	Negative	HILIC
M565T447C00052	M565T447	C00052	579.094	C15H23N2O17P2	UDP-D-Galactose	14	0.707828	0.71372	0.705439	0.713549	0.713107	0.720157	0	0	0	Negative	HILIC
M565T447C00052	M565T447	C00052	580.097	C15H23N2O17P2	UDP-D-Galactose	15	0.0156604	0.01587	0.0188993	0.015111	0.018366	0.0150965	0	0	0	Negative	HILIC
M565T447C00029	M565T447	C00029	565.047	C15H23N2O17P2	Uridine diphosphate glucose(UDP-D-Glucose)	0	0	0	0	0	0	0	0.999962	1	0.998521	Negative	HILIC
M565T447C00029	M565T447	C00029	566.05	C15H23N2O17P2	Uridine diphosphate glucose(UDP-D-Glucose)	1	0	0	0	0	0	0	0	0	0	Negative	HILIC
M565T447C00029	M565T447	C00029	567.053	C15H23N2O17P2	Uridine diphosphate glucose(UDP-D-Glucose)	2	0	0	0	0	0	0	3.82453e-05	0	0.00147553	Negative	HILIC
M565T447C00029	M565T447	C00029	568.057	C15H23N2O17P2	Uridine diphosphate glucose(UDP-D-Glucose)	3	0	0	0	0	0	0	0	0	3.38065e-06	Negative	HILIC
M565T447C00029	M565T447	C00029	569.06	C15H23N2O17P2	Uridine diphosphate glucose(UDP-D-Glucose)	4	0	0	0	0	0	0	0	0	0	Negative	HILIC
M565T447C00029	M565T447	C00029	570.063	C15H23N2O17P2	Uridine diphosphate glucose(UDP-D-Glucose)	5	0.00220375	0.00264135	0.00264841	0.00349246	0.00241877	0	0	0	0	Negative	HILIC
M565T447C00029	M565T447	C00029	571.067	C15H23N2O17P2	Uridine diphosphate glucose(UDP-D-Glucose)	6	0.0685598	0.069464	0.0691342	0.0707847	0.0668129	0.0666747	0	0	0	Negative	HILIC
M565T447C00029	M565T447	C00029	572.07	C15H23N2O17P2	Uridine diphosphate glucose(UDP-D-Glucose)	7	0.00184448	0.00100349	0.001478	0.00203785	0.00260205	0.00257304	0	0	0	Negative	HILIC
M565T447C00029	M565T447	C00029	573.073	C15H23N2O17P2	Uridine diphosphate glucose(UDP-D-Glucose)	8	0.0121885	0.012663	0.0117485	0.0128291	0.0124567	0.011953	0	0	0	Negative	HILIC
M565T447C00029	M565T447	C00029	574.077	C15H23N2O17P2	Uridine diphosphate glucose(UDP-D-Glucose)	9	0.00268815	0.00296364	0.00325711	0.00248226	0.00181414	0.00274792	0	0	0	Negative	HILIC
M565T447C00029	M565T447	C00029	575.08	C15H23N2O17P2	Uridine diphosphate glucose(UDP-D-Glucose)	10	0.00281037	0.00389416	0.00263271	0.00334494	0.0030186	0.00408297	0	0	0	Negative	HILIC
M565T447C00029	M565T447	C00029	576.084	C15H23N2O17P2	Uridine diphosphate glucose(UDP-D-Glucose)	11	0.0532265	0.0499171	0.0538143	0.0497968	0.0549828	0.0545337	0	0	0	Negative	HILIC
M565T447C00029	M565T447	C00029	577.087	C15H23N2O17P2	Uridine diphosphate glucose(UDP-D-Glucose)	12	0.0266379	0.0271499	0.026083	0.0267405	0.0230457	0.0259969	0	0	0	Negative	HILIC
M565T447C00029	M565T447	C00029	578.09	C15H23N2O17P2	Uridine diphosphate glucose(UDP-D-Glucose)	13	0.106352	0.100713	0.104865	0.099831	0.101375	0.0961844	0	0	0	Negative	HILIC
M565T447C00029	M565T447	C00029	579.094	C15H23N2O17P2	Uridine diphosphate glucose(UDP-D-Glucose)	14	0.707828	0.71372	0.705439	0.713549	0.713107	0.720157	0	0	0	Negative	HILIC
M565T447C00029	M565T447	C00029	580.097	C15H23N2O17P2	Uridine diphosphate glucose(UDP-D-Glucose)	15	0.0156604	0.01587	0.0188993	0.015111	0.018366	0.0150965	0	0	0	Negative	HILIC
M171T246C03063	M171T246	C03063	171.029	C7H7O5	2-Oxohept-3-enedioate	0	0	0	0	0	0	0	1	1	1	Negative	HILIC
M171T246C03063	M171T246	C03063	172.032	C7H7O5	2-Oxohept-3-enedioate	1	0	0	0	0	0	0	0	0	0	Negative	HILIC
M171T246C03063	M171T246	C03063	173.036	C7H7O5	2-Oxohept-3-enedioate	2	0	0	0	0	0	0	0	0	0	Negative	HILIC
M171T246C03063	M171T246	C03063	174.039	C7H7O5	2-Oxohept-3-enedioate	3	1	1	0	1	1	1	0	0	0	Negative	HILIC
M171T246C03063	M171T246	C03063	175.042	C7H7O5	2-Oxohept-3-enedioate	4	0	0	0	0	0	0	0	0	0	Negative	HILIC
M171T246C03063	M171T246	C03063	176.046	C7H7O5	2-Oxohept-3-enedioate	5	0	0	0	0	0	0	0	0	0	Negative	HILIC
M171T246C03063	M171T246	C03063	177.049	C7H7O5	2-Oxohept-3-enedioate	6	0	0	0	0	0	0	0	0	0	Negative	HILIC
M171T246C03063	M171T246	C03063	178.052	C7H7O5	2-Oxohept-3-enedioate	7	0	0	0	0	0	0	0	0	0	Negative	HILIC
M171T246C02637	M171T246	C02637	171.029	C7H7O5	3-Dehydroshikimate	0	0	0	0	0	0	0	1	1	1	Negative	HILIC
M171T246C02637	M171T246	C02637	172.032	C7H7O5	3-Dehydroshikimate	1	0	0	0	0	0	0	0	0	0	Negative	HILIC
M171T246C02637	M171T246	C02637	173.036	C7H7O5	3-Dehydroshikimate	2	0	0	0	0	0	0	0	0	0	Negative	HILIC
M171T246C02637	M171T246	C02637	174.039	C7H7O5	3-Dehydroshikimate	3	1	1	0	1	1	1	0	0	0	Negative	HILIC
M171T246C02637	M171T246	C02637	175.042	C7H7O5	3-Dehydroshikimate	4	0	0	0	0	0	0	0	0	0	Negative	HILIC
M171T246C02637	M171T246	C02637	176.046	C7H7O5	3-Dehydroshikimate	5	0	0	0	0	0	0	0	0	0	Negative	HILIC
M171T246C02637	M171T246	C02637	177.049	C7H7O5	3-Dehydroshikimate	6	0	0	0	0	0	0	0	0	0	Negative	HILIC
M171T246C02637	M171T246	C02637	178.052	C7H7O5	3-Dehydroshikimate	7	0	0	0	0	0	0	0	0	0	Negative	HILIC
M171T246C05600	M171T246	C05600	171.029	C7H7O5	2-Hydroxyhepta-2,4-dienedioate	0	0	0	0	0	0	0	1	1	1	Negative	HILIC
M171T246C05600	M171T246	C05600	172.032	C7H7O5	2-Hydroxyhepta-2,4-dienedioate	1	0	0	0	0	0	0	0	0	0	Negative	HILIC
M171T246C05600	M171T246	C05600	173.036	C7H7O5	2-Hydroxyhepta-2,4-dienedioate	2	0	0	0	0	0	0	0	0	0	Negative	HILIC
M171T246C05600	M171T246	C05600	174.039	C7H7O5	2-Hydroxyhepta-2,4-dienedioate	3	1	1	0	1	1	1	0	0	0	Negative	HILIC
M171T246C05600	M171T246	C05600	175.042	C7H7O5	2-Hydroxyhepta-2,4-dienedioate	4	0	0	0	0	0	0	0	0	0	Negative	HILIC
M171T246C05600	M171T246	C05600	176.046	C7H7O5	2-Hydroxyhepta-2,4-dienedioate	5	0	0	0	0	0	0	0	0	0	Negative	HILIC
M171T246C05600	M171T246	C05600	177.049	C7H7O5	2-Hydroxyhepta-2,4-dienedioate	6	0	0	0	0	0	0	0	0	0	Negative	HILIC
M171T246C05600	M171T246	C05600	178.052	C7H7O5	2-Hydroxyhepta-2,4-dienedioate	7	0	0	0	0	0	0	0	0	0	Negative	HILIC
M190T269C16850	M190T269	C16850	190.071	C7H12N1O5	2-Amino-3,7-dideoxy-D-threo-hept-6-ulosonic acid	0	0.0168632	0.0201732	0.0192182	0.0183527	0.0182035	0.0209031	1	1	1	Negative	HILIC
M190T269C16850	M190T269	C16850	191.074	C7H12N1O5	2-Amino-3,7-dideoxy-D-threo-hept-6-ulosonic acid	1	0	0	0	0	0	0	0	0	0	Negative	HILIC
M190T269C16850	M190T269	C16850	192.078	C7H12N1O5	2-Amino-3,7-dideoxy-D-threo-hept-6-ulosonic acid	2	0.0114273	0.00761539	0.0158776	0.0132669	0.0161937	0.00602098	0	0	0	Negative	HILIC
M190T269C16850	M190T269	C16850	193.081	C7H12N1O5	2-Amino-3,7-dideoxy-D-threo-hept-6-ulosonic acid	3	0.971709	0.97174	0.964674	0.96838	0.965603	0.972623	0	0	0	Negative	HILIC
M190T269C16850	M190T269	C16850	194.084	C7H12N1O5	2-Amino-3,7-dideoxy-D-threo-hept-6-ulosonic acid	4	0	0.00041034	0	0	0	0.000452857	0	0	0	Negative	HILIC
M190T269C16850	M190T269	C16850	195.088	C7H12N1O5	2-Amino-3,7-dideoxy-D-threo-hept-6-ulosonic acid	5	0	6.07957e-05	0.00023008	0	0	0	0	0	0	Negative	HILIC
M190T269C16850	M190T269	C16850	196.091	C7H12N1O5	2-Amino-3,7-dideoxy-D-threo-hept-6-ulosonic acid	6	0	0	0	0	0	0	0	0	0	Negative	HILIC
M190T269C16850	M190T269	C16850	197.094	C7H12N1O5	2-Amino-3,7-dideoxy-D-threo-hept-6-ulosonic acid	7	0	0	0	0	0	0	0	0	0	Negative	HILIC
M111T68C00106	M111T68	C00106	111.019	C4H3N2O2	Uracil	0	0.404206	0.400656	0.40466	0.404853	0.401023	0.403797	0.971647	1	0.999356	Negative	HILIC
M111T68C00106	M111T68	C00106	112.022	C4H3N2O2	Uracil	1	0.00963082	0.0105103	0.00934072	0.0120775	0.0119189	0.0106956	0	0	0	Negative	HILIC
M111T68C00106	M111T68	C00106	113.026	C4H3N2O2	Uracil	2	0.0483762	0.0474743	0.0476419	0.048497	0.0475636	0.0485358	0.000284305	0	0.000644036	Negative	HILIC
M111T68C00106	M111T68	C00106	114.029	C4H3N2O2	Uracil	3	0.537787	0.54136	0.538357	0.534573	0.539495	0.536972	0	0	0	Negative	HILIC
M111T68C00106	M111T68	C00106	115.032	C4H3N2O2	Uracil	4	0	0	0	0	0	0	0.0280684	0	0	Negative	HILIC
M421T315C02995	M421T315	C02995	421.074	C12H22O14P1	Maltose 6'-phosphate	0	0.11693	0.148723	0.148283	0.182406	0.142644	0.170404	1	0	0.987516	Negative	HILIC
M421T315C02995	M421T315	C02995	422.078	C12H22O14P1	Maltose 6'-phosphate	1	0	0	0	0	0	0	0	0	0	Negative	HILIC
M421T315C02995	M421T315	C02995	423.081	C12H22O14P1	Maltose 6'-phosphate	2	0	0	0	0	0	0	0	1.9614e-17	0	Negative	HILIC
M421T315C02995	M421T315	C02995	424.084	C12H22O14P1	Maltose 6'-phosphate	3	0	0	0	0	0	0	0	0	0	Negative	HILIC
M421T315C02995	M421T315	C02995	425.088	C12H22O14P1	Maltose 6'-phosphate	4	0	0	0	0	0	0	0	0	0	Negative	HILIC
M421T315C02995	M421T315	C02995	426.091	C12H22O14P1	Maltose 6'-phosphate	5	0	0	0	0	0	0	0	0	0	Negative	HILIC
M421T315C02995	M421T315	C02995	427.094	C12H22O14P1	Maltose 6'-phosphate	6	0.803367	0.769177	0.740809	0.721756	0.741744	0.71622	0	0.890901	0	Negative	HILIC
M421T315C02995	M421T315	C02995	428.098	C12H22O14P1	Maltose 6'-phosphate	7	0.0797035	0.0820999	0.110908	0.0958387	0.115613	0.113376	0	0.109099	0.012484	Negative	HILIC
M421T315C02995	M421T315	C02995	429.101	C12H22O14P1	Maltose 6'-phosphate	8	0	0	0	0	0	0	0	0	0	Negative	HILIC
M421T315C02995	M421T315	C02995	430.104	C12H22O14P1	Maltose 6'-phosphate	9	0	0	0	0	0	0	0	0	0	Negative	HILIC
M421T315C02995	M421T315	C02995	431.108	C12H22O14P1	Maltose 6'-phosphate	10	0	0	0	0	0	0	0	0	0	Negative	HILIC
M421T315C02995	M421T315	C02995	432.111	C12H22O14P1	Maltose 6'-phosphate	11	0	0	0	0	0	0	0	0	0	Negative	HILIC
M421T315C02995	M421T315	C02995	433.114	C12H22O14P1	Maltose 6'-phosphate	12	0	0	0	0	0	0	0	0	0	Negative	HILIC
M421T315C05396	M421T315	C05396	421.074	C12H22O14P1	Lactose 6'-phosphate	0	0.11693	0.148723	0.148283	0.182406	0.142644	0.170404	1	0	0.987516	Negative	HILIC
M421T315C05396	M421T315	C05396	422.078	C12H22O14P1	Lactose 6'-phosphate	1	0	0	0	0	0	0	0	0	0	Negative	HILIC
M421T315C05396	M421T315	C05396	423.081	C12H22O14P1	Lactose 6'-phosphate	2	0	0	0	0	0	0	0	1.9614e-17	0	Negative	HILIC
M421T315C05396	M421T315	C05396	424.084	C12H22O14P1	Lactose 6'-phosphate	3	0	0	0	0	0	0	0	0	0	Negative	HILIC
M421T315C05396	M421T315	C05396	425.088	C12H22O14P1	Lactose 6'-phosphate	4	0	0	0	0	0	0	0	0	0	Negative	HILIC
M421T315C05396	M421T315	C05396	426.091	C12H22O14P1	Lactose 6'-phosphate	5	0	0	0	0	0	0	0	0	0	Negative	HILIC
M421T315C05396	M421T315	C05396	427.094	C12H22O14P1	Lactose 6'-phosphate	6	0.803367	0.769177	0.740809	0.721756	0.741744	0.71622	0	0.890901	0	Negative	HILIC
M421T315C05396	M421T315	C05396	428.098	C12H22O14P1	Lactose 6'-phosphate	7	0.0797035	0.0820999	0.110908	0.0958387	0.115613	0.113376	0	0.109099	0.012484	Negative	HILIC
M421T315C05396	M421T315	C05396	429.101	C12H22O14P1	Lactose 6'-phosphate	8	0	0	0	0	0	0	0	0	0	Negative	HILIC
M421T315C05396	M421T315	C05396	430.104	C12H22O14P1	Lactose 6'-phosphate	9	0	0	0	0	0	0	0	0	0	Negative	HILIC
M421T315C05396	M421T315	C05396	431.108	C12H22O14P1	Lactose 6'-phosphate	10	0	0	0	0	0	0	0	0	0	Negative	HILIC
M421T315C05396	M421T315	C05396	432.111	C12H22O14P1	Lactose 6'-phosphate	11	0	0	0	0	0	0	0	0	0	Negative	HILIC
M421T315C05396	M421T315	C05396	433.114	C12H22O14P1	Lactose 6'-phosphate	12	0	0	0	0	0	0	0	0	0	Negative	HILIC
M421T315C04534	M421T315	C04534	421.074	C12H22O14P1	6-Phospho-beta-D-glucosyl-(1,4)-D-glucose	0	0.11693	0.148723	0.148283	0.182406	0.142644	0.170404	1	0	0.987516	Negative	HILIC
M421T315C04534	M421T315	C04534	422.078	C12H22O14P1	6-Phospho-beta-D-glucosyl-(1,4)-D-glucose	1	0	0	0	0	0	0	0	0	0	Negative	HILIC
M421T315C04534	M421T315	C04534	423.081	C12H22O14P1	6-Phospho-beta-D-glucosyl-(1,4)-D-glucose	2	0	0	0	0	0	0	0	1.9614e-17	0	Negative	HILIC
M421T315C04534	M421T315	C04534	424.084	C12H22O14P1	6-Phospho-beta-D-glucosyl-(1,4)-D-glucose	3	0	0	0	0	0	0	0	0	0	Negative	HILIC
M421T315C04534	M421T315	C04534	425.088	C12H22O14P1	6-Phospho-beta-D-glucosyl-(1,4)-D-glucose	4	0	0	0	0	0	0	0	0	0	Negative	HILIC
M421T315C04534	M421T315	C04534	426.091	C12H22O14P1	6-Phospho-beta-D-glucosyl-(1,4)-D-glucose	5	0	0	0	0	0	0	0	0	0	Negative	HILIC
M421T315C04534	M421T315	C04534	427.094	C12H22O14P1	6-Phospho-beta-D-glucosyl-(1,4)-D-glucose	6	0.803367	0.769177	0.740809	0.721756	0.741744	0.71622	0	0.890901	0	Negative	HILIC
M421T315C04534	M421T315	C04534	428.098	C12H22O14P1	6-Phospho-beta-D-glucosyl-(1,4)-D-glucose	7	0.0797035	0.0820999	0.110908	0.0958387	0.115613	0.113376	0	0.109099	0.012484	Negative	HILIC
M421T315C04534	M421T315	C04534	429.101	C12H22O14P1	6-Phospho-beta-D-glucosyl-(1,4)-D-glucose	8	0	0	0	0	0	0	0	0	0	Negative	HILIC
M421T315C04534	M421T315	C04534	430.104	C12H22O14P1	6-Phospho-beta-D-glucosyl-(1,4)-D-glucose	9	0	0	0	0	0	0	0	0	0	Negative	HILIC
M421T315C04534	M421T315	C04534	431.108	C12H22O14P1	6-Phospho-beta-D-glucosyl-(1,4)-D-glucose	10	0	0	0	0	0	0	0	0	0	Negative	HILIC
M421T315C04534	M421T315	C04534	432.111	C12H22O14P1	6-Phospho-beta-D-glucosyl-(1,4)-D-glucose	11	0	0	0	0	0	0	0	0	0	Negative	HILIC
M421T315C04534	M421T315	C04534	433.114	C12H22O14P1	6-Phospho-beta-D-glucosyl-(1,4)-D-glucose	12	0	0	0	0	0	0	0	0	0	Negative	HILIC
M421T315C00689	M421T315	C00689	421.074	C12H22O14P1	alpha,alpha'-Trehalose 6-phosphate	0	0.11693	0.148723	0.148283	0.182406	0.142644	0.170404	1	0	0.987516	Negative	HILIC
M421T315C00689	M421T315	C00689	422.078	C12H22O14P1	alpha,alpha'-Trehalose 6-phosphate	1	0	0	0	0	0	0	0	0	0	Negative	HILIC
M421T315C00689	M421T315	C00689	423.081	C12H22O14P1	alpha,alpha'-Trehalose 6-phosphate	2	0	0	0	0	0	0	0	1.9614e-17	0	Negative	HILIC
M421T315C00689	M421T315	C00689	424.084	C12H22O14P1	alpha,alpha'-Trehalose 6-phosphate	3	0	0	0	0	0	0	0	0	0	Negative	HILIC
M421T315C00689	M421T315	C00689	425.088	C12H22O14P1	alpha,alpha'-Trehalose 6-phosphate	4	0	0	0	0	0	0	0	0	0	Negative	HILIC
M421T315C00689	M421T315	C00689	426.091	C12H22O14P1	alpha,alpha'-Trehalose 6-phosphate	5	0	0	0	0	0	0	0	0	0	Negative	HILIC
M421T315C00689	M421T315	C00689	427.094	C12H22O14P1	alpha,alpha'-Trehalose 6-phosphate	6	0.803367	0.769177	0.740809	0.721756	0.741744	0.71622	0	0.890901	0	Negative	HILIC
M421T315C00689	M421T315	C00689	428.098	C12H22O14P1	alpha,alpha'-Trehalose 6-phosphate	7	0.0797035	0.0820999	0.110908	0.0958387	0.115613	0.113376	0	0.109099	0.012484	Negative	HILIC
M421T315C00689	M421T315	C00689	429.101	C12H22O14P1	alpha,alpha'-Trehalose 6-phosphate	8	0	0	0	0	0	0	0	0	0	Negative	HILIC
M421T315C00689	M421T315	C00689	430.104	C12H22O14P1	alpha,alpha'-Trehalose 6-phosphate	9	0	0	0	0	0	0	0	0	0	Negative	HILIC
M421T315C00689	M421T315	C00689	431.108	C12H22O14P1	alpha,alpha'-Trehalose 6-phosphate	10	0	0	0	0	0	0	0	0	0	Negative	HILIC
M421T315C00689	M421T315	C00689	432.111	C12H22O14P1	alpha,alpha'-Trehalose 6-phosphate	11	0	0	0	0	0	0	0	0	0	Negative	HILIC
M421T315C00689	M421T315	C00689	433.114	C12H22O14P1	alpha,alpha'-Trehalose 6-phosphate	12	0	0	0	0	0	0	0	0	0	Negative	HILIC
M421T315C20237	M421T315	C20237	421.074	C12H22O14P1	alpha-Maltose 1-phosphate	0	0.11693	0.148723	0.148283	0.182406	0.142644	0.170404	1	0	0.987516	Negative	HILIC
M421T315C20237	M421T315	C20237	422.078	C12H22O14P1	alpha-Maltose 1-phosphate	1	0	0	0	0	0	0	0	0	0	Negative	HILIC
M421T315C20237	M421T315	C20237	423.081	C12H22O14P1	alpha-Maltose 1-phosphate	2	0	0	0	0	0	0	0	1.9614e-17	0	Negative	HILIC
M421T315C20237	M421T315	C20237	424.084	C12H22O14P1	alpha-Maltose 1-phosphate	3	0	0	0	0	0	0	0	0	0	Negative	HILIC
M421T315C20237	M421T315	C20237	425.088	C12H22O14P1	alpha-Maltose 1-phosphate	4	0	0	0	0	0	0	0	0	0	Negative	HILIC
M421T315C20237	M421T315	C20237	426.091	C12H22O14P1	alpha-Maltose 1-phosphate	5	0	0	0	0	0	0	0	0	0	Negative	HILIC
M421T315C20237	M421T315	C20237	427.094	C12H22O14P1	alpha-Maltose 1-phosphate	6	0.803367	0.769177	0.740809	0.721756	0.741744	0.71622	0	0.890901	0	Negative	HILIC
M421T315C20237	M421T315	C20237	428.098	C12H22O14P1	alpha-Maltose 1-phosphate	7	0.0797035	0.0820999	0.110908	0.0958387	0.115613	0.113376	0	0.109099	0.012484	Negative	HILIC
M421T315C20237	M421T315	C20237	429.101	C12H22O14P1	alpha-Maltose 1-phosphate	8	0	0	0	0	0	0	0	0	0	Negative	HILIC
M421T315C20237	M421T315	C20237	430.104	C12H22O14P1	alpha-Maltose 1-phosphate	9	0	0	0	0	0	0	0	0	0	Negative	HILIC
M421T315C20237	M421T315	C20237	431.108	C12H22O14P1	alpha-Maltose 1-phosphate	10	0	0	0	0	0	0	0	0	0	Negative	HILIC
M421T315C20237	M421T315	C20237	432.111	C12H22O14P1	alpha-Maltose 1-phosphate	11	0	0	0	0	0	0	0	0	0	Negative	HILIC
M421T315C20237	M421T315	C20237	433.114	C12H22O14P1	alpha-Maltose 1-phosphate	12	0	0	0	0	0	0	0	0	0	Negative	HILIC
M289T472C05382	M289T472	C05382	289.032	C7H14O10P1	Sedoheptulose 7-phosphate	0	0.166328	0.185242	0.182745	0.169429	0.199287	0.179252	0.985764	1	0.998368	Negative	HILIC
M289T472C05382	M289T472	C05382	290.035	C7H14O10P1	Sedoheptulose 7-phosphate	1	0	0	0	0	0	0	0.014236	0	0.0016324	Negative	HILIC
M289T472C05382	M289T472	C05382	291.039	C7H14O10P1	Sedoheptulose 7-phosphate	2	0	0	0	0	0	0	0	0	0	Negative	HILIC
M289T472C05382	M289T472	C05382	292.042	C7H14O10P1	Sedoheptulose 7-phosphate	3	0	0	0	0	0	0	0	0	0	Negative	HILIC
M289T472C05382	M289T472	C05382	293.045	C7H14O10P1	Sedoheptulose 7-phosphate	4	0	0	0	0	0	0	0	0	0	Negative	HILIC
M289T472C05382	M289T472	C05382	294.049	C7H14O10P1	Sedoheptulose 7-phosphate	5	0	0	0	0	0	0	0	0	0	Negative	HILIC
M289T472C05382	M289T472	C05382	295.052	C7H14O10P1	Sedoheptulose 7-phosphate	6	0	0	0	0	0	0	0	0	0	Negative	HILIC
M289T472C05382	M289T472	C05382	296.055	C7H14O10P1	Sedoheptulose 7-phosphate	7	0.833672	0.814758	0.817255	0.830571	0.800713	0.820748	0	0	0	Negative	HILIC
M289T472C19882	M289T472	C19882	289.032	C7H14O10P1	D-glycero-D-manno-Heptose 7-phosphate	0	0.166328	0.185242	0.182745	0.169429	0.199287	0.179252	0.985764	1	0.998368	Negative	HILIC
M289T472C19882	M289T472	C19882	290.035	C7H14O10P1	D-glycero-D-manno-Heptose 7-phosphate	1	0	0	0	0	0	0	0.014236	0	0.0016324	Negative	HILIC
M289T472C19882	M289T472	C19882	291.039	C7H14O10P1	D-glycero-D-manno-Heptose 7-phosphate	2	0	0	0	0	0	0	0	0	0	Negative	HILIC
M289T472C19882	M289T472	C19882	292.042	C7H14O10P1	D-glycero-D-manno-Heptose 7-phosphate	3	0	0	0	0	0	0	0	0	0	Negative	HILIC
M289T472C19882	M289T472	C19882	293.045	C7H14O10P1	D-glycero-D-manno-Heptose 7-phosphate	4	0	0	0	0	0	0	0	0	0	Negative	HILIC
M289T472C19882	M289T472	C19882	294.049	C7H14O10P1	D-glycero-D-manno-Heptose 7-phosphate	5	0	0	0	0	0	0	0	0	0	Negative	HILIC
M289T472C19882	M289T472	C19882	295.052	C7H14O10P1	D-glycero-D-manno-Heptose 7-phosphate	6	0	0	0	0	0	0	0	0	0	Negative	HILIC
M289T472C19882	M289T472	C19882	296.055	C7H14O10P1	D-glycero-D-manno-Heptose 7-phosphate	7	0.833672	0.814758	0.817255	0.830571	0.800713	0.820748	0	0	0	Negative	HILIC
M289T472C19878	M289T472	C19878	289.032	C7H14O10P1	D-glycero-alpha-D-manno-Heptose 7-phosphate	0	0.166328	0.185242	0.182745	0.169429	0.199287	0.179252	0.985764	1	0.998368	Negative	HILIC
M289T472C19878	M289T472	C19878	290.035	C7H14O10P1	D-glycero-alpha-D-manno-Heptose 7-phosphate	1	0	0	0	0	0	0	0.014236	0	0.0016324	Negative	HILIC
M289T472C19878	M289T472	C19878	291.039	C7H14O10P1	D-glycero-alpha-D-manno-Heptose 7-phosphate	2	0	0	0	0	0	0	0	0	0	Negative	HILIC
M289T472C19878	M289T472	C19878	292.042	C7H14O10P1	D-glycero-alpha-D-manno-Heptose 7-phosphate	3	0	0	0	0	0	0	0	0	0	Negative	HILIC
M289T472C19878	M289T472	C19878	293.045	C7H14O10P1	D-glycero-alpha-D-manno-Heptose 7-phosphate	4	0	0	0	0	0	0	0	0	0	Negative	HILIC
M289T472C19878	M289T472	C19878	294.049	C7H14O10P1	D-glycero-alpha-D-manno-Heptose 7-phosphate	5	0	0	0	0	0	0	0	0	0	Negative	HILIC
M289T472C19878	M289T472	C19878	295.052	C7H14O10P1	D-glycero-alpha-D-manno-Heptose 7-phosphate	6	0	0	0	0	0	0	0	0	0	Negative	HILIC
M289T472C19878	M289T472	C19878	296.055	C7H14O10P1	D-glycero-alpha-D-manno-Heptose 7-phosphate	7	0.833672	0.814758	0.817255	0.830571	0.800713	0.820748	0	0	0	Negative	HILIC
M289T472C07836	M289T472	C07836	289.032	C7H14O10P1	D-glycero-beta-D-manno-Heptose 7-phosphate	0	0.166328	0.185242	0.182745	0.169429	0.199287	0.179252	0.985764	1	0.998368	Negative	HILIC
M289T472C07836	M289T472	C07836	290.035	C7H14O10P1	D-glycero-beta-D-manno-Heptose 7-phosphate	1	0	0	0	0	0	0	0.014236	0	0.0016324	Negative	HILIC
M289T472C07836	M289T472	C07836	291.039	C7H14O10P1	D-glycero-beta-D-manno-Heptose 7-phosphate	2	0	0	0	0	0	0	0	0	0	Negative	HILIC
M289T472C07836	M289T472	C07836	292.042	C7H14O10P1	D-glycero-beta-D-manno-Heptose 7-phosphate	3	0	0	0	0	0	0	0	0	0	Negative	HILIC
M289T472C07836	M289T472	C07836	293.045	C7H14O10P1	D-glycero-beta-D-manno-Heptose 7-phosphate	4	0	0	0	0	0	0	0	0	0	Negative	HILIC
M289T472C07836	M289T472	C07836	294.049	C7H14O10P1	D-glycero-beta-D-manno-Heptose 7-phosphate	5	0	0	0	0	0	0	0	0	0	Negative	HILIC
M289T472C07836	M289T472	C07836	295.052	C7H14O10P1	D-glycero-beta-D-manno-Heptose 7-phosphate	6	0	0	0	0	0	0	0	0	0	Negative	HILIC
M289T472C07836	M289T472	C07836	296.055	C7H14O10P1	D-glycero-beta-D-manno-Heptose 7-phosphate	7	0.833672	0.814758	0.817255	0.830571	0.800713	0.820748	0	0	0	Negative	HILIC
M89T242_2C01432	M89T242_2	C01432	89.0233	C3H5O3	DL-lactate	0	0.0216879	0.0214444	0.0217803	0.0216773	0.0217857	0.0222489	0.997753	0.996563	0.999629	Negative	HILIC
M89T242_2C01432	M89T242_2	C01432	90.0267	C3H5O3	DL-lactate	1	0.00517683	0.00458574	0.00468178	0.00500307	0.00465044	0.00460663	0.00150165	0.00233179	0	Negative	HILIC
M89T242_2C01432	M89T242_2	C01432	91.03	C3H5O3	DL-lactate	2	0.0120357	0.0110103	0.0120045	0.0120527	0.012937	0.0129758	0.000745648	0.00110511	0.000371456	Negative	HILIC
M89T242_2C01432	M89T242_2	C01432	92.0334	C3H5O3	DL-lactate	3	0.9611	0.96296	0.961533	0.961267	0.960627	0.960169	0	0	0	Negative	HILIC
M214T406S0362	M214T406	S0362	214.048	C5H13N1O6P1	sn-Glycerol 3-phosphoethanolamine	0	0.73524	0.742891	0.744354	0.745109	0.735259	0.735335	1	1	1	Negative	HILIC
M214T406S0362	M214T406	S0362	215.051	C5H13N1O6P1	sn-Glycerol 3-phosphoethanolamine	1	0.0170327	0.0128883	0.0186817	0.0128634	0.0138667	0.0160763	0	0	0	Negative	HILIC
M214T406S0362	M214T406	S0362	216.054	C5H13N1O6P1	sn-Glycerol 3-phosphoethanolamine	2	0	0	0	0	0	0	0	0	0	Negative	HILIC
M214T406S0362	M214T406	S0362	217.058	C5H13N1O6P1	sn-Glycerol 3-phosphoethanolamine	3	0.247728	0.24422	0.236964	0.242027	0.250875	0.248589	0	0	0	Negative	HILIC
M214T406S0362	M214T406	S0362	218.061	C5H13N1O6P1	sn-Glycerol 3-phosphoethanolamine	4	0	0	0	0	0	0	0	0	0	Negative	HILIC
M214T406S0362	M214T406	S0362	219.064	C5H13N1O6P1	sn-Glycerol 3-phosphoethanolamine	5	0	0	0	0	0	0	0	0	0	Negative	HILIC
M291T449C00284	M291T449	C00284	291.082	C10H15N2O8	EDTA	0	0.966307	0.981472	0.969415	0.980044	0.967001	0.981875	0.995922	1	0.994682	Negative	HILIC
M291T449C00284	M291T449	C00284	292.086	C10H15N2O8	EDTA	1	0	0	0	0	0	0	0	0	0	Negative	HILIC
M291T449C00284	M291T449	C00284	293.089	C10H15N2O8	EDTA	2	0	0	0	0	0	0	0	0	0	Negative	HILIC
M291T449C00284	M291T449	C00284	294.092	C10H15N2O8	EDTA	3	0	0	0	0	0	0	0.00407802	0	0.00531772	Negative	HILIC
M291T449C00284	M291T449	C00284	295.096	C10H15N2O8	EDTA	4	0	0	0	0	0	0	0	0	0	Negative	HILIC
M291T449C00284	M291T449	C00284	296.099	C10H15N2O8	EDTA	5	0	0	0	0	0	0	0	0	0	Negative	HILIC
M291T449C00284	M291T449	C00284	297.102	C10H15N2O8	EDTA	6	0	0	0	0	0	0	0	0	0	Negative	HILIC
M291T449C00284	M291T449	C00284	298.106	C10H15N2O8	EDTA	7	0	0	0	0	0	0	0	0	0	Negative	HILIC
M291T449C00284	M291T449	C00284	299.109	C10H15N2O8	EDTA	8	0.0336928	0.0185281	0.0305853	0.0199559	0.0329993	0.018125	0	0	0	Negative	HILIC
M291T449C00284	M291T449	C00284	300.112	C10H15N2O8	EDTA	9	0	0	0	0	0	0	0	0	0	Negative	HILIC
M291T449C00284	M291T449	C00284	301.116	C10H15N2O8	EDTA	10	0	0	0	0	0	0	0	0	0	Negative	HILIC
M117T393C00042	M117T393	C00042	117.018	C4H5O4	Succinate	0	0.0340223	0.0369021	0.036273	0.0365602	0.034981	0.0350093	0.995562	0.996759	0.995839	Negative	HILIC
M117T393C00042	M117T393	C00042	118.022	C4H5O4	Succinate	1	0	0	0	0	0	0	0.00253853	0.00241417	0.00308375	Negative	HILIC
M117T393C00042	M117T393	C00042	119.025	C4H5O4	Succinate	2	0.0430012	0.0390258	0	0	0.0429735	0.0417863	0.00189924	0.000826817	0.00107693	Negative	HILIC
M117T393C00042	M117T393	C00042	120.028	C4H5O4	Succinate	3	0.0228884	0.0255344	0.0246456	0.0254261	0.0228723	0.0226531	0	0	0	Negative	HILIC
M117T393C00042	M117T393	C00042	121.032	C4H5O4	Succinate	4	0.900088	0.898538	0.939081	0.938014	0.899173	0.900551	0	0	0	Negative	HILIC
M157T281C16432	M157T281	C16432	157.061	C6H9N2O3	5-Hydroxyectoine	0	0	0	0	0	0	0	1	1	0.999884	Negative	HILIC
M157T281C16432	M157T281	C16432	158.064	C6H9N2O3	5-Hydroxyectoine	1	0	0	0	0	0	0	0	0	0.000115546	Negative	HILIC
M157T281C16432	M157T281	C16432	159.067	C6H9N2O3	5-Hydroxyectoine	2	0	0	0	0	0	0	0	0	0	Negative	HILIC
M157T281C16432	M157T281	C16432	160.071	C6H9N2O3	5-Hydroxyectoine	3	0	0	0	0	0	0	0	0	0	Negative	HILIC
M157T281C16432	M157T281	C16432	161.074	C6H9N2O3	5-Hydroxyectoine	4	0.0417972	0.0342385	0.0342593	0.0586063	0.0499349	0.0495946	0	0	0	Negative	HILIC
M157T281C16432	M157T281	C16432	162.078	C6H9N2O3	5-Hydroxyectoine	5	0.958203	0.965761	0.965741	0.941394	0.950065	0.950405	0	0	0	Negative	HILIC
M157T281C16432	M157T281	C16432	163.081	C6H9N2O3	5-Hydroxyectoine	6	0	0	0	0	0	0	0	0	0	Negative	HILIC
M157T281C19719	M157T281	C19719	157.062	C6H9N2O3	D-Alanyl-D-serine	0	0	0	0	0	0	0	1	1	0.999884	Negative	HILIC
M157T281C19719	M157T281	C19719	158.065	C6H9N2O3	D-Alanyl-D-serine	1	0	0	0	0	0	0	0	0	0.000115546	Negative	HILIC
M157T281C19719	M157T281	C19719	159.069	C6H9N2O3	D-Alanyl-D-serine	2	0	0	0	0	0	0	0	0	0	Negative	HILIC
M157T281C19719	M157T281	C19719	160.072	C6H9N2O3	D-Alanyl-D-serine	3	0	0	0	0	0	0	0	0	0	Negative	HILIC
M157T281C19719	M157T281	C19719	161.075	C6H9N2O3	D-Alanyl-D-serine	4	0.0417972	0.0342385	0.0342593	0.0586063	0.0499349	0.0495946	0	0	0	Negative	HILIC
M157T281C19719	M157T281	C19719	162.079	C6H9N2O3	D-Alanyl-D-serine	5	0.958203	0.965761	0.965741	0.941394	0.950065	0.950405	0	0	0	Negative	HILIC
M157T281C19719	M157T281	C19719	163.082	C6H9N2O3	D-Alanyl-D-serine	6	0	0	0	0	0	0	0	0	0	Negative	HILIC
M145T357C00026	M145T357	C00026	145.013	C5H5O5	alpha-ketoglutarate	0	0	0	0	0	0	0	1	1	1	Negative	HILIC
M145T357C00026	M145T357	C00026	146.017	C5H5O5	alpha-ketoglutarate	1	0	0	0	0	0	0	0	0	0	Negative	HILIC
M145T357C00026	M145T357	C00026	147.02	C5H5O5	alpha-ketoglutarate	2	0	0	0	0	0	0	0	0	0	Negative	HILIC
M145T357C00026	M145T357	C00026	148.023	C5H5O5	alpha-ketoglutarate	3	0	0	0	0	0	0	0	0	0	Negative	HILIC
M145T357C00026	M145T357	C00026	149.027	C5H5O5	alpha-ketoglutarate	4	0.0493531	0.0487815	0.0439515	0.0192206	0	0	0	0	0	Negative	HILIC
M145T357C00026	M145T357	C00026	150.03	C5H5O5	alpha-ketoglutarate	5	0.950647	0.951218	0.956048	0.980779	1	1	0	0	0	Negative	HILIC
M187T323S0066	M187T323	S0066	187.071	C7H11N2O4	alpha-N-Acetyl-L-glutamine	0	0.0971591	0.0915559	0.0950758	0.098668	0.0959954	0.0941346	1	0.998681	1	Negative	HILIC
M187T323S0066	M187T323	S0066	188.075	C7H11N2O4	alpha-N-Acetyl-L-glutamine	1	0	0.00022243	0	0	0.000177722	0	0	0.00131914	0	Negative	HILIC
M187T323S0066	M187T323	S0066	189.078	C7H11N2O4	alpha-N-Acetyl-L-glutamine	2	0.0264325	0.0247039	0.0239336	0.0273826	0.0243297	0.0260903	0	0	0	Negative	HILIC
M187T323S0066	M187T323	S0066	190.081	C7H11N2O4	alpha-N-Acetyl-L-glutamine	3	0.00472663	0.00434261	0.00348961	0	0	0	0	0	0	Negative	HILIC
M187T323S0066	M187T323	S0066	191.085	C7H11N2O4	alpha-N-Acetyl-L-glutamine	4	0.00138851	0	0.0020872	0.000796749	0.000354136	0.00159631	0	0	0	Negative	HILIC
M187T323S0066	M187T323	S0066	192.088	C7H11N2O4	alpha-N-Acetyl-L-glutamine	5	0.109654	0.119581	0.114762	0.119831	0.117171	0.118597	0	0	0	Negative	HILIC
M187T323S0066	M187T323	S0066	193.091	C7H11N2O4	alpha-N-Acetyl-L-glutamine	6	0.00138702	0	0	0	0	0	0	0	0	Negative	HILIC
M187T323S0066	M187T323	S0066	194.095	C7H11N2O4	alpha-N-Acetyl-L-glutamine	7	0.759252	0.759595	0.760652	0.753321	0.761972	0.759582	0	0	0	Negative	HILIC
M189T435C05829	M189T435	C05829	189.051	C6H9N2O5	N-Carbamyl-L-glutamate	0	0	0.41506	0.348806	0	0.432624	1	1	1	1	Negative	HILIC
M189T435C05829	M189T435	C05829	190.054	C6H9N2O5	N-Carbamyl-L-glutamate	1	0	0	0	0	0	0	0	0	0	Negative	HILIC
M189T435C05829	M189T435	C05829	191.057	C6H9N2O5	N-Carbamyl-L-glutamate	2	0	0	0	0	0	0	0	0	0	Negative	HILIC
M189T435C05829	M189T435	C05829	192.061	C6H9N2O5	N-Carbamyl-L-glutamate	3	0	0	0	0	0	0	0	0	0	Negative	HILIC
M189T435C05829	M189T435	C05829	193.064	C6H9N2O5	N-Carbamyl-L-glutamate	4	1	0.58494	0.651194	1	0.567376	0	0	0	0	Negative	HILIC
M189T435C05829	M189T435	C05829	194.067	C6H9N2O5	N-Carbamyl-L-glutamate	5	0	0	0	0	0	0	0	0	0	Negative	HILIC
M189T435C05829	M189T435	C05829	195.071	C6H9N2O5	N-Carbamyl-L-glutamate	6	0	0	0	0	0	0	0	0	0	Negative	HILIC
M87T112C00022	M87T112	C00022	87.0077	C3H3O3	Pyruvate	0	0.0302456	0.0303841	0.0308151	0.0304301	0.0301096	0.0314409	0.992946	0.988931	0.991246	Negative	HILIC
M87T112C00022	M87T112	C00022	88.011	C3H3O3	Pyruvate	1	0	0	0	0	0	0	0.00705375	0.0110693	0.00875428	Negative	HILIC
M87T112C00022	M87T112	C00022	89.0144	C3H3O3	Pyruvate	2	0.0142924	0.0152033	0.014637	0.0119725	0.0137917	0.0129505	0	0	0	Negative	HILIC
M87T112C00022	M87T112	C00022	90.0177	C3H3O3	Pyruvate	3	0.955462	0.954413	0.954548	0.957597	0.956099	0.955609	0	0	0	Negative	HILIC
M606T435_3C00043	M606T435_3	C00043	606.073	C17H26N3O17P2	UDP-N-acetylglucosamine	0	0.0261026	0.0245784	0.024604	0.0254167	0.0257056	0.025321	0.999963	1	0.999657	Negative	HILIC
M606T435_3C00043	M606T435_3	C00043	607.077	C17H26N3O17P2	UDP-N-acetylglucosamine	1	0	0	0	0.000104534	0	0	0	0	0	Negative	HILIC
M606T435_3C00043	M606T435_3	C00043	608.08	C17H26N3O17P2	UDP-N-acetylglucosamine	2	0.00147346	0.00133399	0.00120408	0.00124108	0.00112189	0.00110742	0	0	0	Negative	HILIC
M606T435_3C00043	M606T435_3	C00043	609.083	C17H26N3O17P2	UDP-N-acetylglucosamine	3	0.000774087	0.00105909	0.00087713	0.000343501	0.000665406	0.000367463	0	0	0.000342727	Negative	HILIC
M606T435_3C00043	M606T435_3	C00043	610.087	C17H26N3O17P2	UDP-N-acetylglucosamine	4	0.000430166	0.000109643	0.000535878	0.000678251	8.63123e-05	0.000655896	3.7377e-05	0	0	Negative	HILIC
M606T435_3C00043	M606T435_3	C00043	611.09	C17H26N3O17P2	UDP-N-acetylglucosamine	5	0.0162938	0.0161172	0.0164535	0.0152518	0.0165576	0.0157647	0	0	0	Negative	HILIC
M606T435_3C00043	M606T435_3	C00043	612.093	C17H26N3O17P2	UDP-N-acetylglucosamine	6	0.00986511	0.00980573	0.0109378	0.0110225	0.0101933	0.00959368	0	0	0	Negative	HILIC
M606T435_3C00043	M606T435_3	C00043	613.097	C17H26N3O17P2	UDP-N-acetylglucosamine	7	0.0284439	0.0284968	0.0275314	0.0268863	0.02679	0.0282308	0	0	0	Negative	HILIC
M606T435_3C00043	M606T435_3	C00043	614.1	C17H26N3O17P2	UDP-N-acetylglucosamine	8	0.260368	0.261654	0.262036	0.259398	0.261763	0.262135	0	0	0	Negative	HILIC
M606T435_3C00043	M606T435_3	C00043	615.103	C17H26N3O17P2	UDP-N-acetylglucosamine	9	0.00533575	0.00667132	0.00608514	0.00557151	0.00535804	0.00634879	0	0	0	Negative	HILIC
[truncated: 6,278 more rows]

## Sheet: X13CMS
X	compound	isotopologue	groupID	rt	meanAbsU	totalAbsU	cvTotalU	meanAbsL	totalAbsL	cvTotalL	meanRelU	meanRelL	p_value	enrichmentLvsU	sdRelU	sdRelL	sampleData									Metabolite	Polarity	LC type
9	74.0248	74.0248	83	373.806	5.80063e+07	5.84175e+07	0.0116977	3.24772e+07	3.99049e+07	0.0410228	0.99304	0.813857	5.94e-06	0.819561	0.0120558	0.0312035	5.77174e+07	58452388	57849056	29533914	33000822	31931206	33317226	32091306	34988784	M74T374C00037	Negative	HILIC
9	74.0248	76.0315	137	373.791	411242	NA	NA	7.42769e+06	NA	NA	0.00696043	0.186143	5.94e-06	26.7431	0.0120558	0.0312035	0	0	1.23372e+06	9206546	5.42608e+06	7.76828e+06	7.46416e+06	6914441	7786610	M74T374C00037	Negative	HILIC
21	87.0088	87.0088	276	111.679	9.79196e+07	1.02567e+08	0.264549	2.64075e+06	8.67801e+07	0.0236822	0.954557	0.0304318	6.87e-11	0.0318806	0.000790092	0.000612955	110105560	68101800	115551360	2515374	2.61733e+06	2.61456e+06	2679550	2.67831e+06	2.73941e+06	M87T112C00022	Negative	HILIC
21	87.0088	88.0121	306	111.011	3.78341e+06	NA	NA	267826	NA	NA	0.0369565	0.0030861	3.88e-05	0.0835064	0.00054134	0.000174416	4286587	2.66794e+06	4395707	282682	258679	239020	273955	272831	279791	M87T112C00022	Negative	HILIC
21	87.0088	89.0155	344	111.54	743597	NA	NA	3.64266e+06	NA	NA	0.0072599	0.0419761	2.55e-08	5.78191	0.000115084	0.00151607	846452	522213	862126	3.52659e+06	3834735	3.60118e+06	3.45129e+06	3.8281e+06	3614065	M87T112C00022	Negative	HILIC
21	87.0088	90.0187	371	111.001	120875	NA	NA	8.02289e+07	NA	NA	0.00122676	0.924506	1e-18	753.615	0.000315164	0.00122273	107631	111371	143623	78313272	80589080	77675000	80511120	82643440	81641192	M87T112C00022	Negative	HILIC
32	89.0245	89.0245	343	240.853	2318949035	2337469404	0.169264	4.45578e+07	2063060447	0.0701808	0.991994	0.0216068	1.23e-10	0.0217812	0.000753315	0.000551446	2475898880	1870592256	2610355968	48457176	45867092	42017364	42787980	41089660	47127292	M89T242_2C01432	Negative	HILIC
32	89.0245	91.0312	387	240.853	1.76699e+07	NA	NA	8.47431e+07	NA	NA	0.00763999	0.0411223	1.24e-09	5.38251	0.000730908	0.00120561	18776818	15894054	18338850	90698160	86828176	80708848	81618128	79610408	88995016	M89T242_2C01432	Negative	HILIC
32	89.0245	92.0344	414	240.564	608867	NA	NA	1930872683	NA	NA	0.000256064	0.935871	4.04e-15	3654.83	4.49e-05	0.00170863	737566	391063	697971	2143085696	2013908864	1831457280	1896039808	1753855488	1946888960	M89T242_2C01432	Negative	HILIC
32	89.0245	93.0387	431	240.911	241595	NA	NA	2.88688e+06	NA	NA	0.000109711	0.0014002	2.75e-07	12.7626	5.64e-05	0.000142425	225862	326852	172071	3.11362e+06	3.14655e+06	3.2478e+06	2.5713e+06	2469087	2.77293e+06	M89T242_2C01432	Negative	HILIC
38	98.0247	98.0247	521	215.84	2.73193e+07	3.03878e+07	0.0413406	2.69394e+06	4.19515e+06	0.0778213	0.899314	0.642939	4.15e-05	0.714921	0.0228691	0.0257674	28167854	27569384	26220616	2782052	2.7718e+06	2.4708e+06	2898177	2.78683e+06	2.45401e+06	M98T215C00441	Negative	HILIC
38	98.0247	103.04	637	218.107	3.06854e+06	NA	NA	1.5012e+06	NA	NA	0.100686	0.357061	4.15e-05	3.54629	0.0228691	0.0257674	3.66425e+06	2213389	3327991	1.78936e+06	1.50015e+06	1.36159e+06	1.34184e+06	1.68907e+06	1.3252e+06	M98T215C00441	Negative	HILIC
59	104.035	104.035	648	385.705	55214636	5.77321e+07	0.212761	1.92557e+07	4.59641e+07	0.0306663	0.956204	0.418929	9.84e-10	0.438117	0.00256501	0.0155865	46836264	68758032	50049612	18381636	19417264	19353320	20186056	17961008	20234794	M104T387C00065	Negative	HILIC
59	104.035	105.038	660	387.056	1.78775e+06	NA	NA	1.34069e+07	NA	NA	0.0312183	0.291835	1.92e-07	9.34821	0.00190774	0.017711	1.55905e+06	2.08632e+06	1.71787e+06	12940109	13667289	12852239	13257358	14860845	12863523	M104T387C00065	Negative	HILIC
59	104.035	106.042	672	385.763	443648	NA	NA	3.57298e+06	NA	NA	0.00757521	0.0777142	3.17e-08	10.259	0.000849414	0.00419204	359383	611149	360411	3.60099e+06	3.46917e+06	3.36225e+06	4.0456e+06	3.48394e+06	3.47593e+06	M104T387C00065	Negative	HILIC
59	104.035	107.045	690	385.7	286031	NA	NA	9.72853e+06	NA	NA	0.00500227	0.211522	2.22e-10	42.2851	0.00187774	0.00667569	174745	309087	374261	8978585	9981255	9734701	10685620	9512679	9478314	M104T387C00065	Negative	HILIC
60	105.019	105.019	657	322.716	2.90697e+06	4.08466e+06	0.191685	622326	2.86858e+06	0.0922566	0.706096	0.217273	0.00346504	0.30771	0.0602502	0.0197761	2.50781e+06	3.79929e+06	2.41382e+06	720788	556383	532769	634758	613417	675841	M105T321C00258	Negative	HILIC
60	105.019	108.029	703	322.717	48001.9	NA	NA	1.73631e+06	NA	NA	0.0114485	0.605391	2.34e-09	52.8795	0.0100062	0.0305745	65229.7	78776.1	0	1.73928e+06	1.76024e+06	1.57568e+06	2.05309e+06	1.54093e+06	1.74866e+06	M105T321C00258	Negative	HILIC
60	105.019	112.04	793	323.776	1129684	NA	NA	509944	NA	NA	0.282455	0.177336	0.109172	0.627838	0.0688768	0.0264933	948488	1.1007e+06	1339864	674436	444150	544601	548918	421831	425728	M105T321C00258	Negative	HILIC
69	111.02	111.02	761	68.4957	1.61165e+08	1.71206e+08	0.0482341	43555992	1.14228e+08	0.00663445	0.941315	0.381313	1.27e-13	0.405085	0.00266159	0.00420608	154788032	158580528	170126976	44347684	43448576	43083944	43966348	43302940	43186460	M111T68C00106	Negative	HILIC
69	111.02	112.023	783	68.8331	7840934	NA	NA	3.63503e+06	NA	NA	0.0458162	0.0318236	9.72e-06	0.694593	0.00058601	0.000517036	7580871	7801415	8140516	3.53812e+06	3.6583e+06	3.66215e+06	3.63601e+06	3.69689e+06	3.61868e+06	M111T68C00106	Negative	HILIC
69	111.02	113.024	834	67.9514	1.84162e+06	NA	NA	7.57368e+06	NA	NA	0.0107864	0.0663065	8.97e-05	6.14723	0.00246577	0.00149579	1.60151e+06	2.29872e+06	1.62462e+06	7351243	7567712	7578199	7836446	7512191	7.59626e+06	M111T68C00106	Negative	HILIC
69	111.02	114.03	865	68.6351	358496	NA	NA	5.94635e+07	NA	NA	0.00208259	0.520557	4.56e-12	249.957	0.000356567	0.00427084	299919	326574	448995	59222316	60862332	59410128	58769880	59611680	58904672	M111T68C00106	Negative	HILIC
75	112.04	112.04	788	398.365	3.95076e+06	7.36568e+06	0.0200792	809200	2.73558e+06	0.0876252	0.536913	0.295617	0.00199972	0.550588	0.0404862	0.0315033	4.02525e+06	4.1255e+06	3.70153e+06	717608	844378	934748	942464	659589	756412	M112T398C01110;M112T398C03741;M112T398C01157;M112T398C03341	Negative	HILIC
75	112.04	116.054	956	398.045	3.2124e+06	NA	NA	323893	NA	NA	0.435701	0.119703	6.55e-05	0.274736	0.0327996	0.038767	3.22026e+06	2.90354e+06	3513384	363056	176951	229508	435648	371590	366603	M112T398C01110;M112T398C03741;M112T398C01157;M112T398C03341	Negative	HILIC
75	112.04	117.056	1008	398.387	202526	NA	NA	1.60248e+06	NA	NA	0.0273866	0.58468	3.45e-08	21.3491	0.0139062	0.0429744	97238.7	201549	308791	1.8181e+06	1.86544e+06	1.59646e+06	1.59995e+06	1346288	1.38867e+06	M112T398C01110;M112T398C03741;M112T398C01157;M112T398C03341	Negative	HILIC
95	116.035	116.035	947	310.113	4.34675e+07	4.68257e+07	0.0854125	1.11073e+07	4.35091e+07	0.0558325	0.927982	0.254904	6.82e-13	0.274687	0.00534374	0.0107486	45466832	38919876	46015880	12835837	10983694	11531232	11118498	9877556	10296882	M116T310S0150	Negative	HILIC
95	116.035	117.038	994	310.466	1.79893e+06	NA	NA	1.22677e+06	NA	NA	0.0385626	0.0281964	0.00314955	0.731185	0.00257453	0.00328012	1.84077e+06	1.75035e+06	1.80568e+06	1286525	1.48595e+06	1.03488e+06	1.28291e+06	1.15396e+06	1116377	M116T310S0150	Negative	HILIC
95	116.035	118.042	1038	310.106	318117	NA	NA	27863491	NA	NA	0.00674334	0.640822	2.47e-10	95.0304	0.000917967	0.0113024	363445	240838	350068	29044082	28760080	28169178	28484010	26182190	26541406	M116T310S0150	Negative	HILIC
95	116.035	120.049	1120	309.454	1.24107e+06	NA	NA	3.31155e+06	NA	NA	0.0267119	0.0760769	3.77e-05	2.84805	0.0038554	0.00399319	1.15197e+06	1.30982e+06	1.26143e+06	3.65165e+06	3.15731e+06	3.63009e+06	3.31206e+06	3.15335e+06	2964858	M116T310S0150	Negative	HILIC
97	116.035	116.035	946	286.219	6.03315e+06	6.15669e+06	0.0557209	2.56001e+06	5.75457e+06	0.106512	0.979661	0.448713	4.64e-07	0.458029	0.007373	0.046605	6.12755e+06	6.35737e+06	5.61452e+06	2562891	2.61312e+06	2.72639e+06	2588656	2476255	2.39275e+06	M116T290S0150	Negative	HILIC
97	116.035	118.042	1035	285.512	123545	NA	NA	3.19455e+06	NA	NA	0.0203394	0.551287	4.64e-07	27.1044	0.007373	0.046605	111037	94015.1	165581	3594580	2.591e+06	3.07155e+06	3685424	3.79695e+06	2.42783e+06	M116T290S0150	Negative	HILIC
99	117.019	117.019	991	464.387	966172	1.72911e+06	0.120363	483403	1.88771e+06	0.171555	0.55532	0.254648	0.00117817	0.458561	0.042958	0.033619	903637	811593	1.18329e+06	709218	529824	465962	451619	362604	381192	M117T464C02170	Negative	HILIC
99	117.019	118.023	1029	464.42	54607.8	NA	NA	206610	NA	NA	0.0315105	0.107187	0.0431717	3.40165	0.00250747	0.0688722	56454.6	45016.2	62352.5	303133	31349.4	273189	315048	281576	35367.3	M117T464C02170	Negative	HILIC
99	117.019	120.029	1114	464.397	210882	NA	NA	179207	NA	NA	0.1226	0.0934853	0.099122	0.762522	0.0193197	0.0147415	241069	178925	212653	229074	238357	202571	166559	122803	115881	M117T464C02170	Negative	HILIC
99	117.019	121.033	1139	464.353	497451	NA	NA	1.01849e+06	NA	NA	0.290569	0.544679	0.000318759	1.87453	0.0408318	0.0603532	465903	523539	502912	1.04751e+06	1.27185e+06	1.0522e+06	1.01072e+06	881105	847528	M117T464C02170	Negative	HILIC
133	131.083	131.083	1399	400.989	1.67805e+07	1.77224e+07	0.110891	5.51375e+06	6.5575e+06	0.140418	0.946735	0.839485	7.29e-06	0.886716	0.00181809	0.0149362	16367128	15131816	18842552	6992572	4.8855e+06	4.76988e+06	5.55332e+06	5.96326e+06	4917956	M131T400_2C03943	Negative	HILIC
133	131.083	132.086	1430	400.77	941861	NA	NA	1.04376e+06	NA	NA	0.0532652	0.160515	7.29e-06	3.0135	0.00181809	0.0149362	910515	885755	1.02931e+06	1.14487e+06	940040	939553	1.07594e+06	1.04852e+06	1113626	M131T400_2C03943	Negative	HILIC
138	133.014	133.014	1444	430.135	4.11372e+07	42494560	0.176619	1.67638e+06	3.29825e+07	0.605224	0.966487	0.0650318	1.64e-07	0.0672868	0.0133472	0.0699697	49128408	40792956	33490226	63756.3	1.83159e+06	2.19909e+06	2.24426e+06	1720373	1.99921e+06	M133T430C00048	Negative	HILIC
138	133.014	136.024	1553	429.845	74153.9	NA	NA	6.7932e+06	NA	NA	0.00175312	0.373557	0.0479022	213.081	6.95e-05	0.349477	84123.5	74576.1	63762.1	5949103	6.34118e+06	7.95745e+06	7.464e+06	5.62432e+06	7423169	M133T430C00048	Negative	HILIC
138	133.014	137.028	1605	430.435	1.21595e+06	NA	NA	2.44028e+07	NA	NA	0.0301431	0.554919	0.0205321	18.4095	0.0129924	0.38504	861218	1.27011e+06	1.51652e+06	474022	38152312	487351	36077724	26457592	44768084	M133T430C00048	Negative	HILIC
138	133.014	138.029	1639	429.115	67258.8	NA	NA	110070	NA	NA	0.00161671	0.00649235	0.152282	4.01579	0.000292747	0.00707299	64949.5	71181.8	65645.1	130494	96482.3	101419	102474	113562	115991	M133T430C00048	Negative	HILIC
139	133.014	133.014	1449	515.971	6.96237e+06	7.09238e+06	0.0165803	398443	1.30093e+06	0.0330136	0.981647	0.306148	2.4e-09	0.311871	0.00206326	0.0196946	6902029	7111772	6.87332e+06	428851	414510	404645	423157	355212	364281	M133T515C00048	Negative	HILIC
139	133.014	136.024	1551	515.934	130005	NA	NA	902489	NA	NA	0.018353	0.693852	2.4e-09	37.806	0.00206326	0.0196946	135079	115652	139283	890886	860971	887269	953044	934595	888166	M133T515C00048	Negative	HILIC
140	133.014	133.014	1445	453.76	2.6957e+07	2.87168e+07	0.0200852	1.29042e+06	2.64032e+07	0.108558	0.938637	0.0491517	1.08e-07	0.052365	0.0063306	0.00470407	27788938	26491148	26591050	1.31784e+06	1.35613e+06	1.24133e+06	1.32229e+06	1.40075e+06	1104155	M133T454C00048	Negative	HILIC
140	133.014	136.024	1546	455.74	106898	NA	NA	4.34291e+06	NA	NA	0.0037275	0.165359	4.53e-06	44.3619	0.000609279	0.0189702	94876.2	100410	125407	5051624	4.12309e+06	3.78375e+06	3.95309e+06	4.70973e+06	4.43618e+06	M133T454C00048	Negative	HILIC
140	133.014	137.028	1599	455.74	1.28406e+06	NA	NA	2.05097e+07	NA	NA	0.0447644	0.775595	3.28e-10	17.3262	0.00512881	0.0218824	1.17518e+06	1.24861e+06	1.42839e+06	23807448	23454294	20468532	18291912	19470540	17565296	M133T454C00048	Negative	HILIC
140	133.014	143.046	1770	453.09	368802	NA	NA	260217	NA	NA	0.0128707	0.00989466	0.263754	0.768772	0.00339081	0.00199227	318781	475287	312336	309577	202935	261736	244104	337650	205303	M133T454C00048	Negative	HILIC
141	133.014	133.014	1448	538.932	7.90461e+06	7.99775e+06	0.0610984	604247	1.85432e+06	0.0480194	0.9884	0.325818	2e-09	0.329642	0.00205558	0.018844	8039909	8.2963e+06	7377613	614812	566140	553310	671735	640955	578530	M133T540C00048	Negative	HILIC
141	133.014	136.024	1549	539.582	93140.3	NA	NA	1.25007e+06	NA	NA	0.0116002	0.674182	2e-09	58.118	0.00205558	0.018844	80707.6	116935	81778.3	1.23662e+06	1.28651e+06	1.22411e+06	1.35341e+06	1152193	1.24759e+06	M133T540C00048	Negative	HILIC
143	133.014	133.014	1446	486.429	10470459	1.15248e+07	0.0835783	583677	1.01982e+07	0.0277564	0.909535	0.0573007	7.97e-05	0.063	0.0183155	0.0056235	10221467	11215609	9974301	527353	524959	575398	612386	649188	612778	M133T486C00048	Negative	HILIC
143	133.014	136.024	1548	485.745	170042	NA	NA	1.67328e+06	NA	NA	0.0145052	0.16411	2.23e-08	11.3139	0.00487452	0.00757934	167001	241450	101673	1.72546e+06	1.76018e+06	1.73285e+06	1.67344e+06	1.57815e+06	1.56962e+06	M133T486C00048	Negative	HILIC
143	133.014	137.028	1600	485.739	884298	NA	NA	7.94122e+06	NA	NA	0.0759599	0.778589	3.39e-05	10.25	0.0138622	0.0060066	777735	1.15882e+06	716335	7664164	8222650	7.92353e+06	8.18053e+06	7584236	8.07219e+06	M133T486C00048	Negative	HILIC
144	133.014	133.014	1447	473.795	13255996	1.33597e+07	0.0795685	667621	2.66545e+06	0.0538468	0.992233	0.250077	8.2e-11	0.252035	0.000633831	0.0102589	12524036	14467384	12776568	690957	707071	759289	629391	601939	617077	M133T474C00048	Negative	HILIC
144	133.014	136.024	1552	473.135	103679	NA	NA	1.99783e+06	NA	NA	0.00776719	0.749923	8.2e-11	96.5501	0.000633831	0.0102589	91890.4	109812	109334	2.02605e+06	2.10695e+06	2.0741e+06	1.96803e+06	1898917	1.91294e+06	M133T474C00048	Negative	HILIC
145	133.014	133.014	1450	579.014	5.50746e+06	5.70064e+06	0.0763867	408564	4.972e+06	0.0796663	0.965936	0.0824563	2.28e-13	0.0853642	0.00366928	0.0053195	5046075	5.92349e+06	5552825	440334	417948	414116	394885	385620	398482	M133T579C00048	Negative	HILIC
145	133.014	136.024	1550	578.857	94278.7	NA	NA	804101	NA	NA	0.016599	0.161988	2.48e-07	9.75894	0.00119241	0.0104812	93598.6	94587.3	94650.1	860389	858064	787525	766255	854016	698359	M133T579C00048	Negative	HILIC
145	133.014	137.028	1604	580.198	98901.7	NA	NA	3.75933e+06	NA	NA	0.017465	0.755555	2.65e-11	43.2611	0.00257407	0.0127945	101162	88688.9	106854	4034034	3.72157e+06	4.25026e+06	3.62132e+06	3.672e+06	3.25681e+06	M133T579C00048	Negative	HILIC
176	144.03	144.03	1796	280.211	4.2679e+06	4.64042e+06	0.0673714	246152	445619	0.138345	0.920334	0.550564	9e-07	0.598222	0.0184795	0.0485266	4004123	4.3452e+06	4454385	214182	239881	327118	208797	213535	273396	M144T276C05947	Negative	HILIC
176	144.03	156.067	2190	279.525	372515	NA	NA	199468	NA	NA	0.0796657	0.449436	9e-07	5.64152	0.0184795	0.0485266	275422	483839	358283	192604	226888	233612	202351	182896	158455	M144T276C05947	Negative	HILIC
180	145.014	145.014	1823	352.556	942239	1.01466e+06	0.769022	37702.5	302114	0.823416	0.869026	0.236564	0.00124353	0.272217	0.130308	0.176935	234503	1.80915e+06	783067	31042.6	34652.7	37792.8	42786	39595.7	40345.3	M145T357C00026	Negative	HILIC
180	145.014	156.049	2184	353.151	72423.5	NA	NA	264411	NA	NA	0.130974	0.763436	0.00124353	5.82892	0.130308	0.176935	90067	52252.9	74950.6	45057.7	286331	44453.6	555577	89857.4	565192	M145T357C00026	Negative	HILIC
183	145.062	145.062	1839	400.758	2.92235e+07	3.19906e+07	0.240582	302504	2.31229e+07	0.0547105	0.921165	0.0131925	0.00104385	0.0143215	0.0511748	0.00256805	34700084	23803460	29166828	335487	348800	235305	257542	316645	321247	M145T400C00819	Negative	HILIC
183	145.062	146.065	1873	403.397	2.70539e+06	NA	NA	0	NA	NA	0.0768425	0	0.123345	0	0.0516502	0	5.49359e+06	1165910	1.45666e+06	0	0	0	0	0	0	M145T400C00819	Negative	HILIC
183	145.062	150.079	1998	400.38	61723	NA	NA	22820390	NA	NA	0.00199292	0.986808	6.77e-16	495.157	0.000493516	0.00256805	58063.8	53555.3	73549.8	22386458	21651970	24226388	24456602	22898934	21301988	M145T400C00819	Negative	HILIC
187	146.046	146.046	1858	310.113	3.6832e+08	3.92488e+08	0.0943155	9.62301e+07	3.89963e+08	0.0417218	0.938472	0.246781	3.56e-13	0.26296	0.00124663	0.0059196	368352320	333848896	402758464	99653616	95813960	101150872	98913944	90138256	91710232	M146T311C05574;M146T311C05941;M146T311C03618;M146T311C00979;M146T311C03790	Negative	HILIC
187	146.046	147.049	1905	310.113	2.12373e+07	NA	NA	1.26725e+07	NA	NA	0.0539609	0.032463	0.000489301	0.601603	0.00238273	0.00189525	21358172	18261484	24092272	12700146	14251971	13307766	12917517	11316971	11540880	M146T311C05574;M146T311C05941;M146T311C03618;M146T311C00979;M146T311C03790	Negative	HILIC
187	146.046	148.052	1933	310.112	2.7591e+06	NA	NA	2.21677e+08	NA	NA	0.00712328	0.568449	2.95e-14	79.8016	0.00162588	0.00509867	3.08972e+06	2.93004e+06	2.25754e+06	234731744	228542448	221154368	223644896	208872512	213114672	M146T311C05574;M146T311C05941;M146T311C03618;M146T311C00979;M146T311C03790	Negative	HILIC
187	146.046	149.056	1968	310.106	0	NA	NA	2.72868e+07	NA	NA	0	0.0699998	0	Inf	0	0.00249177	0	0	0	27808580	28649044	26385812	27960158	25256026	27661374	M146T311C05574;M146T311C05941;M146T311C03618;M146T311C00979;M146T311C03790	Negative	HILIC
187	146.046	150.06	1994	310.106	50761.2	NA	NA	9051656	NA	NA	0.000118253	0.0232025	7.48e-09	196.211	0.00020482	0.0010507	0	0	152284	9380836	10138739	8813767	8986917	8443093	8546584	M146T311C05574;M146T311C05941;M146T311C03618;M146T311C00979;M146T311C03790	Negative	HILIC
187	146.046	151.063	2026	310.106	121194	NA	NA	2.26241e+07	NA	NA	0.000325477	0.0580225	9.48e-14	178.269	0.000285467	0.000732116	174109	189472	0	23269088	23171730	23079938	23317436	21416528	21489674	M146T311C05574;M146T311C05941;M146T311C03618;M146T311C00979;M146T311C03790	Negative	HILIC
187	146.046	153.067	2079	310.074	0	NA	NA	421375	NA	NA	0	0.00108196	0	Inf	0	0.000121917	0	0	0	397673	456586	425249	395202	367494	486044	M146T311C05574;M146T311C05941;M146T311C03618;M146T311C00979;M146T311C03790	Negative	HILIC
189	146.046	146.046	1859	403.352	1546823936	1654340588	0.0112146	3.54408e+07	9.64463e+08	0.578435	0.935024	0.06648	3.72e-07	0.0710997	0.00204148	0.0618102	1562700672	1541972096	1535799040	35520104	33637780	36946320	37725752	34590320	34224268	M146T403_1C00025	Negative	HILIC
189	146.046	147.049	1903	403.352	93582312	NA	NA	3.42959e+06	NA	NA	0.0565579	0.00623382	5.46e-07	0.11022	0.00153395	0.00558678	96752792	94128792	89865352	4272398	3.45174e+06	3.00162e+06	3512332	3.23963e+06	3099799	M146T403_1C00025	Negative	HILIC
189	146.046	148.053	1932	403.352	12948526	NA	NA	3.00629e+07	NA	NA	0.00782316	0.0562369	0.0720901	7.18851	0.000550567	0.0521534	14164117	12301128	12380333	31456246	28813062	29962800	32327254	29341670	28476436	M146T403_1C00025	Negative	HILIC
189	146.046	149.056	1962	403.064	911816	NA	NA	3.99693e+07	NA	NA	0.000550612	0.0742166	0.0454539	134.789	9.6e-05	0.0681051	1.0926e+06	761031	881815	39590988	40103744	41141808	41128472	39283564	38567240	M146T403_1C00025	Negative	HILIC
189	146.046	150.059	1993	403.034	0	NA	NA	110200396	NA	NA	0	0.211688	0	Inf	0	0.202558	0	0	0	110525752	111794288	103928440	120845784	102289464	111818648	M146T403_1C00025	Negative	HILIC
189	146.046	151.063	2031	403.005	0	NA	NA	7.28463e+08	NA	NA	0	0.553062	0	Inf	0	0.42043	0	0	0	1129052928	1095948928	1108974336	2812431	1031727040	2.26512e+06	M146T403_1C00025	Negative	HILIC
189	146.046	153.067	2078	403.034	73998.4	NA	NA	1.68964e+07	NA	NA	4.42e-05	0.0320826	0.0488384	726.18	7.65e-05	0.0303006	221995	0	0	18117516	17376452	15394746	17936556	15508963	17043970	M146T403_1C00025	Negative	HILIC
195	147.03	147.03	1897	398.337	1.4723e+07	1.58181e+07	0.109045	383706	1.35907e+07	0.0855793	0.930779	0.0283146	3.08e-05	0.0304203	0.0102004	0.00202088	16417806	13233318	14517809	425306	361445	388216	346429	380548	400291	M147T398C03196	Negative	HILIC
195	147.03	148.033	1923	397.51	878062	NA	NA	86396.2	NA	NA	0.0556372	0.00643279	0.00212557	0.11562	0.00610589	0.00311456	988459	883930	761796	59769.3	97092.5	161523	68292.9	61230.4	70469.9	M147T398C03196	Negative	HILIC
195	147.03	149.037	1954	397.694	149499	NA	NA	372249	NA	NA	0.00950557	0.0272025	9.09e-06	2.86174	0.00150356	0.00314118	162061	159925	126510	483528	442759	324520	300916	332435	349334	M147T398C03196	Negative	HILIC
195	147.03	152.047	2046	397.704	67568.6	NA	NA	1.27483e+07	NA	NA	0.00407786	0.93805	1.36e-09	230.035	0.00404739	0.00372304	143360	59346.2	0	14599520	13365993	12062106	12034997	11693734	12733650	M147T398C03196	Negative	HILIC
210	151.026	151.026	2014	220.749	17195040	1.81106e+07	0.722831	985455	1.17007e+06	0.0897207	0.949385	0.841939	1.16e-06	0.886826	0.00336797	0.0131367	11595384	31431856	8557880	809320	1.06563e+06	1.05045e+06	1.01749e+06	994038	975795	M151T224C00385	Negative	HILIC
210	151.026	152.03	2043	220.646	915559	NA	NA	184611	NA	NA	0.0506152	0.158061	1.16e-06	3.12279	0.00336797	0.0131367	573134	1686826	486719	172909	200848	203928	201582	163322	165075	M151T224C00385	Negative	HILIC
212	151.061	151.061	2022	250.926	3.66938e+06	3.95479e+06	0.0832828	444092	644897	0.12569	0.927854	0.687619	0.000139402	0.741086	0.00187458	0.056636	3.72946e+06	3.33923e+06	3.93947e+06	485883	546788	447108	441042	406937	336792	M151T251C00532;M151T251C00379;M151T251C00474	Negative	HILIC
212	151.061	152.065	2056	251.272	232539	NA	NA	45696	NA	NA	0.058749	0.0714943	0.632054	1.21694	0.0135903	0.0588262	299387	189512	208718	0	54726.8	0	76550.9	73481.8	69416.3	M151T251C00532;M151T251C00379;M151T251C00474	Negative	HILIC
212	151.061	155.075	2162	250.965	52863.4	NA	NA	155109	NA	NA	0.0133972	0.240886	2.93e-07	17.9803	0.0117331	0.0193949	0	65958.4	92631.7	163145	162269	150251	166009	172278	116701	M151T251C00532;M151T251C00379;M151T251C00474	Negative	HILIC
218	153.067	153.067	2077	217.064	2.58845e+06	3.16676e+06	0.530723	1.26833e+06	2.1192e+06	0.10111	0.79439	0.60117	0.0182622	0.756769	0.0672516	0.0532694	922666	3.76789e+06	3.0748e+06	1.1191e+06	1.18649e+06	1.35226e+06	1.37535e+06	1.1955e+06	1.38126e+06	M153T221C01004	Negative	HILIC
218	153.067	154.07	2116	219.417	248811	NA	NA	296226	NA	NA	0.0832651	0.135514	0.0766648	1.6275	0.0160962	0.0561733	129667	362243	254523	344998	42277.8	364712	406793	269645	348929	M153T221C01004	Negative	HILIC
218	153.067	159.086	2321	216.81	329498	NA	NA	554651	NA	NA	0.122344	0.263316	0.0202782	2.15225	0.0523588	0.0456218	234980	395172	358342	721244	532561	603041	494920	498873	477268	M153T221C01004	Negative	HILIC
219	154.012	154.012	2091	409.211	2.24434e+06	3.02173e+06	0.15334	117000	1.38498e+06	0.105043	0.742159	0.085212	0.000467054	0.114816	0.0353593	0.0133241	1.96362e+06	2.08649e+06	2.68291e+06	97865.2	135661	113565	110375	118834	125700	M154T409C00402	Negative	HILIC
219	154.012	157.022	2225	408.945	692976	NA	NA	209788	NA	NA	0.230418	0.151726	0.0492341	0.65848	0.040117	0.0383647	555025	820970	702935	185557	140680	175420	233157	226474	297440	M154T409C00402	Negative	HILIC
219	154.012	158.026	2247	408.949	84409.7	NA	NA	1.05819e+06	NA	NA	0.0274225	0.763062	3.4e-08	27.8262	0.00626923	0.0398947	65090.9	67146	120992	958691	962503	1.22996e+06	987073	1.24741e+06	963523	M154T409C00402	Negative	HILIC
221	154.975	154.975	2134	504.307	1.35115e+06	1.64464e+06	0.149426	238631	3.89385e+06	0.0575892	0.815759	0.0608102	0.00140471	0.0745443	0.0612165	0.019638	1.10423e+06	1.68902e+06	1.2602e+06	295543	161523	336208	189043	138561	310909	M155T504C00988	Negative	HILIC
221	154.975	155.978	2170	505.62	0	NA	NA	178306	NA	NA	0	0.0461725	0	Inf	0	0.00907664	0	0	0	168807	176908	189235	220547	164519	149821	M155T504C00988	Negative	HILIC
221	154.975	156.982	2208	504.973	293487	NA	NA	3.47691e+06	NA	NA	0.184241	0.893017	0.00161161	4.84702	0.0612165	0.0196708	357345	234921	288194	3.52281e+06	3537033	3583124	3.06234e+06	3.58795e+06	3.56822e+06	M155T504C00988	Negative	HILIC
233	157.026	157.026	2221	300.991	2.64166e+06	3.40481e+06	0.146016	162629	3.91574e+06	0.0999275	0.771035	0.0416524	0.00229592	0.0540214	0.0627265	0.00794836	3.21176e+06	2.62849e+06	2.08472e+06	123413	162930	156422	204913	132113	195986	M157T301C00337	Negative	HILIC
233	157.026	159.032	2308	300.785	62256.1	NA	NA	169432	NA	NA	0.0185442	0.0432627	0.000253534	2.33296	0.0031472	0.00336277	59417.9	69198.9	58151.5	153742	173623	186706	161544	139781	201195	M157T301C00337	Negative	HILIC
233	157.026	160.036	2338	300.822	85017.3	NA	NA	569628	NA	NA	0.0254457	0.145011	3.1e-07	5.69883	0.0058824	0.0132664	74839	99573.8	80639.3	541311	561078	657328	519682	442926	695440	M157T301C00337	Negative	HILIC
233	157.026	161.039	2372	300.816	557453	NA	NA	2.85969e+06	NA	NA	0.167723	0.731043	0.0023458	4.35863	0.0608441	0.0223522	544901	418313	709144	3.06021e+06	3.02164e+06	2.98746e+06	2.83881e+06	2340799	2.90922e+06	M157T301C00337	Negative	HILIC
233	157.026	162.042	2402	300.812	58427.4	NA	NA	154362	NA	NA	0.0172525	0.0390313	0.00124958	2.26236	0.00178601	0.00874038	62013.6	62942.3	50326.2	193457	134276	195090	102918	108158	192273	M157T301C00337	Negative	HILIC
235	157.037	157.037	2226	187.034	3.26588e+07	3.517e+07	0.0950799	334144	872544	0.0329701	0.928509	0.38268	1.11e-07	0.412144	0.0028677	0.0323871	33845268	29081610	35049520	353336	306258	345315	315379	297643	386930	M157T187C01551	Negative	HILIC
235	157.037	158.04	2254	185.183	1.49833e+06	NA	NA	37386.7	NA	NA	0.0425725	0.0428512	0.938945	1.00655	0.0017621	0.00816773	1.6294e+06	1.30822e+06	1.55736e+06	33266	29458.3	36127.9	45006	47476.1	32985.6	M157T187C01551	Negative	HILIC
235	157.037	159.041	2310	184.757	221241	NA	NA	20860.7	NA	NA	0.00631928	0.0239303	0.0691202	3.78687	0.000538239	0.0186952	235669	212609	215447	0	27845.1	28425.7	33514.5	0	35378.9	M157T187C01551	Negative	HILIC
235	157.037	164.058	2471	188.845	791609	NA	NA	480153	NA	NA	0.0225992	0.550539	3.36e-07	24.361	0.0015226	0.0369911	824120	757089	793618	481254	477310	445008	468457	541711	467179	M157T187C01551	Negative	HILIC
236	157.062	157.062	2231	281.185	4.43902e+06	4.99094e+06	0.562009	298425	4.32258e+06	0.0623438	0.842202	0.0680979	0.00804629	0.080857	0.127662	0.0243228	1.22325e+06	6290536	5803275	346811	306091	76882.4	376965	354497	329303	M157T281C16432;M157T281C19719	Negative	HILIC
236	157.062	158.065	2266	280.833	452290	NA	NA	488024	NA	NA	0.133658	0.113071	0.78599	0.845978	0.114895	0.0131982	466695	408605	481571	445075	398753	494306	501391	533453	555163	M157T281C16432;M157T281C19719	Negative	HILIC
236	157.062	162.079	2410	280.894	99628.6	NA	NA	3.53613e+06	NA	NA	0.0241401	0.818831	3.66e-07	33.9199	0.0209065	0.021756	63762	0	235124	3.74119e+06	3.47383e+06	3.30843e+06	3.38117e+06	3.68041e+06	3.63176e+06	M157T281C16432;M157T281C19719	Negative	HILIC
249	160.062	160.062	2346	247.213	4.94719e+06	5.55856e+06	0.0850112	33782.7	3.55117e+06	0.0538773	0.889012	0.00922408	0.000195688	0.0103757	0.0301245	0.0101985	5199919	4340723	5.30094e+06	72589.8	0	61257.1	0	68849.1	0	M160T248C19694	Negative	HILIC
249	160.062	161.065	2386	247.565	364893	NA	NA	42079.2	NA	NA	0.0656991	0.0116616	0.000824806	0.1775	0.0100519	0.0128364	305844	356970	431865	0	0	0	75248.5	86777.2	90449.6	M160T248C19694	Negative	HILIC
249	160.062	163.072	2442	248.303	54212	NA	NA	243918	NA	NA	0.00976643	0.0686735	0.000185365	7.03159	0.00854366	0.0124553	0	67841.6	94794.4	189432	254869	220973	260843	324367	213026	M160T248C19694	Negative	HILIC
249	160.062	165.078	2508	248.281	32804.9	NA	NA	249808	NA	NA	0.00650023	0.0706497	0.00144785	10.8688	0.0112587	0.0104456	0	98414.8	0	203434	266725	253321	285012	226633	263724	M160T248C19694	Negative	HILIC
249	160.062	166.082	2531	248.296	159459	NA	NA	2.98159e+06	NA	NA	0.0290228	0.839791	2.27e-11	28.9356	0.00623549	0.01996	144958	182783	150635	3.02777e+06	2.74251e+06	3188503	2858507	3.09399e+06	2.97824e+06	M160T248C19694	Negative	HILIC
251	161.046	161.046	2378	315.812	2.62397e+06	3.52613e+06	0.231788	258970	2.3153e+06	0.0840244	0.737861	0.112784	0.000911122	0.152852	0.0429446	0.0147365	2.57678e+06	1.89465e+06	3.40048e+06	246975	260092	254934	238165	289260	264397	M161T316C03979;M161T316C06159;M161T316C01989;M161T316C01088;M161T316C02360;M161T316C03652	Negative	HILIC
251	161.046	162.049	2404	317.184	223848	NA	NA	58647.4	NA	NA	0.0627089	0.0249941	0.00217878	0.398573	0.00828796	0.0153051	196865	164696	309982	64460.6	60533.9	48667.7	65560.4	0	112662	M161T316C03979;M161T316C06159;M161T316C01989;M161T316C01088;M161T316C02360;M161T316C03652	Negative	HILIC
251	161.046	166.062	2526	315.787	166199	NA	NA	190345	NA	NA	0.0495141	0.0823363	0.043303	1.66289	0.0156554	0.0127843	162523	179684	156391	171263	179124	144214	220408	220331	206729	M161T316C03979;M161T316C06159;M161T316C01989;M161T316C01088;M161T316C02360;M161T316C03652	Negative	HILIC
251	161.046	167.066	2554	314.069	70363.3	NA	NA	1.61247e+06	NA	NA	0.0190095	0.69695	4.15e-05	36.6633	0.0243855	0.0154511	165562	0	45527.5	1.56273e+06	1.53384e+06	1.64141e+06	1.82185e+06	1.47704e+06	1.63796e+06	M161T316C03979;M161T316C06159;M161T316C01989;M161T316C01088;M161T316C02360;M161T316C03652	Negative	HILIC
251	161.046	171.078	2689	317.414	441742	NA	NA	194862	NA	NA	0.130906	0.0829359	0.134797	0.633552	0.0364345	0.0219763	458446	453283	413496	170581	176326	180150	336908	160195	145013	M161T316C03979;M161T316C06159;M161T316C01989;M161T316C01088;M161T316C02360;M161T316C03652	Negative	HILIC
254	162.042	162.042	2400	194.015	2.1623e+06	2.93301e+06	0.0366689	636711	2.18462e+06	0.0394164	0.737551	0.291714	0.00110341	0.395517	0.0406375	0.0194486	2.04271e+06	2.15931e+06	2.28487e+06	674585	575498	602801	657071	659042	651271	M162T195C02193;M162T195C21065	Negative	HILIC
254	162.042	163.045	2436	193.444	125230	NA	NA	92476	NA	NA	0.0422576	0.0422803	0.998687	1.00054	0.0211343	0.00343926	173351	51830.3	150509	80534.8	97471	88109.4	90869.5	109212	88658.8	M162T195C02193;M162T195C21065	Negative	HILIC
254	162.042	164.049	2465	194.696	480675	NA	NA	1.04147e+06	NA	NA	0.163934	0.476707	2.08e-05	2.90792	0.0199726	0.0199229	549949	446203	445874	980943	1.08267e+06	1.07467e+06	992560	1124935	993022	M162T195C02193;M162T195C21065	Negative	HILIC
254	162.042	165.052	2499	194.461	61374.2	NA	NA	294601	NA	NA	0.0210029	0.134721	3.43e-07	6.4144	0.00615349	0.0114488	77803.6	63132.2	43186.8	258628	257204	332669	296445	313454	309208	M162T195C02193;M162T195C21065	Negative	HILIC
254	162.042	166.056	2525	194.728	103437	NA	NA	119361	NA	NA	0.035255	0.0545786	4.15e-05	1.54811	0.002203	0.00383975	111712	95512.4	103085	125410	103726	120130	117580	137105	112217	M162T195C02193;M162T195C21065	Negative	HILIC
264	166.996	166.996	2540	376.112	7.17656e+06	7.17656e+06	0.10733	158516	7.61601e+06	0.107397	1	0.0214916	2.89e-08	0.0214916	0	0.0413436	7888774	7.28183e+06	6359081	754230	196867	0	0	0	0	M167T376C02514;M167T376C02167	Negative	HILIC
264	166.996	172.013	2713	375.099	0	NA	NA	7457492	NA	NA	0	0.978508	0	Inf	0	0.0413436	0	0	0	6.55214e+06	7.45714e+06	6.1684e+06	8491728	8159368	7.91617e+06	M167T376C02514;M167T376C02167	Negative	HILIC
270	168.078	168.078	2592	357.23	7.99088e+06	8.58649e+06	0.196194	70432.2	378670	0.12073	0.92975	0.185572	7.41e-09	0.199593	0.0223356	0.0390476	9858514	7.40502e+06	6709105	62138.1	93273.8	76828.1	52417	86098.4	51838.2	M168T357C01152	Negative	HILIC
270	168.078	169.081	2626	357.32	595609	NA	NA	308238	NA	NA	0.0702498	0.814428	7.41e-09	11.5933	0.0223356	0.0390476	575299	785518	426008	301165	298341	376489	259488	290784	323161	M168T357C01152	Negative	HILIC
279	170.043	170.043	2644	368.574	4.56377e+06	5.45923e+06	0.145452	1.12643e+06	3.43551e+06	0.46931	0.836961	0.233336	0.00187056	0.278789	0.0168386	0.249423	4.98429e+06	3.85382e+06	4853188	2.67247e+06	359373	61328.7	246744	3312860	105782	M170T362C03972	Negative	HILIC
279	170.043	173.053	2770	370.175	895463	NA	NA	2.30909e+06	NA	NA	0.163039	0.766664	0.00187056	4.70235	0.0168386	0.249423	915094	688754	1.08254e+06	2204133	2.795e+06	2.02565e+06	2.1955e+06	2.62911e+06	2.00512e+06	M170T362C03972	Negative	HILIC
281	170.046	170.046	2642	392.361	3.33691e+06	3.33691e+06	0.184529	397993	4.04927e+06	0.118657	1	0.0984133	1.07e-10	0.0984133	0	0.0124168	2.82524e+06	4020297	3.16521e+06	521402	393145	374296	415036	329445	354636	M170T393C00624;M170T393C03871	Negative	HILIC
281	170.046	175.063	2858	392.353	0	NA	NA	344772	NA	NA	0	0.0848025	0	Inf	0	0.00939777	0	0	0	417089	424909	339803	281243	270349	335241	M170T393C00624;M170T393C03871	Negative	HILIC
281	170.046	176.066	2877	392.353	0	NA	NA	325201	NA	NA	0	0.0801094	0	Inf	0	0.00975073	0	0	0	312962	443038	322059	292886	324690	255569	M170T393C00624;M170T393C03871	Negative	HILIC
281	170.046	177.069	2918	392.353	0	NA	NA	2.9813e+06	NA	NA	0	0.736675	0	Inf	0	0.0120266	0	0	0	3.25498e+06	3.53967e+06	2.69854e+06	2857554	2806093	2.73099e+06	M170T393C00624;M170T393C03871	Negative	HILIC
283	171.006	171.006	2664	447.797	9.31636e+06	1.249e+07	0.0436258	737738	8.83074e+06	0.0571238	0.746669	0.0835774	0.00117226	0.111934	0.0429278	0.0081888	9764545	9297137	8887391	752543	684579	690149	893699	672850	732610	M171T448C00093	Negative	HILIC
283	171.006	174.016	2807	447.787	2.48222e+06	NA	NA	7.81019e+06	NA	NA	0.197733	0.884323	0.00156878	4.47231	0.0493256	0.00691711	2.47555e+06	1.79854e+06	3.17258e+06	8238237	8162151	7.88067e+06	8058231	7.02142e+06	7500412	M171T448C00093	Negative	HILIC
283	171.006	182.046	3078	445.478	691418	NA	NA	282820	NA	NA	0.0555976	0.0320992	0.0150496	0.577348	0.00834874	0.00885113	652835	774360	647058	377682	276579	328652	177278	329390	207338	M171T448C00093	Negative	HILIC
284	171.006	171.006	2666	355.92	2.5451e+06	2.78795e+06	0.0492173	318129	959904	0.0918422	0.912981	0.331383	3.18e-07	0.362968	0.00698295	0.0468247	2.64693e+06	2.57383e+06	2.41455e+06	299576	248725	329045	317146	416958	297325	M171T356C03189;M171T356C00623;M171T356C02979	Negative	HILIC
284	171.006	174.016	2806	355.256	242847	NA	NA	641775	NA	NA	0.0870189	0.668617	3.18e-07	7.68358	0.00698295	0.0468247	273559	223035	231948	612045	702966	757452	597333	625660	555196	M171T356C03189;M171T356C00623;M171T356C02979	Negative	HILIC
289	171.028	171.028	2674	245.756	3.15913e+06	3.65725e+06	0.059875	111449	3.34643e+06	0.0811849	0.862396	0.03339	0.000829182	0.0387177	0.0446157	0.00764437	2870101	3.07962e+06	3.52768e+06	79958.1	134259	90653.8	125922	99427.5	138475	M171T246C03063;M171T246C02637;M171T246C05600	Negative	HILIC
289	171.028	173.034	2760	246.97	95487	NA	NA	172241	NA	NA	0.0261344	0.0513257	0.0002633	1.96391	0.00184229	0.00767369	99483	87466.9	99511	137985	132586	172633	188000	215402	186842	M171T246C03063;M171T246C02637;M171T246C05600	Negative	HILIC
289	171.028	174.038	2817	244.932	402624	NA	NA	3.06274e+06	NA	NA	0.111469	0.915284	0.00071289	8.21108	0.043062	0.0102779	555566	369483	282823	2.93084e+06	2860415	2.96868e+06	3.52342e+06	3.16807e+06	2.92503e+06	M171T246C03063;M171T246C02637;M171T246C05600	Negative	HILIC
299	173.009	173.009	2753	510.327	2.89225e+06	4.60851e+06	0.0998451	68433.4	2.15295e+06	0.154566	0.623511	0.0302985	0.00276491	0.0485933	0.0613881	0.0157131	3.49021e+06	2.34939e+06	2.83714e+06	96421.4	69412.5	75212.8	60762	108792	0	M173T510C21091;M173T510C03921;M173T510C00679	Negative	HILIC
299	173.009	178.026	2933	510.935	22378.6	NA	NA	491695	NA	NA	0.005387	0.228573	4.16e-07	42.4306	0.00933056	0.0259142	0	67135.7	0	631805	566784	413932	452093	491193	394365	M173T510C21091;M173T510C03921;M173T510C00679	Negative	HILIC
299	173.009	179.029	2970	510.298	1.69389e+06	NA	NA	1.59282e+06	NA	NA	0.371102	0.741128	0.00319612	1.9971	0.054026	0.0275433	1.58403e+06	1.73766e+06	1759979	1.9328e+06	1.43468e+06	1536321	1.53666e+06	1.80388e+06	1.31259e+06	M173T510C21091;M173T510C03921;M173T510C00679	Negative	HILIC
301	173.009	173.009	2752	481.203	3.64243e+06	5.39482e+06	0.104908	315097	3.67287e+06	0.0538396	0.673444	0.0861205	0.00063744	0.127881	0.0342482	0.0116597	4.00797e+06	3.04585e+06	3873458	264232	292707	331848	302455	337396	361942	M173T481C03921;M173T481C00679	Negative	HILIC
301	173.009	178.026	2931	481.104	97605.5	NA	NA	830597	NA	NA	0.0189287	0.226576	5.16e-07	11.97	0.0119568	0.0216596	76221.1	154915	61680.8	896316	853802	870397	812887	855360	694823	M173T481C03921;M173T481C00679	Negative	HILIC
301	173.009	179.029	2978	480.781	1.65479e+06	NA	NA	2.52718e+06	NA	NA	0.307627	0.687304	7.94e-05	2.23421	0.0268536	0.0228276	1.56293e+06	1.54582e+06	1.85562e+06	2.72613e+06	2.47063e+06	2686816	2.44427e+06	2.18672e+06	2.6485e+06	M173T481C03921;M173T481C00679	Negative	HILIC
302	173.009	173.009	2755	441.859	3.64235e+07	3.7617e+07	0.231542	249425	5.40411e+07	0.0421473	0.967031	0.00461191	1.15e-05	0.00476914	0.00804895	0.00226583	37419940	27256730	44593772	150888	449104	237740	160980	344024	153814	M173T442C02341	Negative	HILIC
302	173.009	175.016	2848	441.842	410092	NA	NA	1.94583e+06	NA	NA	0.0114861	0.0360312	0.00228192	3.13694	0.0037906	0.00251493	417876	442749	369652	2113818	2.08316e+06	1868621	1.99585e+06	1.82199e+06	1.79152e+06	M173T442C02341	Negative	HILIC
302	173.009	176.019	2869	441.887	209028	NA	NA	665503	NA	NA	0.00562627	0.0123194	0.000553099	2.18961	0.000462736	0.000222605	220079	172078	234928	694832	671672	678740	629211	668064	650497	M173T442C02341	Negative	HILIC
302	173.009	177.023	2901	441.846	56341	NA	NA	3.80925e+06	NA	NA	0.00156157	0.0703488	5.41e-07	45.0501	0.000446829	0.00550293	50935.9	59077.3	59009.7	4.52373e+06	3864237	3935480	3.21627e+06	3.70121e+06	3.61459e+06	M173T442C02341	Negative	HILIC
302	173.009	178.026	2932	441.846	53257.1	NA	NA	1.07276e+07	NA	NA	0.00145541	0.198525	2.75e-08	136.405	0.000272724	0.00833529	50992.1	50321.1	58458	10781911	11002429	10807139	10115277	11676630	9982023	M173T442C02341	Negative	HILIC
302	173.009	179.029	2969	441.846	415315	NA	NA	3.50125e+07	NA	NA	0.0114946	0.647987	1.05e-12	56.3729	0.00294332	0.00960096	425948	416514	403483	37367104	33845200	35440844	33705132	35636980	34079568	M173T442C02341	Negative	HILIC
302	173.009	180.03	3009	441.517	0	NA	NA	338958	NA	NA	0	0.00625209	0	Inf	0	0.00164132	0	0	0	463104	251461	363877	415143	321494	218668	M173T442C02341	Negative	HILIC
302	173.009	181.033	3052	441.846	49474.3	NA	NA	1.29209e+06	NA	NA	0.00134511	0.0239251	5.77e-08	17.7868	0.00021937	0.0013615	55670.6	42673.3	50079.1	1.32188e+06	1.40068e+06	1.34886e+06	1.22361e+06	1231232	1.22631e+06	M173T442C02341	Negative	HILIC
304	173.057	173.057	2773	325.011	1.77205e+07	2.61535e+07	0.412956	1.05221e+06	7.81654e+07	0.0919798	0.63321	0.0134637	0.0218211	0.0212626	0.161223	0.000937835	6.70422e+06	27967118	18490266	1.01018e+06	995843	1.10793e+06	1.26205e+06	910373	1.02689e+06	M173T327C00439	Negative	HILIC
304	173.057	174.06	2821	325.92	1.24928e+06	NA	NA	206268	NA	NA	0.0444749	0.00264058	0.0268271	0.0593724	0.0121467	0.000647088	477488	2.05116e+06	1.21918e+06	273339	196422	148684	236354	238770	144041	M173T327C00439	Negative	HILIC
304	173.057	175.063	2857	323.334	146038	NA	NA	6.48443e+06	NA	NA	0.00497936	0.0830926	4.36e-09	16.6874	0.0021984	0.00400471	39230.1	254555	144328	6517950	5715773	6.76785e+06	7.20065e+06	6121619	6.58276e+06	M173T327C00439	Negative	HILIC
304	173.057	176.067	2878	326.027	0	NA	NA	651346	NA	NA	0	0.00832325	0	Inf	0	0.000332861	0	0	0	633306	590410	603007	793197	673462	614695	M173T327C00439	Negative	HILIC
304	173.057	177.07	2921	325.994	197922	NA	NA	3.28868e+06	NA	NA	0.00850125	0.0421122	0.0013441	4.95365	0.00359781	0.00192087	169522	164019	260226	3.22188e+06	3.05052e+06	2.96992e+06	3.81367e+06	3.33267e+06	3.34344e+06	M173T327C00439	Negative	HILIC
304	173.057	178.073	2941	326.717	123724	NA	NA	6.39681e+07	NA	NA	0.00514743	0.818043	5.66e-10	158.923	0.00152598	0.0172861	100154	140468	130549	63357752	57570604	60546496	75994000	64811908	61527748	M173T327C00439	Negative	HILIC
304	173.057	179.077	2992	326.717	3.53591e+06	NA	NA	1.4878e+06	NA	NA	0.164906	0.0190447	0.150393	0.115488	0.111031	0.00726299	3927850	1.72046e+06	4.95941e+06	1.61745e+06	1.60604e+06	1.39653e+06	1.92044e+06	401658	1984704	M173T327C00439	Negative	HILIC
304	173.057	180.078	3028	326.717	3.18008e+06	NA	NA	1.02656e+06	NA	NA	0.138782	0.01328	0.0870491	0.0956895	0.0698836	0.0134326	3.20657e+06	3738931	2594731	564982	590686	3.11437e+06	633858	540199	715252	M173T327C00439	Negative	HILIC
306	174.041	174.041	2816	398.365	5.74818e+08	647805809	0.0220692	138534524	5.46231e+08	0.05223	0.887309	0.253626	2.24e-12	0.285838	0.00402639	0.00590882	584941504	580479232	559033536	148421712	142021856	134272784	135911232	144042000	126537560	M174T398_2C01042	Negative	HILIC
306	174.041	175.044	2856	398.37	4.11201e+07	NA	NA	8.22166e+06	NA	NA	0.0634828	0.0151272	1.05e-05	0.238289	0.000625189	0.00698334	41866060	40940384	40553956	493608	9968895	9512919	9892808	10429466	9032241	M174T398_2C01042	Negative	HILIC
306	174.041	176.045	2874	398.247	5873209	NA	NA	2.05316e+07	NA	NA	0.00907064	0.0377371	0.0109373	4.16035	0.000465788	0.0178247	5.64001e+06	6129457	5.85016e+06	809972	26479118	23819706	23500424	26555408	22025014	M174T398_2C01042	Negative	HILIC
306	174.041	178.054	2937	398.363	45915	NA	NA	42957514	NA	NA	7.26e-05	0.0786559	2.65e-11	1083.05	0.000125789	0.00102173	0	0	137745	44824076	44910852	41443060	42697572	44354044	39515480	M174T398_2C01042	Negative	HILIC
306	174.041	180.061	3020	398.375	2.55741e+07	NA	NA	328504784	NA	NA	0.039488	0.601131	1.03e-09	15.2231	0.00365487	0.0183052	27462396	22954410	26305354	357265664	338886016	314588000	326178752	340872992	293237280	M174T398_2C01042	Negative	HILIC
306	174.041	182.065	3084	398.365	374408	NA	NA	7144442	NA	NA	0.000577432	0.0131076	2.73e-06	22.6998	4.83e-05	0.00133124	418124	357115	347984	7.69449e+06	6122237	7.62482e+06	6.73517e+06	7748181	6.94176e+06	M174T398_2C01042	Negative	HILIC
306	174.041	184.073	3136	401.098	0	NA	NA	336765	NA	NA	0	0.000614378	0	Inf	0	0.000283912	0	0	0	479656	421260	409350	442219	114143	153959	M174T398_2C01042	Negative	HILIC
312	175.036	175.036	2855	421.046	1.91564e+06	2.8072e+06	0.261446	240134	2.38987e+06	1.02866	0.721596	0.150668	0.0439667	0.208798	0.22637	0.0631579	1.9655e+06	1.68396e+06	2.09746e+06	230974	246401	279190	216748	223309	244181	M175T421C00438	Negative	HILIC
312	175.036	176.039	2872	420.846	105883	NA	NA	167520	NA	NA	0.0400867	0.105129	0.0455476	2.62254	0.0147041	0.0599728	126973	90239.4	100438	210713	158649	47841.6	207243	207767	172905	M175T421C00438	Negative	HILIC
312	175.036	178.046	2936	421.055	57896.9	NA	NA	826367	NA	NA	0.0222138	0.505282	0.00150921	22.7463	0.0104291	0.189805	77138.1	43667	52885.7	963185	912725	856425	781512	797832	646525	M175T421C00438	Negative	HILIC
312	175.036	180.053	3021	421.034	727782	NA	NA	1.15585e+06	NA	NA	0.216104	0.238922	0.906782	1.10559	0.248049	0.285715	182046	1.83599e+06	165310	207440	6.0829e+06	167820	181453	162808	132703	M175T421C00438	Negative	HILIC
314	176.056	176.056	2875	295.634	3.49661e+06	6.97242e+06	0.0904771	56533.8	1.56852e+06	0.0942478	0.498017	0.0359038	0.0136932	0.0720935	0.0954034	0.00758932	4.21068e+06	3.75674e+06	2522405	58794.6	82733	50017.7	46634.4	59038.5	41984.5	M176T296S0150	Negative	HILIC
314	176.056	177.06	2916	295.634	211755	NA	NA	21747.3	NA	NA	0.0300936	0.0142199	0.0281361	0.472523	0.00596454	0.0111591	265360	218384	151521	0	36153.3	30935.5	0	35227.5	28167.5	M176T296S0150	Negative	HILIC
314	176.056	179.067	2991	295.482	591169	NA	NA	945706	NA	NA	0.086058	0.603128	0.000649644	7.0084	0.0391143	0.0193905	530333	392850	850325	1.08497e+06	1.0089e+06	914537	904380	829286	932160	M176T296S0150	Negative	HILIC
314	176.056	180.07	3025	295.503	148291	NA	NA	320861	NA	NA	0.0212832	0.205055	1.73e-06	9.63461	0.0102664	0.0133267	145076	218934	80863.6	363918	326791	288431	311576	333276	301175	M176T296S0150	Negative	HILIC
314	176.056	182.077	3085	296.15	2.5246e+06	NA	NA	223677	NA	NA	0.364548	0.141693	0.0293438	0.388681	0.0702794	0.0146291	2.5375e+06	2.14087e+06	2.89543e+06	299510	241987	176816	215704	196344	211698	M176T296S0150	Negative	HILIC
316	177.04	177.04	2911	125.843	1.18092e+06	1.3361e+06	0.0935069	99150.1	1.04095e+06	0.0501198	0.882032	0.0952693	0.000353191	0.108011	0.0297147	0.00669586	1286262	1.01247e+06	1.24402e+06	89248.4	95508	101950	111941	103627	92625.7	M177T126C00198;M177T126C01040	Negative	HILIC
316	177.04	183.06	3108	126.371	155182	NA	NA	941796	NA	NA	0.117968	0.904731	0.000353191	7.6693	0.0297147	0.00669586	143909	181873	139763	887432	1.01487e+06	949021	943184	966942	889331	M177T126C00198;M177T126C01040	Negative	HILIC
318	177.04	177.04	2910	147.057	846292	969363	0.0542856	327643	996506	0.139059	0.872744	0.316683	1.57e-05	0.362858	0.0297511	0.107136	857337	781660	899880	133417	250718	231587	386499	408662	554976	M177T148C00198	Negative	HILIC
318	177.04	183.06	3109	145.093	123071	NA	NA	668863	NA	NA	0.127256	0.683317	1.57e-05	5.36964	0.0297511	0.107136	93757.3	146650	128805	693696	647674	692578	674665	653280	651286	M177T148C00198	Negative	HILIC
323	179.056	179.056	2987	274.697	6724314	7.75845e+06	0.217847	297404	4.70728e+06	0.045264	0.868963	0.0634403	0.000968014	0.0730069	0.0474561	0.00896039	6.27331e+06	5640506	8.25913e+06	275786	248825	317832	346267	296243	299470	M179T275C00267;M179T275C00984;M179T275C00159	Negative	HILIC
323	179.056	180.059	3022	274.335	537583	NA	NA	183001	NA	NA	0.0677502	0.0387981	0.0314417	0.572664	0.0107875	0.00537084	433184	403041	776522	209946	208249	198495	188037	149424	143857	M179T275C00267;M179T275C00984;M179T275C00159	Negative	HILIC
323	179.056	185.076	3166	276.195	496550	NA	NA	4.22688e+06	NA	NA	0.0632866	0.897762	0.000862474	14.1857	0.0470951	0.00952962	91183.5	724124	674343	4.2265e+06	4.57346e+06	4318447	4.00589e+06	3.98193e+06	4255026	M179T275C00267;M179T275C00984;M179T275C00159	Negative	HILIC
338	184.986	184.986	3147	528.562	369263	378988	0.038849	55814.8	923289	0.100595	0.974664	0.0607961	0.000527911	0.0623765	0.0438838	0.0116058	354653	362454	390682	55016.8	61693.1	45493.5	73627.1	50561.6	48496.8	M185T530C00197	Negative	HILIC
338	184.986	187.996	3235	527.566	9724.78	NA	NA	867475	NA	NA	0.0253363	0.939204	0.000527911	37.0695	0.0438838	0.0116058	29174.3	0	0	1.0094e+06	799983	917301	880478	851116	746569	M185T530C00197	Negative	HILIC
339	184.986	184.986	3146	474.814	539285	556468	0.120441	116741	1.00888e+06	0.157249	0.969522	0.117404	0.000367675	0.121094	0.0527886	0.0269597	486088	512236	619531	98650	152323	95409	136236	91318.6	126509	M185T475C00197	Negative	HILIC
339	184.986	187.996	3236	474.396	17182.7	NA	NA	892136	NA	NA	0.0304775	0.882596	0.000367675	28.9589	0.0527886	0.0269597	0	51548.2	0	1.11659e+06	1.00598e+06	921663	856728	739653	712202	M185T475C00197	Negative	HILIC
342	185.02	185.02	3155	355.92	1.5745e+06	3.7458e+06	0.0202006	462831	1.17296e+06	0.077101	0.42051	0.3933	0.136888	0.935294	0.0173531	0.0308462	1.57908e+06	1.61934e+06	1.52507e+06	445080	480620	534948	349056	476535	490749	M185T357C06451	Negative	HILIC
342	185.02	190.037	3299	357.299	1.03844e+06	NA	NA	266075	NA	NA	0.277083	0.226439	0.0126819	0.817224	0.0172686	0.0250038	955272	1.11248e+06	1.04758e+06	241555	282455	313154	241767	304982	212537	M185T357C06451	Negative	HILIC
342	185.02	191.041	3340	355.92	157985	NA	NA	302251	NA	NA	0.0421694	0.258926	1.52e-06	6.14015	0.0021707	0.021699	154650	150586	168718	302314	306502	314410	309855	288753	291673	M185T357C06451	Negative	HILIC
342	185.02	199.07	3697	357.555	974876	NA	NA	141798	NA	NA	0.260238	0.121334	0.00184704	0.466244	0.0230299	0.0182091	972563	885426	1.06664e+06	126227	168154	134966	140254	117477	163710	M185T357C06451	Negative	HILIC
351	187.001	187.001	3199	336.967	1.0099e+06	1.05357e+06	0.124586	290620	1.03472e+06	0.0736217	0.953369	0.280878	0.00364709	0.294617	0.0807678	0.0223449	1.02873e+06	805486	1.19547e+06	262601	301161	313604	336920	255814	273618	M187T331C00310;M187T331C00312;M187T331C00508;M187T331C01508;M187T343C01508;M187T331C00476;M187T343C00476;M187T331C00181;M187T343C00181;M187T343C01394	Negative	HILIC
351	187.001	190.011	3291	337.984	43670.1	NA	NA	744096	NA	NA	0.0466313	0.719122	0.00364709	15.4214	0.0807678	0.0223449	0	131010	0	687148	787470	714644	760843	680856	833618	M187T331C00310;M187T331C00312;M187T331C00508;M187T331C01508;M187T343C01508;M187T331C00476;M187T343C00476;M187T331C00181;M187T343C00181;M187T343C01394	Negative	HILIC
354	187.072	187.072	3217	404.043	19159994	2.07439e+07	0.309597	113564	6.77287e+06	0.0838147	0.926248	0.017086	1.65e-05	0.0184464	0.0135904	0.00601143	15998081	15809255	25672646	156213	117243	97834.5	56206.2	128333	125553	M187T404C03972	Negative	HILIC
354	187.072	188.076	3255	404.052	1.58388e+06	NA	NA	47067	NA	NA	0.0737518	0.00687916	0.00650794	0.0932745	0.0135904	0.00756472	1.04674e+06	1217899	2.48698e+06	92516.2	99454.6	90431.3	0	0	0	M187T404C03972	Negative	HILIC
354	187.072	194.096	3466	404.307	0	NA	NA	6.61223e+06	NA	NA	0	0.976035	0	Inf	0	0.0109128	0	0	0	5934756	7293229	6730686	7145147	6640354	5929236	M187T404C03972	Negative	HILIC
355	187.109	187.109	3226	360.609	1.23143e+06	1.26802e+06	0.176278	294817	1.72701e+06	0.126046	0.970665	0.171566	4.94e-05	0.176751	0.0508105	0.043978	1.50128e+06	1.13732e+06	1.0557e+06	415653	300798	192089	366839	266361	227162	M187T361C02727	Negative	HILIC
355	187.109	189.116	3284	360.605	36583.5	NA	NA	1.4322e+06	NA	NA	0.0293354	0.828434	4.94e-05	28.24	0.0508105	0.043978	0	109750	0	1494060	1.41945e+06	1.79097e+06	1.34917e+06	1407034	1.1325e+06	M187T361C02727	Negative	HILIC
359	188.056	188.056	3250	445.147	1.92001e+06	2.12001e+06	0.138008	0	1.11437e+06	0.129298	0.904078	0	0.00062102	0	0.0390411	0	1.59588e+06	1964413	2.19973e+06	0	0	0	0	0	0	M188T445C03871	Negative	HILIC
359	188.056	195.08	3519	445.783	199997	NA	NA	1.11437e+06	NA	NA	0.095922	1	0.00062102	10.4251	0.0390411	0	250733	120402	228857	1.38349e+06	1.03359e+06	978003	1.04e+06	1.11018e+06	1.14094e+06	M188T445C03871	Negative	HILIC
365	189.052	189.052	3274	435.128	4736147	4.7555e+06	0.183251	1.11933e+06	2.529e+06	0.0653101	0.995626	0.440643	5.96e-07	0.442579	0.00417223	0.045812	3767921	5.47896e+06	4.96156e+06	1.1331e+06	1.11342e+06	809421	1.12052e+06	1.33932e+06	1.20018e+06	M189T435C05829	Negative	HILIC
365	189.052	193.065	3421	435.116	19357.3	NA	NA	1.40967e+06	NA	NA	0.00437433	0.559357	5.96e-07	127.873	0.00417223	0.045812	31572.9	26499	0	1.39929e+06	1439358	1.48214e+06	1.28839e+06	1.42718e+06	1.42166e+06	M189T435C05829	Negative	HILIC
370	190.036	190.036	3298	445.149	666282	736720	0.0847237	80751.9	501064	0.263631	0.903177	0.143676	5.72e-05	0.159079	0.0218067	0.159701	583773	708239	706834	194284	0	155726	0	134501	0	M190T445C14695	Negative	HILIC
370	190.036	196.056	3557	445.181	70438.1	NA	NA	420312	NA	NA	0.0968227	0.856324	5.72e-05	8.84424	0.0218067	0.159701	80963.4	67584.9	62766.2	438867	321826	497850	423000	289878	550453	M190T445C14695	Negative	HILIC
373	190.037	190.037	3299	357.299	1.03844e+06	1.12565e+06	0.157532	266075	669545	0.0910778	0.933391	0.396936	0.0110547	0.425262	0.11537	0.0418677	955272	1.11248e+06	1.04758e+06	241555	282455	313154	241767	304982	212537	M190T357_2C05840;M190T357_2C14695	Negative	HILIC
373	190.037	205.09	3907	357.275	87203.4	NA	NA	403470	NA	NA	0.0666087	0.603064	0.0110547	9.05383	0.11537	0.0418677	0	0	261610	345796	397067	451589	382332	389166	454869	M190T357_2C05840;M190T357_2C14695	Negative	HILIC
374	190.054	190.054	3307	217.444	6.95687e+07	7.92192e+07	0.185213	1.39115e+07	6.27491e+07	0.0413915	0.87633	0.221577	0.000312659	0.252847	0.022317	0.00419156	56457944	84760872	67487160	12980278	15008498	13822601	14410957	14252493	12994328	M190T222C05596	Negative	HILIC
374	190.054	191.058	3344	217.407	5.16733e+06	NA	NA	2.07902e+06	NA	NA	0.0649262	0.0331707	0.000450296	0.510898	0.00309543	0.00224926	3.97558e+06	6.24571e+06	5.2807e+06	2.14536e+06	2223789	2.10899e+06	2.13087e+06	1874413	1.99071e+06	M190T222C05596	Negative	HILIC
374	190.054	192.061	3379	217.343	3.70034e+06	NA	NA	4.42626e+07	NA	NA	0.0482769	0.705412	0.000134131	14.6118	0.0141432	0.00200811	3.69203e+06	3.00767e+06	4.40131e+06	42116316	46692552	43878900	44761960	45668372	42457396	M190T222C05596	Negative	HILIC
374	190.054	196.074	3565	217.444	782848	NA	NA	2.49598e+06	NA	NA	0.0104669	0.0398402	0.0300283	3.80629	0.0096432	0.00271074	651557	97357.1	1.59963e+06	2.42483e+06	2.39393e+06	2.51457e+06	2.3605e+06	2.69957e+06	2582497	M190T222C05596	Negative	HILIC
376	190.072	190.072	3313	268.967	5.66232e+07	6.18266e+07	0.187133	608050	3.51305e+07	0.0451756	0.91571	0.0173346	5.61e-12	0.0189302	0.00173307	0.00180136	56283620	46146584	67439488	558584	635338	555576	568400	626155	704250	M190T269C16850	Negative	HILIC
376	190.072	191.075	3349	269.261	4.30972e+06	NA	NA	215632	NA	NA	0.0695965	0.00611655	0.000738978	0.087886	0.00383491	0.0012229	4003999	3.58609e+06	5.33908e+06	232174	176217	149324	266603	266712	202762	M190T269C16850	Negative	HILIC
376	190.072	192.079	3387	268.97	780878	NA	NA	1.24627e+06	NA	NA	0.0128067	0.0355349	0.000115112	2.7747	0.00253656	0.00622121	938362	651667	752605	1201386	1.04653e+06	1.50025e+06	1.29177e+06	1.44893e+06	988779	M190T269C16850	Negative	HILIC
376	190.072	193.082	3426	268.963	61836.3	NA	NA	3.12888e+07	NA	NA	0.000972409	0.890576	4.49e-12	915.844	0.000236185	0.00664702	53490.6	40560.8	91457.6	30157910	31304416	29608400	33934888	31573186	31154248	M190T269C16850	Negative	HILIC
376	190.072	194.085	3465	268.97	50927.2	NA	NA	1.42761e+06	NA	NA	0.000914471	0.0406407	9.44e-07	44.4418	0.000794236	0.00419635	80476.7	72305	0	1.21107e+06	1.61167e+06	1.52284e+06	1.54633e+06	1296848	1.37687e+06	M190T269C16850	Negative	HILIC
376	190.072	195.086	3521	268.967	0	NA	NA	344060	NA	NA	0	0.00979768	0	Inf	0	0.000881592	0	0	0	329387	377631	361843	374660	326197	294640	M190T269C16850	Negative	HILIC
380	191.02	191.02	3336	448.444	2.65724e+06	2.72334e+06	0.47614	263854	3.41145e+06	0.208756	0.97793	0.0790206	4.2e-05	0.080804	0.0276182	0.0157487	1.41685e+06	3.9572e+06	2.59765e+06	264489	251829	350921	201784	257293	256809	M191T448C21091;M191T448C03921;M191T448C00679	Negative	HILIC
380	191.02	196.036	3549	448.432	30713.8	NA	NA	671909	NA	NA	0.0111965	0.203949	6.15e-05	18.2154	0.0193929	0.047844	0	0	92141.3	575992	667584	686186	827879	664872	608939	M191T448C21091;M191T448C03921;M191T448C00679	Negative	HILIC
380	191.02	197.04	3595	448.423	35388.8	NA	NA	2.47568e+06	NA	NA	0.0108735	0.71703	1.66e-07	65.9426	0.00992692	0.0540999	0	52807.5	53359	2234326	1.95698e+06	2.66513e+06	2.07379e+06	2.05006e+06	3873825	M191T448C21091;M191T448C03921;M191T448C00679	Negative	HILIC
383	191.02	191.02	3338	464.736	6.33567e+06	6.95407e+06	0.190013	115173	711207	0.20924	0.910756	0.160477	1.12e-11	0.176202	0.00348549	0.0137312	6208228	5181142	7.61765e+06	153334	137623	117786	120343	88792	73162.7	M191T465C21091;M191T465C03921;M191T465C00679	Negative	HILIC
383	191.02	192.023	3362	464.736	436383	NA	NA	53172.8	NA	NA	0.0628147	0.0782826	0.165033	1.24625	0.00191618	0.0232577	444472	353482	511195	53220.8	50308	55026.1	41365.7	61022	58093.9	M191T465C21091;M191T465C03921;M191T465C00679	Negative	HILIC
383	191.02	195.033	3504	465.073	182018	NA	NA	542860	NA	NA	0.0264293	0.761241	4.35e-11	28.8029	0.00209196	0.0123341	186443	159301	200311	715562	651616	536117	514449	448892	390525	M191T465C21091;M191T465C03921;M191T465C00679	Negative	HILIC
406	195.051	195.051	3517	364.555	1.84964e+07	2.48928e+07	0.0481834	1.19493e+07	2.87811e+07	0.094647	0.742553	0.415155	0.00109859	0.559092	0.0215925	0.00521445	18136914	19977306	17375032	12224632	11497458	12342610	10195344	13700942	11734751	M195T364S0210;M195T364C00257	Negative	HILIC
406	195.051	196.054	3556	364.552	1.19387e+06	NA	NA	776338	NA	NA	0.047943	0.0271261	1.05e-05	0.5658	0.00178071	0.00253474	1.14985e+06	1.2907e+06	1.14107e+06	756319	852977	807013	702957	776466	762293	M195T364S0210;M195T364C00257	Negative	HILIC
406	195.051	197.055	3606	364.557	305347	NA	NA	185897	NA	NA	0.0122774	0.0063822	2.23e-05	0.519832	0.000357253	0.00121851	302988	313026	300026	224182	168765	166602	128560	269694	157582	M195T364S0210;M195T364C00257	Negative	HILIC
406	195.051	201.071	3764	364.556	4.84136e+06	NA	NA	1.56334e+07	NA	NA	0.195036	0.543104	0.00110463	2.78463	0.0233665	0.00596539	5301094	4.38693e+06	4.83606e+06	16497448	14680197	16455934	13464957	17665374	15036588	M195T364S0210;M195T364C00257	Negative	HILIC
406	195.051	203.075	3837	364.562	55793.9	NA	NA	236153	NA	NA	0.00219076	0.00823272	0.0230101	3.75792	0.00191767	0.000872402	89058.8	78323	0	236493	252813	269992	216157	243966	197500	M195T364S0210;M195T364C00257	Negative	HILIC
407	195.051	195.051	3509	401.037	8.73842e+06	8.90063e+06	0.0449984	3.48353e+06	9.03062e+06	0.123091	0.981909	0.385809	8.6e-10	0.392917	0.00821027	0.010829	9116558	8406800	8691907	3.7069e+06	3.39096e+06	2.92198e+06	3.94385e+06	3.05566e+06	3.88183e+06	M195T402S0210;M195T402C00257	Negative	HILIC
407	195.051	200.068	3729	401.029	100524	NA	NA	569117	NA	NA	0.0112121	0.06319	0.00349893	5.63589	0.00970994	0.00682668	157302	144268	0	530036	614108	483157	692486	490503	604415	M195T402S0210;M195T402C00257	Negative	HILIC
407	195.051	201.071	3763	401.067	61681.2	NA	NA	4.97798e+06	NA	NA	0.00687869	0.551001	1.32e-09	80.1027	0.00295678	0.0170813	76081.8	30041.3	78920.4	5554069	4.34556e+06	4357123	5498347	4452562	5.6602e+06	M195T402S0210;M195T402C00257	Negative	HILIC
408	195.051	195.051	3510	389.021	6.231e+06	6.28006e+06	0.0829262	1.09904e+07	1.38281e+07	1.66829	0.992182	0.446109	0.00312001	0.449624	0.00294587	0.251118	6590820	5.63805e+06	6464141	1.47113e+06	1.54805e+06	58371376	1.5102e+06	1.5098e+06	1.53177e+06	M195T388S0210;M195T388C00257	Negative	HILIC
408	195.051	201.071	3768	386.393	49054.7	NA	NA	2837690	NA	NA	0.00781806	0.553891	0.00312001	70.8476	0.00294587	0.251118	69013	48339.2	29812.1	2.76902e+06	2.87908e+06	2.54546e+06	2.69951e+06	3.09788e+06	3035194	M195T388S0210;M195T388C00257	Negative	HILIC
445	203.02	203.02	3821	384.317	2.54174e+06	5.59584e+06	0.0371315	111211	1.47277e+07	0.124278	0.45436	0.00740085	0.00349978	0.0162885	0.0463507	0.00322898	2.7437e+06	2.63261e+06	2.24892e+06	92893.9	56696.1	59373.8	104702	140038	213561	M203T383C05533	Negative	HILIC
445	203.02	208.037	3974	384.35	864408	NA	NA	2.43162e+06	NA	NA	0.154804	0.161475	0.82655	1.0431	0.0338017	0.0531634	729122	800426	1.06368e+06	2.07706e+06	1595298	1981209	1.97148e+06	2.31839e+06	4.64632e+06	M203T383C05533	Negative	HILIC
445	203.02	214.053	4152	386.293	1.56397e+06	NA	NA	245210	NA	NA	0.280309	0.0164628	0.0172805	0.058731	0.0618315	0.00720436	1.92129e+06	1.43485e+06	1.33577e+06	127327	180953	172865	188631	405506	395979	M203T383C05533	Negative	HILIC
445	203.02	217.063	4258	385.06	62805.6	NA	NA	1.00519e+07	NA	NA	0.0114617	0.686101	3e-07	59.8603	0.0109318	0.0580122	68902.5	0	119514	11352942	9864105	10688549	8377657	9775461	10252535	M203T383C05533	Negative	HILIC
445	203.02	218.066	4294	383.765	562915	NA	NA	1.88782e+06	NA	NA	0.0990653	0.128561	0.618987	1.29774	0.0874978	0.0123547	0	967407	721339	1.9201e+06	1550854	2.06943e+06	1.62831e+06	2.15496e+06	2.00329e+06	M203T383C05533	Negative	HILIC
447	203.067	203.067	3834	428.513	6.48317e+06	7.21961e+06	0.06596	1.68654e+06	4.59766e+06	0.0953769	0.897959	0.3672	1.77e-11	0.408928	0.00608317	0.0101837	6.01343e+06	6.86929e+06	6566777	1959962	1.70219e+06	1.64677e+06	1.62613e+06	1.54504e+06	1.63915e+06	M203T429C01215;M203T429C20258	Negative	HILIC
447	203.067	204.071	3870	428.514	486605	NA	NA	142843	NA	NA	0.0674025	0.0306702	5.22e-05	0.45503	0.00414469	0.00577348	467856	537536	454424	215578	146637	141481	134660	91678.3	127025	M203T429C01215;M203T429C20258	Negative	HILIC
447	203.067	205.073	3904	429.088	75977.1	NA	NA	84256.4	NA	NA	0.0105461	0.0183724	0.00138616	1.74211	0.000544007	0.00316058	75141.6	78177.6	74612.3	83943	98502.8	92640.7	94634.8	76717.4	59099.8	M203T429C01215;M203T429C20258	Negative	HILIC
447	203.067	207.081	3953	429.141	83916.9	NA	NA	211725	NA	NA	0.0116615	0.0463408	9.03e-05	3.97384	0.000876299	0.00780825	84961.6	83883.4	82905.7	206018	200382	230798	231652	159537	241962	M203T429C01215;M203T429C20258	Negative	HILIC
447	203.067	208.084	3981	429.141	68959.9	NA	NA	2.38476e+06	NA	NA	0.00952525	0.518319	3.69e-09	54.4152	0.00115058	0.0152168	56510.2	72718.7	77650.6	2.8825e+06	2.32144e+06	2.33525e+06	2.36927e+06	2.28793e+06	2112194	M203T429C01215;M203T429C20258	Negative	HILIC
447	203.067	209.088	4009	428.513	20979.5	NA	NA	87531.1	NA	NA	0.00290591	0.0190977	0.00399769	6.57203	0.00252223	0.00122889	28184.4	34754.1	0	95865.8	83843.1	82765.9	95511.8	83813.8	83386.2	M203T429C01215;M203T429C20258	Negative	HILIC
460	206.049	206.049	3926	312.946	1.09252e+06	2.00158e+06	0.156324	656765	9.575e+06	0.0391387	0.541334	0.0688247	0.0139599	0.127139	0.101624	0.0181214	753986	1315069	1208495	510276	932244	754367	509569	613792	620343	M206T313_1C11355	Negative	HILIC
460	206.049	208.056	3977	312.776	287705	NA	NA	1.95475e+06	NA	NA	0.146379	0.20435	0.215863	1.39603	0.0570674	0.0196705	334179	173417	355518	1.76182e+06	1857132	1.76062e+06	2.11822e+06	2.09041e+06	2.14032e+06	M206T313_1C11355	Negative	HILIC
460	206.049	220.093	4360	311.458	269359	NA	NA	2.00712e+06	NA	NA	0.136354	0.209789	0.395559	1.53856	0.118538	0.00731088	360734	0	447343	2.05637e+06	1.98714e+06	2.05818e+06	2.04029e+06	1.91355e+06	1.98716e+06	M206T313_1C11355	Negative	HILIC
460	206.049	222.1	4439	310.772	261206	NA	NA	3.24609e+06	NA	NA	0.131034	0.33853	2.2e-07	2.58352	0.00527647	0.0196817	229946	261423	292249	3193723	2.98341e+06	3.59884e+06	3602541	2.8979e+06	3.20013e+06	M206T313_1C11355	Negative	HILIC
460	206.049	223.103	4488	311.115	90798.1	NA	NA	1710270	NA	NA	0.0448983	0.178507	0.0930529	3.97581	0.0777662	0.0180416	0	272394	0	1.79463e+06	1.45437e+06	1.84291e+06	1.81198e+06	1.88409e+06	1.47365e+06	M206T313_1C11355	Negative	HILIC
479	211.001	211.001	4053	303.496	1.14952e+07	1.4337e+07	0.186578	2.13401e+06	1.07078e+07	0.0319652	0.808542	0.199359	0.0101377	0.246566	0.108938	0.0121346	12075473	9508180	12901990	2.21915e+06	1.9298e+06	2.23759e+06	2.07022e+06	2.07375e+06	2.27357e+06	M211T304C20960	Negative	HILIC
479	211.001	212.005	4080	303.496	608724	NA	NA	143721	NA	NA	0.0425544	0.0134069	0.00480361	0.315054	0.00378739	0.000798291	604560	499416	722196	162716	128735	149983	146552	132843	141496	M211T304C20960	Negative	HILIC
479	211.001	213.006	4103	303.676	163957	NA	NA	56767.9	NA	NA	0.0116197	0.00528296	0.00798298	0.454657	0.00150311	0.00096903	156531	162294	173048	78294.8	53006.1	56763.9	56554.4	54164	41824.2	M211T304C20960	Negative	HILIC
479	211.001	216.018	4204	302.832	2.06907e+06	NA	NA	8373323	NA	NA	0.137284	0.781951	0.00976469	5.69585	0.11303	0.012248	89561.2	2.49288e+06	3.62478e+06	8669649	8248748	8449025	8732665	8.23053e+06	7.90932e+06	M211T304C20960	Negative	HILIC
491	213.017	213.017	4106	154.438	6.49644e+06	8.92603e+06	0.11523	766699	6.48184e+06	0.0104787	0.724895	0.118303	0.00470107	0.1632	0.0725164	0.00301476	6672553	5217876	7.5989e+06	765858	774334	788229	748983	750698	772089	M213T154C06203	Negative	HILIC
491	213.017	214.021	4139	153.922	492247	NA	NA	68345.2	NA	NA	0.055126	0.0105658	7.14e-06	0.191667	0.00275314	0.00314109	557099	427112	492532	35731	75825.6	65495.2	91396.6	58534	83088.9	M213T154C06203	Negative	HILIC
491	213.017	218.034	4282	153.726	1.61431e+06	NA	NA	457925	NA	NA	0.184277	0.0706554	0.106141	0.383421	0.0698936	0.00402436	1.96511e+06	1.87509e+06	1.00273e+06	479116	419500	478469	470731	432697	467035	M213T154C06203	Negative	HILIC
491	213.017	219.037	4329	153.774	221845	NA	NA	5.15305e+06	NA	NA	0.0240162	0.794961	5.33e-06	33.101	0.0128657	0.00797312	364014	95622.2	205900	5.26703e+06	5.15434e+06	5.08703e+06	5.07548e+06	5.26532e+06	5.0691e+06	M213T154C06203	Negative	HILIC
491	213.017	227.067	4593	153.304	101184	NA	NA	35822.3	NA	NA	0.0116863	0.00551539	0.143247	0.471953	0.00484132	0.00469319	68042.7	129527	105982	0	0	40499.1	47959.1	78655.5	47820.1	M213T154C06203	Negative	HILIC
498	214.049	214.049	4148	405.656	70685980	7.85331e+07	0.12513	3.10818e+07	4.61171e+07	0.0155191	0.899366	0.673927	1.37e-05	0.749335	0.00947664	0.0079746	77446888	59875100	74735952	30939004	31472112	30372780	32325502	30397410	30983960	M214T406S0362	Negative	HILIC
498	214.049	215.052	4172	405.731	3.94952e+06	NA	NA	2.50993e+06	NA	NA	0.0503974	0.0544541	0.0514273	1.08049	0.0018145	0.00333169	4.34323e+06	3.51024e+06	3.99511e+06	2584481	2.55222e+06	2.68561e+06	2449843	2.48116e+06	2.30624e+06	M214T406S0362	Negative	HILIC
498	214.049	216.055	4212	405.656	947781	NA	NA	1.26908e+06	NA	NA	0.0121433	0.0275137	0.000289992	2.26575	0.00196751	0.0048906	1117932	910678	814733	972426	1.12266e+06	1.24648e+06	1334382	1.64786e+06	1.29069e+06	M214T406S0362	Negative	HILIC
498	214.049	217.059	4255	405.652	473669	NA	NA	1.04912e+07	NA	NA	0.00616693	0.227502	7.95e-13	36.8907	0.00176029	0.00381558	477037	549098	394870	10655079	10279039	10181340	10647234	10573045	10611322	M214T406S0362	Negative	HILIC
498	214.049	218.062	4292	405.652	0	NA	NA	718721	NA	NA	0	0.0155946	0	Inf	0	0.00236214	0	0	0	619930	579232	787369	688973	840333	796488	M214T406S0362	Negative	HILIC
498	214.049	226.083	4568	403.379	806771	NA	NA	0	NA	NA	0.01032	0	0.0170962	0	0.00236764	0	675758	706774	1.03778e+06	0	0	0	0	0	0	M214T406S0362	Negative	HILIC
498	214.049	228.099	4641	406.699	1.66939e+06	NA	NA	46356.8	NA	NA	0.0216058	0.00100818	0.0176698	0.0466624	0.00497112	0.000859659	1.79157e+06	1.81241e+06	1.4042e+06	99104.5	64837.4	0	0	48642.5	65556.2	M214T406S0362	Negative	HILIC
524	217.083	217.083	4265	311.821	3.24719e+08	3.61963e+08	0.245144	278471	1.5173e+08	0.0643708	0.896404	0.00183096	9.03e-06	0.00204256	0.00489704	0.000499849	412576000	252696864	308885376	193910	421738	241020	322287	231803	260067	M217T312C03738	Negative	HILIC
524	217.083	218.086	4296	311.821	29102956	NA	NA	577055	NA	NA	0.0806084	0.0038293	2.03e-05	0.047505	0.00198034	0.00119725	36595568	23502734	27210566	617991	814811	728342	347201	481018	472970	M217T312C03738	Negative	HILIC
524	217.083	219.09	4340	311.483	3.4045e+06	NA	NA	608472	NA	NA	0.00935551	0.00400155	0.00661713	0.427721	0.000929451	0.000355158	4598323	2.76226e+06	2.8529e+06	508007	610641	591821	670984	726190	543189	M217T312C03738	Negative	HILIC
524	217.083	220.093	4360	311.458	269359	NA	NA	2.00712e+06	NA	NA	0.000695951	0.013279	4.14e-07	19.0804	0.000655172	0.0010067	360734	0	447343	2.05637e+06	1.98714e+06	2.05818e+06	2.04029e+06	1.91355e+06	1.98716e+06	M217T312C03738	Negative	HILIC
524	217.083	222.1	4439	310.772	261206	NA	NA	3.24609e+06	NA	NA	0.000757713	0.0214739	3.63e-06	28.3404	0.000224608	0.00243611	229946	261423	292249	3193723	2.98341e+06	3.59884e+06	3602541	2.8979e+06	3.20013e+06	M217T312C03738	Negative	HILIC
524	217.083	223.103	4488	311.115	90798.1	NA	NA	1710270	NA	NA	0.000320102	0.0112807	2.74e-07	35.241	0.000554432	0.00116195	0	272394	0	1.79463e+06	1.45437e+06	1.84291e+06	1.81198e+06	1.88409e+06	1.47365e+06	M217T312C03738	Negative	HILIC
524	217.083	224.106	4510	311.458	3.35212e+06	NA	NA	1.2138e+07	NA	NA	0.0096596	0.0799268	7.1e-06	8.27434	0.00263908	0.0023031	3.39396e+06	3563357	3099037	11692679	12390254	11202334	13253398	13347795	10941685	M217T312C03738	Negative	HILIC
524	217.083	225.11	4544	311.46	398333	NA	NA	1.2957e+08	NA	NA	0.00115046	0.853863	2.57e-15	742.196	0.000306846	0.00214216	370493	397494	427014	126166576	133168344	124661216	139934896	136646368	116840040	M217T312C03738	Negative	HILIC
524	217.083	227.114	4603	311.464	364412	NA	NA	1.59455e+06	NA	NA	0.00104837	0.0105143	0.0016641	10.0292	0.000816225	0.000251074	214452	197302	681483	1.53668e+06	1.60709e+06	1.51348e+06	1.74898e+06	1658078	1502974	M217T312C03738	Negative	HILIC
538	221.004	221.004	4384	392.872	3.19882e+06	3.7763e+06	0.115632	115707	2.33392e+06	0.0737302	0.847502	0.0493824	6.9e-10	0.0582682	0.0099938	0.0129175	3.49147e+06	2.80661e+06	3.29839e+06	114105	177826	74881.5	99615.6	106997	120819	M221T393C00491	Negative	HILIC
538	221.004	222.008	4421	392.875	207520	NA	NA	25023	NA	NA	0.0552934	0.0113469	0.000431322	0.205212	0.00737176	0.0129667	192079	193719	236763	48413.9	0	0	42074.4	59649.9	0	M221T393C00491	Negative	HILIC
538	221.004	224.015	4493	392.362	283384	NA	NA	155298	NA	NA	0.07432	0.0657062	0.427231	0.884098	0.0112312	0.019214	311675	204604	333875	112476	164839	155557	150775	95950	252191	M221T393C00491	Negative	HILIC
538	221.004	225.018	4523	392.375	86572.8	NA	NA	2.03789e+06	NA	NA	0.0228847	0.873564	3.1e-11	38.1725	0.00377638	0.0166757	109010	75712.6	74995.8	2081180	2.13702e+06	2.07105e+06	2015216	1.77314e+06	2149757	M221T393C00491	Negative	HILIC
550	224.068	224.068	4501	222.124	6.68228e+06	8.05646e+06	0.336885	558415	5.79433e+06	0.0598883	0.817952	0.0962625	0.00151841	0.117687	0.0517722	0.00837748	4.51053e+06	9699013	5837307	586702	640910	577228	581159	504205	460289	M224T224C00475	Negative	HILIC
550	224.068	225.071	4539	222.651	642151	NA	NA	103548	NA	NA	0.0812877	0.0178997	0.00264067	0.220201	0.00864294	0.00446181	480540	794230	651684	130793	90198.3	101073	137655	74954.2	86616.3	M224T224C00475	Negative	HILIC
550	224.068	226.074	4563	222.109	87853	NA	NA	197415	NA	NA	0.0118591	0.0341041	0.00128641	2.87578	0.00463318	0.00644692	80672.9	72372.5	110514	180025	177141	198491	270338	162923	195574	M224T224C00475	Negative	HILIC
550	224.068	228.081	4635	222.109	87883.7	NA	NA	3.81323e+06	NA	NA	0.0103383	0.657916	1.8e-10	63.6389	0.0106806	0.0179557	0	107072	156579	3.5392e+06	4131928	4.17805e+06	3.6938e+06	3.63635e+06	3.70003e+06	M224T224C00475	Negative	HILIC
550	224.068	229.084	4666	222.441	128776	NA	NA	273257	NA	NA	0.0183893	0.0469093	0.0355045	2.55091	0.0114226	0.0061542	176305	87091.6	122930	255604	284413	359197	290981	223472	225877	M224T224C00475	Negative	HILIC
550	224.068	230.088	4706	222.128	15229.3	NA	NA	530569	NA	NA	0.00263841	0.0917424	2.88e-06	34.7718	0.00456986	0.00524391	45687.9	0	0	490246	563854	526586	542558	540465	519707	M224T224C00475	Negative	HILIC
550	224.068	235.109	4871	222.956	209431	NA	NA	141819	NA	NA	0.0291897	0.0245257	0.655611	0.840216	0.0153279	0.00586133	211510	127822	288961	186961	127575	152092	139466	90354	154469	M224T224C00475	Negative	HILIC
550	224.068	236.105	4894	222.132	202854	NA	NA	176079	NA	NA	0.028346	0.0306401	0.830366	1.08093	0.0160296	0.00594827	266907	169186	172470	198391	136575	170207	169637	211140	170524	M224T224C00475	Negative	HILIC
567	227.067	227.067	4589	92.9762	1689946	1.97049e+06	0.0373732	493123	1.7959e+06	0.0338367	0.856906	0.274404	0.000198499	0.320227	0.0304976	0.0166758	1.5521e+06	1.74276e+06	1.77498e+06	509583	496511	523632	420215	487180	521617	M227T92C00526	Negative	HILIC
567	227.067	228.071	4633	93.9774	199975	NA	NA	74553.4	NA	NA	0.101941	0.0414216	0.0287373	0.406328	0.02093	0.00901242	232593	203347	163986	80006.1	79946.4	56192	51047.6	88105.3	92023.1	M227T92C00526	Negative	HILIC
567	227.067	232.084	4766	94.3224	0	NA	NA	133699	NA	NA	0	0.0745484	0	Inf	0	0.0088206	0	0	0	123150	138241	119852	138518	158458	123973	M227T92C00526	Negative	HILIC
567	227.067	234.091	4844	94.3256	0	NA	NA	182160	NA	NA	0	0.101744	0	Inf	0	0.012818	0	0	0	181188	170724	161029	208189	196879	174953	M227T92C00526	Negative	HILIC
567	227.067	235.094	4870	93.0187	80568	NA	NA	912364	NA	NA	0.0411532	0.507882	1.05e-09	12.3412	0.010693	0.0199588	100790	68695.5	72218.1	910845	999522	950447	877228	857577	878567	M227T92C00526	Negative	HILIC
578	228.049	228.049	4627	403.397	3804685	4.65108e+06	0.0184519	47046.6	3.95596e+06	0.0990351	0.81843	0.0131848	6.16e-05	0.0161099	0.0352705	0.0232053	3.68696e+06	3.86683e+06	3.86027e+06	0	84294.7	0	0	197985	0	M228T403C04366	Negative	HILIC
578	228.049	232.065	4763	400.763	814185	NA	NA	596728	NA	NA	0.174767	0.150106	0.211494	0.858889	0.0238987	0.0214596	951442	787883	703231	764055	641402	593879	624656	401706	554672	M228T403C04366	Negative	HILIC
578	228.049	233.066	4807	403.003	32209.2	NA	NA	3.31218e+06	NA	NA	0.00680232	0.836709	8.11e-11	123.004	0.011782	0.0193683	96627.5	0	0	3.69544e+06	3.08121e+06	3.79964e+06	3.27756e+06	2.87577e+06	3.14348e+06	M228T403C04366	Negative	HILIC
579	228.051	228.051	4626	449.751	1.57582e+06	2.91951e+06	0.118944	86160	1.4693e+06	0.0750718	0.536834	0.058952	0.00299236	0.109814	0.0473357	0.0069277	1499157	1.9196e+06	1.30871e+06	71813.7	88986.1	89002.2	87338.7	90641.9	89177.2	M228T450C05931	Negative	HILIC
579	228.051	229.055	4662	449.754	213582	NA	NA	82924.8	NA	NA	0.0714075	0.0557136	0.458862	0.780221	0.0246748	0.0333549	256065	274999	109681	82142.7	167033	79778.7	73395.3	0	95198.6	M228T450C05931	Negative	HILIC
579	228.051	233.068	4806	448.786	84542	NA	NA	306347	NA	NA	0.0287483	0.207757	1.05e-06	7.22677	0.00621534	0.0222243	105038	89114.3	59474	325451	315516	367781	225096	315726	288510	M228T450C05931	Negative	HILIC
579	228.051	237.082	4931	449.769	1.04556e+06	NA	NA	993871	NA	NA	0.363011	0.677577	0.00755512	1.86655	0.0629227	0.0298622	1.09784e+06	962146	1.0767e+06	1.02158e+06	1.04272e+06	1.01096e+06	920141	1.04748e+06	920352	M228T450C05931	Negative	HILIC
596	231.028	231.028	4726	114.172	723122	1.52682e+06	0.18812	72617.3	1.97821e+06	0.0510425	0.477836	0.0368585	0.00159318	0.0771363	0.0336818	0.00709186	777804	617593	773968	63973.6	89115.3	68626.1	63252.6	63057.2	87678.8	M231T115C07734	Negative	HILIC
596	231.028	232.03	4756	114.334	83087.4	NA	NA	138146	NA	NA	0.0554168	0.0700004	0.163577	1.26316	0.0108608	0.0164878	98467.2	77370.3	73424.6	164627	100481	106103	163935	125245	168487	M231T115C07734	Negative	HILIC
596	231.028	233.034	4798	112.341	525248	NA	NA	89604	NA	NA	0.337247	0.045306	0.0107169	0.134341	0.0541304	0.00736895	633874	328717	613152	80213.4	88694.1	87628.4	105000	108828	67260.7	M231T115C07734	Negative	HILIC
596	231.028	234.038	4832	112.672	32831.1	NA	NA	1.21745e+06	NA	NA	0.0230785	0.614993	1.62e-05	26.6479	0.0201675	0.014825	0	44596.3	53897	1.11788e+06	1.13419e+06	1.30103e+06	1185607	1.321e+06	1.245e+06	M231T115C07734	Negative	HILIC
596	231.028	235.043	4861	112.183	130919	NA	NA	119382	NA	NA	0.0842867	0.0602021	0.116809	0.714254	0.0167731	0.0087023	134397	84434.6	173925	86594.7	120931	122682	130077	146592	109414	M231T115C07734	Negative	HILIC
596	231.028	242.064	5088	111.68	31615.7	NA	NA	341013	NA	NA	0.0221349	0.17264	0.00238245	7.79947	0.0193124	0.00966829	52359.2	42487.9	0	351521	321570	355639	322737	339268	355345	M231T115C07734	Negative	HILIC
606	232.094	232.094	4767	355.255	1.15663e+06	1.33617e+06	0.0815881	197112	455361	0.124275	0.865576	0.440326	1.93e-05	0.508708	0.026664	0.0866772	1.20399e+06	1.22492e+06	1.041e+06	190567	164666	190701	195915	243556	197270	M232T356C03771	Negative	HILIC
606	232.094	236.107	4898	355.913	179536	NA	NA	258248	NA	NA	0.134424	0.559674	1.93e-05	4.16351	0.026664	0.0866772	139207	216588	182814	328598	368318	223542	208264	201359	219408	M232T356C03771	Negative	HILIC
613	233.078	233.078	4810	230.857	631032	631032	0.229193	112738	353347	0.157284	1	0.316247	2.86e-07	0.316247	0	0.0457255	638632	482754	771710	122188	90498	171561	100589	99881.8	91708.6	M233T231C16674	Negative	HILIC
613	233.078	238.095	4964	231.174	0	NA	NA	240609	NA	NA	0	0.683753	0	Inf	0	0.0457255	0	0	0	209201	257235	287920	254416	228269	206614	M233T231C16674	Negative	HILIC
614	233.078	233.078	4814	354.532	516675	516675	0.12171	107636	443281	0.160688	1	0.233684	8.87e-06	0.233684	0	0.102366	544328	444702	560994	158213	81290.9	29463.5	184392	123419	69038.9	M233T354C00439	Negative	HILIC
614	233.078	241.105	5067	353.905	0	NA	NA	335644	NA	NA	0	0.766316	0	Inf	0	0.102366	0	0	0	304612	371391	362055	360147	347308	268355	M233T354C00439	Negative	HILIC
615	233.078	233.078	4811	414.998	910740	926201	0.255668	519396	792281	0.0380778	0.982078	0.655635	0.000386005	0.6676	0.0310425	0.023046	727647	816287	1.18829e+06	518367	548361	526866	493988	543478	485318	M233T416C00439	Negative	HILIC
615	233.078	237.091	4937	412.954	15461.1	NA	NA	272884	NA	NA	0.0179224	0.344365	0.000386005	19.2142	0.0310425	0.023046	0	46383.4	0	298945	242616	296623	275833	263521	259768	M233T416C00439	Negative	HILIC
643	239.077	239.077	5006	315.812	1.44129e+06	1.90285e+06	0.0836431	189939	1.11089e+06	0.101352	0.755531	0.171934	0.000307227	0.227567	0.0348855	0.0184506	1570221	1.23208e+06	1.52158e+06	202327	213151	176126	189368	165238	193427	M239T315C00247;M239T315C00764;M239T315C06468;M239T315C00795;M239T315C00095;M239T315C00031;M239T315C00984;M239T315C00124;M239T315C00221	Negative	HILIC
643	239.077	245.097	5192	315.078	461553	NA	NA	920952	NA	NA	0.244469	0.828066	0.000307227	3.3872	0.0348855	0.0184506	453765	490508	440387	967898	997409	994579	988447	825687	751691	M239T315C00247;M239T315C00764;M239T315C06468;M239T315C00795;M239T315C00095;M239T315C00031;M239T315C00984;M239T315C00124;M239T315C00221	Negative	HILIC
658	242.078	242.078	5094	439.118	565313	565313	0.0913311	58615.1	230468	0.149737	1	0.253071	5.68e-07	0.253071	0	0.0573388	613109	510554	572274	39402.3	51188.5	81847.5	78515.7	55169.6	45567.2	M242T439C05711	Negative	HILIC
658	242.078	251.108	5424	438.495	0	NA	NA	171853	NA	NA	0	0.746929	0	Inf	0	0.0573388	0	0	0	199346	162479	211319	152930	156398	148645	M242T439C05711	Negative	HILIC
665	243.062	243.062	5115	157.737	3.41185e+06	3.88083e+06	0.108545	1.67193e+06	2.96851e+06	0.0651536	0.879355	0.563411	1.18e-09	0.640709	0.00621254	0.00948657	3.00242e+06	3.68739e+06	3.54575e+06	1803671	1.63404e+06	1.56379e+06	1.75479e+06	1.71569e+06	1.55963e+06	M243T158C00299	Negative	HILIC
665	243.062	244.066	5141	158.393	376720	NA	NA	173710	NA	NA	0.0973116	0.0581109	0.0384507	0.597163	0.0171541	0.011578	352489	461073	316598	232314	144926	145484	163991	223056	132491	M243T158C00299	Negative	HILIC
665	243.062	249.084	5348	155.711	20907.3	NA	NA	81900.3	NA	NA	0.00514286	0.0276595	0.0365802	5.37822	0.00890769	0.00430282	0	0	62721.8	88341	95602.5	77714.1	91857.1	62903.9	74983	M243T158C00299	Negative	HILIC
665	243.062	250.086	5387	157.767	45554	NA	NA	174150	NA	NA	0.0118452	0.0589655	6.31e-05	4.978	0.00425306	0.0118097	43910.1	29909.2	62842.7	124090	169891	205682	194294	200550	150390	M243T158C00299	Negative	HILIC
665	243.062	251.089	5423	158.393	25795.2	NA	NA	866811	NA	NA	0.00634522	0.291853	1.44e-07	45.9958	0.0109902	0.0151676	0	0	77385.6	940184	768618	795812	968484	855747	872021	M243T158C00299	Negative	HILIC
666	243.062	243.062	5116	252.272	6.04801e+06	7.2674e+06	0.183997	1065245	2.95199e+06	0.103177	0.833661	0.36335	1.67e-07	0.435849	0.0179689	0.0479969	6448248	4861275	6834515	894012	1.10532e+06	1.2318e+06	1.05964e+06	989104	1111596	M243T252C02067	Negative	HILIC
666	243.062	244.066	5140	252.034	677950	NA	NA	335851	NA	NA	0.093617	0.10876	0.692694	1.16175	0.00999724	0.0876685	811094	548731	674024	663062	163536	129517	763820	132133	163040	M243T252C02067	Negative	HILIC
666	243.062	248.079	5305	252.248	21885.2	NA	NA	110212	NA	NA	0.00268567	0.0375193	0.000118175	13.9702	0.00465172	0.00676918	0	0	65655.6	125730	129756	93249	122065	107598	82873	M243T252C02067	Negative	HILIC
666	243.062	249.079	5345	250.507	227263	NA	NA	83212.7	NA	NA	0.0306662	0.0279246	0.62569	0.910597	0.00806442	0.00431989	209426	146685	325679	82014.8	72185.8	90612.8	111520	53531.7	89411.8	M243T252C02067	Negative	HILIC
666	243.062	250.086	5386	252.28	30576	NA	NA	176183	NA	NA	0.00375217	0.0601773	7.07e-05	16.038	0.00649894	0.0137896	0	0	91727.9	123248	152941	179189	186866	185532	229321	M243T252C02067	Negative	HILIC
666	243.062	251.089	5417	252.273	0	NA	NA	940131	NA	NA	0	0.32076	0	Inf	0	0.0324361	0	0	0	835717	965720	982419	969560	925526	961845	M243T252C02067	Negative	HILIC
666	243.062	257.106	5639	250.615	0	NA	NA	167673	NA	NA	0	0.0563455	0	Inf	0	0.00927113	0	0	0	141354	160584	199795	234657	142504	127145	M243T252C02067	Negative	HILIC
666	243.062	261.124	5775	251.988	261710	NA	NA	73477.3	NA	NA	0.035618	0.0251636	0.455696	0.706486	0.019706	0.00380679	455747	172106	157278	66699.6	80853.2	70433	68465.9	71797.8	82614.3	M243T252C02067	Negative	HILIC
685	246.11	246.11	5219	357.32	4.52143e+06	4.62417e+06	0.11332	238355	1.92203e+06	0.434277	0.977473	0.197193	0.000289247	0.201737	0.00478933	0.213752	3.91328e+06	4.76836e+06	4.88264e+06	258316	310502	215130	195912	213127	237142	M246T357_2C20234	Negative	HILIC
685	246.11	251.126	5428	356.964	102746	NA	NA	1.68367e+06	NA	NA	0.0225272	0.802807	0.000289247	35.6372	0.00478933	0.213752	110954	87610.8	109673	1.9984e+06	2.3027e+06	1.84282e+06	113484	1.6401e+06	2204516	M246T357_2C20234	Negative	HILIC
693	247.094	247.094	5267	407.01	826149	914834	0.0609422	273078	650445	0.0914946	0.906121	0.419165	0.00809556	0.462593	0.0864389	0.0258119	851334	777887	849225	312065	237040	317489	276937	245640	249298	M247T408C05932	Negative	HILIC
693	247.094	252.11	5452	407.647	88684.9	NA	NA	377367	NA	NA	0.0938792	0.580835	0.00809556	6.18705	0.0864389	0.0258119	0	159523	106532	408255	382516	395175	383799	378032	316424	M247T408C05932	Negative	HILIC
694	247.095	247.095	5265	318.772	963777	1.17852e+06	0.291701	220844	1.11675e+06	0.117347	0.802477	0.20045	0.00344984	0.249789	0.093364	0.0500104	828448	1.40339e+06	659494	186044	280990	184882	233496	173530	266125	M247T320C05932	Negative	HILIC
694	247.095	249.1	5350	318.751	166561	NA	NA	727471	NA	NA	0.149858	0.649217	0.000422148	4.33221	0.0513149	0.039742	210804	140909	147969	719726	638080	812952	566544	740026	887497	M247T320C05932	Negative	HILIC
694	247.095	250.104	5390	318.734	48182.2	NA	NA	168437	NA	NA	0.047665	0.150333	0.025475	3.15395	0.0420755	0.0409198	89933.8	0	54612.8	177146	139120	156138	117064	269044	152108	M247T320C05932	Negative	HILIC
713	251.079	251.079	5412	184.001	536718	536718	0.088276	350724	522598	0.0739808	1	0.671121	1.87e-06	0.671121	0	0.0320856	532174	586205	491774	375285	334138	314773	324426	393149	362572	M251T184C05512	Negative	HILIC
713	251.079	256.095	5601	184.345	0	NA	NA	115584	NA	NA	0	0.221017	0	Inf	0	0.0193955	0	0	0	135860	95128.3	123597	109587	109408	119923	M251T184C05512	Negative	HILIC
713	251.079	257.099	5638	184.463	0	NA	NA	56289.7	NA	NA	0	0.107863	0	Inf	0	0.0158407	0	0	0	60140.4	42751.4	66320.2	60647.2	56246.3	51632.7	M251T184C05512	Negative	HILIC
742	258.039	258.039	5654	422.502	2.44729e+06	4.4e+06	0.0586821	780108	4.46853e+06	0.0827427	0.554878	0.17437	0.00150397	0.31425	0.0340077	0.012679	2.38994e+06	2.18531e+06	2.76662e+06	847746	736500	750148	746757	935482	664016	M258T422C01102;M258T422C12147	Negative	HILIC
742	258.039	259.042	5691	422.539	160256	NA	NA	155393	NA	NA	0.0365313	0.0347465	0.393306	0.951144	0.00280045	0.00187221	161669	162496	156603	173427	165205	161462	149669	156064	126531	M258T422C01102;M258T422C12147	Negative	HILIC
742	258.039	261.049	5754	422.463	0	NA	NA	473794	NA	NA	0	0.105541	0	Inf	0	0.00856179	0	0	0	577942	499226	455947	428771	514027	366853	M258T422C01102;M258T422C12147	Negative	HILIC
742	258.039	262.052	5786	422.462	62268.2	NA	NA	114644	NA	NA	0.0141625	0.0256237	0.000303138	1.80927	0.00183041	0.00276655	52854.2	65941.4	68009.2	137477	126603	124342	102909	100542	95989.5	M258T422C01102;M258T422C12147	Negative	HILIC
742	258.039	264.059	5864	422.445	47616.4	NA	NA	85950.8	NA	NA	0.0108477	0.0192383	0.00248504	1.77349	0.000954002	0.0039134	44363	49899.7	48586.5	100996	90604.1	108242	56272	75794.8	83795.6	M258T422C01102;M258T422C12147	Negative	HILIC
742	258.039	272.089	6113	423.831	1.65307e+06	NA	NA	2.11195e+06	NA	NA	0.376968	0.472743	0.034189	1.25407	0.0331582	0.00840155	1.63522e+06	1.71354e+06	1.61046e+06	2.40554e+06	2.08057e+06	2.12689e+06	2.04655e+06	2.13991e+06	1.87225e+06	M258T422C01102;M258T422C12147	Negative	HILIC
742	258.039	277.106	6301	424.087	29495.5	NA	NA	746694	NA	NA	0.00661246	0.167738	5.81e-08	25.3669	0.00643617	0.0106242	55795.3	0	32691.2	773041	701854	776087	748799	764272	716109	M258T422C01102;M258T422C12147	Negative	HILIC
778	263.023	263.023	5831	39.4109	21284685	2.30717e+07	0.200126	60969.8	172480	0.678143	0.92311	0.2	0.0224011	0.216659	0.0115052	0.447214	23923398	16472101	23458556	0	365819	0	0	0	0	M263T39L0228	Negative	HILIC
778	263.023	264.027	5855	39.097	1.78698e+06	NA	NA	111510	NA	NA	0.0768901	0.8	0.0224011	10.4045	0.0115052	0.447214	2.35721e+06	1307828	1695909	0	0	195951	151327	163017	158767	M263T39L0228	Negative	HILIC
796	267.075	267.075	5967	325.198	1.85774e+07	2.08516e+07	0.751149	52141.6	894246	0.166168	0.861709	0.0553692	3.95e-05	0.0642551	0.0610383	0.0613866	20830452	3.23259e+06	31669166	0	146205	96152.3	35234.1	35258.1	0	M267T325C19792;M267T325C11544;M267T325C03003	Negative	HILIC
796	267.075	268.079	5990	325.198	2.034e+06	NA	NA	222782	NA	NA	0.0984194	0.245288	0.00294991	2.49227	0.00228581	0.0667993	2.25354e+06	412195	3.43627e+06	250708	195513	210608	378146	133507	168208	M267T325C19792;M267T325C11544;M267T325C03003	Negative	HILIC
796	267.075	276.099	6264	323.043	240186	NA	NA	619323	NA	NA	0.0398716	0.699343	3.41e-05	17.5399	0.0589455	0.0689871	281181	439376	0	580032	572518	755924	657355	552143	597964	M267T325C19792;M267T325C11544;M267T325C03003	Negative	HILIC
826	273.002	273.002	6136	488.426	351868	351868	0.12923	241911	669784	0.193043	1	0.363463	6.05e-08	0.363463	0	0.0311823	402905	315665	337035	271700	296263	250380	225988	222609	184524	M273T489C01218	Negative	HILIC
826	273.002	279.022	6353	488.396	0	NA	NA	235630	NA	NA	0	0.347	0	Inf	0	0.104021	0	0	0	186736	326679	241709	288108	278133	92416.6	M273T489C01218	Negative	HILIC
826	273.002	293.064	6809	488.422	0	NA	NA	192243	NA	NA	0	0.289537	0	Inf	0	0.104982	0	0	0	253959	271597	109882	153736	129964	234321	M273T489C01218	Negative	HILIC
827	273.038	273.038	6141	458.432	2.39253e+06	2.58321e+06	0.0594895	234990	2.86676e+06	0.111395	0.925615	0.082206	1.89e-06	0.0888123	0.0162057	0.0124856	2.47151e+06	2187334	2.51875e+06	265700	271812	170025	260317	236810	205276	M273T458C00673	Negative	HILIC
827	273.038	275.045	6216	458.42	80639.2	NA	NA	383462	NA	NA	0.0310896	0.134159	9.33e-07	4.31524	0.00320627	0.0122516	87456.7	65900.7	88560.4	479387	367530	372100	370453	349411	361891	M273T458C00673	Negative	HILIC
827	273.038	279.058	6360	458.413	85395.4	NA	NA	247192	NA	NA	0.0335784	0.0871595	0.00373669	2.5957	0.0131332	0.0140228	71298	117214	67674.4	247348	252589	269996	222782	214457	275982	M273T458C00673	Negative	HILIC
827	273.038	280.062	6393	458.401	24643.9	NA	NA	2.00111e+06	NA	NA	0.00971667	0.696476	1.56e-10	71.6784	0.00841573	0.0242817	38579.8	35351.9	0	2.28071e+06	2295758	2.08708e+06	1.88626e+06	1.86003e+06	1.59684e+06	M273T458C00673	Negative	HILIC
834	275.089	275.089	6230	457.746	23239532	2.50457e+07	0.071843	6.17316e+06	2.04752e+07	0.10086	0.927562	0.301625	2.77e-05	0.32518	0.0113241	0.00490062	24515086	24074632	21128878	7.04996e+06	6703097	5928743	6037985	5904592	5414592	M275T458C05282	Negative	HILIC
834	275.089	277.093	6299	457.774	377270	NA	NA	1.18188e+06	NA	NA	0.0151213	0.0577872	4.15e-05	3.82157	0.00125666	0.00852631	367508	386920	377383	1.22038e+06	1.26833e+06	1.15745e+06	1.48085e+06	1.05405e+06	910190	M275T458C05282	Negative	HILIC
834	275.089	280.105	6402	457.753	11784	NA	NA	775805	NA	NA	0.000460008	0.0379827	3.85e-08	82.5697	0.000796757	0.00277941	0	35351.9	0	893469	757794	672958	806929	799877	723805	M275T458C05282	Negative	HILIC
834	275.089	282.112	6475	457.746	37584.2	NA	NA	495223	NA	NA	0.00156608	0.0241495	1.81e-06	15.4204	0.00147876	0.00320191	0	45080.8	67671.9	672192	439667	501747	501021	426904	429808	M275T458C05282	Negative	HILIC
834	275.089	283.115	6519	457.742	776075	NA	NA	694396	NA	NA	0.0310364	0.034179	0.541816	1.10126	0.00734811	0.00322318	959890	579705	788630	678236	711329	702328	701988	705976	666521	M275T458C05282	Negative	HILIC
834	275.089	284.119	6542	457.746	342885	NA	NA	1562381	NA	NA	0.0138253	0.0762218	1.49e-06	5.5132	0.00286387	0.00334307	317620	316639	394397	1.78981e+06	1.69874e+06	1.42469e+06	1.63733e+06	1.53728e+06	1286444	M275T458C05282	Negative	HILIC
834	275.089	285.122	6577	457.744	227624	NA	NA	9.37843e+06	NA	NA	0.00909237	0.457604	1.65e-09	50.3284	0.00189042	0.0133691	280600	178526	223746	10980351	10488167	8414317	8856897	9093377	8437481	M275T458C05282	Negative	HILIC
834	275.089	287.126	6647	457.753	32922.4	NA	NA	213970	NA	NA	0.00133612	0.0104502	9.07e-05	7.82134	0.0011654	0.00214549	49415.5	0	49351.7	241712	282450	223644	147907	167613	220496	M275T458C05282	Negative	HILIC
866	281.089	281.089	6436	138.665	3.40879e+06	3.93509e+06	0.16146	765688	1.82555e+06	0.0380207	0.865478	0.419453	7.84e-09	0.484649	0.00984607	0.0133582	3.83799e+06	2.75506e+06	3.63334e+06	791178	751591	723183	810916	789907	727353	M281T139L0246;M281T139S0296	Negative	HILIC
866	281.089	282.093	6473	138.667	441623	NA	NA	114640	NA	NA	0.113003	0.0628464	0.00104628	0.55615	0.00812019	0.00760751	490036	393083	441751	137232	117524	120620	97111.2	111635	103721	M281T139L0246;M281T139S0296	Negative	HILIC
866	281.089	285.104	6576	137.075	0	NA	NA	110611	NA	NA	0	0.0606625	0	Inf	0	0.00695922	0	0	0	115875	115493	119718	113904	87166.8	111509	M281T139L0246;M281T139S0296	Negative	HILIC
866	281.089	286.106	6603	138.407	84673.2	NA	NA	570821	NA	NA	0.0215193	0.312624	2.99e-11	14.5276	0.0029476	0.00821122	106423	71798.8	75797.3	594634	546606	533606	599492	555634	594956	M281T139L0246;M281T139S0296	Negative	HILIC
866	281.089	287.109	6646	139.089	0	NA	NA	263792	NA	NA	0	0.144414	0	Inf	0	0.00682502	0	0	0	286328	239163	245342	266407	264764	280747	M281T139L0246;M281T139S0296	Negative	HILIC
909	289.024	289.024	6683	254.806	236111	288272	0.312337	31530.3	246142	0.149072	0.843189	0.120367	0.00777482	0.142752	0.163748	0.0984657	216901	305224	186209	0	47111.6	0	35861.9	51443.6	54764.7	M289T256C05648	Negative	HILIC
909	289.024	296.048	6913	254.913	52160.5	NA	NA	214611	NA	NA	0.156811	0.879633	0.00777482	5.60949	0.163748	0.0984657	105250	51231	0	187652	196311	228622	253925	227669	193489	M289T256C05648	Negative	HILIC
910	289.033	289.033	6684	472.529	2.35701e+06	2.73553e+06	0.110235	308455	1.80254e+06	0.0729042	0.860974	0.17178	2.48e-08	0.199518	0.0139555	0.0165567	2.27318e+06	2120303	2.67755e+06	330667	295708	304945	288725	340063	290622	M289T472C05382;M289T472C19882;M289T472C19878;M289T472C07836	Negative	HILIC
910	289.033	290.037	6724	472.517	209186	NA	NA	27255.7	NA	NA	0.0759607	0.015208	0.00580806	0.200209	0.0130912	0.00873135	234618	152005	240936	33372.7	0	23284.3	32754.7	44286	29836.4	M289T472C05382;M289T472C19882;M289T472C19878;M289T472C07836	Negative	HILIC
910	289.033	291.038	6747	472.517	60183.3	NA	NA	11292.3	NA	NA	0.0223344	0.00608814	0.0107897	0.27259	0.00458186	0.00955023	60197	66183.9	54168.8	31543.1	36210.7	0	0	0	0	M289T472C05382;M289T472C19882;M289T472C19878;M289T472C07836	Negative	HILIC
910	289.033	295.053	6881	472.457	69007.2	NA	NA	140985	NA	NA	0.0260406	0.0784432	0.00751452	3.01234	0.0124696	0.00842697	57512.6	98930.8	50578.3	142779	149618	148933	139190	115484	149903	M289T472C05382;M289T472C19882;M289T472C19878;M289T472C07836	Negative	HILIC
910	289.033	296.057	6918	472.469	40140.5	NA	NA	1.31455e+06	NA	NA	0.0146899	0.728481	3.73e-11	49.5905	0.00595773	0.0190072	57757.1	26104.7	36559.9	1.44638e+06	1.2732e+06	1.41882e+06	1.39297e+06	1.18089e+06	1.17507e+06	M289T472C05382;M289T472C19882;M289T472C19878;M289T472C07836	Negative	HILIC
921	290.968	290.968	6741	466.788	661322	908508	0.0348714	221134	891374	0.150934	0.727664	0.244156	1.53e-06	0.335533	0.0112232	0.0565453	699826	641274	642868	200103	285194	319888	149297	237099	135220	M291T467C01151;M291T467C20986;M291T467C01182	Negative	HILIC
921	290.968	294.981	6871	466.378	46677.8	NA	NA	47745.6	NA	NA	0.0510651	0.0542413	0.73616	1.0622	0.0134815	0.00869967	62935.4	37664.4	39433.7	55733.3	45001	51467.8	47298.7	37260.2	49712.8	M291T467C01151;M291T467C20986;M291T467C01182	Negative	HILIC
921	290.968	295.985	6906	466.42	21121.8	NA	NA	535422	NA	NA	0.0237041	0.60384	6e-08	25.4741	0.0236627	0.0490026	0	21119.9	42245.5	596623	619933	560474	497842	440144	497517	M291T467C01151;M291T467C20986;M291T467C01182	Negative	HILIC
921	290.968	302.011	7128	468.446	87621.6	NA	NA	4046.76	NA	NA	0.0969245	0.00383164	0.035231	0.0395322	0.033101	0.00938557	71312.1	119904	71648.9	0	0	24280.5	0	0	0	M291T467C01151;M291T467C20986;M291T467C01182	Negative	HILIC
921	290.968	306.025	7276	468.423	91764.5	NA	NA	83025.7	NA	NA	0.100642	0.0939318	0.654579	0.933325	0.021427	0.0127876	110913	67914.1	96466.7	77330.7	86905.2	100031	74836	68397.3	90654.4	M291T467C01151;M291T467C20986;M291T467C01182	Negative	HILIC
957	296.1	296.1	6931	207.471	529328	529328	0.0843966	140801	252749	0.13869	1	0.558188	4.06e-06	0.558188	0	0.0504033	494717	513508	579759	169495	143227	120881	164495	128559	118149	M296T208L0235	Negative	HILIC
957	296.1	301.117	7113	208.111	0	NA	NA	111948	NA	NA	0	0.441812	0	Inf	0	0.0504033	0	0	0	125079	118309	141432	111793	91483	83590.1	M296T208L0235	Negative	HILIC
977	300.049	300.049	7060	456.456	995538	1.24408e+06	0.10977	356926	929738	0.0883093	0.798296	0.387065	3.99e-06	0.484864	0.0314084	0.0488541	1.10273e+06	835803	1.04808e+06	364090	349406	316249	377136	377470	357208	M300T456C04256	Negative	HILIC
977	300.049	308.076	7363	456.085	248537	NA	NA	572811	NA	NA	0.201704	0.612935	3.99e-06	3.03878	0.0314084	0.0488541	261103	259554	224952	615982	659509	646376	462811	596967	455222	M300T456C04256	Negative	HILIC
987	302.052	302.052	7133	481.79	226583824	2.6256e+08	0.0369296	4.99886e+07	3.05666e+08	0.0597385	0.862965	0.163359	1.44e-15	0.1893	0.00117041	0.00381862	236085920	219615168	224050384	56845232	51283736	51044604	47294364	44832668	48631012	M302T482_2C20775	Negative	HILIC
987	302.052	303.055	7174	481.792	28782410	NA	NA	6.46324e+06	NA	NA	0.109656	0.0211542	3.4e-09	0.192914	0.00143852	0.00182853	29512130	28107704	28727396	6858510	6.32946e+06	7389183	5532877	6556237	6113170	M302T482_2C20775	Negative	HILIC
987	302.052	304.057	7196	481.79	5.20091e+06	NA	NA	1.2917e+06	NA	NA	0.0197909	0.00422696	0.000368575	0.213581	0.000765121	0.000293992	5598120	4825882	5178733	1334480	1.45445e+06	1.28028e+06	1.23923e+06	1.11771e+06	1.32408e+06	M302T482_2C20775	Negative	HILIC
987	302.052	306.071	7285	482.076	1.70983e+06	NA	NA	783736	NA	NA	0.00651164	0.00256501	0.000789054	0.393912	0.000390193	0.000239441	1.74996e+06	1.57383e+06	1.80571e+06	795030	855760	811622	836381	631538	772086	M302T482_2C20775	Negative	HILIC
987	302.052	307.069	7327	481.767	166988	NA	NA	2453942	NA	NA	0.000640095	0.0080479	1.11e-06	12.573	0.000166833	0.000824344	123506	195880	181579	2.41247e+06	2.19014e+06	2677494	2424441	2.26516e+06	2.75395e+06	M302T482_2C20775	Negative	HILIC
987	302.052	308.072	7367	481.767	77434.1	NA	NA	5.27281e+06	NA	NA	0.000294294	0.0172535	6.96e-08	58.6268	2.81e-05	0.000863355	87001.4	67024.5	78276.6	5490322	5.71967e+06	5646470	5.01635e+06	4.8159e+06	4948177	M302T482_2C20775	Negative	HILIC
987	302.052	309.075	7407	481.767	0	NA	NA	1.08364e+07	NA	NA	0	0.0355483	0	Inf	0	0.00287826	0	0	0	10199211	11326704	11312840	10297659	10197974	11683972	M302T482_2C20775	Negative	HILIC
987	302.052	310.079	7452	481.767	0	NA	NA	8.68279e+06	NA	NA	0	0.0284255	0	Inf	0	0.00132854	0	0	0	9403662	9054113	8717512	8797398	8259418	7.86465e+06	M302T482_2C20775	Negative	HILIC
987	302.052	311.082	7490	481.767	0	NA	NA	2.37154e+07	NA	NA	0	0.0775588	0	Inf	0	0.00318792	0	0	0	27005738	24212566	22497336	23531618	21485192	23559772	M302T482_2C20775	Negative	HILIC
987	302.052	312.085	7531	481.767	25910.9	NA	NA	5.46243e+07	NA	NA	9.48e-05	0.178765	2.58e-11	1885.37	0.000164228	0.00204607	77732.8	0	0	59576328	54580156	55636428	53182216	50751432	54019044	M302T482_2C20775	Negative	HILIC
987	302.052	313.089	7563	481.767	0	NA	NA	1.35554e+08	NA	NA	0	0.443405	0	Inf	0	0.00388075	0	0	0	150609664	136584192	138807232	128677368	127259736	131383688	M302T482_2C20775	Negative	HILIC
987	302.052	314.09	7600	481.767	0	NA	NA	1.76171e+06	NA	NA	0	0.00578238	0	Inf	0	0.000742202	0	0	0	1.6803e+06	1.77033e+06	1.90718e+06	1.42475e+06	1.92846e+06	1.85927e+06	M302T482_2C20775	Negative	HILIC
987	302.052	315.093	7642	481.767	12910.7	NA	NA	4.23739e+06	NA	NA	4.72e-05	0.0139086	2.47e-07	294.394	8.18e-05	0.000956498	38732.2	0	0	4210278	4.15138e+06	4.16074e+06	4.33034e+06	4218344	4.35329e+06	M302T482_2C20775	Negative	HILIC
991	302.099	302.099	7144	408.328	7.05812e+06	7.07662e+06	0.130373	2.13492e+06	4.76344e+06	0.0386494	0.997683	0.448112	3.48e-10	0.449153	0.00401264	0.0168348	7929886	7103679	6140784	2.06895e+06	2.37207e+06	2.03077e+06	2.05659e+06	2163954	2117202	M302T408C05711	Negative	HILIC
991	302.099	311.13	7504	408.309	0	NA	NA	283908	NA	NA	0	0.0595882	0	Inf	0	0.00491896	0	0	0	255479	284927	254024	291312	293306	324403	M302T408C05711	Negative	HILIC
991	302.099	312.133	7541	408.327	18499.8	NA	NA	442082	NA	NA	0.0023167	0.0930831	1.29e-07	40.1791	0.00401264	0.00878643	55499.3	0	0	472514	413618	468193	432652	416952	448566	M302T408C05711	Negative	HILIC
991	302.099	313.136	7579	408.309	0	NA	NA	1.90252e+06	NA	NA	0	0.399216	0	Inf	0	0.0174394	0	0	0	1675028	1.93512e+06	1.93359e+06	1.98431e+06	2.02944e+06	1.85767e+06	M302T408C05711	Negative	HILIC
999	303.083	303.083	7176	445.808	138568112	1.67479e+08	0.0433563	46475150	1.62697e+08	0.0375062	0.827262	0.285677	2.21e-12	0.345328	0.00494293	0.00904306	134777520	134621168	146305648	47170964	44986252	50058608	44710372	47600248	44324456	M303T446_1C12270	Negative	HILIC
999	303.083	304.087	7203	445.819	17058119	NA	NA	5.75514e+06	NA	NA	0.101827	0.0353763	2.43e-09	0.347414	0.0009395	0.0032174	16434947	16662412	18076998	5916542	6.78349e+06	5.54548e+06	5714990	5.3601e+06	5210261	M303T446_1C12270	Negative	HILIC
999	303.083	305.09	7260	446.486	2.96482e+06	NA	NA	8.58917e+06	NA	NA	0.0177571	0.0528768	5.21e-07	2.97778	0.00202181	0.00358819	3.20178e+06	2.94321e+06	2.74946e+06	8.16213e+06	8.07625e+06	8660910	8730022	9159577	8746156	M303T446_1C12270	Negative	HILIC
999	303.083	306.094	7300	445.835	1.69302e+06	NA	NA	1.5529e+06	NA	NA	0.0103127	0.00955155	0.869507	0.926194	0.00706058	0.00108389	2.36247e+06	2336571	380005	1.57005e+06	1.48568e+06	1.45547e+06	1854994	1.5926e+06	1.35858e+06	M303T446_1C12270	Negative	HILIC
999	303.083	307.097	7335	445.819	301706	NA	NA	3.24163e+06	NA	NA	0.00180413	0.0199367	1.1e-07	11.0506	0.000152051	0.00115643	322317	282774	300027	3427154	3231190	3.09186e+06	3487191	3.19754e+06	3.01484e+06	M303T446_1C12270	Negative	HILIC
999	303.083	308.1	7371	445.172	4.97041e+06	NA	NA	3.94177e+07	NA	NA	0.0295522	0.24225	2.09e-05	8.19736	0.00543118	0.00324433	3.85029e+06	5024542	6.03642e+06	41241960	40021744	39546984	38511860	40637956	36545908	M303T446_1C12270	Negative	HILIC
999	303.083	309.104	7418	445.798	700076	NA	NA	3.91824e+06	NA	NA	0.00417408	0.0240322	4.63e-08	5.75748	0.00075767	0.00165669	543966	789364	766898	4250807	3.97634e+06	4257132	3.73635e+06	4.09611e+06	3.1927e+06	M303T446_1C12270	Negative	HILIC
999	303.083	310.107	7463	445.832	47007.8	NA	NA	3.66808e+06	NA	NA	0.000267321	0.0225618	3.84e-08	84.3995	0.000463014	0.00163837	0	0	141023	3.32711e+06	3725147	3.78015e+06	3.92354e+06	3.88765e+06	3.36488e+06	M303T446_1C12270	Negative	HILIC
999	303.083	311.11	7502	445.832	46196.2	NA	NA	1.93179e+06	NA	NA	0.000283682	0.0118854	9.01e-07	41.897	0.000491352	0.00148524	138588	0	0	2.32099e+06	1.9795e+06	1.59406e+06	1.98459e+06	1.79723e+06	1914352	M303T446_1C12270	Negative	HILIC
999	303.083	312.114	7537	445.832	23711.4	NA	NA	5533388	NA	NA	0.000145608	0.0340437	7.33e-08	233.804	0.0002522	0.00198637	71134.3	0	0	5.3309e+06	5.96768e+06	5.65439e+06	5.67858e+06	5.2733e+06	5.29548e+06	M303T446_1C12270	Negative	HILIC
999	303.083	313.117	7574	445.832	0	NA	NA	8.47855e+06	NA	NA	0	0.0520722	0	Inf	0	0.00200016	0	0	0	9185338	8687576	8940183	7.79485e+06	8472487	7790858	M303T446_1C12270	Negative	HILIC
999	303.083	314.12	7605	445.832	0	NA	NA	29688245	NA	NA	0	0.182383	0	Inf	0	0.00489419	0	0	0	31923700	30617828	29920326	28171058	30271676	27224882	M303T446_1C12270	Negative	HILIC
999	303.083	315.12	7645	445.813	0	NA	NA	289645	NA	NA	0	0.00177739	0	Inf	0	0.000442389	0	0	0	303859	262428	331352	400290	250436	189505	M303T446_1C12270	Negative	HILIC
999	303.083	316.125	7671	445.832	107545	NA	NA	933007	NA	NA	0.000639463	0.00572778	4.58e-07	8.95717	0.000229892	0.000306516	61533.4	132522	128581	948737	957745	1.04011e+06	870777	963148	817521	M303T446_1C12270	Negative	HILIC
999	303.083	318.132	7721	445.159	402542	NA	NA	485779	NA	NA	0.00241134	0.00299519	0.0547247	1.24213	0.00030592	0.000377051	443298	393179	371149	458113	515014	407361	480654	515544	537986	M303T446_1C12270	Negative	HILIC
999	303.083	319.136	7756	445.181	595748	NA	NA	2.739e+06	NA	NA	0.0035626	0.0168524	1e-08	4.73038	0.000302354	0.000873561	636788	559184	591272	2.87476e+06	2.6318e+06	2679265	2.88324e+06	2.6953e+06	2.66966e+06	M303T446_1C12270	Negative	HILIC
1022	306.076	306.076	7288	406.699	2.70574e+08	3.115e+08	0.115603	1.01516e+07	1.12683e+08	0.0575667	0.868438	0.0901891	5.51e-12	0.103852	0.00325789	0.00401818	277217024	298739136	235765488	10518607	9769315	10325834	10906427	9517649	9871675	M306T406_2C00051	Negative	HILIC
1022	306.076	307.08	7325	406.699	2.95353e+07	NA	NA	1.21449e+06	NA	NA	0.0950058	0.010797	0.000164825	0.113645	0.00283087	0.00104487	30720260	31446416	26439082	1.16205e+06	1.19175e+06	1.43789e+06	1.19675e+06	1.18561e+06	1.1129e+06	M306T406_2C00051	Negative	HILIC
1022	306.076	308.083	7365	406.614	11036847	NA	NA	2.57368e+06	NA	NA	0.035456	0.0228548	1.05e-05	0.644597	0.000991734	0.00128377	11660334	11802244	9647963	2.8075e+06	2.39824e+06	2.47947e+06	2.79103e+06	2.42442e+06	2.54143e+06	M306T406_2C00051	Negative	HILIC
1022	306.076	310.09	7457	406.37	165598	NA	NA	6.69468e+06	NA	NA	0.000534889	0.0594937	3.23e-08	111.226	5.56e-05	0.00255959	180923	161221	154649	6.90623e+06	6.51439e+06	6.60031e+06	7.13769e+06	6.67851e+06	6330957	M306T406_2C00051	Negative	HILIC
1022	306.076	311.093	7498	406.677	0	NA	NA	7.53661e+07	NA	NA	0	0.668523	0	Inf	0	0.0103346	0	0	0	83671320	76793832	75946576	75630096	71753920	68400720	M306T406_2C00051	Negative	HILIC
1022	306.076	312.097	7533	406.677	18499.8	NA	NA	5.60002e+06	NA	NA	5.78e-05	0.0497189	8.67e-08	859.957	0.000100139	0.00265051	55499.3	0	0	5.79731e+06	5.44323e+06	5.89597e+06	6.09236e+06	5.02663e+06	5344625	M306T406_2C00051	Negative	HILIC
1022	306.076	313.1	7571	406.677	18448.5	NA	NA	1.04142e+07	NA	NA	5.39e-05	0.0924827	3.36e-09	1717.04	9.33e-05	0.00257903	0	55345.4	0	11417681	10048773	10471321	10410694	10079865	10056996	M306T406_2C00051	Negative	HILIC
1022	306.076	314.104	7602	406.677	151807	NA	NA	668066	NA	NA	0.000453147	0.0059406	5.41e-05	13.1096	0.000453277	0.000459149	144914	310508	0	682285	748649	663758	615731	652629	645342	M306T406_2C00051	Negative	HILIC
1023	306.077	306.077	7290	538.839	6.60438e+06	7.97489e+06	0.0450916	463484	4.12984e+06	0.0225553	0.828423	0.11219	9.59e-07	0.135426	0.00954955	0.00692386	6810119	6363275	6639739	459129	509999	498464	444203	441074	428032	M306T538C00051	Negative	HILIC
1023	306.077	307.08	7328	538.782	743997	NA	NA	58301.9	NA	NA	0.0932048	0.0141094	0.000150479	0.15138	0.00304691	0.00138355	795407	682873	753711	62262.4	62253.7	56694.1	51708.9	66043.4	50849	M306T538C00051	Negative	HILIC
1023	306.077	308.078	7366	538.493	277359	NA	NA	82476.2	NA	NA	0.0347729	0.0199447	0.000123144	0.573571	0.00051638	0.00363467	293635	264946	273496	85416.7	82513.3	92150.1	51689.8	93571.8	89515.8	M306T538C00051	Negative	HILIC
1023	306.077	309.087	7414	539.251	114952	NA	NA	88328.1	NA	NA	0.0143897	0.0213754	0.0111996	1.48547	0.00210111	0.00173896	116653	95143.1	133061	75282	98114.5	92307.9	85992.7	93638.2	84633	M306T538C00051	Negative	HILIC
1023	306.077	310.09	7458	538.85	0	NA	NA	242232	NA	NA	0	0.0586344	0	Inf	0	0.00297092	0	0	0	236748	227033	271177	233651	240935	243848	M306T538C00051	Negative	HILIC
1023	306.077	311.093	7500	538.85	19894.2	NA	NA	2.61658e+06	NA	NA	0.00248488	0.633684	1.86e-11	255.016	0.00218844	0.0105454	34350.7	25332	0	2.57909e+06	2.62498e+06	2694768	2.545e+06	2.62137e+06	2634276	M306T538C00051	Negative	HILIC
1023	306.077	312.097	7534	538.839	0	NA	NA	200338	NA	NA	0	0.0485327	0	Inf	0	0.0071761	0	0	0	228590	185322	199543	235835	194876	157861	M306T538C00051	Negative	HILIC
1023	306.077	313.1	7572	538.878	214310	NA	NA	378100	NA	NA	0.0267252	0.0915295	7.84e-06	3.42484	0.00566513	0.0100952	276976	176795	189159	354047	345440	367138	409492	451789	340691	M306T538C00051	Negative	HILIC
1024	306.077	306.077	7299	425.174	7.19746e+06	8.74414e+06	0.714763	388245	1.12925e+07	0.0401928	0.601469	0.0342892	0.169364	0.0570091	0.465668	0.00425848	99000.6	11315003	10178384	432744	473947	367518	343893	398214	313153	M306T425C00051	Negative	HILIC
1024	306.077	322.134	7837	427.143	1.15666e+06	NA	NA	866585	NA	NA	0.298257	0.0769077	0.386389	0.257857	0.348853	0.00620399	1084837	1.15284e+06	1.23231e+06	835758	894302	800961	920171	844792	903525	M306T425C00051	Negative	HILIC
1024	306.077	323.135	7867	427.158	217804	NA	NA	161025	NA	NA	0.0529661	0.0142767	0.373092	0.269545	0.0588878	0.00123831	187008	198403	268002	166180	152554	152847	184559	152424	157584	M306T425C00051	Negative	HILIC
1024	306.077	326.136	7931	423.831	96535.5	NA	NA	9.19232e+06	NA	NA	0.0291894	0.813826	0.000569415	27.8809	0.0381066	0.00935448	113202	70933.7	105471	9828411	9322633	9369942	9033569	9109221	8490125	M306T425C00051	Negative	HILIC
1024	306.077	327.15	7962	426.829	0	NA	NA	68878.6	NA	NA	0	0.00612869	0	Inf	0	0.001149	0	0	0	59452.9	66558.1	66555.4	80986.2	56995	82724.2	M306T425C00051	Negative	HILIC
1024	306.077	328.154	7985	427.143	0	NA	NA	70447.7	NA	NA	0	0.00625479	0	Inf	0	0.000870471	0	0	0	65526.1	80999.5	67165.8	67976.9	60500.1	80517.6	M306T425C00051	Negative	HILIC
1024	306.077	329.157	8036	427.107	75675.4	NA	NA	544973	NA	NA	0.0181192	0.0483169	0.116734	2.66661	0.0198708	0.00365441	63510.5	73446.9	90068.7	533730	565339	583046	553108	478676	555940	M306T425C00051	Negative	HILIC
1076	316.117	316.117	7670	400.322	1.38073e+07	1.55283e+07	0.125896	2.78338e+06	7.1169e+06	0.0246305	0.888716	0.391049	1.38e-10	0.440016	0.00819324	0.014398	14996248	11717287	14708237	2.88276e+06	2.96172e+06	2.59388e+06	2.81739e+06	2747794	2696711	M316T400C04540	Negative	HILIC
1076	316.117	317.12	7698	400.211	1.721e+06	NA	NA	371617	NA	NA	0.111284	0.0522577	0.000333495	0.46959	0.00819324	0.0089738	1.91231e+06	1.57392e+06	1.67677e+06	322164	379958	476740	369492	385063	296284	M316T400C04540	Negative	HILIC
1076	316.117	319.127	7754	400.322	0	NA	NA	3.96191e+06	NA	NA	0	0.556693	0	Inf	0	0.0127034	0	0	0	4.14336e+06	3.95218e+06	4.03206e+06	3.88663e+06	3.75772e+06	3.9995e+06	M316T400C04540	Negative	HILIC
1101	320.092	320.092	7774	395.005	1.21665e+06	2.9134e+06	0.177887	158138	1.98943e+06	0.0520464	0.417343	0.0797584	6.85e-10	0.19111	0.00498522	0.0147084	1.4698e+06	1.13864e+06	1.04151e+06	189384	152419	185234	148024	116380	157388	M320T395C04544	Negative	HILIC
1101	320.092	324.102	7883	396.707	615126	NA	NA	215158	NA	NA	0.205306	0.108008	0.204147	0.526082	0.0922982	0.0325033	821955	770737	252685	281006	132115	136980	209631	277056	254162	M320T395C04544	Negative	HILIC
1101	320.092	325.109	7902	395.005	0	NA	NA	926547	NA	NA	0	0.46621	0	Inf	0	0.0310888	0	0	0	872616	1.03297e+06	928360	880411	972010	872915	M320T395C04544	Negative	HILIC
1101	320.092	328.115	7983	395.72	1.08162e+06	NA	NA	689584	NA	NA	0.377351	0.346024	0.608787	0.916981	0.0898071	0.0209022	1.19774e+06	856219	1.1909e+06	757496	787421	602230	691067	660082	639207	M320T395C04544	Negative	HILIC
1120	323.029	323.029	7850	451.123	7.82553e+06	2.06605e+07	0.065098	391570	5.8485e+07	0.0452886	0.379323	0.00669205	0.000582398	0.0176421	0.0155938	0.000249577	7511688	8.09661e+06	7868276	388624	408862	392609	351913	429489	377922	M323T451C00105	Negative	HILIC
1120	323.029	324.032	7876	451.771	797166	NA	NA	155864	NA	NA	0.0385314	0.00266237	0.00329984	0.0690962	0.00375061	0.000588595	681526	886579	823392	174293	214787	161112	148211	116898	119881	M323T451C00105	Negative	HILIC
1120	323.029	328.046	7975	451.084	318583	NA	NA	511983	NA	NA	0.0154043	0.00874869	0.012307	0.567939	0.00156011	0.00064531	332128	351598	272023	574511	497471	529169	431043	508053	531653	M323T451C00105	Negative	HILIC
1120	323.029	330.052	8050	451.084	80033.2	NA	NA	483309	NA	NA	0.00390203	0.00825237	0.00575748	2.11489	0.000997185	0.000742308	100063	70043.2	69993.8	457126	547510	484966	434064	553898	422288	M323T451C00105	Negative	HILIC
1120	323.029	331.055	8077	451.084	63290.8	NA	NA	2.40904e+06	NA	NA	0.0030845	0.0412044	1.34e-08	13.3585	0.000486893	0.00210772	67123.1	56032.2	66717.3	2.63098e+06	2.5216e+06	2.38984e+06	2.22336e+06	2268706	2.41973e+06	M323T451C00105	Negative	HILIC
1120	323.029	332.059	8118	451.778	136714	NA	NA	115209	NA	NA	0.00664571	0.00196908	0.0145522	0.296294	0.00108441	0.000309048	156803	130870	122470	120602	149547	91561.3	108829	106011	114706	M323T451C00105	Negative	HILIC
1120	323.029	338.086	8311	452.438	7.07227e+06	NA	NA	715125	NA	NA	0.341425	0.0122461	0.00126173	0.0358675	0.020438	0.00118506	6515000	8106162	6.59564e+06	705584	668168	694002	652283	749897	820818	M323T451C00105	Negative	HILIC
1120	323.029	339.078	8339	452.448	2.59361e+06	NA	NA	192692	NA	NA	0.125525	0.00329159	0.00018645	0.0262225	0.00323227	0.000595846	2.55658e+06	2794276	2.42998e+06	261798	189073	155248	174866	169374	205795	M323T451C00105	Negative	HILIC
1120	323.029	340.081	8359	452.453	296411	NA	NA	1.46187e+06	NA	NA	0.0144096	0.0250727	0.000227763	1.74	0.00156347	0.00210538	314825	282988	291420	1.39312e+06	1.4028e+06	1.51587e+06	1.50457e+06	1.42738e+06	1.52749e+06	M323T451C00105	Negative	HILIC
1120	323.029	342.099	8413	452.438	53807.7	NA	NA	4.22603e+07	NA	NA	0.00270696	0.722407	1.16e-12	266.87	0.00468859	0.00727081	161423	0	0	44156020	43307104	41997096	39114116	44687564	40299728	M323T451C00105	Negative	HILIC
1120	323.029	343.103	8442	452.44	251247	NA	NA	3.28226e+06	NA	NA	0.0122328	0.0561637	2.48e-05	4.59124	0.00192797	0.00151174	281787	229257	242696	3325147	3.31565e+06	3.24123e+06	3.09761e+06	3.38976e+06	3324165	M323T451C00105	Negative	HILIC
1120	323.029	344.106	8467	452.496	609445	NA	NA	5.86801e+06	NA	NA	0.0297041	0.100378	0.000561748	3.37927	0.00528337	0.00276015	691297	538310	598727	6.19542e+06	6135921	5662606	5587290	5847233	5.77961e+06	M323T451C00105	Negative	HILIC
1120	323.029	345.11	8517	452.469	86101.7	NA	NA	386855	NA	NA	0.00415098	0.00661367	0.00221562	1.59328	0.000531253	0.000571789	70750.7	101896	85658	397368	457562	389204	364417	364133	348448	M323T451C00105	Negative	HILIC
1120	323.029	346.1	8539	452.437	476309	NA	NA	250963	NA	NA	0.0229543	0.00429802	0.00483006	0.187242	0.00232449	0.000308667	436559	568893	423475	260767	263328	231763	246666	237182	266070	M323T451C00105	Negative	HILIC
1157	331.091	331.091	8086	312.783	2.29809e+06	2.29809e+06	0.0939196	619316	1.83284e+06	0.0739581	1	0.337018	1.44e-06	0.337018	0	0.0613332	2103322	2.26082e+06	2.53014e+06	398102	619232	670464	775255	594161	658681	M331T313C17950	Negative	HILIC
1157	331.091	336.108	8249	312.776	0	NA	NA	1213522	NA	NA	0	0.662982	0	Inf	0	0.0613332	0	0	0	1.25204e+06	1.44449e+06	1.17381e+06	1.08553e+06	1.20974e+06	1.11552e+06	M331T313C17950	Negative	HILIC
1199	338.049	338.049	8302	501.168	2.1213e+06	2.1213e+06	0.096934	176876	1.05496e+06	0.0590482	1	0.164138	2.72e-06	0.164138	0	0.0879599	2054408	1.95745e+06	2352046	191824	176229	160923	251902	280376	0	M338T501C17267	Negative	HILIC
1199	338.049	343.065	8433	501.01	0	NA	NA	878085	NA	NA	0	0.835862	0	Inf	0	0.0879599	0	0	0	897414	887528	822502	841687	845295	974086	M338T501C17267	Negative	HILIC
1204	338.989	338.989	8324	514.277	3.44826e+06	3.98751e+06	0.0895265	987430	4.82724e+06	0.124957	0.864284	0.205992	3.06e-07	0.238339	0.0168512	0.0176416	3.19014e+06	3.31226e+06	3.84239e+06	1.0858e+06	1.01942e+06	981270	1.03936e+06	894634	904088	M339T515C01231	Negative	HILIC
1204	338.989	339.992	8350	514.699	298411	NA	NA	109640	NA	NA	0.0750289	0.0224952	1.52e-06	0.29982	0.00328873	0.00484168	288129	293436	313668	129642	134288	125299	73573.2	68635.9	126401	M339T515C01231	Negative	HILIC
1204	338.989	340.993	8372	514.841	143128	NA	NA	9370.18	NA	NA	0.0357799	0.00209622	0.019539	0.0585866	0.0102455	0.00513468	168496	92975.3	167913	0	0	0	56221.1	0	0	M339T515C01231	Negative	HILIC
1204	338.989	344.005	8453	514.274	83796.5	NA	NA	321452	NA	NA	0.0212221	0.0669891	3.32e-06	3.15657	0.00347635	0.0057862	87515.5	88162.4	75711.6	366116	325150	338788	280037	297221	321396	M339T515C01231	Negative	HILIC
1204	338.989	345.009	8492	514.288	13913.4	NA	NA	3.28738e+06	NA	NA	0.00368467	0.67943	1.25e-10	184.394	0.00638204	0.0210968	41740.2	0	0	3.718e+06	3.98585e+06	3.37627e+06	2.88282e+06	2.74778e+06	3.01358e+06	M339T515C01231	Negative	HILIC
1204	338.989	347.013	8550	514.938	0	NA	NA	111962	NA	NA	0	0.0229973	0	Inf	0	0.00533878	0	0	0	129665	154345	92354.8	138017	78710.5	78677.3	M339T515C01231	Negative	HILIC
1205	338.989	338.989	8325	327.885	1.98321e+06	1.98321e+06	0.118649	26143.9	331118	0.136934	1	0.0766474	2.69e-07	0.0766474	0	0.0610106	2.17204e+06	1.7196e+06	2.05799e+06	0	50396.1	39964.6	34852.1	31650.3	0	M339T328C04063;M339T328C04062	Negative	HILIC
1205	338.989	345.01	8498	327.34	0	NA	NA	304974	NA	NA	0	0.923353	0	Inf	0	0.0610106	0	0	0	323951	342089	320506	234021	316189	293089	M339T328C04063;M339T328C04062	Negative	HILIC
1234	346.056	346.056	8532	444.48	1.30414e+06	2.74232e+06	0.0790788	477800	1.57503e+06	0.0535204	0.476551	0.303283	0.0183398	0.636413	0.0500778	0.0232237	1.20569e+06	1.46625e+06	1.24048e+06	425339	509952	421956	532759	485896	490899	M346T444C00362	Negative	HILIC
1234	346.056	347.059	8557	444.152	188954	NA	NA	47179.1	NA	NA	0.0697377	0.0303262	0.061331	0.434861	0.0164506	0.0365997	222065	169572	175226	0	0	100571	0	51755.6	130749	M346T444C00362	Negative	HILIC
1234	346.056	350.069	8607	443.83	41705.6	NA	NA	129676	NA	NA	0.0142576	0.0817824	0.0160132	5.73605	0.0246949	0.0286535	0	0	125117	143416	218766	139085	75849.7	104539	96398	M346T444C00362	Negative	HILIC
1234	346.056	352.076	8654	445.109	624506	NA	NA	595324	NA	NA	0.228221	0.378263	9.62e-06	1.65745	0.0125498	0.0272991	604014	605545	663960	538846	598784	580677	573126	599815	680697	M346T444C00362	Negative	HILIC
1234	346.056	353.079	8688	443.507	102114	NA	NA	276851	NA	NA	0.037145	0.176408	7.14e-05	4.74918	0.00186007	0.0289711	88738.9	103116	114488	336491	279423	247689	282934	294755	219814	M346T444C00362	Negative	HILIC
1234	346.056	360.105	8879	445.149	480904	NA	NA	48203.3	NA	NA	0.174088	0.0299363	0.00146789	0.171961	0.0290185	0.0331562	382216	454628	605868	79336.4	116391	0	93491.8	0	0	M346T444C00362	Negative	HILIC
1243	349.054	349.054	8590	492.392	1.28353e+06	1.43989e+06	0.210536	416555	1.14613e+06	0.0784254	0.89335	0.362015	7.76e-05	0.405233	0.0537029	0.0597578	998644	1367477	1484469	359939	383968	486462	559316	326802	382844	M349T492C05382;M349T492C19882;M349T492C19878;M349T492C07836	Negative	HILIC
1243	349.054	358.084	8811	492.414	156364	NA	NA	729574	NA	NA	0.10665	0.637985	7.76e-05	5.98204	0.0537029	0.0597578	141020	66662.5	261410	669299	857729	730785	658177	766150	695300	M349T492C05382;M349T492C19882;M349T492C19878;M349T492C07836	Negative	HILIC
1265	354.061	354.061	8709	455.079	7.09628e+07	8.73908e+07	0.277621	6.64481e+06	6.65345e+07	0.0781057	0.808249	0.100007	0.000207448	0.123734	0.0211628	0.00505742	46826284	85926736	80135232	7423343	6806083	6.9086e+06	6382061	6.15921e+06	6189540	M354T455_1C16698	Negative	HILIC
1265	354.061	355.065	8733	455.079	8.02713e+06	NA	NA	784003	NA	NA	0.0915076	0.0117545	0.000103209	0.128454	0.00252564	0.00110176	5.35703e+06	9916714	8807629	879946	820894	803698	666341	899076	634062	M354T455_1C16698	Negative	HILIC
1265	354.061	356.068	8760	455.079	806380	NA	NA	1.43429e+06	NA	NA	0.00915747	0.0215413	1.25e-06	2.35232	0.000377246	0.00151583	521277	990971	906893	1580911	1.51883e+06	1.30237e+06	1.32218e+06	1.62875e+06	1.25273e+06	M354T455_1C16698	Negative	HILIC
1265	354.061	357.072	8789	455.086	295204	NA	NA	1.50015e+06	NA	NA	0.00342725	0.0225261	2.6e-08	6.57263	0.000352421	0.00129353	220320	317959	347332	1.61175e+06	1614413	1.59306e+06	1.39624e+06	1.55633e+06	1.22909e+06	M354T455_1C16698	Negative	HILIC
1265	354.061	358.075	8810	455.079	417757	NA	NA	3.76361e+06	NA	NA	0.00506489	0.0565986	1.44e-06	11.1747	0.00154031	0.00146926	408242	423290	421739	4040590	4.02467e+06	3.59869e+06	3.67648e+06	3.89842e+06	3.3428e+06	M354T455_1C16698	Negative	HILIC
1265	354.061	359.078	8849	455.079	5.91829e+06	NA	NA	42692260	NA	NA	0.0711777	0.641489	0.000267346	9.01251	0.0190558	0.00443798	5564426	6.40811e+06	5782318	47974892	45372616	41487420	40743180	42567600	38007852	M354T455_1C16698	Negative	HILIC
1265	354.061	360.082	8876	455.079	665935	NA	NA	3.42862e+06	NA	NA	0.00798763	0.051602	5.58e-05	6.46024	0.00198745	0.00136959	613307	696085	688413	3.7026e+06	3560540	3.29805e+06	3.34497e+06	3.52203e+06	3.14352e+06	M354T455_1C16698	Negative	HILIC
1265	354.061	361.084	8905	455.079	221528	NA	NA	5.86771e+06	NA	NA	0.00257877	0.0881994	3.08e-09	34.2022	0.000305362	0.00267601	172264	270930	221391	6229469	6.45106e+06	5.72833e+06	5711266	5.99599e+06	5090168	M354T455_1C16698	Negative	HILIC
1265	354.061	362.089	8926	455.058	75863.8	NA	NA	419063	NA	NA	0.000850229	0.00628129	6.26e-06	7.38777	0.000159827	0.000812886	45597.6	108702	73291.4	453102	455283	482670	336531	461310	325482	M354T455_1C16698	Negative	HILIC
1273	356.056	356.056	8757	455.077	2.42694e+06	4.39663e+06	0.160381	859214	1.27859e+07	0.156436	0.547471	0.0641833	2.9e-05	0.117236	0.0433296	0.0524167	1.78852e+06	2810685	2.68162e+06	1580911	240415	201330	1.32218e+06	1.62875e+06	181703	M356T455_1C01031	Negative	HILIC
1273	356.056	357.059	8785	454.751	295204	NA	NA	1.50015e+06	NA	NA	0.066738	0.119286	0.00071059	1.78738	0.00678569	0.0196572	220320	317959	347332	1.61175e+06	1614413	1.59306e+06	1.39624e+06	1.55633e+06	1.22909e+06	M356T455_1C01031	Negative	HILIC
1273	356.056	360.068	8874	452.443	669612	NA	NA	1.72493e+06	NA	NA	0.15386	0.119725	0.529854	0.778139	0.0146019	0.122692	613307	707116	688413	81979.4	3.22741e+06	69558.6	3.34497e+06	3.52203e+06	103622	M356T455_1C01031	Negative	HILIC
1273	356.056	361.073	8904	454.425	271491	NA	NA	1.17159e+06	NA	NA	0.0626867	0.0940627	0.0158083	1.50052	0.00885187	0.0207876	260245	270930	283300	1.30837e+06	1.33751e+06	1240125	1.01941e+06	1.00715e+06	1.11701e+06	M356T455_1C01031	Negative	HILIC
1273	356.056	362.075	8924	453.081	54604.8	NA	NA	176599	NA	NA	0.0124308	0.0144448	0.378577	1.16202	0.00066289	0.00505329	45597.6	63647.5	54569.4	169559	154907	230413	163146	136740	204827	M356T455_1C01031	Negative	HILIC
1273	356.056	363.078	8957	453.101	18466.2	NA	NA	488479	NA	NA	0.00395213	0.0387075	0.00482816	9.79409	0.00684529	0.00439097	0	0	55398.7	473154	529968	469155	548675	472369	437556	M356T455_1C01031	Negative	HILIC
1273	356.056	364.081	8976	453.094	504002	NA	NA	5.23883e+06	NA	NA	0.116187	0.420043	0.00014844	3.61523	0.0169436	0.0815124	483483	556478	472047	5.23561e+06	5279584	5.17167e+06	4924477	5.1404e+06	5681238	M356T455_1C01031	Negative	HILIC
1273	356.056	365.085	9009	452.469	98067.8	NA	NA	442324	NA	NA	0.0221505	0.0352902	0.00542328	1.5932	0.00353056	0.00614734	76092.5	128316	89794.2	382603	479192	460986	423557	458454	449149	M356T455_1C01031	Negative	HILIC
1273	356.056	366.088	9025	452.469	58236.3	NA	NA	792754	NA	NA	0.0145232	0.0630918	0.015745	4.3442	0.0149984	0.00994772	107698	67011.1	0	699179	802939	832160	764722	890070	767454	M356T455_1C01031	Negative	HILIC
1273	356.056	371.105	9110	453.75	0	NA	NA	391019	NA	NA	0	0.0311656	0	Inf	0	0.00510278	0	0	0	435747	438178	372086	374479	362342	363279	M356T455_1C01031	Negative	HILIC
1283	358.135	358.135	8817	361.923	2.60882e+06	2.98987e+06	0.066815	2.55869e+06	4.0797e+06	0.0723107	0.873208	0.627565	1.28e-06	0.718689	0.0162193	0.0287188	2716814	2.46143e+06	2.64822e+06	2.78071e+06	2728150	2.6589e+06	2.36154e+06	2.5104e+06	2.31242e+06	M358T363C00185;M358T363C20236;M358T363C00208;M358T363C00243;M358T363C02048;M358T363C01518	Negative	HILIC
1283	358.135	359.139	8856	361.923	381046	NA	NA	320156	NA	NA	0.126792	0.0784501	0.0217395	0.618729	0.0162193	0.00959354	461633	319105	362402	345465	358485	235885	304998	353635	322465	M358T363C00185;M358T363C20236;M358T363C00208;M358T363C00243;M358T363C02048;M358T363C01518	Negative	HILIC
1283	358.135	366.162	9029	361.92	0	NA	NA	1.20085e+06	NA	NA	0	0.293985	0	Inf	0	0.0227058	0	0	0	1.15041e+06	1.356e+06	1086911	1073938	1411709	1.12616e+06	M358T363C00185;M358T363C20236;M358T363C00208;M358T363C00243;M358T363C02048;M358T363C01518	Negative	HILIC
1302	362.051	362.051	8923	474.508	310934	310934	0.0916918	25106.7	118097	0.109406	1	0.207156	7.66e-05	0.207156	0	0.164443	319462	279133	334207	0	0	38225.2	37421.8	30616	44377.2	M362T474C00144	Negative	HILIC
1302	362.051	367.068	9042	473.745	0	NA	NA	92990	NA	NA	0	0.792844	0	Inf	0	0.164443	0	0	0	123884	98746.5	98080.4	85311.8	78926.8	72990	M362T474C00144	Negative	HILIC
1402	392.018	392.018	9527	455.093	560971	578952	0.332364	46061.6	427228	0.163041	0.976757	0.0972952	1.21e-07	0.0996104	0.0402574	0.0806202	388865	719685	574363	54211.3	106049	59004.6	0	0	57105	M392T455C00206	Negative	HILIC
1402	392.018	397.035	9619	455.079	17981.1	NA	NA	381167	NA	NA	0.0232426	0.902705	1.21e-07	38.8384	0.0402574	0.0806202	0	53943.4	0	403800	424364	366014	352609	346412	393803	M392T455C00206	Negative	HILIC
1409	395.063	395.063	9586	295.462	2.48034e+06	3.10215e+06	0.407381	536104	740959	0.119689	0.805591	0.722506	0.00529156	0.896864	0.0226243	0.0253404	2.64886e+06	3337372	1.45479e+06	629765	571152	534446	451155	451281	578823	M395T295C20888	Negative	HILIC
1409	395.063	396.066	9603	294.972	367094	NA	NA	101152	NA	NA	0.117039	0.13598	0.0485091	1.16184	0.00852714	0.0149724	412789	497203	191291	141491	100871	88431.2	86308.2	94518.3	95294.2	M395T295C20888	Negative	HILIC
1409	395.063	401.08	9689	294.855	254711	NA	NA	103703	NA	NA	0.0773702	0.141514	0.0107897	1.82905	0.0208023	0.0222314	219345	432375	112414	108007	113990	96834.1	117227	96423.9	89738	M395T295C20888	Negative	HILIC
1410	395.089	395.089	9588	313.82	1.74939e+06	2.21564e+06	0.0530102	527231	2.38688e+06	0.0539402	0.787148	0.221184	0.00962768	0.280994	0.117295	0.0463185	1620132	2125091	1.50296e+06	649343	590003	495323	359048	618586	451082	M395T314C08565	Negative	HILIC
1410	395.089	398.099	9643	313.433	0	NA	NA	1.71422e+06	NA	NA	0	0.7178	0	Inf	0	0.0557045	0	0	0	1.57216e+06	1484492	1.72838e+06	1.95619e+06	1.8458e+06	1.6983e+06	M395T314C08565	Negative	HILIC
1410	395.089	400.1	9669	314.791	466248	NA	NA	145426	NA	NA	0.212852	0.0610154	0.151963	0.286657	0.117295	0.0219701	477379	207311	714053	135810	233173	79164.2	157883	142439	124087	M395T314C08565	Negative	HILIC
1439	402.995	402.995	9716	492.438	7.43622e+06	1.11715e+07	0.0808558	498089	5.65958e+06	0.128912	0.663758	0.0879077	0.000237207	0.132439	0.0368907	0.0226413	6858507	8611749	6.83841e+06	688078	464073	441195	662637	374109	358444	M403T492C00015	Negative	HILIC
1439	402.995	404.999	9769	491.435	308905	NA	NA	70811.1	NA	NA	0.0279956	0.0128129	0.0358795	0.457677	0.00694477	0.00886704	300092	257922	368700	51180	42520.5	111555	39701.9	38342.4	141567	M403T492C00015	Negative	HILIC
1439	402.995	408.011	9817	495.055	3.33673e+06	NA	NA	607141	NA	NA	0.300196	0.107817	0.00671637	0.359154	0.0307342	0.00845481	3.51154e+06	3.24707e+06	3.25158e+06	614488	673402	665860	614493	567571	507029	M403T492C00015	Negative	HILIC
1439	402.995	411.022	9896	491.752	89635.2	NA	NA	4.48354e+06	NA	NA	0.00805025	0.791463	1.82e-09	98.3153	0.00205383	0.0212758	112124	87388	69393.7	5.13913e+06	5.01007e+06	5.01682e+06	3.95211e+06	3.87515e+06	3.90796e+06	M403T492C00015	Negative	HILIC
1507	425.081	425.081	10154	479.791	3.99184e+06	5.09288e+06	0.0898811	703512	7.68435e+06	0.0487644	0.782973	0.0916472	1.03e-05	0.11705	0.0142339	0.00869858	4444372	3586216	3.94492e+06	719056	741484	615871	782923	636912	724825	M425T480C05526	Negative	HILIC
1507	425.081	426.083	10168	479.815	593183	NA	NA	127330	NA	NA	0.11668	0.0165352	0.0034871	0.141715	0.0118776	0.00339464	596133	524864	658553	177482	104960	147233	112167	118457	103679	M425T480C05526	Negative	HILIC
1507	425.081	428.09	10219	479.788	23015.6	NA	NA	229365	NA	NA	0.00495063	0.0298042	0.0285473	6.02029	0.00857475	0.0037022	0	69046.7	0	240131	277944	182497	201972	242920	230728	M425T480C05526	Negative	HILIC
1507	425.081	429.094	10243	479.77	0	NA	NA	464153	NA	NA	0	0.0605723	0	Inf	0	0.00825977	0	0	0	464240	414983	558955	406835	482461	457443	M425T480C05526	Negative	HILIC
1507	425.081	430.097	10262	479.791	0	NA	NA	4.78359e+06	NA	NA	0	0.622872	0	Inf	0	0.0250281	0	0	0	5.08417e+06	4.91726e+06	4.5562e+06	4.92483e+06	4459537	4.75956e+06	M425T480C05526	Negative	HILIC
1507	425.081	431.1	10283	479.752	68569	NA	NA	660388	NA	NA	0.013529	0.0860217	5.35e-08	6.35831	0.00256904	0.00630308	62221.5	61031.7	82453.8	722485	643111	651383	603190	714600	627562	M425T480C05526	Negative	HILIC
1507	425.081	432.105	10301	479.788	188664	NA	NA	558543	NA	NA	0.0369383	0.0719974	0.0313039	1.94912	0.0129062	0.0261838	253071	200994	111927	680365	789718	648918	166492	506707	559060	M425T480C05526	Negative	HILIC
1507	425.081	446.141	10542	479.147	227615	NA	NA	157465	NA	NA	0.0449289	0.0205501	0.0246149	0.457391	0.00784456	0.00334647	207566	206865	268415	127511	183428	162638	134438	183583	153191	M425T480C05526	Negative	HILIC
1564	445.053	445.053	10524	453.428	1.19764e+06	1.80919e+06	0.158691	127165	2.01934e+06	0.121186	0.671712	0.0631076	0.00966573	0.0939504	0.105358	0.00841606	1.12408e+06	1.14086e+06	1.32799e+06	126789	162433	135558	131983	101403	104826	M445T454C00570	Negative	HILIC
1564	445.053	446.056	10537	453.09	150634	NA	NA	676906	NA	NA	0.0828832	0.32378	0.00495694	3.90646	0.00426121	0.12358	117116	174527	160260	810062	877771	789235	747746	117038	719585	M445T454C00570	Negative	HILIC
1564	445.053	453.079	10653	452.769	460915	NA	NA	315574	NA	NA	0.245405	0.158421	0.28091	0.645549	0.103447	0.0265766	258964	752256	371524	313339	362499	316349	270948	325114	305196	M445T454C00570	Negative	HILIC
1564	445.053	458.092	10738	451.108	0	NA	NA	899698	NA	NA	0	0.454692	0	Inf	0	0.101916	0	0	0	863749	809794	878071	806791	1.0077e+06	1.03208e+06	M445T454C00570	Negative	HILIC
1572	448.307	448.307	10582	226.077	4.16308e+06	5.55889e+06	0.379131	876469	1.47738e+06	0.0979444	0.750301	0.592973	3.94e-05	0.790314	0.00702905	0.0332836	4.73045e+06	2406251	5.35253e+06	860065	723259	1.04824e+06	875585	893585	858078	M448T226C05464	Negative	HILIC
1572	448.307	449.31	10597	225.803	1.2001e+06	NA	NA	271623	NA	NA	0.21473	0.184214	0.0521909	0.85789	0.00463274	0.0295181	1.35388e+06	668072	1.57835e+06	223001	282508	320626	332826	242951	227828	M448T226C05464	Negative	HILIC
1572	448.307	450.313	10610	224.731	195716	NA	NA	329291	NA	NA	0.0349697	0.222813	4.64e-05	6.37159	0.0037993	0.0368012	196158	111001	279988	276034	278795	293571	332533	453589	341222	M448T226C05464	Negative	HILIC
1574	449.153	449.153	10594	459.754	5.96242e+06	7.87468e+06	0.109827	3.99591e+06	6.77632e+06	0.0679009	0.75776	0.588726	0.000777122	0.776929	0.0232098	0.0198701	6.13763e+06	5271817	6477812	4165780	4.53675e+06	4.22882e+06	3.86896e+06	3.43906e+06	3.73608e+06	M449T460C20776	Negative	HILIC
1574	449.153	450.156	10605	459.754	1.18964e+06	NA	NA	750285	NA	NA	0.149917	0.110983	0.0603011	0.740296	0.0182751	0.00554958	1.41361e+06	907120	1.2482e+06	788244	768761	739136	721867	715024	768677	M449T460C20776	Negative	HILIC
1574	449.153	451.158	10625	459.759	216512	NA	NA	153488	NA	NA	0.0277504	0.022585	0.103242	0.813861	0.00349513	0.00271547	216460	218565	214510	196446	169043	140137	141014	127431	146859	M449T460C20776	Negative	HILIC
1574	449.153	453.166	10659	460.043	0	NA	NA	229359	NA	NA	0	0.0339577	0	Inf	0	0.00568323	0	0	0	241537	260741	223655	168982	261802	219436	M449T460C20776	Negative	HILIC
1574	449.153	456.176	10706	460.043	0	NA	NA	173052	NA	NA	0	0.0258948	0	Inf	0	0.00706698	0	0	0	154625	148989	138687	214241	222636	159135	M449T460C20776	Negative	HILIC
1574	449.153	457.179	10728	459.748	0	NA	NA	480536	NA	NA	0	0.070888	0	Inf	0	0.00642283	0	0	0	467638	484081	570578	489572	396013	475334	M449T460C20776	Negative	HILIC
1574	449.153	461.193	10784	460.036	0	NA	NA	185573	NA	NA	0	0.027547	0	Inf	0	0.00360403	0	0	0	174744	194201	165768	205794	197745	175189	M449T460C20776	Negative	HILIC
1574	449.153	463.2	10825	459.748	422084	NA	NA	141542	NA	NA	0.0538604	0.020942	0.0192346	0.38882	0.0108958	0.00711277	519543	400233	346476	216286	112180	103482	100451	128506	188350	M449T460C20776	Negative	HILIC
1574	449.153	464.203	10844	459.748	84024.9	NA	NA	212882	NA	NA	0.0107119	0.0313891	5.19e-05	2.93029	0.00214635	0.00266992	104194	78509.1	69371.5	216243	220996	233251	235060	170734	201009	M449T460C20776	Negative	HILIC
1574	449.153	465.206	10865	460.043	0	NA	NA	453694	NA	NA	0	0.0670875	0	Inf	0	0.00556974	0	0	0	468007	447731	454595	441995	399154	510682	M449T460C20776	Negative	HILIC
1583	452.278	452.278	10641	215.497	1.74927e+06	3.96734e+06	0.597076	2.11898e+06	1.06341e+07	0.27397	0.409674	0.179768	0.0188899	0.438808	0.0875243	0.0953993	988316	3.36589e+06	893619	732118	737003	792053	3.36195e+06	3487957	3602796	M452T213P0604	Negative	HILIC
1583	452.278	453.282	10661	218.188	458119	NA	NA	872196	NA	NA	0.116155	0.0850706	0.174443	0.732388	0.0271987	0.016027	225706	754391	394258	672309	783528	869677	1.13537e+06	865455	906841	M452T213P0604	Negative	HILIC
1583	452.278	466.33	10882	216.243	1.62303e+06	NA	NA	2.00394e+06	NA	NA	0.439259	0.191462	0.0272972	0.435876	0.0758239	0.0170462	1.20164e+06	2.35618e+06	1.31129e+06	1.40462e+06	1814188	1.77074e+06	2.05571e+06	2.51829e+06	2460060	M452T213P0604	Negative	HILIC
1583	452.278	469.339	10933	214.706	136917	NA	NA	1.27439e+06	NA	NA	0.034912	0.122283	1.95e-05	3.5026	0.00876835	0.016053	67277	222726	120747	1.001e+06	1109675	1.12578e+06	1.18116e+06	1.79268e+06	1.43607e+06	M452T213P0604	Negative	HILIC
1583	452.278	481.381	11117	218.414	0	NA	NA	398344	NA	NA	0	0.039542	0	Inf	0	0.0116012	0	0	0	368781	412385	401367	254881	476851	475800	M452T213P0604	Negative	HILIC
1583	452.278	482.384	11134	218.085	0	NA	NA	263075	NA	NA	0	0.0260867	0	Inf	0	0.00618724	0	0	0	253867	230209	264559	274506	275778	279531	M452T213P0604	Negative	HILIC
1583	452.278	483.387	11163	218.085	0	NA	NA	1198688	NA	NA	0	0.115333	0	Inf	0	0.0132033	0	0	0	952056	1.00598e+06	1.05641e+06	1.37808e+06	1531211	1.26839e+06	M452T213P0604	Negative	HILIC
1583	452.278	484.391	11181	218.033	0	NA	NA	574648	NA	NA	0	0.0537395	0	Inf	0	0.019024	0	0	0	181471	570035	703221	484968	840582	667612	M452T213P0604	Negative	HILIC
1583	452.278	485.394	11208	218.006	0	NA	NA	1.92984e+06	NA	NA	0	0.186715	0	Inf	0	0.0286821	0	0	0	1.48425e+06	1.63159e+06	2.03583e+06	1.83391e+06	2435378	2.15808e+06	M452T213P0604	Negative	HILIC
1665	482.961	482.961	11139	503.66	2.12619e+08	2.44803e+08	0.0660954	1.00167e+07	1.62377e+08	0.116233	0.8685	0.061519	1.48e-16	0.0708336	0.000942329	0.00308521	200668576	208815568	228373520	8637237	9906114	12387311	11345015	8940592	8883966	M483T503_2C00075	Negative	HILIC
1665	482.961	483.964	11164	503.673	2.28844e+07	NA	NA	1.09091e+06	NA	NA	0.093492	0.00671815	5.25e-10	0.0718579	0.000421994	0.000423281	21715554	22424428	24513334	1070241	1.12371e+06	1.2856e+06	1.14492e+06	856111	1.06487e+06	M483T503_2C00075	Negative	HILIC
1665	482.961	484.966	11185	503.469	7.46707e+06	NA	NA	476671	NA	NA	0.0305153	0.00291546	0.000151314	0.0955408	0.00112314	0.000537455	6912872	7.65605e+06	7832285	429848	501054	714965	433515	441569	339077	M483T503_2C00075	Negative	HILIC
1665	482.961	485.968	11209	504.292	689323	NA	NA	382709	NA	NA	0.00284136	0.00232709	0.282203	0.819006	0.000579595	0.000619859	771344	717624	579001	390480	397859	482244	474494	153152	398025	M483T503_2C00075	Negative	HILIC
1665	482.961	487.978	11242	503.976	905089	NA	NA	7.6349e+06	NA	NA	0.00369282	0.0470281	3.26e-08	12.735	0.000405159	0.00239877	904996	776202	1.03407e+06	7100079	7584743	9312383	7746724	6393396	7.67208e+06	M483T503_2C00075	Negative	HILIC
1665	482.961	488.981	11251	504.311	0	NA	NA	4.99311e+06	NA	NA	0	0.0307661	0	Inf	0	0.00078786	0	0	0	4.32516e+06	5166354	5.82911e+06	5.32032e+06	4452498	4.86519e+06	M483T503_2C00075	Negative	HILIC
1665	482.961	489.984	11266	504.311	149929	NA	NA	2.12198e+07	NA	NA	0.000614577	0.130781	9.53e-10	212.799	0.000206921	0.00295699	115028	205411	129348	18779046	22291550	24431596	22976112	19101538	19739080	M483T503_2C00075	Negative	HILIC
1665	482.961	490.988	11289	504.292	62266.7	NA	NA	1.07272e+08	NA	NA	0.000237072	0.660718	4.3e-13	2786.99	0.000410621	0.00374617	0	0	186800	97030744	110372176	125187080	116317472	92743584	101980256	M483T503_2C00075	Negative	HILIC
1665	482.961	491.991	11305	504.311	0	NA	NA	5.74126e+06	NA	NA	0	0.0354546	0	Inf	0	0.00114831	0	0	0	5399125	5.84108e+06	6.56283e+06	6053968	5212518	5378054	M483T503_2C00075	Negative	HILIC
1665	482.961	492.992	11327	503.673	25780.6	NA	NA	3.54896e+06	NA	NA	0.000107119	0.0217722	4e-08	203.253	0.000185536	0.0012027	0	77341.8	0	3020995	3613555	4528861	3.87228e+06	3128908	3.12914e+06	M483T503_2C00075	Negative	HILIC
1676	486.038	486.038	11213	410.262	1.38853e+06	1.49675e+06	0.142934	275621	471772	0.125193	0.931236	0.586386	0.00460163	0.629686	0.0597548	0.0318692	1.27128e+06	1.56664e+06	1.32767e+06	278900	302151	300650	278425	223170	270428	M486T409C00224	Negative	HILIC
1676	486.038	498.073	11419	408.945	108223	NA	NA	196151	NA	NA	0.0687637	0.413614	0.00460163	6.015	0.0597548	0.0318692	154043	170627	0	231712	215007	183328	224449	136749	185663	M486T409C00224	Negative	HILIC
1710	498.289	498.289	11427	71.5692	2.76896e+06	3.78693e+06	0.153382	1.19111e+06	1.71495e+06	0.0620877	0.732116	0.694281	0.0412505	0.948322	0.0162187	0.00884867	2.58526e+06	2.50035e+06	3.22128e+06	1.04852e+06	1.19134e+06	1.16251e+06	1.21321e+06	1.29673e+06	1.23434e+06	M498T72C05463;M498T72C05465	Negative	HILIC
1710	498.289	499.293	11450	70.6505	874648	NA	NA	379082	NA	NA	0.230083	0.221596	0.423202	0.963111	0.013654	0.0129647	857089	714008	1.05285e+06	374744	376816	375706	358340	390434	398450	M498T72C05463;M498T72C05465	Negative	HILIC
1710	498.289	500.292	11465	73.2098	143320	NA	NA	144757	NA	NA	0.0378013	0.0841231	1.47e-05	2.2254	0.00289935	0.00909212	146477	116692	166790	109833	141176	136620	166088	145620	169205	M498T72C05463;M498T72C05465	Negative	HILIC
1735	505.979	505.979	11566	468.079	499190	723225	0.105658	55874	556593	0.0997911	0.69048	0.0993655	8.09e-11	0.143908	0.00375444	0.0148808	555558	481945	460067	70044.5	36667.9	61436.2	65662.2	44153.5	57279.5	M506T468C00053	Negative	HILIC
1735	505.979	506.982	11589	468.113	60071.6	NA	NA	18282	NA	NA	0.0830544	0.0350928	0.077433	0.422528	0.0271423	0.0391889	72441.5	37050	70723.4	0	34761.4	0	34750.9	40179.9	0	M506T468C00053	Negative	HILIC
1735	505.979	510.996	11664	468.373	9560.51	NA	NA	214827	NA	NA	0.0137481	0.385725	2.28e-06	28.0566	0.0238124	0.0556915	0	28681.5	0	240067	214652	275001	188459	165131	205653	M506T468C00053	Negative	HILIC
1735	505.979	512	11686	467.771	8414.8	NA	NA	99007	NA	NA	0.0103931	0.176963	7.56e-05	17.0269	0.0180014	0.0215012	25244.4	0	0	130826	83982.2	115922	89503.8	82585.8	91221.6	M506T468C00053	Negative	HILIC
1735	505.979	513.013	11702	467.113	55887	NA	NA	82603.8	NA	NA	0.0771383	0.147963	0.00297055	1.91815	0.00772245	0.0341012	65636.9	47455.5	54568.6	113924	68036.2	50351.1	100889	74698.9	87723.5	M506T468C00053	Negative	HILIC
1735	505.979	529.043	11980	466.096	90100.6	NA	NA	85998.7	NA	NA	0.125186	0.154891	0.107231	1.23729	0.0168456	0.031127	90769.9	100275	79257.5	73679.5	63978.9	83216.3	113237	79274.1	102606	M506T468C00053	Negative	HILIC
1736	505.988	505.988	11567	494.363	2.89173e+08	3.34643e+08	0.0629495	27601222	2.28808e+08	0.118828	0.864186	0.120661	3.64e-14	0.139624	0.00147986	0.0019261	309600608	278792608	279125632	27877234	31175834	31614134	24995256	26016842	23928032	M506T494_2C00286;M506T494_2C00002	Negative	HILIC
1736	505.988	506.991	11590	494.363	3.56719e+07	NA	NA	3.66922e+06	NA	NA	0.106541	0.0160738	2.97e-05	0.15087	0.00142939	0.000526485	38802448	34242904	33970476	3.7708e+06	4.07842e+06	4.05552e+06	3.50494e+06	3.34106e+06	3264606	M506T494_2C00286;M506T494_2C00002	Negative	HILIC
1736	505.988	507.993	11602	495.712	9699904	NA	NA	2.31723e+06	NA	NA	0.0289851	0.0100716	2.5e-06	0.347475	0.000663233	0.000638318	10409302	9126157	9564253	2.37249e+06	2.83481e+06	2.77264e+06	2.01347e+06	2.03581e+06	1.87416e+06	M506T494_2C00286;M506T494_2C00002	Negative	HILIC
1736	505.988	510.002	11646	496.028	97985.1	NA	NA	7.63512e+06	NA	NA	0.000287748	0.0332846	3.85e-08	115.673	0.00024921	0.00176597	154010	139945	0	8.09545e+06	9100853	8656792	6.96377e+06	6.75332e+06	6240528	M506T494_2C00286;M506T494_2C00002	Negative	HILIC
1736	505.988	511.005	11666	496.028	0	NA	NA	1.01359e+08	NA	NA	0	0.443083	0	Inf	0	0.00305105	0	0	0	100538368	113574192	117803000	94332448	93614168	88292416	M506T494_2C00286;M506T494_2C00002	Negative	HILIC
1736	505.988	512.008	11687	496.028	0	NA	NA	5.12956e+07	NA	NA	0	0.224223	0	Inf	0	0.00205679	0	0	0	51446448	57303088	59773488	46433948	47523468	45293332	M506T494_2C00286;M506T494_2C00002	Negative	HILIC
1736	505.988	513.011	11701	496.028	0	NA	NA	23758625	NA	NA	0	0.10374	0	Inf	0	0.00219947	0	0	0	23202486	26699236	28501012	21393136	21634208	21121672	M506T494_2C00286;M506T494_2C00002	Negative	HILIC
1736	505.988	514.014	11719	496.028	0	NA	NA	8.48433e+06	NA	NA	0	0.0371	0	Inf	0	0.00136118	0	0	0	8564661	9469801	9853634	7988200	7300344	7.72931e+06	M506T494_2C00286;M506T494_2C00002	Negative	HILIC
1736	505.988	515.017	11742	496.028	0	NA	NA	2.18017e+06	NA	NA	0	0.00955501	0	Inf	0	0.000575848	0	0	0	2.08538e+06	2310390	2.54562e+06	2.22239e+06	1.95688e+06	1.96038e+06	M506T494_2C00286;M506T494_2C00002	Negative	HILIC
1736	505.988	516.019	11759	495.7	0	NA	NA	506977	NA	NA	0	0.00220699	0	Inf	0	0.000113487	0	0	0	514361	571969	632098	469444	433120	420873	M506T494_2C00286;M506T494_2C00002	Negative	HILIC
1753	509.288	509.288	11635	189.378	2.235e+06	3.77557e+06	0.379168	188723	1.55067e+06	0.182766	0.586127	0.11969	1.76e-05	0.204205	0.0239562	0.0215999	1.60129e+06	3.31944e+06	1.78427e+06	103121	151914	262801	183972	186236	244294	M509T191P0538	Negative	HILIC
1753	509.288	510.292	11657	189.589	596697	NA	NA	54784.8	NA	NA	0.157977	0.0360496	2.38e-08	0.228195	0.00442071	0.00805327	459216	860580	470295	48423.3	61196.1	46108.3	46591.9	50899.1	75490.1	M509T191P0538	Negative	HILIC
1753	509.288	511.304	11677	188.836	432282	NA	NA	44110.2	NA	NA	0.115071	0.0289321	4.6e-08	0.251428	0.00335838	0.00566094	323797	608549	364501	33858.1	51138.2	39276.1	51669.5	36739.3	51980.2	M509T191P0538	Negative	HILIC
1753	509.288	514.307	11732	192.104	184711	NA	NA	287598	NA	NA	0.0473509	0.185725	1.78e-06	3.9223	0.00726369	0.020012	112537	293672	147925	207463	253983	325352	298474	255021	385295	M509T191P0538	Negative	HILIC
1753	509.288	515.308	11752	189.388	259379	NA	NA	630139	NA	NA	0.0756915	0.406468	1.65e-05	5.37005	0.0281456	0.0361086	280083	240505	257547	428979	554444	610279	688122	792525	706484	M509T191P0538	Negative	HILIC
1753	509.288	516.309	11763	190.054	67498.5	NA	NA	161647	NA	NA	0.0177826	0.10465	1.37e-05	5.88501	0.00302016	0.0150365	57771.6	100320	44403.5	132005	112847	171626	158545	183604	211253	M509T191P0538	Negative	HILIC
1753	509.288	531.362	12021	189.363	0	NA	NA	82757	NA	NA	0	0.0531648	0	Inf	0	0.00997067	0	0	0	43036.8	93470.2	89743.3	93022.5	98775.5	78493.9	M509T191P0538	Negative	HILIC
1753	509.288	533.37	12048	189.389	0	NA	NA	100908	NA	NA	0	0.0653206	0	Inf	0	0.0165848	0	0	0	60584.5	132662	122782	73319.8	105019	111082	M509T191P0538	Negative	HILIC
1754	509.288	509.288	11636	58.3742	6.33551e+06	9.89508e+06	0.385576	417726	3.36616e+06	0.140779	0.63619	0.124941	4.66e-05	0.19639	0.0176731	0.010628	4894214	9359369	4752955	389005	370083	386473	428956	487287	444554	M509T59P0538	Negative	HILIC
1754	509.288	510.292	11656	58.7083	1.84995e+06	NA	NA	134733	NA	NA	0.185405	0.0398372	0.00340966	0.214866	0.0181246	0.00625519	1.2705e+06	2.75227e+06	1.52708e+06	107286	113955	114017	144394	197234	131510	M509T59P0538	Negative	HILIC
1754	509.288	511.301	11676	58.3115	1.32251e+06	NA	NA	144628	NA	NA	0.13983	0.0432232	0.0105294	0.309114	0.0263285	0.0183494	1.26722e+06	1.60211e+06	1.09819e+06	97811.9	257388	95261.5	147513	124564	145232	M509T59P0538	Negative	HILIC
1754	509.288	512.299	11696	59.6971	387112	NA	NA	143781	NA	NA	0.0385756	0.0427984	0.108057	1.10947	0.00257291	0.00416375	276766	586833	297737	134336	125876	113690	156736	166667	165384	M509T59P0538	Negative	HILIC
1754	509.288	514.306	11731	60.6266	0	NA	NA	145705	NA	NA	0	0.0434983	0	Inf	0	0.00537988	0	0	0	124418	126173	155817	131135	154445	182243	M509T59P0538	Negative	HILIC
1754	509.288	515.309	11751	58.6769	0	NA	NA	1.28095e+06	NA	NA	0	0.379538	0	Inf	0	0.0181267	0	0	0	979955	1.17893e+06	1.20014e+06	1.2785e+06	1.4674e+06	1.58075e+06	M509T59P0538	Negative	HILIC
1754	509.288	516.312	11764	58.6759	0	NA	NA	330470	NA	NA	0	0.0981859	0	Inf	0	0.00641663	0	0	0	290618	310174	280346	309008	402442	390229	M509T59P0538	Negative	HILIC
1754	509.288	517.32	11785	58.9832	0	NA	NA	338708	NA	NA	0	0.100309	0	Inf	0	0.00727418	0	0	0	263885	306373	285578	392449	398647	385314	M509T59P0538	Negative	HILIC
1754	509.288	531.363	12020	59.5531	0	NA	NA	192239	NA	NA	0	0.0569872	0	Inf	0	0.00658129	0	0	0	134924	206706	169404	215955	188945	237503	M509T59P0538	Negative	HILIC
1754	509.288	533.37	12046	59.0351	0	NA	NA	237224	NA	NA	0	0.0706811	0	Inf	0	0.00349644	0	0	0	209846	230105	200364	244139	272102	266789	M509T59P0538	Negative	HILIC
1755	509.288	509.288	11638	74.4654	3.64512e+06	4.7224e+06	0.241633	311813	846514	0.154548	0.772757	0.365451	1.14e-08	0.472919	0.00905434	0.0269615	2885651	4564472	3.48523e+06	215453	276984	291657	323674	344027	419086	M509T76P0538	Negative	HILIC
1755	509.288	510.292	11658	75.8489	1.07729e+06	NA	NA	90680.8	NA	NA	0.227243	0.107952	6.83e-05	0.475052	0.00905434	0.00829531	852661	1.40877e+06	970428	76305.3	88023.8	92482.9	87371.1	92018.5	107883	M509T76P0538	Negative	HILIC
1755	509.288	516.312	11765	76.3518	0	NA	NA	238073	NA	NA	0	0.28228	0	Inf	0	0.0203104	0	0	0	173259	243345	246086	252599	254554	258595	M509T76P0538	Negative	HILIC
1755	509.288	517.316	11786	77.0553	0	NA	NA	205947	NA	NA	0	0.244317	0	Inf	0	0.0229374	0	0	0	173356	198599	177578	198314	257923	229913	M509T76P0538	Negative	HILIC
1762	513.087	513.087	11708	463.06	456883	533613	0.113236	273909	518757	0.275248	0.85462	0.507838	0.000361987	0.594227	0.056818	0.0971824	513436	475814	381399	415440	448771	191261	225722	147672	214588	M513T463C04823	Negative	HILIC
1762	513.087	521.117	11845	463.103	31903.6	NA	NA	154215	NA	NA	0.0604669	0.310601	0.00155721	5.13671	0.0532928	0.0682271	0	58151.9	37558.8	177603	159913	159652	125481	159755	142887	M513T463C04823	Negative	HILIC
1762	513.087	533.143	12042	464.736	44826.3	NA	NA	90633.2	NA	NA	0.0849131	0.181561	0.000367476	2.13819	0.0120291	0.0322157	44518.7	44103.5	45856.7	96324.3	103516	98155.9	83407.4	79948.6	82447.5	M513T463C04823	Negative	HILIC
1789	521.984	521.984	11847	501.071	2.57316e+06	3.45709e+06	0.126185	554131	2.33862e+06	0.158493	0.743902	0.226818	3.88e-06	0.304903	0.0240713	0.0808359	2.7244e+06	2.82129e+06	2.17379e+06	425358	378444	415793	1.19606e+06	446555	462574	M522T501C05922	Negative	HILIC
1789	521.984	526.999	11939	502.976	33880.3	NA	NA	1.38792e+06	NA	NA	0.00902036	0.601746	1.36e-06	66.7098	0.0156237	0.0705466	101641	0	0	1.25845e+06	1.30117e+06	1.39502e+06	1.41748e+06	1.52346e+06	1431959	M522T501C05922	Negative	HILIC
1789	521.984	529.006	11976	503.017	850049	NA	NA	396572	NA	NA	0.247077	0.171435	0.00257243	0.693853	0.0179288	0.0226658	929945	837485	782718	372236	406039	381218	446009	325648	448282	M522T501C05922	Negative	HILIC
1806	527.104	527.104	11946	461.09	860245	1.11851e+06	0.127929	228401	556214	0.154029	0.772397	0.411554	0.000157025	0.532827	0.0389496	0.0396712	876519	783709	920507	218599	216958	281028	264750	179628	209443	M527T461C16429	Negative	HILIC
1806	527.104	528.107	11965	461.425	162759	NA	NA	50962.7	NA	NA	0.144516	0.0911967	0.0434896	0.631049	0.0120127	0.0484873	174920	125357	188001	0	75665.6	62818.8	53573.3	58666.5	55052.2	M527T461C16429	Negative	HILIC
1806	527.104	536.134	12103	461.101	95503	NA	NA	276851	NA	NA	0.0830865	0.497249	1.19e-06	5.98472	0.0270257	0.047492	108027	50339	128144	277533	275403	356364	238798	208181	304824	M527T461C16429	Negative	HILIC
1809	528.08	528.08	11962	403.397	1.1323e+07	1.63247e+07	0.0616134	283709	1.53335e+07	0.0356015	0.693278	0.0184935	0.000113675	0.0266755	0.0157847	0.00415957	12313038	10956368	10699518	337077	250241	220385	265712	238219	390619	M528T403C05125	Negative	HILIC
1809	528.08	529.083	11984	403.397	2.16515e+06	NA	NA	1.48238e+06	NA	NA	0.133192	0.0968095	0.0545868	0.726841	0.0173454	0.0085707	1.97899e+06	2383877	2.13259e+06	1.5201e+06	1520295	1.43333e+06	1.59005e+06	1283997	1.5465e+06	M528T403C05125	Negative	HILIC
1809	528.08	538.113	12131	403.002	0	NA	NA	913116	NA	NA	0	0.0596875	0	Inf	0	0.00748152	0	0	0	756448	871575	873795	971155	1.0213e+06	984423	M528T403C05125	Negative	HILIC
1809	528.08	540.12	12155	403.004	0	NA	NA	928450	NA	NA	0	0.0604167	0	Inf	0	0.00681034	0	0	0	1.01094e+06	993027	941933	692353	1.02764e+06	904812	M528T403C05125	Negative	HILIC
1809	528.08	541.123	12172	403.034	699197	NA	NA	1.15999e+06	NA	NA	0.043017	0.0756525	0.0012484	1.75867	0.00463212	0.0134886	657113	723222	717255	1.0268e+06	1217487	1.17448e+06	991492	1.54254e+06	1.00712e+06	M528T403C05125	Negative	HILIC
1809	528.08	542.127	12181	403.002	134273	NA	NA	2.34957e+06	NA	NA	0.00800542	0.153645	3.1e-06	19.1926	0.00694275	0.0222557	202394	200426	0	2.21563e+06	2059550	2.7924e+06	2.5111e+06	2.03726e+06	2.48148e+06	M528T403C05125	Negative	HILIC
1809	528.08	543.13	12197	403.002	2.00315e+06	NA	NA	8.2163e+06	NA	NA	0.122508	0.535296	1.44e-08	4.36948	0.00539957	0.0231946	2.2387e+06	1.9284e+06	1.84234e+06	8641099	9107040	7825476	7356970	8093863	8.27334e+06	M528T403C05125	Negative	HILIC
1826	535.037	535.037	12074	439.118	2.57646e+06	3.88073e+06	0.0455695	29015.3	1.25304e+07	0.0449546	0.664786	0.00227856	0.000780851	0.00342752	0.032383	0.00190894	2.63912e+06	2.52482e+06	2.56543e+06	37627.4	0	30747.3	59523	46194.4	0	M535T439C00935;M535T439C00190;M535T439C18094;M535T439C01623	Negative	HILIC
1826	535.037	536.041	12096	439.118	428125	NA	NA	3564.9	NA	NA	0.110241	0.000300069	0.000205704	0.00272193	0.00322245	0.000735015	425060	399176	460139	0	21389.4	0	0	0	0	M535T439C00935;M535T439C00190;M535T439C18094;M535T439C01623	Negative	HILIC
1826	535.037	537.042	12111	439.146	128465	NA	NA	9339.37	NA	NA	0.0333842	0.000727172	0.0262435	0.021782	0.0094785	0.00113155	131223	158488	95685.2	0	0	25123.4	30912.9	0	0	M535T439C00935;M535T439C00190;M535T439C18094;M535T439C01623	Negative	HILIC
1826	535.037	548.08	12260	440.498	28764.1	NA	NA	1.29731e+06	NA	NA	0.00704915	0.103537	0.00184428	14.6878	0.0122095	0.00691895	0	0	86292.2	1.39198e+06	1321310	1.36298e+06	1.36894e+06	1194676	1.144e+06	M535T439C00935;M535T439C00190;M535T439C18094;M535T439C01623	Negative	HILIC
1826	535.037	552.107	12339	441.158	553250	NA	NA	8.26988e+06	NA	NA	0.142159	0.660014	9.53e-06	4.64277	0.0183245	0.0149142	471700	534354	653696	8830403	7.8638e+06	7970050	8726393	8.19304e+06	8035566	M535T439C00935;M535T439C00190;M535T439C18094;M535T439C01623	Negative	HILIC
1826	535.037	553.11	12364	440.825	165667	NA	NA	2.68154e+06	NA	NA	0.0423806	0.213934	3.62e-06	5.04792	0.0101918	0.0124589	150366	127376	219259	2.80317e+06	2.51447e+06	2843703	2.76957e+06	2.33876e+06	2.81955e+06	M535T439C00935;M535T439C00190;M535T439C18094;M535T439C01623	Negative	HILIC
1826	535.037	561.137	12455	441.143	0	NA	NA	239753	NA	NA	0	0.0192095	0	Inf	0	0.00727216	0	0	0	175126	159338	246417	200270	255164	402203	M535T439C00935;M535T439C00190;M535T439C18094;M535T439C01623	Negative	HILIC
1831	536.069	536.069	12098	454.433	2.08436e+06	3.77943e+06	0.00577696	147178	1.73879e+06	0.0952089	0.551447	0.084567	2.16e-05	0.153355	0.0144167	0.00954561	2.01543e+06	2.09055e+06	2.14709e+06	159740	177705	135656	160128	117870	131967	M536T454C00513	Negative	HILIC
1831	536.069	537.073	12114	454.433	349570	NA	NA	22075.8	NA	NA	0.0924662	0.0129906	7.11e-05	0.14049	0.00718922	0.0202904	316096	367803	364811	0	0	73155	59299.5	0	0	M536T454C00513	Negative	HILIC
1831	536.069	541.085	12168	454.422	549492	NA	NA	279695	NA	NA	0.145428	0.159586	0.390024	1.09736	0.0140082	0.032253	595988	495402	557087	358750	332790	341030	210224	199564	235811	M536T454C00513	Negative	HILIC
1831	536.069	548.109	12261	454.452	379732	NA	NA	237952	NA	NA	0.100465	0.137181	0.15285	1.36546	0.0292393	0.0120542	342376	504538	292281	262724	214147	250753	258904	203470	237715	M536T454C00513	Negative	HILIC
1831	536.069	549.112	12283	454.418	246221	NA	NA	820402	NA	NA	0.0651732	0.471251	2.07e-07	7.23074	0.018568	0.028066	288114	165715	284835	996181	828188	714534	825633	715663	842212	M536T454C00513	Negative	HILIC
1831	536.069	553.135	12367	452.435	170055	NA	NA	231490	NA	NA	0.0450205	0.134425	0.000438852	2.98586	0.00663517	0.0296341	196746	163297	150122	247606	239361	183758	185768	284791	247657	M536T454C00513	Negative	HILIC
1832	537.066	537.066	12113	372.828	4.24045e+06	4.24045e+06	0.0925502	2.29016e+06	7.58564e+06	0.102989	1	0.301891	2.88e-07	0.301891	0	0.0467663	4.1717e+06	3.88692e+06	4662741	2583181	2.68017e+06	2.27073e+06	2611222	1.64862e+06	1.94707e+06	M537T373C12447	Negative	HILIC
1832	537.066	542.083	12179	372.466	0	NA	NA	5.29548e+06	NA	NA	0	0.698109	0	Inf	0	0.0467663	0	0	0	6031519	5.31224e+06	4.18891e+06	5.22992e+06	5245553	5764727	M537T373C12447	Negative	HILIC
1879	558.05	558.05	12415	454.433	326673	509830	0.152725	17654.1	572735	0.177885	0.6479	0.0347494	0.00140443	0.0536338	0.0809258	0.0544467	300305	334658	345056	54266.8	0	51658	0	0	0	M558T454C00789	Negative	HILIC
1879	558.05	571.099	12591	454.104	183157	NA	NA	224454	NA	NA	0.3521	0.378706	0.69746	1.07556	0.0809258	0.110537	150707	263471	135292	186456	163086	126290	198000	425616	247279	M558T454C00789	Negative	HILIC
1879	558.05	575.118	12647	452.426	0	NA	NA	330627	NA	NA	0	0.586545	0	Inf	0	0.092133	0	0	0	353236	367210	263077	308190	300371	391678	M558T454C00789	Negative	HILIC
1895	564.106	564.106	12490	438.454	912065	943301	0.0550118	10130.5	721893	0.390359	0.965582	0.0125731	0.000661744	0.0130213	0.0596136	0.0223792	813828	1.00282e+06	919550	26095.1	0	0	0	34688.1	0	M564T439C03442;M564T439C11912;M564T439C03319;M564T439C07277	Negative	HILIC
1895	564.106	573.136	12617	438.495	31235.4	NA	NA	582279	NA	NA	0.0344179	0.787253	4.18e-05	22.8733	0.0596136	0.0612619	93706.3	0	0	1.16425e+06	451246	491862	524943	486167	375200	M564T439C03442;M564T439C11912;M564T439C03319;M564T439C07277	Negative	HILIC
1895	564.106	575.143	12648	438.496	0	NA	NA	129484	NA	NA	0	0.200174	0	Inf	0	0.0699736	0	0	0	95370.4	141030	164240	134751	108205	133307	M564T439C03442;M564T439C11912;M564T439C03319;M564T439C07277	Negative	HILIC
1897	565.047	565.047	12501	447.13	2.82796e+08	2.83629e+08	0.034024	223376	2.17103e+08	0.0466324	0.997082	0.001024	1.2e-06	0.001027	0.00204571	0.000238948	288881280	287548448	271958208	341489	230063	179855	185409	208861	194577	M565T447C00052;M565T447C00029	Negative	HILIC
1897	565.047	571.067	12589	447.141	183157	NA	NA	1.24418e+07	NA	NA	0.000642944	0.057263	3.05e-10	89.0637	0.000232843	0.00135843	150707	263471	135292	13741052	12279571	12605248	12686731	12212105	11126344	M565T447C00052;M565T447C00029	Negative	HILIC
1897	565.047	573.074	12614	447.449	0	NA	NA	2.73927e+06	NA	NA	0	0.0126105	0	Inf	0	0.000805999	0	0	0	2.84528e+06	2.92819e+06	2.66666e+06	2.92187e+06	2.75919e+06	2.31445e+06	M565T447C00052;M565T447C00029	Negative	HILIC
1897	565.047	575.081	12644	447.141	0	NA	NA	1.8211e+06	NA	NA	0	0.00839556	0	Inf	0	0.000537692	0	0	0	1.91549e+06	1.84703e+06	1.61736e+06	1.89703e+06	1.90829e+06	1741416	M565T447C00052;M565T447C00029	Negative	HILIC
1897	565.047	576.084	12655	447.145	0	NA	NA	10404275	NA	NA	0	0.0479227	0	Inf	0	0.00302353	0	0	0	11071091	10105544	10967184	9388711	11306355	9586765	M565T447C00052;M565T447C00029	Negative	HILIC
1897	565.047	577.088	12676	447.145	0	NA	NA	8.87553e+06	NA	NA	0	0.0408899	0	Inf	0	0.00167575	0	0	0	9632852	8898834	9079198	9058162	8168068	8416051	M565T447C00052;M565T447C00029	Negative	HILIC
1897	565.047	578.091	12687	447.154	67391.8	NA	NA	3.69574e+07	NA	NA	0.000237048	0.170141	1.31e-10	717.748	0.000250219	0.00274043	144268	0	57907.7	40049876	36006248	37917128	36931868	37513020	33326516	M565T447C00052;M565T447C00029	Negative	HILIC
1897	565.047	579.094	12704	447.145	83224.5	NA	NA	130981660	NA	NA	0.000293993	0.60348	1.74e-11	2052.7	8.83e-05	0.00580268	56495.4	105582	87595.8	138752032	128685432	131246448	133361848	131104760	122739440	M565T447C00052;M565T447C00029	Negative	HILIC
1897	565.047	580.097	12720	447.142	436479	NA	NA	7.86161e+06	NA	NA	0.00151844	0.0361687	4.94e-06	23.8197	0.00195546	0.00221646	95583	1091348	122507	8.24499e+06	7.58129e+06	8666152	7.82989e+06	8235022	6.61235e+06	M565T447C00052;M565T447C00029	Negative	HILIC
1897	565.047	581.099	12735	447.145	62705.2	NA	NA	4.79737e+06	NA	NA	0.000225714	0.0221051	1.29e-08	97.9338	0.000230065	0.00112389	0	62799.8	125316	5.22881e+06	4.99155e+06	4879542	4.73722e+06	4385897	4.56122e+06	M565T447C00052;M565T447C00029	Negative	HILIC
[truncated: 1,474 more rows]

## Sheet: El-MAVEN
Compound	peak.name	KEGG.ID	Label	labeled_QC_01	labeled_QC_02	labeled_QC_03	labeled_QC_04	labeled_QC_05	labeled_QC_06	unlabel_01	unlabel_02	unlabel_03	Polarity	LC type
[truncated: 5,764 more rows]

## Sheet: geoRge
inc_id	feature_id	mzmed	rtmed	atoms	inc_condition	Labeled_QC_g1_01	Labeled_QC_g1_02	Labeled_QC_g1_03	Labeled_QC_g1_04	Labeled_QC_g1_05	Labeled_QC_g1_06	Labeled_QC_g2_01	Labeled_QC_g2_02	Labeled_QC_g2_03	Labeled_QC_g2_04	Labeled_QC_g2_05	Labeled_QC_g2_06	Unlabel_g1_01	Unlabel_g1_02	Unlabel_g1_03	Unlabel_g2_01	Unlabel_g2_02	Unlabel_g2_03	Metabolite	Polarity	LC type
[truncated: 2,967 more rows]
