# Supplementary material for: Global stable-isotope tracing metabolomics reveals system-wide metabolic alternations in aging Drosophila
Source: Nat Commun. 2022 Jun 20;13:3518. doi: 10.1038/s41467-022-31268-6 (PMC9209425; doi:10.1038/s41467-022-31268-6)
Supplement: Supplementary file 10 — Supplementary Data 7 [file 41467_2022_31268_MOESM10_ESM.xlsx]

## Sheet: MID_table_fly_head
Metabolite	peakname	KEGG.ID	mz	label	head_3d_0h_1	head_3d_0h_10	head_3d_0h_2	head_3d_0h_3	head_3d_0h_4	head_3d_0h_5	head_3d_0h_6	head_3d_0h_7	head_3d_0h_8	head_3d_0h_9	head_3d_12h_1	head_3d_12h_10	head_3d_12h_2	head_3d_12h_3	head_3d_12h_4	head_3d_12h_5	head_3d_12h_6	head_3d_12h_7	head_3d_12h_8	head_3d_12h_9	head_3d_1h_1	head_3d_1h_10	head_3d_1h_2	head_3d_1h_3	head_3d_1h_4	head_3d_1h_5	head_3d_1h_6	head_3d_1h_7	head_3d_1h_8	head_3d_1h_9	head_3d_24h_1	head_3d_24h_10	head_3d_24h_2	head_3d_24h_3	head_3d_24h_4	head_3d_24h_5	head_3d_24h_6	head_3d_24h_7	head_3d_24h_8	head_3d_24h_9	head_3d_3h_1	head_3d_3h_10	head_3d_3h_2	head_3d_3h_3	head_3d_3h_4
M88T337C00041	M88T337	C00041	88.0393	0	1	1	1	1	1	1	0.997992	1	1	1	0.107862	0.116011	0.165101	0.196227	0.120952	0.149948	0.124993	0.121098	0.123299	0.116048	0.445557	0.41228	0.431135	0.495682	0.407535	0.328744	0.535085	0.476758	0.590438	0.646694	0.0521141	0.0790037	0.0499727	0.070611	0.239401	0.0586578	0.0767894	0.160408	0.0668462	0.0821705	0.36022	0.389998	0.301139	0.539351	0.323072
M88T337C00041	M88T337	C00041	89.0427	1	0	0	0	0	0	0	0.00200771	0	0	0	0.067137	0.0678451	0.0773682	0.0669869	0.062648	0.0757001	0.0694268	0.0752377	0.0808195	0.0611039	0.0739802	0.0807388	0.0897254	0.065835	0.0790224	0.072013	0.0540123	0.0747608	0.0639292	0.0440247	0.0448114	0.0418082	0.0498971	0.0438591	0.0397169	0.0575006	0.0460575	0.0513137	0.0436873	0.0511786	0.112084	0.079919	0.105508	0.0712648	0.0914525
M88T337C00041	M88T337	C00041	90.046	2	0	0	0	0	0	0	0	0	0	0	0.131784	0.140313	0.146736	0.127287	0.141617	0.141929	0.1467	0.126393	0.117853	0.11387	0.0953444	0.0786018	0.0879919	0.0622697	0.0854289	0.087226	0.0486584	0.0830099	0.0688858	0.0580697	0.122294	0.131347	0.129342	0.120158	0.112323	0.134892	0.133184	0.129099	0.150027	0.125449	0.109762	0.102715	0.106641	0.068343	0.102346
M88T337C00041	M88T337	C00041	91.0494	3	0	0	0	0	0	0	0	0	0	0	0.693217	0.675831	0.610795	0.609499	0.674784	0.632423	0.65888	0.677271	0.678028	0.708978	0.385118	0.428379	0.391148	0.376214	0.428014	0.512017	0.362244	0.365471	0.276747	0.251212	0.78078	0.747842	0.770789	0.765372	0.608559	0.74895	0.743969	0.659179	0.739439	0.741202	0.417933	0.427368	0.486712	0.321041	0.48313
M89T299C00184	M89T299	C00184	89.0233	0	1	1	1	1	1	1	1	1	1	1	0.128597	0.14328	0.19624	0.161206	0.119509	0.117324	0.117293	0.170484	0.101905	0.139561	0.305716	0.488893	0.380471	0.450342	0.391257	0.293736	0.403199	0.466988	0.588118	0.603065	0	0.0873968	0	0	0.135646	0.082487	0.0734384	0.141313	0.0883854	0.136199	0.261707	0.347024	0.282306	0.406134	0.302015
M89T299C00184	M89T299	C00184	90.0267	1	0	0	0	0	0	0	0	0	0	0	0.0319714	0.0327353	0.0359555	0.0286573	0.0355102	0.0388155	0.0316443	0.0358332	0.044158	0.0315519	0.0270083	0.0336231	0.0222579	0.0230267	0.0257577	0.0330355	0.0276262	0.0209822	0.00893699	0.0189712	0.0415857	0.0246964	0.0411982	0.0353289	0.0310575	0.0356481	0.0313647	0.0292744	0.0274167	0.028558	0.027029	0.0285186	0.0262322	0.024521	0.0303441
M89T299C00184	M89T299	C00184	91.03	2	0	0	0	0	0	0	0	0	0	0	0.0135422	0.0166469	0.00943788	0.00936667	0.00359816	0.0121599	0.0112731	0.00941105	0.0115346	0.00490021	0.00692006	0	0.00185895	0	0.0231194	0	0	0.00140521	0.00452886	0.0124105	0	0	0	0.00327796	0.00141847	0.00656156	0.00544404	0.0130691	0.0102976	0.000538334	0.00890362	0.00479754	0.00685676	0	0.00809038
M89T299C00184	M89T299	C00184	92.0334	3	0	0	0	0	0	0	0	0	0	0	0.825889	0.807338	0.758366	0.80077	0.841382	0.831701	0.839789	0.784271	0.842402	0.823987	0.660356	0.477484	0.595412	0.526632	0.559866	0.673228	0.569175	0.510625	0.398416	0.365553	0.958414	0.887907	0.958802	0.961393	0.831878	0.875303	0.889753	0.816343	0.8739	0.834705	0.70236	0.61966	0.684605	0.569345	0.659551
M89T229C01432	M89T229	C01432	89.0233	0	0.988716	0.996053	0.987675	0.996476	0.986967	0.993614	0.981531	0.99087	0.987342	0.990655	0.226502	0.29789	0.263971	0.280245	0.196179	0.2342	0.249637	0.189061	0.192987	0.484476	0.518091	0.572498	0.503318	0.587897	0.489941	0.387049	0.621814	0.629447	0.711988	0.664755	0.179675	0.265812	0.181009	0.205603	0.187655	0.150627	0.183298	0.196028	0.160507	0.167991	0.401965	0.441983	0.449342	0.552362	0.324165
M89T229C01432	M89T229	C01432	90.0267	1	0	8.9412e-05	0	0	9.57717e-05	0	0.000535194	0.000226538	0.000328183	0.000787148	0.0697856	0.0754254	0.112286	0.0711161	0.0693772	0.0802106	0.0767955	0.0923588	0.0806304	0.0495931	0.0812433	0.0804167	0.0787509	0.0603261	0.0674431	0.0692442	0.0471918	0.0658614	0.0510921	0.0593981	0.0402895	0.0318693	0.0510484	0.0446232	0.0439405	0.0525102	0.042464	0.0585427	0.0490249	0.0544095	0.117071	0.0779513	0.109506	0.0727842	0.0812961
M89T229C01432	M89T229	C01432	91.03	2	0.000291342	0	0.00163977	0	0.00300449	0	0.00120848	0.00126428	0.00138688	0.000439341	0.123023	0.117795	0.150055	0.130368	0.122198	0.131294	0.127524	0.128322	0.128611	0.0930851	0.0847621	0.0734272	0.0710828	0.0683465	0.0679261	0.0838948	0.0538561	0.057812	0.0465392	0.0589784	0.119169	0.11162	0.123391	0.119344	0.111338	0.14975	0.121764	0.123573	0.128404	0.12817	0.109748	0.0995606	0.102424	0.0711949	0.106002
M89T229C01432	M89T229	C01432	92.0334	3	0.0109927	0.00385731	0.0106855	0.00352384	0.00993323	0.00638554	0.0167257	0.0076387	0.0109431	0.00811863	0.580689	0.50889	0.473687	0.518271	0.612246	0.554296	0.546043	0.590257	0.597771	0.372846	0.315904	0.273659	0.346848	0.28343	0.374689	0.459812	0.277138	0.24688	0.19038	0.216869	0.660866	0.590698	0.644552	0.63043	0.657067	0.647113	0.652474	0.621856	0.662064	0.64943	0.371216	0.380506	0.338728	0.303659	0.488537
M104T367C00065	M104T367	C00065	104.034	0	1	1	1	1	1	1	1	1	1	1	0.386015	0.409875	0.475815	0.441253	0.375426	0.411449	0.365376	0.358267	0.414009	0.452372	0.628028	0.645495	0.627595	0.697629	0.626109	0.58477	0.702404	0.630879	0.698879	0.751729	0.296498	0.380876	0.3341	0.304609	0.42525	0.331953	0.336126	0.389087	0.320494	0.336602	0.520219	0.550763	0.521142	0.712693	0.589199
M104T367C00065	M104T367	C00065	105.038	1	0	0	0	0	0	0	0	0	0	0	0.189621	0.226114	0.27141	0.259725	0.205698	0.247673	0.223083	0.244667	0.31561	0.30104	0.109623	0.155336	0.165962	0.150389	0.122199	0.19531	0.132628	0.142279	0.0955394	0.0849766	0.432025	0.429165	0.45307	0.453227	0.265136	0.473326	0.381515	0.261602	0.462454	0.326813	0.137348	0.131546	0.209405	0.112999	0.15074
M104T367C00065	M104T367	C00065	106.041	2	0	0	0	0	0	0	0	0	0	0	0.0838259	0.0688598	0.0472217	0.0461838	0.0686795	0.0534162	0.06943	0.0618348	0.0433253	0.0377254	0.06517	0.0490807	0.0303884	0.037257	0.0330201	0.0271099	0.0591505	0.0598809	0.0415054	0.0447514	0.0320164	0.00588299	0.0158842	0.0165212	0.0434754	0.00829482	0.0241229	0.0221722	0.0148783	0.0466163	0.0755373	0.0433032	0.0443367	0	0.055722
M104T367C00065	M104T367	C00065	107.044	3	0	0	0	0	0	0	0	0	0	0	0.340538	0.295151	0.205553	0.252838	0.350196	0.287462	0.342111	0.335231	0.227055	0.208863	0.197179	0.150088	0.176055	0.114725	0.218672	0.192809	0.105817	0.166961	0.164076	0.118543	0.23946	0.184076	0.196945	0.225643	0.266139	0.186426	0.258236	0.327139	0.202173	0.289968	0.266895	0.274388	0.225116	0.174308	0.204339
M104T367C00716	M104T367	C00716	104.034	0	1	1	1	1	1	1	1	1	1	1	0.386015	0.409875	0.475815	0.441253	0.375426	0.411449	0.365376	0.358267	0.414009	0.452372	0.628028	0.645495	0.627595	0.697629	0.626109	0.58477	0.702404	0.630879	0.698879	0.751729	0.296498	0.380876	0.3341	0.304609	0.42525	0.331953	0.336126	0.389087	0.320494	0.336602	0.520219	0.550763	0.521142	0.712693	0.589199
M104T367C00716	M104T367	C00716	105.038	1	0	0	0	0	0	0	0	0	0	0	0.189621	0.226114	0.27141	0.259725	0.205698	0.247673	0.223083	0.244667	0.31561	0.30104	0.109623	0.155336	0.165962	0.150389	0.122199	0.19531	0.132628	0.142279	0.0955394	0.0849766	0.432025	0.429165	0.45307	0.453227	0.265136	0.473326	0.381515	0.261602	0.462454	0.326813	0.137348	0.131546	0.209405	0.112999	0.15074
M104T367C00716	M104T367	C00716	106.041	2	0	0	0	0	0	0	0	0	0	0	0.0838259	0.0688598	0.0472217	0.0461838	0.0686795	0.0534162	0.06943	0.0618348	0.0433253	0.0377254	0.06517	0.0490807	0.0303884	0.037257	0.0330201	0.0271099	0.0591505	0.0598809	0.0415054	0.0447514	0.0320164	0.00588299	0.0158842	0.0165212	0.0434754	0.00829482	0.0241229	0.0221722	0.0148783	0.0466163	0.0755373	0.0433032	0.0443367	0	0.055722
M104T367C00716	M104T367	C00716	107.044	3	0	0	0	0	0	0	0	0	0	0	0.340538	0.295151	0.205553	0.252838	0.350196	0.287462	0.342111	0.335231	0.227055	0.208863	0.197179	0.150088	0.176055	0.114725	0.218672	0.192809	0.105817	0.166961	0.164076	0.118543	0.23946	0.184076	0.196945	0.225643	0.266139	0.186426	0.258236	0.327139	0.202173	0.289968	0.266895	0.274388	0.225116	0.174308	0.204339
M114T302_2C00148	M114T302_2	C00148	114.055	0	0.996675	1	1	0.992351	0.998136	1	1	0.995613	0.99523	0.999082	0.0685638	0.0933668	0.0938011	0.119338	0.0668381	0.077603	0.0691854	0.0888824	0.0828625	0.0753412	0.470581	0.478767	0.415124	0.511821	0.466948	0.404838	0.535419	0.522973	0.665571	0.613021	0.0399841	0.0430937	0.0357981	0.0462037	0.140721	0.039159	0.0441229	0.0807958	0.041136	0.0392973	0.320131	0.324822	0.307831	0.484284	0.301179
M114T302_2C00148	M114T302_2	C00148	115.058	1	0	0	0	0	0	0	0	0	0	0	0.0307696	0.0552562	0.0607294	0.0401512	0.0370208	0.0436629	0.0422756	0.0505892	0.0538152	0.0411235	0.0642843	0.0612151	0.0644322	0.0588083	0.0496316	0.0396753	0.0444176	0.0594613	0.0423322	0.053711	0.00847623	0.0087292	0.0119458	0.0154371	0.0174816	0.0128213	0.0140452	0.0215934	0.0121144	0.0113287	0.118838	0.0630514	0.0949932	0.0884775	0.066342
M114T302_2C00148	M114T302_2	C00148	116.062	2	0.00332546	0	0	0.00764873	0.00186355	0	0	0.00438695	0.00477017	0.000917502	0.102106	0.140851	0.159907	0.124438	0.10852	0.143245	0.130769	0.137958	0.143384	0.113654	0.172786	0.182972	0.180911	0.154993	0.159575	0.161138	0.141616	0.169288	0.129937	0.141553	0.0492534	0.0638446	0.0466862	0.0738514	0.0576209	0.0648729	0.0618093	0.0937151	0.0552143	0.0652102	0.1975	0.161647	0.199312	0.159	0.167853
M114T302_2C00148	M114T302_2	C00148	117.065	3	0	0	0	0	0	0	0	0	0	0	0.167267	0.187657	0.208027	0.176887	0.184131	0.198803	0.195832	0.19354	0.198107	0.188661	0.128102	0.11661	0.147251	0.121258	0.12534	0.13482	0.110757	0.106891	0.0817005	0.0927869	0.127238	0.142621	0.148894	0.144024	0.13157	0.140407	0.12086	0.162063	0.141892	0.140375	0.155792	0.139478	0.153658	0.11528	0.149764
M114T302_2C00148	M114T302_2	C00148	118.068	4	0	0	0	0	0	0	0	0	0	0	0.199234	0.18356	0.16757	0.191875	0.195232	0.199299	0.2217	0.183535	0.197132	0.214785	0.0829142	0.0865749	0.0969178	0.0856008	0.103968	0.120237	0.0814556	0.076077	0.0450294	0.059866	0.193101	0.213797	0.169947	0.193738	0.179091	0.196638	0.199287	0.198254	0.215368	0.207059	0.0961962	0.146727	0.11876	0.0727911	0.141386
M114T302_2C00148	M114T302_2	C00148	119.072	5	0	0	0	0	0	0	0	0	0	0	0.43206	0.339309	0.309966	0.347311	0.408259	0.337388	0.340238	0.345496	0.324699	0.366436	0.0813326	0.073861	0.0953639	0.0675183	0.0945376	0.139292	0.0863341	0.0653099	0.0354305	0.0390617	0.581948	0.527914	0.586729	0.526745	0.473515	0.546102	0.559876	0.443578	0.534276	0.53673	0.111542	0.164275	0.125445	0.0801675	0.173476
M114T302_2C00763	M114T302_2	C00763	114.055	0	0.996675	1	1	0.992351	0.998136	1	1	0.995613	0.99523	0.999082	0.0685638	0.0933668	0.0938011	0.119338	0.0668381	0.077603	0.0691854	0.0888824	0.0828625	0.0753412	0.470581	0.478767	0.415124	0.511821	0.466948	0.404838	0.535419	0.522973	0.665571	0.613021	0.0399841	0.0430937	0.0357981	0.0462037	0.140721	0.039159	0.0441229	0.0807958	0.041136	0.0392973	0.320131	0.324822	0.307831	0.484284	0.301179
M114T302_2C00763	M114T302_2	C00763	115.058	1	0	0	0	0	0	0	0	0	0	0	0.0307696	0.0552562	0.0607294	0.0401512	0.0370208	0.0436629	0.0422756	0.0505892	0.0538152	0.0411235	0.0642843	0.0612151	0.0644322	0.0588083	0.0496316	0.0396753	0.0444176	0.0594613	0.0423322	0.053711	0.00847623	0.0087292	0.0119458	0.0154371	0.0174816	0.0128213	0.0140452	0.0215934	0.0121144	0.0113287	0.118838	0.0630514	0.0949932	0.0884775	0.066342
M114T302_2C00763	M114T302_2	C00763	116.062	2	0.00332546	0	0	0.00764873	0.00186355	0	0	0.00438695	0.00477017	0.000917502	0.102106	0.140851	0.159907	0.124438	0.10852	0.143245	0.130769	0.137958	0.143384	0.113654	0.172786	0.182972	0.180911	0.154993	0.159575	0.161138	0.141616	0.169288	0.129937	0.141553	0.0492534	0.0638446	0.0466862	0.0738514	0.0576209	0.0648729	0.0618093	0.0937151	0.0552143	0.0652102	0.1975	0.161647	0.199312	0.159	0.167853
M114T302_2C00763	M114T302_2	C00763	117.065	3	0	0	0	0	0	0	0	0	0	0	0.167267	0.187657	0.208027	0.176887	0.184131	0.198803	0.195832	0.19354	0.198107	0.188661	0.128102	0.11661	0.147251	0.121258	0.12534	0.13482	0.110757	0.106891	0.0817005	0.0927869	0.127238	0.142621	0.148894	0.144024	0.13157	0.140407	0.12086	0.162063	0.141892	0.140375	0.155792	0.139478	0.153658	0.11528	0.149764
M114T302_2C00763	M114T302_2	C00763	118.068	4	0	0	0	0	0	0	0	0	0	0	0.199234	0.18356	0.16757	0.191875	0.195232	0.199299	0.2217	0.183535	0.197132	0.214785	0.0829142	0.0865749	0.0969178	0.0856008	0.103968	0.120237	0.0814556	0.076077	0.0450294	0.059866	0.193101	0.213797	0.169947	0.193738	0.179091	0.196638	0.199287	0.198254	0.215368	0.207059	0.0961962	0.146727	0.11876	0.0727911	0.141386
M114T302_2C00763	M114T302_2	C00763	119.072	5	0	0	0	0	0	0	0	0	0	0	0.43206	0.339309	0.309966	0.347311	0.408259	0.337388	0.340238	0.345496	0.324699	0.366436	0.0813326	0.073861	0.0953639	0.0675183	0.0945376	0.139292	0.0863341	0.0653099	0.0354305	0.0390617	0.581948	0.527914	0.586729	0.526745	0.473515	0.546102	0.559876	0.443578	0.534276	0.53673	0.111542	0.164275	0.125445	0.0801675	0.173476
M116T279C03508	M116T279	C03508	116.034	0	1	1	1	1	1	1	1	1	1	1	0.223974	0.12663	0.0428765	0.336511	0.112977	0.313412	0.32599	0.0444075	0.33273	0.202959	0.0297482	0.513018	0.491233	0.520216	0.0572902	0.354717	0.537541	0.573746	0.0814897	0.698258	0.388881	0.0208871	0.333777	0.0236401	0.0705363	0.309995	0.0148963	0.0302916	0.0290917	0.0345215	0.485631	0.425558	0.0680862	0.598885	0.126906
M116T279C03508	M116T279	C03508	117.038	1	0	0	0	0	0	0	0	0	0	0	0.0883703	0.0570465	0.0541175	0.106819	0.0687231	0.139403	0.154061	0.0520554	0.144817	0.127428	0.034494	0.10395	0	0.145758	0.0507634	0.088322	0.0618463	0.0788933	0.0283163	0	0	0.0440798	0	0.0339261	0.0325548	0.0906553	0.0286364	0.0562209	0.0440018	0.0571277	0.101122	0.126554	0.0380522	0	0.0529024
M116T279C03508	M116T279	C03508	118.041	2	0	0	0	0	0	0	0	0	0	0	0.463979	0.732084	0.707879	0.55667	0.703662	0.547185	0.519948	0.768485	0.522454	0.669613	0.935758	0.383032	0.508767	0.334026	0.891946	0.556961	0.400613	0.347361	0.890194	0.301742	0.611119	0.931227	0.666223	0.933252	0.857914	0.599349	0.947935	0.879007	0.912134	0.891206	0.413247	0.447889	0.893862	0.401115	0.820191
M116T279C03508	M116T279	C03508	119.044	3	0	0	0	0	0	0	0	0	0	0	0.223677	0.0842395	0.195127	0	0.114638	0	0	0.135052	0	0	0	0	0	0	0	0	0	0	0	0	0	0	0	0	0	0	0	0	0	0	0	0	0	0	0
M116T279C03508	M116T279	C03508	120.048	4	0	0	0	0	0	0	0	0	0	0	0	0	0	0	0	0	0	0	0	0	0	0	0	0	0	0	0	0	0	0	0	0.0038063	0	0.00918185	0.0389951	0	0.00853183	0.0344806	0.0147728	0.0171452	0	0	0	0	0
M117T384C00042	M117T384	C00042	117.018	0	0.998638	1	1	0.999961	1	1	0.996979	0.993277	0.998935	1	0.0931656	0.109152	0.155286	0.152995	0.0945463	0.108909	0.091191	0.116488	0.132648	0.113372	0.521383	0.490727	0.43493	0.57085	0.447126	0.387682	0.716187	0.538106	0.653036	0.57733	0.0482252	0.0646151	0.047971	0.0660762	0.126141	0.0653478	0.0546122	0.122768	0.0489518	0.0632505	0.368097	0.367811	0.330058	0.484189	0.284245
M117T384C00042	M117T384	C00042	118.022	1	0.00136246	0	0	3.85726e-05	0	0	0.00302133	0.00672258	0.00106489	0	0.0677501	0.0682499	0.082271	0.0713824	0.0693282	0.0719229	0.071161	0.0938488	0.0848484	0.070414	0.128948	0.0984127	0.12445	0.0899773	0.101365	0.0917933	0.0838705	0.107032	0.0932602	0.093093	0.029519	0.0221204	0.0302227	0.042905	0.0429114	0.0357214	0.0374275	0.0464339	0.0295636	0.0319074	0.160566	0.101871	0.132673	0.113101	0.108703
M117T384C00042	M117T384	C00042	119.025	2	0	0	0	0	0	0	0	0	0	0	0.193641	0.213488	0.218647	0.207964	0.205629	0.218238	0.227627	0.239055	0.241678	0.203714	0.246904	0.241324	0.237969	0.182044	0.229294	0.214074	0	0.189378	0.159161	0.191996	0.150582	0.151069	0.151833	0.18277	0.1492	0.15888	0.160918	0.183496	0.161729	0.153533	0.250137	0.230298	0.248836	0.191048	0.23186
M117T384C00042	M117T384	C00042	120.028	3	0	0	0	0	0	0	0	0	0	0	0.183898	0.174469	0.146911	0.170981	0.175097	0.17456	0.188538	0.179776	0.169063	0.176101	0.102764	0.0698358	0.0940064	0.0630032	0.0924546	0.122952	0.0897184	0.072337	0.0481992	0.0651981	0.163654	0.179618	0.150308	0.15449	0.143759	0.179072	0.160976	0.166621	0.174982	0.179785	0.0873945	0.120869	0.117648	0.0897163	0.139902
M117T384C00042	M117T384	C00042	121.032	4	0	0	0	0	0	0	0	0	0	0	0.461545	0.434641	0.396886	0.396678	0.455399	0.42637	0.421482	0.370832	0.371763	0.436399	0	0.0997006	0.108645	0.0941254	0.12976	0.183499	0.110224	0.093147	0.0463431	0.0723833	0.608019	0.582577	0.619665	0.553759	0.537989	0.560979	0.586066	0.480681	0.584774	0.571525	0.133806	0.179152	0.170785	0.121945	0.235289
M131T369C00152	M131T369	C00152	131.045	0	1	1	1	1	1	1	1	1	1	1	0.804856	0.857529	0.818692	0.860101	1	0.940123	0.859218	0.8623	0.915355	0.894363	1	1	1	1	1	1	1	1	1	1	0.789763	0.965347	0.842537	0.83345	0.88337	0.856675	0.799012	0.867099	0.841312	0.929893	1	1	1	1	1
M131T369C00152	M131T369	C00152	132.048	1	0	0	0	0	0	0	0	0	0	0	0	0	0	0	0	0	0	0	0	0	0	0	0	0	0	0	0	0	0	0	0	0	0	0	0	0	0	0	0	0	0	0	0	0	0
M131T369C00152	M131T369	C00152	133.052	2	0	0	0	0	0	0	0	0	0	0	0.0454687	0.0549309	0.0778592	0.04108	0	0.0598766	0.0370091	0.0328957	0	0	0	0	0	0	0	0	0	0	0	0	0.0617062	0.0346528	0.0256922	0.0502831	0	0.0491624	0.0725966	0.0252141	0.0328471	0.0701072	0	0	0	0	0
M131T369C00152	M131T369	C00152	134.055	3	0	0	0	0	0	0	0	0	0	0	0	0	0	0	0	0	0	0	0	0	0	0	0	0	0	0	0	0	0	0	0	0	0	0	0	0	0	0	0	0	0	0	0	0	0
M131T369C00152	M131T369	C00152	135.059	4	0	0	0	0	0	0	0	0	0	0	0.149675	0.0875402	0.103449	0.0988187	0	0	0.103773	0.104804	0.0846454	0.105637	0	0	0	0	0	0	0	0	0	0	0.148531	0	0.131771	0.116266	0.11663	0.094163	0.128391	0.107687	0.125841	0	0	0	0	0	0
M132T399C00049	M132T399	C00049	132.029	0	1	1	1	1	1	1	1	1	1	1	0.281512	0.289206	0.307408	0.394255	0.319504	0.35309	0.305395	0.28517	0.390717	0.318423	0.884404	0.908517	0.824524	0.850302	0.876198	0.893324	0.901097	0.903721	0.914438	0.998751	0.119982	0.122228	0.165135	0.147233	0.239942	0.132007	0.173047	0.262368	0.143859	0.120153	0.800058	0.809536	0.760294	0.964366	0.823475
M132T399C00049	M132T399	C00049	133.032	1	0	0	0	0	0	0	0	0	0	0	0.0677216	0.0756963	0.0677836	0.0592436	0.0748269	0.0879679	0.0786565	0.0785593	0.0698523	0.0749349	0.0675482	0.0305971	0.0711482	0.0799468	0.0540854	0.0468164	0.0467719	0.0307234	0.0381585	0.00124859	0.0407925	0.0259419	0.0423351	0.0639351	0.0812806	0.0806509	0.0451907	0.0642335	0.0676075	0.0614233	0.0850059	0.077118	0.0904079	0.0356337	0.0892601
M132T399C00049	M132T399	C00049	134.036	2	0	0	0	0	0	0	0	0	0	0	0.136707	0.14682	0.167835	0.153769	0.242081	0.127052	0.143333	0.148611	0.125925	0.126343	0.0480477	0.0608856	0.104328	0.0697513	0.0697161	0.0598592	0.0521309	0.0655556	0.0474039	0	0.132304	0.103395	0.211979	0.121322	0.149047	0.211788	0.140394	0.162304	0.157686	0.12892	0.114936	0.113346	0.149298	0	0.0872645
M132T399C00049	M132T399	C00049	135.039	3	0	0	0	0	0	0	0	0	0	0	0.20615	0.199255	0.164075	0.166039	0.149681	0.169744	0.184045	0.195443	0.195442	0.215527	0	0	0	0	0	0	0	0	0	0	0.215476	0.230109	0.165954	0.191499	0.178396	0.201818	0.184901	0.158642	0.208468	0.213958	0	0	0	0	0
M132T399C00049	M132T399	C00049	136.043	4	0	0	0	0	0	0	0	0	0	0	0.30791	0.289023	0.292898	0.226695	0.213908	0.262146	0.28857	0.292216	0.218064	0.264771	0	0	0	0	0	0	0	0	0	0	0.491445	0.518325	0.414597	0.476011	0.351334	0.373735	0.456467	0.352452	0.42238	0.475545	0	0	0	0	0
M139T280C06393	M139T280	C06393	139.027	0	0.990599	0.997062	1	0.997337	0.987766	0.995861	0.998704	0.983568	0.990008	1	0.864821	0.86195	0.85204	0.895037	0.862193	0.87184	0.837263	0.841831	0.867304	0.890076	0.946671	0.977634	0.95958	0.974118	0.952729	0.973387	0.946715	0.960259	0.966275	0.985169	0.883229	0.855273	0.856605	0.8563	0.884402	0.85438	0.865899	0.871447	0.905838	0.845821	0.944548	0.966259	0.914147	0.957161	0.975204
M139T280C06393	M139T280	C06393	140.03	1	0.00940083	0.00293758	0	0.00266289	0.0122339	0.00413912	0.00129586	0.0164321	0.00999217	0	0.0789422	0.0718776	0.0650082	0.0547557	0.0653596	0.0759682	0.0796652	0.0686336	0.0615363	0.0575295	0.0533291	0.0223663	0.0404199	0.0258819	0.0472705	0.0266135	0.0532848	0.0397408	0.0337247	0.0148314	0.0653715	0.0645273	0.0821627	0.0562646	0.0667122	0.0642121	0.0623235	0.0651376	0.0610524	0.069928	0.0554518	0.0337406	0.0858529	0.0428386	0.0247964
M139T280C06393	M139T280	C06393	141.034	2	0	0	0	0	0	0	0	0	0	0	0	0	0	0	0	0	0	0	0	0	0	0	0	0	0	0	0	0	0	0	0	0	0	0	0	0	0	0	0	0	0	0	0	0	0
M139T280C06393	M139T280	C06393	142.037	3	0	0	0	0	0	0	0	0	0	0	0.0562371	0.0661722	0.0829521	0.0502068	0.0724473	0.0521915	0.0830718	0.0895359	0.0711598	0.0523948	0	0	0	0	0	0	0	0	0	0	0.0513992	0.0802001	0.061232	0.0874355	0.0488863	0.0814079	0.0717776	0.0634151	0.0331097	0.0842511	0	0	0	0	0
M139T280C03401	M139T280	C03401	139.027	0	0.990599	0.997062	1	0.997337	0.987766	0.995861	0.998704	0.983568	0.990008	1	0.864821	0.86195	0.85204	0.895037	0.862193	0.87184	0.837263	0.841831	0.867304	0.890076	0.946671	0.977634	0.95958	0.974118	0.952729	0.973387	0.946715	0.960259	0.966275	0.985169	0.883229	0.855273	0.856605	0.8563	0.884402	0.85438	0.865899	0.871447	0.905838	0.845821	0.944548	0.966259	0.914147	0.957161	0.975204
M139T280C03401	M139T280	C03401	140.03	1	0.00940083	0.00293758	0	0.00266289	0.0122339	0.00413912	0.00129586	0.0164321	0.00999217	0	0.0789422	0.0718776	0.0650082	0.0547557	0.0653596	0.0759682	0.0796652	0.0686336	0.0615363	0.0575295	0.0533291	0.0223663	0.0404199	0.0258819	0.0472705	0.0266135	0.0532848	0.0397408	0.0337247	0.0148314	0.0653715	0.0645273	0.0821627	0.0562646	0.0667122	0.0642121	0.0623235	0.0651376	0.0610524	0.069928	0.0554518	0.0337406	0.0858529	0.0428386	0.0247964
M139T280C03401	M139T280	C03401	141.034	2	0	0	0	0	0	0	0	0	0	0	0	0	0	0	0	0	0	0	0	0	0	0	0	0	0	0	0	0	0	0	0	0	0	0	0	0	0	0	0	0	0	0	0	0	0
M139T280C03401	M139T280	C03401	142.037	3	0	0	0	0	0	0	0	0	0	0	0.0562371	0.0661722	0.0829521	0.0502068	0.0724473	0.0521915	0.0830718	0.0895359	0.0711598	0.0523948	0	0	0	0	0	0	0	0	0	0	0.0513992	0.0802001	0.061232	0.0874355	0.0488863	0.0814079	0.0717776	0.0634151	0.0331097	0.0842511	0	0	0	0	0
M140T458C00346	M140T458	C00346	140.011	0	1	1	1	1	1	1	1	1	1	1	0.932008	0.89679	0.937732	0.928282	0.93686	0.931167	0.911371	0.941386	0.940256	0.91545	1	1	1	1	1	1	1	1	1	1	0.832934	0.854265	0.800646	0.867153	1	0.897833	0.866981	0.913077	0.85741	0.859234	1	1	1	1	1
M140T458C00346	M140T458	C00346	141.014	1	0	0	0	0	0	0	0	0	0	0	0	0	0	0	0	0	0	0	0	0	0	0	0	0	0	0	0	0	0	0	0	0	0	0	0	0	0	0	0	0	0	0	0	0	0
M140T458C00346	M140T458	C00346	142.017	2	0	0	0	0	0	0	0	0	0	0	0.0679917	0.10321	0.062268	0.0717182	0.0631399	0.0688325	0.0886288	0.0586138	0.0597443	0.0845504	0	0	0	0	0	0	0	0	0	0	0.167066	0.145735	0.199354	0.132847	0	0.102167	0.133019	0.086923	0.14259	0.140766	0	0	0	0	0
M144T293C00940	M144T293	C00940	144.029	0	1	0.756001	1	1	1	1	1	1	1	1	0.0628267	0.0569489	0	0.0486322	0.270095	0.133385	0.0322905	0.142828	0.0447021	0.038182	0.45711	0.0564625	0.178884	0.153583	0.0397457	0	0.052332	0.0533417	0.083112	0.0480062	0	0.141921	0	0.266578	0.248907	0	0.234146	0.398282	0.103528	0.123773	0.0183066	0.277681	0.0389339	0.330706	0
M144T293C00940	M144T293	C00940	145.032	1	0	0	0	0	0	0	0	0	0	0	0.124104	0.171441	0.273479	0.0869026	0.45467	0.429434	0.0838364	0.28597	0.0750041	0.112086	0.428251	0	0.234379	0	0.0215633	0.0136743	0.0280952	0	0	0	0.194986	0.365307	0.569711	0.601584	0.685892	0.221023	0.765854	0.601718	0.28057	0.502522	0.0342515	0.722319	0.209194	0.669294	0.0694861
M144T293C00940	M144T293	C00940	146.036	2	0	0	0	0	0	0	0	0	0	0	0	0	0	0	0	0	0	0	0	0	0	0	0	0	0	0	0	0	0	0	0	0	0	0	0	0	0	0	0	0	0	0	0	0	0
M144T293C00940	M144T293	C00940	147.039	3	0	0	0	0	0	0	0	0	0	0	0	0.19952	0.726521	0.367036	0	0.217714	0.270835	0	0.880294	0	0	0	0	0	0	0	0	0	0	0	0.805014	0	0.430289	0.131838	0	0.778977	0	0	0.615902	0.163561	0.947442	0	0.751872	0	0.930514
M144T293C00940	M144T293	C00940	148.043	4	0	0	0	0	0	0	0	0	0	0	0.81307	0.57209	0	0.49743	0	0.219467	0.613039	0	0	0.849732	0.114639	0.943538	0	0.846417	0.938691	0.986326	0.919573	0.946658	0.916888	0.951994	0	0	0	0	0	0	0	0	0	0	0	0	0	0	0
M144T293C00940	M144T293	C00940	149.046	5	0	0.243999	0	0	0	0	0	0	0	0	0	0	0	0	0.275234	0	0	0.571202	0	0	0	0	0.586737	0	0	0	0	0	0	0	0	0.492771	0	0	0.0652008	0	0	0	0	0.210144	0	0	0	0	0
M144T293C05572	M144T293	C05572	144.029	0	1	0.756001	1	1	1	1	1	1	1	1	0.0628267	0.0569489	0	0.0486322	0.270095	0.133385	0.0322905	0.142828	0.0447021	0.038182	0.45711	0.0564625	0.178884	0.153583	0.0397457	0	0.052332	0.0533417	0.083112	0.0480062	0	0.141921	0	0.266578	0.248907	0	0.234146	0.398282	0.103528	0.123773	0.0183066	0.277681	0.0389339	0.330706	0
M144T293C05572	M144T293	C05572	145.032	1	0	0	0	0	0	0	0	0	0	0	0.124104	0.171441	0.273479	0.0869026	0.45467	0.429434	0.0838364	0.28597	0.0750041	0.112086	0.428251	0	0.234379	0	0.0215633	0.0136743	0.0280952	0	0	0	0.194986	0.365307	0.569711	0.601584	0.685892	0.221023	0.765854	0.601718	0.28057	0.502522	0.0342515	0.722319	0.209194	0.669294	0.0694861
M144T293C05572	M144T293	C05572	146.036	2	0	0	0	0	0	0	0	0	0	0	0	0	0	0	0	0	0	0	0	0	0	0	0	0	0	0	0	0	0	0	0	0	0	0	0	0	0	0	0	0	0	0	0	0	0
M144T293C05572	M144T293	C05572	147.039	3	0	0	0	0	0	0	0	0	0	0	0	0.19952	0.726521	0.367036	0	0.217714	0.270835	0	0.880294	0	0	0	0	0	0	0	0	0	0	0	0.805014	0	0.430289	0.131838	0	0.778977	0	0	0.615902	0.163561	0.947442	0	0.751872	0	0.930514
M144T293C05572	M144T293	C05572	148.043	4	0	0	0	0	0	0	0	0	0	0	0.81307	0.57209	0	0.49743	0	0.219467	0.613039	0	0	0.849732	0.114639	0.943538	0	0.846417	0.938691	0.986326	0.919573	0.946658	0.916888	0.951994	0	0	0	0	0	0	0	0	0	0	0	0	0	0	0
M144T293C05572	M144T293	C05572	149.046	5	0	0.243999	0	0	0	0	0	0	0	0	0	0	0	0	0.275234	0	0	0.571202	0	0	0	0	0.586737	0	0	0	0	0	0	0	0	0.492771	0	0	0.0652008	0	0	0	0	0.210144	0	0	0	0	0
M145T366C00026	M145T366	C00026	145.013	0	0.980623	0.994216	0.996628	0.956481	0.979588	0.99695	0.987003	0.986358	0.99425	0.980451	0.148137	0.179667	0.147229	0.158425	0.134618	0.125299	0.128935	0.146968	0.1399	0.126024	0.511294	0.455729	0.442795	0.49315	0.498821	0.374897	0.493173	0.545084	0.63669	0.568857	0.0825153	0.117078	0.0865242	0.0674972	0.19898	0.0689708	0.0929963	0.146856	0.0845089	0.118098	0.406428	0.405006	0.322575	0.550664	0.36404
M145T366C00026	M145T366	C00026	146.017	1	0.0193772	0.00578443	0.00337234	0.0435193	0.0204119	0.00305007	0.0129965	0.0136422	0.00574999	0.0195485	0.0477545	0.0751667	0.0813308	0.0542767	0.0598322	0.0707649	0.0482442	0.0540464	0.0767815	0.0586621	0.0972393	0.0943856	0.101531	0.0782741	0.0732102	0.0705235	0.0901565	0.055428	0.0738035	0.105377	0.0364122	0.021398	0.0273647	0.0444379	0	0.0318907	0.0287563	0.0245679	0.0174209	0	0.117068	0.0876963	0.1195	0.104243	0.0697429
M145T366C00026	M145T366	C00026	147.02	2	0	0	0	0	0	0	0	0	0	0	0.108143	0.12758	0.173422	0.126242	0.11927	0.160515	0.126527	0.110892	0.144516	0.114386	0.154556	0.186111	0.183108	0.163123	0.14118	0.153274	0.15003	0.153156	0.123431	0.145893	0.0661538	0.0791322	0.0592886	0.0832809	0.0538793	0.0716873	0.0753478	0.0796624	0.0838324	0.0588291	0.16752	0.118663	0.194716	0.10366	0.162798
M145T366C00026	M145T366	C00026	148.023	3	0	0	0	0	0	0	0	0	0	0	0.198139	0.234272	0.245724	0.197678	0.187381	0.241633	0.212531	0.193083	0.214868	0.182669	0.112514	0.136837	0.13596	0.11518	0.13173	0.169424	0.111366	0.107743	0.0874602	0.0951544	0.168948	0.158388	0.179337	0.20003	0.173811	0.174086	0.169328	0.185461	0.155098	0.18545	0.149198	0.130073	0.163898	0.125523	0.137328
M145T366C00026	M145T366	C00026	149.027	4	0	0	0	0	0	0	0	0	0	0	0.163574	0.173707	0.152129	0.215504	0.191317	0.187575	0.206508	0.201152	0.187354	0.22709	0.0680293	0.0658215	0.0802838	0.0848906	0.0822899	0.127341	0.0782882	0.087176	0.0494118	0.0536096	0.194788	0.209282	0.208218	0.195997	0.180317	0.189222	0.195841	0.22644	0.229508	0.247711	0.0693319	0.126168	0.0884368	0.0708828	0.133678
M145T366C00026	M145T366	C00026	150.03	5	0	0	0	0	0	0	0	0	0	0	0.334252	0.209608	0.200165	0.247875	0.307583	0.214213	0.277254	0.293859	0.236581	0.29117	0.056368	0.0611155	0.0563225	0.065382	0.0727701	0.10454	0.0769866	0.0514127	0.0292031	0.0311096	0.451183	0.414722	0.439267	0.408757	0.393013	0.464143	0.437731	0.337012	0.429633	0.389912	0.0904542	0.132393	0.110876	0.0450273	0.132413
M146T393C00025	M146T393	C00025	146.045	0	0.992622	0.994272	1	1	0.999265	0.996476	0.995771	0.992689	0.998661	0.99866	0.15685	0.15883	0.166181	0.217503	0.164578	0.159963	0.167654	0.166576	0.164028	0.142031	0.542734	0.528641	0.546478	0.585701	0.490606	0.468585	0.645161	0.535369	0.607143	0.66369	0.0781808	0.096099	0.108118	0.0879886	0.323278	0.0922615	0.101511	0.264687	0.0983888	0.0949493	0.422514	0.463087	0.334012	0.754221	0.538788
M146T393C00025	M146T393	C00025	147.048	1	0.00517079	0.00340468	0	0	0.000735317	0	0.000940705	0.00471717	0	0.00134029	0.0436947	0.04947	0.0706874	0.0405172	0.0436679	0.0624217	0.0411295	0.0473419	0.0659756	0.0499283	0.0751671	0.0781117	0.0787696	0.0668601	0.0633346	0.0710915	0.0463408	0.0650677	0.061878	0.0633954	0.0227856	0.0146233	0.0192272	0.0287916	0.012155	0.0200686	0.0315046	0.0282922	0.019456	0.0231485	0.115471	0.0767255	0.119883	0.0465934	0.0435609
M146T393C00025	M146T393	C00025	148.051	2	0.000956934	0	0	0	0	0.00178735	0.00233763	0.00259419	0	0	0.0970325	0.105883	0.138041	0.108791	0.0980873	0.124346	0.0970876	0.112061	0.138589	0.111532	0.151296	0.162083	0.147864	0.141413	0.164964	0.152861	0.12279	0.155862	0.154772	0.135101	0.0678818	0.0601883	0.0690825	0.0836096	0.0564497	0.084211	0.07329	0.0705755	0.0695316	0.0747777	0.16318	0.11918	0.181197	0.073361	0.129792
M146T393C00025	M146T393	C00025	149.055	3	0	0	0	0	0	0	0	0	0	0	0.16859	0.19377	0.213827	0.182986	0.180338	0.193909	0.207266	0.200316	0.216793	0.189124	0.104402	0.107321	0.107037	0.0932909	0.118935	0.129501	0.0793529	0.110105	0.0814331	0.06438	0.156186	0.14918	0.164616	0.191229	0.130989	0.180536	0.166972	0.156521	0.179492	0.180699	0.138987	0.14661	0.162928	0.0600982	0.109243
M146T393C00025	M146T393	C00025	150.058	4	0.0012502	0.00232369	0	0	0	0.00173638	0.000950601	0	0.00133925	0	0.19707	0.178658	0.154161	0.156005	0.195436	0.164937	0.187913	0.179625	0.172247	0.193553	0.0701042	0.067564	0.0661797	0.0568523	0.0849602	0.0963403	0.0574998	0.0774611	0.0482932	0.0428187	0.183653	0.204364	0.19073	0.186769	0.151264	0.201201	0.184586	0.154955	0.21018	0.20041	0.0720911	0.0892368	0.102862	0.0334107	0.0869426
M146T393C00025	M146T393	C00025	151.062	5	0	0	0	0	0	0	0	0	0	0	0.336763	0.313389	0.257102	0.294198	0.317893	0.294424	0.29895	0.294081	0.242368	0.313832	0.0562967	0.0562795	0.0536717	0.0558831	0.0771998	0.081621	0.0488555	0.0561357	0.046481	0.0306146	0.491313	0.475545	0.448225	0.421612	0.325865	0.421722	0.442137	0.324969	0.422952	0.426016	0.0877559	0.10516	0.0991185	0.0323161	0.0916734
M147T392C03196	M147T392	C03196	147.029	0	0.997712	1	0.992666	0.995531	0.990495	0.986752	0.982885	0.98894	0.993685	0.991363	0.11732	0.10196	0.133181	0.168448	0.10919	0.122254	0.110676	0.120147	0.127444	0.096711	0.499922	0.49553	0.460681	0.507104	0.452907	0.407994	0.540864	0.532549	0.630782	0.599399	0.0610926	0.0808822	0.0645271	0.0627004	0.148628	0.0737829	0.0708024	0.116539	0.0706126	0.0742769	0.386189	0.385966	0.335988	0.55522	0.350313
M147T392C03196	M147T392	C03196	148.032	1	0.00228848	0	0.00733425	0.00446893	0.00950475	0.0132478	0.0171155	0.0110597	0.0063155	0.0086371	0.0451106	0.0605335	0.105959	0.0558009	0.0492824	0.0722798	0.0574147	0.0818645	0.0816971	0.0517044	0.0908761	0.07878	0.0936134	0.101677	0.072038	0.0569471	0.0790782	0.0882447	0.0714245	0.0922121	0.0170989	0.0202215	0.0162388	0.0351838	0.0174665	0.022446	0.0240855	0.0291273	0.0219699	0.0244593	0.119921	0.0898	0.129931	0.0814639	0.0806657
M147T392C03196	M147T392	C03196	149.036	2	0	0	0	0	0	0	0	0	0	0	0.104038	0.118775	0.165283	0.131701	0.100299	0.113104	0.118695	0.148399	0.133214	0.112773	0.15542	0.163717	0.172297	0.158246	0.171214	0.160965	0.123099	0.162366	0.132543	0.130564	0.0644993	0.0653841	0.0654931	0.0750062	0.0640042	0.0665544	0.0741962	0.0832455	0.0678613	0.075279	0.154909	0.127934	0.183929	0.131887	0.140329
M147T392C03196	M147T392	C03196	150.039	3	0	0	0	0	0	0	0	0	0	0	0.189983	0.199374	0.212382	0.199114	0.184451	0.212654	0.185922	0.20544	0.218808	0.193295	0.111965	0.118796	0.126081	0.103326	0.123762	0.135134	0.113826	0.102459	0.0748332	0.0863812	0.153309	0.135473	0.166324	0.1786	0.149587	0.164371	0.144778	0.179436	0.162941	0.162067	0.156157	0.140348	0.160523	0.0938927	0.155344
M147T392C03196	M147T392	C03196	151.042	4	0	0	0	0	0	0	0	0	0	0	0.186921	0.193692	0.154693	0.167988	0.186328	0.194155	0.193209	0.175757	0.161029	0.19329	0.0781122	0.0733203	0.0758783	0.0714462	0.0889425	0.127486	0.0804878	0.0677468	0.0502811	0.0580246	0.147772	0.190592	0.1667	0.18823	0.186467	0.173486	0.156697	0.190917	0.213759	0.197692	0.0820324	0.12766	0.0970356	0.0522017	0.129459
M147T392C03196	M147T392	C03196	152.046	5	0	0	0	0	0	0	0	0	0	0	0.356627	0.325666	0.228503	0.27695	0.37045	0.285553	0.334083	0.268392	0.277809	0.352227	0.0637047	0.0698569	0.0714495	0.058201	0.0911368	0.111474	0.0626459	0.0466347	0.0401367	0.0334191	0.556228	0.507448	0.520717	0.46028	0.433848	0.499359	0.52944	0.400735	0.462856	0.466226	0.100792	0.128292	0.0925944	0.0853347	0.143889
M151T211C00385	M151T211	C00385	151.025	0	1	1	1	1	1	1	1	1	1	1	0.827269	0.837235	0.833731	0.856421	0.891519	0.856101	0.831178	0.842552	0.839368	0.88421	1	1	1	1	1	1	1	1	1	1	1	0.868248	0.935352	0.89008	1	0.838782	0.85701	0.862457	0.932982	0.829889	0.958775	0.973738	0.944569	0.971352	0.962147
M151T211C00385	M151T211	C00385	152.028	1	0	0	0	0	0	0	0	0	0	0	0	0	0	0	0	0	0	0	0	0	0	0	0	0	0	0	0	0	0	0	0	0	0	0	0	0	0	0	0	0	0.0119009	0.00677778	0.0168528	0	0.0123654
M151T211C00385	M151T211	C00385	153.032	2	0	0	0	0	0	0	0	0	0	0	0.0529954	0.0568144	0.0515699	0.0474233	0.0466673	0.0684085	0.050538	0.0577012	0.0551417	0.0473189	0	0	0	0	0	0	0	0	0	0	0	0.0412163	0.064648	0.10992	0	0.0610203	0.0498925	0.0492558	0.0670185	0.045202	0.0159729	0.00917551	0.0231037	0.0180671	0.0107461
M151T211C00385	M151T211	C00385	154.035	3	0	0	0	0	0	0	0	0	0	0	0.0582008	0.050328	0.0547027	0.0504123	0.0618133	0.0606436	0.0583171	0.0486983	0.0573299	0.0684712	0	0	0	0	0	0	0	0	0	0	0	0.065251	0	0	0	0.0718313	0.057548	0.0616973	0	0.0898118	0.013351	0.0103086	0.0154745	0.0105812	0.0147417
M151T211C00385	M151T211	C00385	155.038	4	0	0	0	0	0	0	0	0	0	0	0.0381544	0.0341312	0.0387223	0.0311962	0	0	0.0404416	0.0337717	0.034157	0	0	0	0	0	0	0	0	0	0	0	0	0	0	0	0	0	0	0	0	0	0	0	0	0	0
M151T211C00385	M151T211	C00385	156.042	5	0	0	0	0	0	0	0	0	0	0	0.0233808	0.0214918	0.021274	0.0145469	0	0.0148467	0.019525	0.0172769	0.0140033	0	0	0	0	0	0	0	0	0	0	0	0	0.0252844	0	0	0	0.0283668	0.0355494	0.0265899	0	0.0350975	0	0	0	0	0
M151T240C00379	M151T240	C00379	151.06	0	0.99704	1	1	0.995582	1	0.998983	0.998635	0.994285	0.995708	0.993686	0.54752	0.51711	0.581966	0.516113	0.503128	0.535297	0.521642	0.457063	0.462933	0.526782	0.775684	0.741901	0.758482	0.807567	0.742738	0.669143	0.773362	0.789724	0.850486	0.862256	0.426774	0.399334	0.33569	0.420678	0.392397	0.381948	0.380383	0.393357	0.277322	0.370138	0.758104	0.748497	0.709918	0.784541	0.612065
M151T240C00379	M151T240	C00379	152.063	1	0.00295979	0	0	0.00441756	0	0	0	0.00237707	0.00422946	0.00465074	0	0.00101676	0.00578771	0.00722196	0.00947903	0.00464003	0.00486468	0.00350365	0.00638126	0.00632825	0.0111783	0.00767403	0	4.57207e-05	0.0113795	0	0.00327561	0.0137348	0.0105494	0	0.00201236	0.00149653	0.0068411	0.000267717	0	0.01151	0.0006107	0.0107483	0	0.00904557	0.00861837	0.0135288	0.000678625	0.0111174	0.00235768
M151T240C00379	M151T240	C00379	153.067	2	0	0	0	0	0	0.00101652	0.00136498	0.0033384	6.21081e-05	0.00166327	0.024128	0.0275315	0.0310207	0.0383467	0.0363305	0.0322217	0.0273444	0.0330135	0.0364734	0.0314215	0.0252498	0.0422042	0.0334522	0.0275808	0.0333081	0.0314295	0.0280256	0.0351189	0.031632	0.026037	0.0278089	0.0297429	0.0143017	0.0170685	0.0198739	0.0278594	0.0254175	0.0278241	0.0423987	0.0298088	0.031575	0.0299686	0.0290478	0.0193748	0.0322582
M151T240C00379	M151T240	C00379	154.07	3	0	0	0	0	0	0	0	0	0	0	0.0555098	0.0682007	0.058904	0.0594738	0.0685298	0.0595946	0.0705362	0.0584788	0.0687405	0.0678427	0.0418694	0.0563934	0.0711842	0.0489	0.0648988	0.0628809	0.0642981	0.0473776	0.0418701	0.0399478	0.0371619	0.0523717	0.047018	0	0.0448725	0.0453109	0.0679672	0.07511	0.0723754	0.062187	0.0551357	0.0515196	0.0582908	0.0455107	0.0812478
M151T240C00379	M151T240	C00379	155.074	4	0	0	0	0	0	0	0	0	0	0	0.0186284	0.0133359	0.0244654	0.0139171	0.0198284	0.0134446	0.0116152	0.0197868	0.0094859	0.0110049	0.00647949	0.00983408	0.00765997	0.00600316	0.00372014	0.00864934	0.00867289	0.0091783	0.00787354	0.0050844	0.0146471	0.0166779	0.0123715	0.0103219	0.0109394	0.014404	0.0175415	0.0134571	0.0135957	0.0148887	0.00841527	0.00608057	0.00917036	0.012366	0.00940258
M151T240C00379	M151T240	C00379	156.077	5	0	0	0	0	0	0	0	0	0	0	0.354214	0.372805	0.297856	0.364927	0.362705	0.354802	0.363998	0.428155	0.415986	0.35662	0.139539	0.141993	0.129222	0.109903	0.143955	0.227897	0.122366	0.104866	0.0575891	0.0666752	0.491596	0.500377	0.583778	0.551664	0.531918	0.518968	0.50808	0.479503	0.594309	0.513932	0.138151	0.150405	0.192895	0.12709	0.262668
M151T240C00116	M151T240	C00116	151.06	0	0.99704	1	1	0.995582	1	0.998983	0.998635	0.994285	0.995708	0.993686	0.871604	0.841275	0.857262	0.829777	0.813432	0.846237	0.834462	0.826232	0.804778	0.832093	0.907951	0.874234	0.878416	0.913145	0.871209	0.875905	0.889586	0.890974	0.909755	0.928698	0.862571	0.825017	0.829152	0.960309	0.856679	0.816739	0.799976	0.77439	0.705423	0.78386	0.887881	0.887013	0.889155	0.911088	0.84021
M151T240C00116	M151T240	C00116	152.063	1	0.00295979	0	0	0.00441756	0	0	0	0.00237707	0.00422946	0.00465074	0	0.00165587	0.00852704	0.0116127	0.0153271	0.00733685	0.00778367	0.00633537	0.0110953	0.00999763	0.0130851	0.00904397	0	5.25645e-05	0.0133489	0	0.00376898	0.0154967	0.0112853	0	0.00406874	0.00309371	0.0168994	0.000630243	0	0.0246141	0.00128663	0.0211621	0	0.0191584	0.0100947	0.0160334	0.0008511	0.0129114	0.00323814
M151T240C00116	M151T240	C00116	153.067	2	0	0	0	0	0	0.00101652	0.00136498	0.0033384	6.21081e-05	0.00166327	0.0383561	0.0447351	0.0456396	0.061598	0.0586746	0.0508875	0.043689	0.0596108	0.0633482	0.0495811	0.0295329	0.0497014	0.0387105	0.0311639	0.0390418	0.0411051	0.0322081	0.0395962	0.0338161	0.0280257	0.0561447	0.0613756	0.0352471	0.0390606	0.0433239	0.0595037	0.053373	0.0547018	0.107746	0.06305	0.0369522	0.0354887	0.0363492	0.0224736	0.0442371
M151T240C00116	M151T240	C00116	154.07	3	0	0	0	0	0	0	0	0	0	0	0.0900402	0.112334	0.088571	0.0970123	0.112566	0.0955385	0.114066	0.107822	0.120778	0.108328	0.0494305	0.0670201	0.0828731	0.0556388	0.0764006	0.0829897	0.074437	0.0539334	0.0451434	0.0432768	0.0772152	0.110514	0.118702	0	0.0999969	0.0991433	0.145364	0.149746	0.186831	0.133931	0.0650719	0.0614648	0.0736446	0.0535274	0.112315
M160T258C03210	M160T258	C03210	160.06	0	1	0.937635	0.99959	0.903499	0.938311	0.998504	0.982472	1	0.987628	1	0.179766	0.108436	0.1084	0.147855	0.141702	0.161316	0.15238	0.158737	0.151813	0.119039	0.431469	0.489423	0.501046	0.720241	0.581101	0.489104	0.47344	0.525185	0.640595	0.459726	0	0.0871677	0	0	0.116274	0.0743956	0.0661198	0	0.0995933	0.0666143	0.36793	0.419759	0.402169	0.372389	0.327057
M160T258C03210	M160T258	C03210	161.064	1	0	0	0.000367389	0	0.00395343	0.001496	0.014145	0	0	0	0.0842414	0.0834414	0.0907966	0.133652	0.124527	0.090342	0.132401	0.131191	0.13094	0.0863348	0.114143	0.118094	0.146144	0.0830453	0.125017	0.121616	0.107817	0.0866108	0.0813976	0.0799731	0.0904864	0.116665	0.097645	0.110239	0	0.0886134	0.0376568	0.0986121	0.101803	0.114038	0.150588	0.0905244	0.15097	0.0737497	0.101136
M160T258C03210	M160T258	C03210	162.067	2	0	0	0	0	4.80373e-19	0	0	0	0	0	0.0449505	0.0716376	0.0496858	0.0753169	0.0721232	0.0334099	0.0397126	0	0	0.140759	0.0409773	0.071918	0.0436049	0.0510752	0.045109	0.0634371	0.0370122	0.0612893	0.0770342	0.0399707	8.20499e-18	3.13106e-17	1.11054e-17	2.18861e-17	0	1.05925e-17	0	0	1.1475e-17	1.48654e-17	0.0977148	0.0746902	0.0632285	6.38714e-18	0.0827296
M160T258C03210	M160T258	C03210	163.07	3	0	0	0	0	0	0	0	0	0	0	0.357809	0.163194	0.349614	0.257111	0.283876	0.256165	0.317673	0.314654	0.324179	0.277904	0.199141	0.203477	0.24835	0.142272	0.212458	0.262231	0.147115	0.215686	0.110352	0.134244	0.288872	0.450327	0.441866	0.430305	0.285516	0.244592	0.190683	0.345818	0.40298	0.347333	0.225486	0.234417	0.31074	0.107778	0.339415
M160T258C03210	M160T258	C03210	164.074	4	0	0.0623646	0	0.0921091	0.0541157	0	0	0	0.0123721	0	0.316636	0.506158	0.389669	0.377147	0.363318	0.437924	0.327238	0.384713	0.393068	0.358508	0.207322	0.113528	0.0608557	0	0.0271194	0.0556185	0.232221	0.100866	0.082666	0.233964	0.606381	0.34584	0.460489	0.459456	0.582202	0.581396	0.638774	0.544429	0.36975	0.429358	0.158281	0.165179	0.0728922	0.436083	0.144447
M160T258C03210	M160T258	C03210	165.077	5	0	0	4.30945e-05	0.0043915	0.00361958	0	0.00338292	0	0	0	0.0165974	0.067133	0.0118351	0.00891901	0.0144535	0.0208425	0.0305946	0.0107036	0	0.0174552	0.00694793	0.00356058	0	0.00336668	0.00919644	0.00799305	0.00239513	0.0103626	0.00795498	0.0521217	0.0142614	0	0	0	0.0160083	0.0110039	0.0667665	0.0111404	0.0258733	0.0426566	0	0.0154309	0	0.0100003	0.00521479
M160T258C03210	M160T258	C03210	166.081	6	0	0	0	0	0	0	0	0	0	0	0	0	0	0	0	0	0	0	0	0	0	0	0	0	0	0	0	0	0	0	0	0	0	0	0	0	0	0	0	0	0	0	0	0	0
M160T258C17234	M160T258	C17234	160.06	0	1	0.938111	0.999553	0.902885	0.936979	0.998441	0.985711	1	0.9839	0.999707	0.181356	0.113808	0.108967	0.148294	0.142724	0.163285	0.155393	0.15943	0.15147	0.120173	0.432041	0.48878	0.501301	0.721363	0.582788	0.490092	0.472437	0.527209	0.641862	0.476698	0	0.0872121	0	0	0.117295	0.0747475	0.069384	0	0.101199	0.0685776	0.367325	0.423032	0.401765	0.373809	0.327055
M160T258C17234	M160T258	C17234	161.064	1	0	0	0.000447088	0	0.00405211	0.00155949	0.0142893	0	0	0	0.0851519	0.0879795	0.0914163	0.13418	0.12558	0.0916296	0.135248	0.131904	0.13071	0.0873262	0.114416	0.118044	0.146219	0.0832789	0.12551	0.121987	0.107689	0.0870804	0.0816834	0.083255	0.0913007	0.116725	0.097695	0.110295	0	0.0891749	0.0399198	0.0992314	0.103653	0.117687	0.150389	0.0913893	0.150854	0.0741678	0.101249
M160T258C17234	M160T258	C17234	162.067	2	0	0	0	0	4.79691e-19	0	0	0	0	0	0.045357	0.0751985	0.0499556	0.07555	0.0726525	0.0338278	0.0405068	0	0	0.142109	0.0410385	0.0718291	0.0436272	0.0511587	0.0452447	0.0635705	0.0369406	0.061531	0.0771914	0.0414538	0	0	0	2.18972e-17	0	1.06426e-17	5.73653e-18	1.59028e-17	0	0	0.0975601	0.0752792	0.0631702	8.54867e-18	0.0827357
M160T258C17234	M160T258	C17234	163.07	3	0	0	0	0	5.32564e-35	0	0	0	0	0	0.360807	0.171027	0.35127	0.257712	0.285754	0.259103	0.32377	0.315858	0.323294	0.280379	0.199279	0.203105	0.248476	0.142415	0.21298	0.262659	0.146681	0.216406	0.110472	0.139021	0.290755	0.450556	0.442091	0.430525	0.287811	0.245546	0.199818	0.347286	0.409286	0.357352	0.225014	0.236115	0.310341	0.108023	0.339293
M160T258C17234	M160T258	C17234	164.074	4	0	0.0618891	0	0.0971153	0.0589691	0	0	0	0.0161004	0.000293465	0.327329	0.551987	0.398391	0.384264	0.373289	0.452155	0.345082	0.392809	0.394526	0.370014	0.213226	0.118242	0.0603767	0.00178437	0.0334771	0.061691	0.236251	0.107773	0.088792	0.259572	0.617944	0.345506	0.460214	0.45918	0.594894	0.590532	0.690879	0.553482	0.385863	0.456384	0.159712	0.174185	0.0738699	0.444	0.149666
M160T258C02207	M160T258	C02207	160.06	0	1	0.937635	0.99959	0.903499	0.938311	0.998504	0.982472	1	0.987628	1	0.179766	0.108436	0.1084	0.147855	0.141702	0.161316	0.15238	0.158737	0.151813	0.119039	0.431469	0.489423	0.501046	0.720241	0.581101	0.489104	0.47344	0.525185	0.640595	0.459726	0	0.0871677	0	0	0.116274	0.0743956	0.0661198	0	0.0995933	0.0666143	0.36793	0.419759	0.402169	0.372389	0.327057
M160T258C02207	M160T258	C02207	161.064	1	0	0	0.000367389	0	0.00395343	0.001496	0.014145	0	0	0	0.0842414	0.0834414	0.0907966	0.133652	0.124527	0.090342	0.132401	0.131191	0.13094	0.0863348	0.114143	0.118094	0.146144	0.0830453	0.125017	0.121616	0.107817	0.0866108	0.0813976	0.0799731	0.0904864	0.116665	0.097645	0.110239	0	0.0886134	0.0376568	0.0986121	0.101803	0.114038	0.150588	0.0905244	0.15097	0.0737497	0.101136
M160T258C02207	M160T258	C02207	162.067	2	0	0	0	0	4.80373e-19	0	0	0	0	0	0.0449505	0.0716376	0.0496858	0.0753169	0.0721232	0.0334099	0.0397126	0	0	0.140759	0.0409773	0.071918	0.0436049	0.0510752	0.045109	0.0634371	0.0370122	0.0612893	0.0770342	0.0399707	8.20499e-18	3.13106e-17	1.11054e-17	2.18861e-17	0	1.05925e-17	0	0	1.1475e-17	1.48654e-17	0.0977148	0.0746902	0.0632285	6.38714e-18	0.0827296
M160T258C02207	M160T258	C02207	163.07	3	0	0	0	0	0	0	0	0	0	0	0.357809	0.163194	0.349614	0.257111	0.283876	0.256165	0.317673	0.314654	0.324179	0.277904	0.199141	0.203477	0.24835	0.142272	0.212458	0.262231	0.147115	0.215686	0.110352	0.134244	0.288872	0.450327	0.441866	0.430305	0.285516	0.244592	0.190683	0.345818	0.40298	0.347333	0.225486	0.234417	0.31074	0.107778	0.339415
M160T258C02207	M160T258	C02207	164.074	4	0	0.0623646	0	0.0921091	0.0541157	0	0	0	0.0123721	0	0.316636	0.506158	0.389669	0.377147	0.363318	0.437924	0.327238	0.384713	0.393068	0.358508	0.207322	0.113528	0.0608557	0	0.0271194	0.0556185	0.232221	0.100866	0.082666	0.233964	0.606381	0.34584	0.460489	0.459456	0.582202	0.581396	0.638774	0.544429	0.36975	0.429358	0.158281	0.165179	0.0728922	0.436083	0.144447
M160T258C02207	M160T258	C02207	165.077	5	0	0	4.30945e-05	0.0043915	0.00361958	0	0.00338292	0	0	0	0.0165974	0.067133	0.0118351	0.00891901	0.0144535	0.0208425	0.0305946	0.0107036	0	0.0174552	0.00694793	0.00356058	0	0.00336668	0.00919644	0.00799305	0.00239513	0.0103626	0.00795498	0.0521217	0.0142614	0	0	0	0.0160083	0.0110039	0.0667665	0.0111404	0.0258733	0.0426566	0	0.0154309	0	0.0100003	0.00521479
M160T258C02207	M160T258	C02207	166.081	6	0	0	0	0	0	0	0	0	0	0	0	0	0	0	0	0	0	0	0	0	0	0	0	0	0	0	0	0	0	0	0	0	0	0	0	0	0	0	0	0	0	0	0	0	0
M160T258C01077	M160T258	C01077	160.06	0	1	0.937635	0.99959	0.903499	0.938311	0.998504	0.982472	1	0.987628	1	0.179766	0.108436	0.1084	0.147855	0.141702	0.161316	0.15238	0.158737	0.151813	0.119039	0.431469	0.489423	0.501046	0.720241	0.581101	0.489104	0.47344	0.525185	0.640595	0.459726	0	0.0871677	0	0	0.116274	0.0743956	0.0661198	0	0.0995933	0.0666143	0.36793	0.419759	0.402169	0.372389	0.327057
M160T258C01077	M160T258	C01077	161.064	1	0	0	0.000367389	0	0.00395343	0.001496	0.014145	0	0	0	0.0842414	0.0834414	0.0907966	0.133652	0.124527	0.090342	0.132401	0.131191	0.13094	0.0863348	0.114143	0.118094	0.146144	0.0830453	0.125017	0.121616	0.107817	0.0866108	0.0813976	0.0799731	0.0904864	0.116665	0.097645	0.110239	0	0.0886134	0.0376568	0.0986121	0.101803	0.114038	0.150588	0.0905244	0.15097	0.0737497	0.101136
M160T258C01077	M160T258	C01077	162.067	2	0	0	0	0	4.80373e-19	0	0	0	0	0	0.0449505	0.0716376	0.0496858	0.0753169	0.0721232	0.0334099	0.0397126	0	0	0.140759	0.0409773	0.071918	0.0436049	0.0510752	0.045109	0.0634371	0.0370122	0.0612893	0.0770342	0.0399707	8.20499e-18	3.13106e-17	1.11054e-17	2.18861e-17	0	1.05925e-17	0	0	1.1475e-17	1.48654e-17	0.0977148	0.0746902	0.0632285	6.38714e-18	0.0827296
M160T258C01077	M160T258	C01077	163.07	3	0	0	0	0	0	0	0	0	0	0	0.357809	0.163194	0.349614	0.257111	0.283876	0.256165	0.317673	0.314654	0.324179	0.277904	0.199141	0.203477	0.24835	0.142272	0.212458	0.262231	0.147115	0.215686	0.110352	0.134244	0.288872	0.450327	0.441866	0.430305	0.285516	0.244592	0.190683	0.345818	0.40298	0.347333	0.225486	0.234417	0.31074	0.107778	0.339415
M160T258C01077	M160T258	C01077	164.074	4	0	0.0623646	0	0.0921091	0.0541157	0	0	0	0.0123721	0	0.316636	0.506158	0.389669	0.377147	0.363318	0.437924	0.327238	0.384713	0.393068	0.358508	0.207322	0.113528	0.0608557	0	0.0271194	0.0556185	0.232221	0.100866	0.082666	0.233964	0.606381	0.34584	0.460489	0.459456	0.582202	0.581396	0.638774	0.544429	0.36975	0.429358	0.158281	0.165179	0.0728922	0.436083	0.144447
M160T258C01077	M160T258	C01077	165.077	5	0	0	4.30945e-05	0.0043915	0.00361958	0	0.00338292	0	0	0	0.0165974	0.067133	0.0118351	0.00891901	0.0144535	0.0208425	0.0305946	0.0107036	0	0.0174552	0.00694793	0.00356058	0	0.00336668	0.00919644	0.00799305	0.00239513	0.0103626	0.00795498	0.0521217	0.0142614	0	0	0	0.0160083	0.0110039	0.0667665	0.0111404	0.0258733	0.0426566	0	0.0154309	0	0.0100003	0.00521479
M160T258C01077	M160T258	C01077	166.081	6	0	0	0	0	0	0	0	0	0	0	0	0	0	0	0	0	0	0	0	0	0	0	0	0	0	0	0	0	0	0	0	0	0	0	0	0	0	0	0	0	0	0	0	0	0
M160T258C01046	M160T258	C01046	160.06	0	1	0.937635	0.99959	0.903499	0.938311	0.998504	0.982472	1	0.987628	1	0.179766	0.108436	0.1084	0.147855	0.141702	0.161316	0.15238	0.158737	0.151813	0.119039	0.431469	0.489423	0.501046	0.720241	0.581101	0.489104	0.47344	0.525185	0.640595	0.459726	0	0.0871677	0	0	0.116274	0.0743956	0.0661198	0	0.0995933	0.0666143	0.36793	0.419759	0.402169	0.372389	0.327057
M160T258C01046	M160T258	C01046	161.064	1	0	0	0.000367389	0	0.00395343	0.001496	0.014145	0	0	0	0.0842414	0.0834414	0.0907966	0.133652	0.124527	0.090342	0.132401	0.131191	0.13094	0.0863348	0.114143	0.118094	0.146144	0.0830453	0.125017	0.121616	0.107817	0.0866108	0.0813976	0.0799731	0.0904864	0.116665	0.097645	0.110239	0	0.0886134	0.0376568	0.0986121	0.101803	0.114038	0.150588	0.0905244	0.15097	0.0737497	0.101136
M160T258C01046	M160T258	C01046	162.067	2	0	0	0	0	4.80373e-19	0	0	0	0	0	0.0449505	0.0716376	0.0496858	0.0753169	0.0721232	0.0334099	0.0397126	0	0	0.140759	0.0409773	0.071918	0.0436049	0.0510752	0.045109	0.0634371	0.0370122	0.0612893	0.0770342	0.0399707	8.20499e-18	3.13106e-17	1.11054e-17	2.18861e-17	0	1.05925e-17	0	0	1.1475e-17	1.48654e-17	0.0977148	0.0746902	0.0632285	6.38714e-18	0.0827296
M160T258C01046	M160T258	C01046	163.07	3	0	0	0	0	0	0	0	0	0	0	0.357809	0.163194	0.349614	0.257111	0.283876	0.256165	0.317673	0.314654	0.324179	0.277904	0.199141	0.203477	0.24835	0.142272	0.212458	0.262231	0.147115	0.215686	0.110352	0.134244	0.288872	0.450327	0.441866	0.430305	0.285516	0.244592	0.190683	0.345818	0.40298	0.347333	0.225486	0.234417	0.31074	0.107778	0.339415
M160T258C01046	M160T258	C01046	164.074	4	0	0.0623646	0	0.0921091	0.0541157	0	0	0	0.0123721	0	0.316636	0.506158	0.389669	0.377147	0.363318	0.437924	0.327238	0.384713	0.393068	0.358508	0.207322	0.113528	0.0608557	0	0.0271194	0.0556185	0.232221	0.100866	0.082666	0.233964	0.606381	0.34584	0.460489	0.459456	0.582202	0.581396	0.638774	0.544429	0.36975	0.429358	0.158281	0.165179	0.0728922	0.436083	0.144447
M160T258C01046	M160T258	C01046	165.077	5	0	0	4.30945e-05	0.0043915	0.00361958	0	0.00338292	0	0	0	0.0165974	0.067133	0.0118351	0.00891901	0.0144535	0.0208425	0.0305946	0.0107036	0	0.0174552	0.00694793	0.00356058	0	0.00336668	0.00919644	0.00799305	0.00239513	0.0103626	0.00795498	0.0521217	0.0142614	0	0	0	0.0160083	0.0110039	0.0667665	0.0111404	0.0258733	0.0426566	0	0.0154309	0	0.0100003	0.00521479
M160T258C01046	M160T258	C01046	166.081	6	0	0	0	0	0	0	0	0	0	0	0	0	0	0	0	0	0	0	0	0	0	0	0	0	0	0	0	0	0	0	0	0	0	0	0	0	0	0	0	0	0	0	0	0	0
M169T195C05130	M169T195	C05130	169.061	0	1	1	0.997142	1	1	1	0.998641	1	1	1	0.1068	0.0918051	0.0895419	0.149181	0.0668287	0.0772091	0.125723	0.0894721	0.0696144	0.114971	0.411241	0.465692	0.449604	0.470739	0.430892	0.352958	0.590605	0.522801	0.599175	0.545808	0	0	0	0	0	0	0	0	0	0	0.404087	0.377777	0.294768	0.44015	0.278937
M169T195C05130	M169T195	C05130	170.064	1	0	0	0.00285822	0	0	0	0.00135907	0	0	0	0.0233829	0.0647716	0.0888001	0.0491405	0.0459547	0.0749636	0.0452165	0.0719249	0.0748633	0.0559758	0.115566	0.0957344	0.113528	0.0853091	0.118508	0.113766	0.075863	0.0714889	0.0605438	0.0290216	0	0	0	0	0	0	0	0	0	0	0.099226	0.0745759	0.0578741	0.0976667	0.125106
M169T195C05130	M169T195	C05130	171.067	2	0	0	0	0	0	0	0	0	0	0	0.120714	0.148497	0.16923	0.227232	0.106398	0.19459	0.103605	0.124434	0.115604	0.147993	0.0719356	0.123816	0.127044	0.138039	0.107564	0.128775	0.0703811	0.116059	0.0811786	0.117025	0.0997451	0.112684	0.142367	0.143532	0.156462	0.169156	0.163866	0.159375	0.11947	0.198647	0.159032	0.139743	0.181151	0.106021	0.127308
M169T195C05130	M169T195	C05130	172.071	3	0	0	0	0	0	0	0	0	0	0	0.524882	0.461197	0.377315	0.369077	0.490298	0.349394	0.48184	0.452185	0.46249	0.426735	0.401257	0.314758	0.309823	0.305912	0.343035	0.404502	0.263151	0.289651	0.259103	0.308145	0.521177	0.497569	0.444772	0.504367	0.437136	0.460419	0.498254	0.46891	0.437399	0.40325	0.337654	0.407905	0.466207	0.356163	0.468649
M169T195C05130	M169T195	C05130	173.074	4	0	0	0	0	0	0	0	0	0	0	0.0396798	0.075466	0.112894	0.0797406	0.120547	0.138688	0.0696894	0.119913	0.114347	0.0770183	0	0	0	0	0	0	0	0	0	0	0.129155	0.138917	0.165125	0.112215	0.169668	0.125387	0.123008	0.178622	0.139838	0.113596	0	0	0	0	0
M169T195C05130	M169T195	C05130	174.078	5	0	0	0	0	0	0	0	0	0	0	0.184541	0.158264	0.162218	0.125629	0.169974	0.165156	0.173926	0.142071	0.163081	0.177307	0	0	0	0	0	0	0	0	0	0	0.249923	0.250829	0.247736	0.239887	0.236734	0.245038	0.214873	0.193093	0.303293	0.284507	0	0	0	0	0
M171T429C00093	M171T429	C00093	171.005	0	0.99886	0.995909	0.99115	0.99359	1	0.996428	0.995483	1	0.991225	0.994955	0.150019	0.188935	0.228865	0.19518	0.148838	0.174807	0.164179	0.136005	0.156268	0.191789	0.407894	0.402222	0.422709	0.525172	0.386779	0.222739	0.509672	0.555644	0.694381	0.604738	0.0892223	0.117236	0.0802248	0.108537	0.133018	0.103871	0.112006	0.176975	0.0885446	0.144573	0.306673	0.346295	0.28528	0.428255	0.222011
M171T429C00093	M171T429	C00093	172.009	1	0	0.00132694	0	0.00119277	0	0	0.00414224	0	0.00714216	0.00504493	0.0204048	0.0233203	0.0241731	0.0202336	0.0171821	0.0212764	0.0221367	0.0207492	0.0183824	0.01503	0.0242936	0.0295455	0.0154403	0.0161589	0.0185793	0.0187695	0.0131312	0.0189349	0.013417	0.0204127	0	0.0155109	0.00983193	0.0108061	0.0124759	0.0176568	0.0123336	0.0230267	0.0265093	0.0143558	0.0248948	0.0243897	0.0284958	0.0242692	0.0191006
M171T429C00093	M171T429	C00093	173.012	2	0.00113952	0.00276376	0.00885044	0.00521704	0	0.00357231	0.000374407	0	0.00163245	0	0.00979002	0.0199178	0.0176315	0.0145193	0.0148672	0.0161969	0.0134098	0.0125833	0.0177581	0.0128134	0.0152486	0.0110674	0.0114199	0.0123774	0.0123211	0.0140024	0.00926973	0.0110718	0.0100437	0.0111792	0.00500443	0.00884267	0.00601677	0.00958418	0.00640883	0.00705961	0.00975621	0.0137205	0.00711201	0.0167134	0.0174769	0.0105098	0.0199919	0.0219417	0.0140727
M171T429C00093	M171T429	C00093	174.015	3	0	0	0	0	0	0	0	0	0	0	0.819786	0.767827	0.72933	0.770067	0.819113	0.78772	0.800274	0.830663	0.807591	0.780368	0.552564	0.557165	0.550431	0.446292	0.582321	0.744489	0.467927	0.414349	0.282158	0.36367	0.905773	0.85841	0.903927	0.871073	0.848097	0.871412	0.865905	0.786278	0.877834	0.824358	0.650956	0.618805	0.666232	0.525534	0.744816
M174T392C01042	M174T392	C01042	174.04	0	1	0.94537	0.998959	0.993525	0.997484	0.999446	0.981777	1	1	0.934487	0.20065	0.190812	0.207278	0.318124	0.167061	0.2131	0.196728	0.200882	0.246449	0.19319	0.946453	0.962352	0.948079	0.95786	0.938543	0.939775	0.976186	0.944968	0.974941	0.995857	0.0362622	0.0414097	0.0474749	0.0472716	0.178066	0.0481623	0.0435677	0.161813	0.0420541	0.0397136	0.724142	0.765114	0.718337	0.933257	0.843705
M174T392C01042	M174T392	C01042	175.043	1	0	0	0.00104075	0.00140497	0.00100521	0	0.00525732	0	0	0	0.0245098	0.0217821	0.0247263	0.0272997	0.0255545	0.018453	0.0201562	0.0434114	0.022932	0.0345591	0.00874352	0.00391515	0.0176549	0.0213913	0.0131593	0.0223907	0.00870575	0	0.00784293	0	0.00703168	0.00458449	0.00373595	0.00711599	0.00907934	0.0151872	0.0105346	0.0180882	0.0119445	0.0132176	0.0462545	0.0341637	0.0415	0.0232544	0.0310045
M174T392C01042	M174T392	C01042	176.046	2	0	0.0250742	0	0	0	0	0	0	0	0.0248781	0.0699437	0.0547889	0.0502062	0.0580262	0.0738815	0.0601429	0.07999	0.0999805	0.0815432	0.0687172	0.0234332	0.0185481	0.0147347	0.0118433	0.0317524	0.0184032	0.0151082	0.035279	0.0106746	0.00202295	0.0126055	0.0169381	0.0139475	0.0149263	0.0320405	0.0314314	0.0249461	0.0645893	0.0353736	0.0309007	0.0826851	0.070876	0.103981	0.0350089	0.0502145
M174T392C01042	M174T392	C01042	177.05	3	0	0	0	0	0	0	0	0	0	0	0.0831235	0.0907775	0.0841626	0.084969	0.104524	0.0912962	0.098522	0.114484	0.1041	0.0862161	0.0107567	0.00763187	0.00989109	0.00698911	0.00741385	0.00936717	0	0.0106047	0.00654154	0	0.0593181	0.060673	0.0489085	0.051785	0.0872718	0.0762825	0.0693584	0.0936602	0.0775398	0.0819966	0.0641985	0.0445107	0.0459439	9.78472e-19	0.0312874
M174T392C01042	M174T392	C01042	178.053	4	0	0	0	0	0	0	0	0	0	0	0.206843	0.185508	0.166454	0.168397	0.19739	0.19399	0.185234	0.209769	0.180465	0.176459	0.0106137	0.00512807	0.00836984	0	0.00879673	0.00897142	0	0.00668357	0	0	0.186749	0.181633	0.180608	0.176263	0.206461	0.210135	0.194622	0.199525	0.209711	0.230027	0.0550465	0.0611834	0.0637166	0	0.0309447
M174T392C01042	M174T392	C01042	179.056	5	0	0.0295555	0	0	0.00151067	0	0.0129653	0	0	0.0351773	0.124688	0.136119	0.126862	0.118023	0.156529	0.140812	0.14975	0.121369	0.158682	0.14714	0	0	0	0	0	0	0	0	0	0.00164031	0.175527	0.185522	0.165982	0.179361	0.153212	0.171418	0.148445	0.162296	0.174105	0.168571	0.00267689	0	0.005174	0.00509174	0
M174T392C01042	M174T392	C01042	180.06	6	0	0	0	0.00507042	0	0.00055422	0	0	0	0.00545746	0.290242	0.320213	0.340311	0.225162	0.275059	0.282206	0.26962	0.210104	0.20583	0.293719	0	0.00242534	0.00127059	0.00191631	0.000334937	0.00109273	0	0.00246519	0	0.000480023	0.522507	0.509239	0.539343	0.523277	0.333869	0.447383	0.508526	0.300028	0.449272	0.435574	0.0249963	0.0241526	0.021348	0.00338802	0.0128437
M178T188C01586	M178T188	C01586	178.05	0	1	1	0.912448	0.983575	0.960295	0.954342	0.938312	1	0.954293	1	0.426735	0.497138	0.442047	0.463722	0.442154	0.415229	0.382475	0.42266	0.494922	0.440971	0.947923	0.764068	0.741276	0.75462	0.776975	0.929945	0.866871	0.703171	0.664938	0.801041	0.348018	0.554256	0.4423	0.770843	0.248357	0.557003	0.244299	0.234184	0.291306	0.419216	0.624717	0.606595	0.636207	0.628247	0.420187
M178T188C01586	M178T188	C01586	179.053	1	0	0	0.0046446	0.0164248	0	0	0	0	0.0128529	0	0	0.003232	0	0.0105516	0.015261	0.0247704	0	0	0	0.0116254	0.0173653	0.0500094	0.0158448	0.0160639	0	0.000940787	0.0139256	0	0.0652772	0.0246963	0	0	0	0.00641689	0.0231789	0	0	0.0162341	0	0	0	0	0.00225325	0.0252041	0
M178T188C01586	M178T188	C01586	180.057	2	0	0	0	0	0	0	0	0	0	0	0.148138	0.242886	0.222118	0.184965	0.178755	0.180725	0.261058	0.163707	0.189188	0.217022	0.0347116	0.0248277	0.0532235	0.0457954	0	0.0691147	0.0622686	0.0558946	9.40865e-18	0.0411759	0.14062	0.412558	0.238884	0.0659746	0.16756	0.339307	0.192417	0.147348	0.144676	0.112017	0.0897441	0.0667063	0.092785	0.0723034	0.0840745
M178T188C01586	M178T188	C01586	181.06	3	0	0	0.0829075	0	0.0397046	0.0456577	0.0616881	0	0.0328545	0	0	0	0	0	0	0	0	0	0	0	0	0	0	0	0	0	0	0	0	0	0	0	0	0	0	0	0	0	0	0	0	0	0	0	0.108464
M178T188C01586	M178T188	C01586	182.063	4	0	0	0	0	0	0	0	0	0	0	0	0	0	1.37027e-18	0	0	0	0	0	0	0	0	0	0	0	0	0	0	0	0	0	0	0	0	0	0	0	0	0	0	0	0	0	0	0
M178T188C01586	M178T188	C01586	183.067	5	0	0	0	0	0	0	0	0	0	0	0.403051	0.238693	0.319298	0.272604	0.331983	0.379275	0.34148	0.413633	0.315891	0.305715	0	0.161095	0.189656	0.183521	0.223025	0	0.0569352	0.240935	0.269784	0.133086	0.472063	0	0.275763	0.156766	0.497903	0	0.563284	0.555748	0.564018	0.438635	0.285539	0.326699	0.268755	0.274246	0.387274
M178T188C01586	M178T188	C01586	184.07	6	0	0	0	0	0	0	0	0	0	0	0	0	0	0	0	0	0	0	0	0	0	0	0	0	0	0	0	0	0	0	0	0	0	0	0	0	0	0	0	0	0	0	0	0	0
M178T188C01586	M178T188	C01586	185.073	7	0	0	0	0	0	0	0	0	0	0	0.0220757	0.0180502	0.0165372	0.0681569	0.0318472	0	0.0149868	0	0	0.0246665	0	0	0	0	0	0	0	0	0	0	0.0392993	0.0331859	0.0430532	0	0.0630002	0.10369	0	0.0464855	0	0.0301325	0	0	0	0	0
M178T188C01586	M178T188	C01586	186.077	8	0	0	0	0	0	0	0	0	0	0	0	0	0	0	0	0	0	0	0	0	0	0	0	0	0	0	0	0	0	0	0	0	0	0	0	0	0	0	0	0	0	0	0	0	0
M178T188C01586	M178T188	C01586	187.08	9	0	0	0	0	0	0	0	0	0	0	0	0	0	0	0	0	0	0	0	0	0	0	0	0	0	0	0	0	0	0	0	0	0	0	0	0	0	0	0	0	0	0	0	0	0
M179T297C00795	M179T297	C00795	179.055	0	0.991639	0.989025	1	0.946718	0.990878	0.998536	1	0.981532	1	0.999589	0.100019	0.0970193	0.18376	0.125446	0.117458	0.117501	0.127174	0.120877	0.097649	0.122427	0.305687	0.440716	0.407572	0.49035	0.401135	0.319195	0.441073	0.485456	0.623252	0.636289	0.0429266	0.0904476	0.036352	0.0376587	0.123633	0.0603861	0.0702892	0.146809	0.0767118	0.100259	0.254296	0.300451	0.254382	0.385427	0.25146
M179T297C00795	M179T297	C00795	180.058	1	0	0	0	0	0	0	0	0.0055157	0	0	0.00962044	0.0124946	0.00467436	0.00761595	0.00647167	0.00853334	0.0108568	0.0107976	0.00802335	0.00475734	0.000223768	0.00183115	0.000235882	0	0.00154799	0.00202066	0	0.00295338	0	0	0.0277148	0.00619202	0.0112276	0.0106419	0.011347	0.0110375	0.0093039	0	0.0156283	0.0119464	0	0.00154059	0.0044624	0.000404938	0.00110073
M179T297C00795	M179T297	C00795	181.062	2	0	0.010975	0	0.0466992	0.00898713	0	0	0.0120593	0	0	0	0	0	0	0	0	0	0	0	0	0.0294998	0	0	0	0	0	0	0	0	0	0	0	0	0	0	0	0	0	0	0	0	0	0	0	0
M179T297C00795	M179T297	C00795	182.065	3	0.00155363	0	0	0	0.000134587	0.00146372	0	0.000893287	0	0.000411411	0.0187896	0.0241522	0.029034	0.0181645	0.0168604	0.0201445	0.02273	0.0266127	0.0211225	0.0196009	0.0116644	0.0168039	0.018091	0.0156164	0.0120882	0.009409	0.0129842	0.014354	0.0126526	0.0161028	0.0107207	0.016143	0	0.0082329	0.0145985	0.0153778	0.0143447	0.0248701	0.0146981	0.0171502	0.0243299	0.0186692	0.0271529	0.0212773	0.0190373
M179T297C00795	M179T297	C00795	183.068	4	0	0	0	0	0	0	0	0	0	0	0.00888576	0.0124632	0.0142245	0.0116529	0.0082517	0.00955504	0.0101518	0.0105601	0.0100518	0.0093637	0.004886	0.00514924	0.00738353	0.0057192	0.00577967	0.0041362	0.00508857	0.00617685	0.00400188	0.00552726	0.00558018	0.00741495	0.00414787	0.00517672	0.00565389	0.00739519	0.00614147	0.0106439	0.00587551	0.00680816	0.00979892	0.00723371	0.0097445	0.00974016	0.00642833
M179T297C00795	M179T297	C00795	184.072	5	0	0	0	0	0	0	0	0	0	0	0.00941586	0.0131875	0.0162609	0.00867948	0.00963558	0.0113872	0.00882159	0.00962759	0.010225	0.0104664	0.00637046	0.00917383	0.00563742	0.00723203	0.00368857	0.00492192	0.00377002	0.00546359	0.00492047	0.00608465	0.00717257	0.0066632	0.00822018	0.00760267	0.00955557	0.0143075	0.00375034	0.0184132	0.00543122	0.010107	0.00795902	0.00246929	0.00581748	0.00511084	0.0028678
M179T297C00795	M179T297	C00795	185.075	6	0.00680713	0	0	0.00658328	0	0	0	0	0	0	0.853269	0.840683	0.752046	0.828441	0.841323	0.832879	0.820265	0.821525	0.852928	0.833385	0.641669	0.526326	0.56108	0.481082	0.575761	0.660317	0.537085	0.485596	0.355173	0.335996	0.905885	0.873139	0.940052	0.930687	0.835212	0.891496	0.89617	0.799264	0.881655	0.853729	0.703617	0.669636	0.698441	0.57804	0.719105
M179T297C00159	M179T297	C00159	179.055	0	0.991639	0.989025	1	0.946718	0.990878	0.998536	1	0.981532	1	0.999589	0.100019	0.0970193	0.18376	0.125446	0.117458	0.117501	0.127174	0.120877	0.097649	0.122427	0.305687	0.440716	0.407572	0.49035	0.401135	0.319195	0.441073	0.485456	0.623252	0.636289	0.0429266	0.0904476	0.036352	0.0376587	0.123633	0.0603861	0.0702892	0.146809	0.0767118	0.100259	0.254296	0.300451	0.254382	0.385427	0.25146
M179T297C00159	M179T297	C00159	180.058	1	0	0	0	0	0	0	0	0.0055157	0	0	0.00962044	0.0124946	0.00467436	0.00761595	0.00647167	0.00853334	0.0108568	0.0107976	0.00802335	0.00475734	0.000223768	0.00183115	0.000235882	0	0.00154799	0.00202066	0	0.00295338	0	0	0.0277148	0.00619202	0.0112276	0.0106419	0.011347	0.0110375	0.0093039	0	0.0156283	0.0119464	0	0.00154059	0.0044624	0.000404938	0.00110073
M179T297C00159	M179T297	C00159	181.062	2	0	0.010975	0	0.0466992	0.00898713	0	0	0.0120593	0	0	0	0	0	0	0	0	0	0	0	0	0.0294998	0	0	0	0	0	0	0	0	0	0	0	0	0	0	0	0	0	0	0	0	0	0	0	0
M179T297C00159	M179T297	C00159	182.065	3	0.00155363	0	0	0	0.000134587	0.00146372	0	0.000893287	0	0.000411411	0.0187896	0.0241522	0.029034	0.0181645	0.0168604	0.0201445	0.02273	0.0266127	0.0211225	0.0196009	0.0116644	0.0168039	0.018091	0.0156164	0.0120882	0.009409	0.0129842	0.014354	0.0126526	0.0161028	0.0107207	0.016143	0	0.0082329	0.0145985	0.0153778	0.0143447	0.0248701	0.0146981	0.0171502	0.0243299	0.0186692	0.0271529	0.0212773	0.0190373
M179T297C00159	M179T297	C00159	183.068	4	0	0	0	0	0	0	0	0	0	0	0.00888576	0.0124632	0.0142245	0.0116529	0.0082517	0.00955504	0.0101518	0.0105601	0.0100518	0.0093637	0.004886	0.00514924	0.00738353	0.0057192	0.00577967	0.0041362	0.00508857	0.00617685	0.00400188	0.00552726	0.00558018	0.00741495	0.00414787	0.00517672	0.00565389	0.00739519	0.00614147	0.0106439	0.00587551	0.00680816	0.00979892	0.00723371	0.0097445	0.00974016	0.00642833
M179T297C00159	M179T297	C00159	184.072	5	0	0	0	0	0	0	0	0	0	0	0.00941586	0.0131875	0.0162609	0.00867948	0.00963558	0.0113872	0.00882159	0.00962759	0.010225	0.0104664	0.00637046	0.00917383	0.00563742	0.00723203	0.00368857	0.00492192	0.00377002	0.00546359	0.00492047	0.00608465	0.00717257	0.0066632	0.00822018	0.00760267	0.00955557	0.0143075	0.00375034	0.0184132	0.00543122	0.010107	0.00795902	0.00246929	0.00581748	0.00511084	0.0028678
M179T297C00159	M179T297	C00159	185.075	6	0.00680713	0	0	0.00658328	0	0	0	0	0	0	0.853269	0.840683	0.752046	0.828441	0.841323	0.832879	0.820265	0.821525	0.852928	0.833385	0.641669	0.526326	0.56108	0.481082	0.575761	0.660317	0.537085	0.485596	0.355173	0.335996	0.905885	0.873139	0.940052	0.930687	0.835212	0.891496	0.89617	0.799264	0.881655	0.853729	0.703617	0.669636	0.698441	0.57804	0.719105
M179T297C01487	M179T297	C01487	179.055	0	0.991639	0.989025	1	0.946718	0.990878	0.998536	1	0.981532	1	0.999589	0.100019	0.0970193	0.18376	0.125446	0.117458	0.117501	0.127174	0.120877	0.097649	0.122427	0.305687	0.440716	0.407572	0.49035	0.401135	0.319195	0.441073	0.485456	0.623252	0.636289	0.0429266	0.0904476	0.036352	0.0376587	0.123633	0.0603861	0.0702892	0.146809	0.0767118	0.100259	0.254296	0.300451	0.254382	0.385427	0.25146
M179T297C01487	M179T297	C01487	180.058	1	0	0	0	0	0	0	0	0.0055157	0	0	0.00962044	0.0124946	0.00467436	0.00761595	0.00647167	0.00853334	0.0108568	0.0107976	0.00802335	0.00475734	0.000223768	0.00183115	0.000235882	0	0.00154799	0.00202066	0	0.00295338	0	0	0.0277148	0.00619202	0.0112276	0.0106419	0.011347	0.0110375	0.0093039	0	0.0156283	0.0119464	0	0.00154059	0.0044624	0.000404938	0.00110073
M179T297C01487	M179T297	C01487	181.062	2	0	0.010975	0	0.0466992	0.00898713	0	0	0.0120593	0	0	0	0	0	0	0	0	0	0	0	0	0.0294998	0	0	0	0	0	0	0	0	0	0	0	0	0	0	0	0	0	0	0	0	0	0	0	0
M179T297C01487	M179T297	C01487	182.065	3	0.00155363	0	0	0	0.000134587	0.00146372	0	0.000893287	0	0.000411411	0.0187896	0.0241522	0.029034	0.0181645	0.0168604	0.0201445	0.02273	0.0266127	0.0211225	0.0196009	0.0116644	0.0168039	0.018091	0.0156164	0.0120882	0.009409	0.0129842	0.014354	0.0126526	0.0161028	0.0107207	0.016143	0	0.0082329	0.0145985	0.0153778	0.0143447	0.0248701	0.0146981	0.0171502	0.0243299	0.0186692	0.0271529	0.0212773	0.0190373
M179T297C01487	M179T297	C01487	183.068	4	0	0	0	0	0	0	0	0	0	0	0.00888576	0.0124632	0.0142245	0.0116529	0.0082517	0.00955504	0.0101518	0.0105601	0.0100518	0.0093637	0.004886	0.00514924	0.00738353	0.0057192	0.00577967	0.0041362	0.00508857	0.00617685	0.00400188	0.00552726	0.00558018	0.00741495	0.00414787	0.00517672	0.00565389	0.00739519	0.00614147	0.0106439	0.00587551	0.00680816	0.00979892	0.00723371	0.0097445	0.00974016	0.00642833
M179T297C01487	M179T297	C01487	184.072	5	0	0	0	0	0	0	0	0	0	0	0.00941586	0.0131875	0.0162609	0.00867948	0.00963558	0.0113872	0.00882159	0.00962759	0.010225	0.0104664	0.00637046	0.00917383	0.00563742	0.00723203	0.00368857	0.00492192	0.00377002	0.00546359	0.00492047	0.00608465	0.00717257	0.0066632	0.00822018	0.00760267	0.00955557	0.0143075	0.00375034	0.0184132	0.00543122	0.010107	0.00795902	0.00246929	0.00581748	0.00511084	0.0028678
M179T297C01487	M179T297	C01487	185.075	6	0.00680713	0	0	0.00658328	0	0	0	0	0	0	0.853269	0.840683	0.752046	0.828441	0.841323	0.832879	0.820265	0.821525	0.852928	0.833385	0.641669	0.526326	0.56108	0.481082	0.575761	0.660317	0.537085	0.485596	0.355173	0.335996	0.905885	0.873139	0.940052	0.930687	0.835212	0.891496	0.89617	0.799264	0.881655	0.853729	0.703617	0.669636	0.698441	0.57804	0.719105
M179T297C00267	M179T297	C00267	179.055	0	0.991639	0.989025	1	0.946718	0.990878	0.998536	1	0.981532	1	0.999589	0.100019	0.0970193	0.18376	0.125446	0.117458	0.117501	0.127174	0.120877	0.097649	0.122427	0.305687	0.440716	0.407572	0.49035	0.401135	0.319195	0.441073	0.485456	0.623252	0.636289	0.0429266	0.0904476	0.036352	0.0376587	0.123633	0.0603861	0.0702892	0.146809	0.0767118	0.100259	0.254296	0.300451	0.254382	0.385427	0.25146
M179T297C00267	M179T297	C00267	180.058	1	0	0	0	0	0	0	0	0.0055157	0	0	0.00962044	0.0124946	0.00467436	0.00761595	0.00647167	0.00853334	0.0108568	0.0107976	0.00802335	0.00475734	0.000223768	0.00183115	0.000235882	0	0.00154799	0.00202066	0	0.00295338	0	0	0.0277148	0.00619202	0.0112276	0.0106419	0.011347	0.0110375	0.0093039	0	0.0156283	0.0119464	0	0.00154059	0.0044624	0.000404938	0.00110073
M179T297C00267	M179T297	C00267	181.062	2	0	0.010975	0	0.0466992	0.00898713	0	0	0.0120593	0	0	0	0	0	0	0	0	0	0	0	0	0.0294998	0	0	0	0	0	0	0	0	0	0	0	0	0	0	0	0	0	0	0	0	0	0	0	0
M179T297C00267	M179T297	C00267	182.065	3	0.00155363	0	0	0	0.000134587	0.00146372	0	0.000893287	0	0.000411411	0.0187896	0.0241522	0.029034	0.0181645	0.0168604	0.0201445	0.02273	0.0266127	0.0211225	0.0196009	0.0116644	0.0168039	0.018091	0.0156164	0.0120882	0.009409	0.0129842	0.014354	0.0126526	0.0161028	0.0107207	0.016143	0	0.0082329	0.0145985	0.0153778	0.0143447	0.0248701	0.0146981	0.0171502	0.0243299	0.0186692	0.0271529	0.0212773	0.0190373
M179T297C00267	M179T297	C00267	183.068	4	0	0	0	0	0	0	0	0	0	0	0.00888576	0.0124632	0.0142245	0.0116529	0.0082517	0.00955504	0.0101518	0.0105601	0.0100518	0.0093637	0.004886	0.00514924	0.00738353	0.0057192	0.00577967	0.0041362	0.00508857	0.00617685	0.00400188	0.00552726	0.00558018	0.00741495	0.00414787	0.00517672	0.00565389	0.00739519	0.00614147	0.0106439	0.00587551	0.00680816	0.00979892	0.00723371	0.0097445	0.00974016	0.00642833
M179T297C00267	M179T297	C00267	184.072	5	0	0	0	0	0	0	0	0	0	0	0.00941586	0.0131875	0.0162609	0.00867948	0.00963558	0.0113872	0.00882159	0.00962759	0.010225	0.0104664	0.00637046	0.00917383	0.00563742	0.00723203	0.00368857	0.00492192	0.00377002	0.00546359	0.00492047	0.00608465	0.00717257	0.0066632	0.00822018	0.00760267	0.00955557	0.0143075	0.00375034	0.0184132	0.00543122	0.010107	0.00795902	0.00246929	0.00581748	0.00511084	0.0028678
M179T297C00267	M179T297	C00267	185.075	6	0.00680713	0	0	0.00658328	0	0	0	0	0	0	0.853269	0.840683	0.752046	0.828441	0.841323	0.832879	0.820265	0.821525	0.852928	0.833385	0.641669	0.526326	0.56108	0.481082	0.575761	0.660317	0.537085	0.485596	0.355173	0.335996	0.905885	0.873139	0.940052	0.930687	0.835212	0.891496	0.89617	0.799264	0.881655	0.853729	0.703617	0.669636	0.698441	0.57804	0.719105
M179T297C00247	M179T297	C00247	179.055	0	0.991639	0.989025	1	0.946718	0.990878	0.998536	1	0.981532	1	0.999589	0.100019	0.0970193	0.18376	0.125446	0.117458	0.117501	0.127174	0.120877	0.097649	0.122427	0.305687	0.440716	0.407572	0.49035	0.401135	0.319195	0.441073	0.485456	0.623252	0.636289	0.0429266	0.0904476	0.036352	0.0376587	0.123633	0.0603861	0.0702892	0.146809	0.0767118	0.100259	0.254296	0.300451	0.254382	0.385427	0.25146
M179T297C00247	M179T297	C00247	180.058	1	0	0	0	0	0	0	0	0.0055157	0	0	0.00962044	0.0124946	0.00467436	0.00761595	0.00647167	0.00853334	0.0108568	0.0107976	0.00802335	0.00475734	0.000223768	0.00183115	0.000235882	0	0.00154799	0.00202066	0	0.00295338	0	0	0.0277148	0.00619202	0.0112276	0.0106419	0.011347	0.0110375	0.0093039	0	0.0156283	0.0119464	0	0.00154059	0.0044624	0.000404938	0.00110073
M179T297C00247	M179T297	C00247	181.062	2	0	0.010975	0	0.0466992	0.00898713	0	0	0.0120593	0	0	0	0	0	0	0	0	0	0	0	0	0.0294998	0	0	0	0	0	0	0	0	0	0	0	0	0	0	0	0	0	0	0	0	0	0	0	0
M179T297C00247	M179T297	C00247	182.065	3	0.00155363	0	0	0	0.000134587	0.00146372	0	0.000893287	0	0.000411411	0.0187896	0.0241522	0.029034	0.0181645	0.0168604	0.0201445	0.02273	0.0266127	0.0211225	0.0196009	0.0116644	0.0168039	0.018091	0.0156164	0.0120882	0.009409	0.0129842	0.014354	0.0126526	0.0161028	0.0107207	0.016143	0	0.0082329	0.0145985	0.0153778	0.0143447	0.0248701	0.0146981	0.0171502	0.0243299	0.0186692	0.0271529	0.0212773	0.0190373
M179T297C00247	M179T297	C00247	183.068	4	0	0	0	0	0	0	0	0	0	0	0.00888576	0.0124632	0.0142245	0.0116529	0.0082517	0.00955504	0.0101518	0.0105601	0.0100518	0.0093637	0.004886	0.00514924	0.00738353	0.0057192	0.00577967	0.0041362	0.00508857	0.00617685	0.00400188	0.00552726	0.00558018	0.00741495	0.00414787	0.00517672	0.00565389	0.00739519	0.00614147	0.0106439	0.00587551	0.00680816	0.00979892	0.00723371	0.0097445	0.00974016	0.00642833
M179T297C00247	M179T297	C00247	184.072	5	0	0	0	0	0	0	0	0	0	0	0.00941586	0.0131875	0.0162609	0.00867948	0.00963558	0.0113872	0.00882159	0.00962759	0.010225	0.0104664	0.00637046	0.00917383	0.00563742	0.00723203	0.00368857	0.00492192	0.00377002	0.00546359	0.00492047	0.00608465	0.00717257	0.0066632	0.00822018	0.00760267	0.00955557	0.0143075	0.00375034	0.0184132	0.00543122	0.010107	0.00795902	0.00246929	0.00581748	0.00511084	0.0028678
M179T297C00247	M179T297	C00247	185.075	6	0.00680713	0	0	0.00658328	0	0	0	0	0	0	0.853269	0.840683	0.752046	0.828441	0.841323	0.832879	0.820265	0.821525	0.852928	0.833385	0.641669	0.526326	0.56108	0.481082	0.575761	0.660317	0.537085	0.485596	0.355173	0.335996	0.905885	0.873139	0.940052	0.930687	0.835212	0.891496	0.89617	0.799264	0.881655	0.853729	0.703617	0.669636	0.698441	0.57804	0.719105
M179T384C00795	M179T384	C00795	179.055	0	0.987647	0.991626	0.993865	0.985688	1	0.989016	0.99301	0.991814	0.986634	0.990376	0.349171	0.35262	0.43412	0.412239	0.37145	0.417959	0.383401	0.361485	0.344926	0.397482	0.65231	0.766176	0.761472	0.827481	0.73639	0.59996	0.75642	0.78223	0.846994	0.859151	0.180794	0.274766	0.196679	0.231142	0.304811	0.195118	0.232945	0.338976	0.246717	0.272285	0.624093	0.608003	0.542723	0.612406	0.523151
M179T384C00795	M179T384	C00795	180.058	1	0.00770207	0.00837429	0.00126918	0.0114388	0	0.00792326	0.00296262	0.00600931	0.00574761	0.00962395	0	0.0039601	0.00286679	0.00530095	0	0.00320182	0.00652745	0.00102361	0.0038707	0.00764276	0.00685934	0.00596658	0.00347217	0.0020971	0	0.00353759	0	0.0104688	0	0.000758361	0.0028988	0.00745418	0.00149043	0.0056679	0.00279137	0.00222276	0.00280036	0.00298911	0.00218227	0.00265686	0	0.00352798	0.00427276	0.00526141	0.00731269
M179T384C00795	M179T384	C00795	181.062	2	0.00268371	0	0.00300211	0	0	0.00306056	0.00241804	0.00217691	0.00549933	0	0.00482847	0.00387814	0.0022573	0.00271806	0.00187971	0.00205565	0.00255995	0.00275698	0.00222131	0.00366085	0.000370659	0.000813705	0.000284086	0.00144839	0	0	0.00140779	0.000867428	0	0.00128954	0.00284563	0.00245307	0	0.000392944	0.00108385	0.00174893	0.00108864	0.000709707	0.00391996	0.00402446	0.00210392	0.00321159	0.00279427	0.00210251	0.000513311
M179T384C00795	M179T384	C00795	182.065	3	0	0	0	0	0	0	0	0	0	0	0.0223446	0.0330938	0.0306972	0.0279875	0.0245093	0.0314666	0.0286557	0.0343807	0.0252446	0.0286053	0.00948533	0.00829362	0.00546713	0.00569437	0.00647848	0.00660173	0.00473324	0.00517337	0.00618447	0.00404615	0.0251213	0.0257887	0.0237676	0.0289715	0.0244018	0.0266905	0.0276931	0.0309458	0.0267229	0.0361919	0.0109367	0.0157832	0.0162596	0.0106098	0.0127854
M179T384C00795	M179T384	C00795	183.068	4	0	0	0	0	0	0	0	0	0	0	0.00659784	0.00676892	0.00812621	0.00740051	0.00751237	0.00674128	0.00575436	0.0101693	0.00682447	0.00579224	0.00274783	0	0.00128016	0.00223301	0	0.00389572	0	0.00231172	0	0	0.00371466	0.00703451	0.00642578	0.00303538	0.00800308	0.00617711	0.00611001	0.00803739	0.00893762	0.00746605	0.00285922	0.00396109	0.00539553	0.00413355	0.00466521
M179T384C00795	M179T384	C00795	184.072	5	0	0	0	0	0	0	0	0	0	0	0.00598786	0.0125501	0.0109225	0.00816522	0.0081464	0.00681801	0.010252	0.0140021	0.0101687	0.0104169	0.00178379	0.00589381	0.00180622	0.00175341	0.00293801	0.000294557	0.0024874	0.00247566	0.00241869	0	0.00902449	0.0136711	0.0149925	0.0102252	0.00746775	0.0108338	0.0106979	0.0143866	0.0134985	0.0141504	0.00558331	0.00972672	0.00904353	0.00453229	0.00609099
M179T384C00795	M179T384	C00795	185.075	6	0.00196734	0	0.00186388	0.00287287	0	0	0.00160978	0	0.00211924	0	0.61107	0.587129	0.51101	0.536189	0.586502	0.531758	0.562849	0.576182	0.606744	0.5464	0.326443	0.212856	0.226218	0.159293	0.254193	0.385711	0.234951	0.196473	0.144403	0.134755	0.775602	0.668833	0.756645	0.720565	0.651441	0.757209	0.718665	0.603955	0.698022	0.663226	0.354424	0.355786	0.419512	0.360955	0.445481
M179T259C00267	M179T259	C00267	179.055	0	1	1	1	1	1	1	1	1	1	1	0.339135	0.400976	0.435739	0.395893	0.278516	0	0	0.279665	0.206833	0.283593	0.661561	0.520587	0.58939	0.549016	0.545155	0.437239	0.551563	0.641881	0.7695	0.754148	0.235214	0.270323	0.141642	0.285023	0.351478	0.223022	0.26287	0.273399	0.175554	0.290676	0.366122	0.487215	0.516659	0.465992	0.39869
M179T259C00267	M179T259	C00267	180.058	1	0	0	0	0	0	0	0	0	0	0	0	0	0	0	0	0	0	0	0	0	0	0	0	0	0	0	0	0	0	0	0	0	0	0	0	0	0	0	0	0	0	0	0	0	0
M179T259C00267	M179T259	C00267	181.062	2	0	0	0	0	0	0	0	0	0	0	0	0	0	0	0	0	0	0	0	0	0	0	0	0	0	0	0	0	0	0	0	0	0	0	0	0	0	0	0	0	0	0	0	0	0
M179T259C00267	M179T259	C00267	182.065	3	0	0	0	0	0	0	0	0	0	0	0	0	0	0	0	0	0	0	0	0	0	0	0	0	0	0	0	0	0	0	0	0	0	0	0	0	0	0	0	0	0	0	0	0	0
M179T259C00267	M179T259	C00267	183.068	4	0	0	0	0	0	0	0	0	0	0	0	0	0	0	0	0	0	0	0	0	0	0	0	0	0	0	0	0	0	0	0	0	0	0	0	0	0	0	0	0	0	0	0	0	0
M179T259C00267	M179T259	C00267	184.072	5	0	0	0	0	0	0	0	0	0	0	0	0	0	0	0	0	0	0	0	0	0	0	0	0	0	0	0	0	0	0	0	0	0	0	0	0	0	0	0	0	0	0	0	0	0
M179T259C00267	M179T259	C00267	185.075	6	0	0	0	0	0	0	0	0	0	0	0.660865	0.599024	0.564261	0.604107	0.721484	0	0	0.720335	0.793167	0.716407	0.338439	0.479413	0.41061	0.450984	0.454845	0.562761	0.448437	0.358119	0.2305	0.245852	0.764786	0.729677	0.858358	0.714977	0.648522	0.776978	0.73713	0.726601	0.824446	0.709324	0.633878	0.512785	0.483341	0.534008	0.60131
M179T259C00247	M179T259	C00247	179.055	0	1	1	1	1	1	1	1	1	1	1	0.339135	0.400976	0.435739	0.395893	0.278516	0	0	0.279665	0.206833	0.283593	0.661561	0.520587	0.58939	0.549016	0.545155	0.437239	0.551563	0.641881	0.7695	0.754148	0.235214	0.270323	0.141642	0.285023	0.351478	0.223022	0.26287	0.273399	0.175554	0.290676	0.366122	0.487215	0.516659	0.465992	0.39869
M179T259C00247	M179T259	C00247	180.058	1	0	0	0	0	0	0	0	0	0	0	0	0	0	0	0	0	0	0	0	0	0	0	0	0	0	0	0	0	0	0	0	0	0	0	0	0	0	0	0	0	0	0	0	0	0
M179T259C00247	M179T259	C00247	181.062	2	0	0	0	0	0	0	0	0	0	0	0	0	0	0	0	0	0	0	0	0	0	0	0	0	0	0	0	0	0	0	0	0	0	0	0	0	0	0	0	0	0	0	0	0	0
M179T259C00247	M179T259	C00247	182.065	3	0	0	0	0	0	0	0	0	0	0	0	0	0	0	0	0	0	0	0	0	0	0	0	0	0	0	0	0	0	0	0	0	0	0	0	0	0	0	0	0	0	0	0	0	0
M179T259C00247	M179T259	C00247	183.068	4	0	0	0	0	0	0	0	0	0	0	0	0	0	0	0	0	0	0	0	0	0	0	0	0	0	0	0	0	0	0	0	0	0	0	0	0	0	0	0	0	0	0	0	0	0
M179T259C00247	M179T259	C00247	184.072	5	0	0	0	0	0	0	0	0	0	0	0	0	0	0	0	0	0	0	0	0	0	0	0	0	0	0	0	0	0	0	0	0	0	0	0	0	0	0	0	0	0	0	0	0	0
M179T259C00247	M179T259	C00247	185.075	6	0	0	0	0	0	0	0	0	0	0	0.660865	0.599024	0.564261	0.604107	0.721484	0	0	0.720335	0.793167	0.716407	0.338439	0.479413	0.41061	0.450984	0.454845	0.562761	0.448437	0.358119	0.2305	0.245852	0.764786	0.729677	0.858358	0.714977	0.648522	0.776978	0.73713	0.726601	0.824446	0.709324	0.633878	0.512785	0.483341	0.534008	0.60131
M179T259C01487	M179T259	C01487	179.055	0	1	1	1	1	1	1	1	1	1	1	0.339135	0.400976	0.435739	0.395893	0.278516	0	0	0.279665	0.206833	0.283593	0.661561	0.520587	0.58939	0.549016	0.545155	0.437239	0.551563	0.641881	0.7695	0.754148	0.235214	0.270323	0.141642	0.285023	0.351478	0.223022	0.26287	0.273399	0.175554	0.290676	0.366122	0.487215	0.516659	0.465992	0.39869
M179T259C01487	M179T259	C01487	180.058	1	0	0	0	0	0	0	0	0	0	0	0	0	0	0	0	0	0	0	0	0	0	0	0	0	0	0	0	0	0	0	0	0	0	0	0	0	0	0	0	0	0	0	0	0	0
M179T259C01487	M179T259	C01487	181.062	2	0	0	0	0	0	0	0	0	0	0	0	0	0	0	0	0	0	0	0	0	0	0	0	0	0	0	0	0	0	0	0	0	0	0	0	0	0	0	0	0	0	0	0	0	0
M179T259C01487	M179T259	C01487	182.065	3	0	0	0	0	0	0	0	0	0	0	0	0	0	0	0	0	0	0	0	0	0	0	0	0	0	0	0	0	0	0	0	0	0	0	0	0	0	0	0	0	0	0	0	0	0
M179T259C01487	M179T259	C01487	183.068	4	0	0	0	0	0	0	0	0	0	0	0	0	0	0	0	0	0	0	0	0	0	0	0	0	0	0	0	0	0	0	0	0	0	0	0	0	0	0	0	0	0	0	0	0	0
M179T259C01487	M179T259	C01487	184.072	5	0	0	0	0	0	0	0	0	0	0	0	0	0	0	0	0	0	0	0	0	0	0	0	0	0	0	0	0	0	0	0	0	0	0	0	0	0	0	0	0	0	0	0	0	0
M179T259C01487	M179T259	C01487	185.075	6	0	0	0	0	0	0	0	0	0	0	0.660865	0.599024	0.564261	0.604107	0.721484	0	0	0.720335	0.793167	0.716407	0.338439	0.479413	0.41061	0.450984	0.454845	0.562761	0.448437	0.358119	0.2305	0.245852	0.764786	0.729677	0.858358	0.714977	0.648522	0.776978	0.73713	0.726601	0.824446	0.709324	0.633878	0.512785	0.483341	0.534008	0.60131
M179T259C00159	M179T259	C00159	179.055	0	1	1	1	1	1	1	1	1	1	1	0.339135	0.400976	0.435739	0.395893	0.278516	0	0	0.279665	0.206833	0.283593	0.661561	0.520587	0.58939	0.549016	0.545155	0.437239	0.551563	0.641881	0.7695	0.754148	0.235214	0.270323	0.141642	0.285023	0.351478	0.223022	0.26287	0.273399	0.175554	0.290676	0.366122	0.487215	0.516659	0.465992	0.39869
M179T259C00159	M179T259	C00159	180.058	1	0	0	0	0	0	0	0	0	0	0	0	0	0	0	0	0	0	0	0	0	0	0	0	0	0	0	0	0	0	0	0	0	0	0	0	0	0	0	0	0	0	0	0	0	0
M179T259C00159	M179T259	C00159	181.062	2	0	0	0	0	0	0	0	0	0	0	0	0	0	0	0	0	0	0	0	0	0	0	0	0	0	0	0	0	0	0	0	0	0	0	0	0	0	0	0	0	0	0	0	0	0
M179T259C00159	M179T259	C00159	182.065	3	0	0	0	0	0	0	0	0	0	0	0	0	0	0	0	0	0	0	0	0	0	0	0	0	0	0	0	0	0	0	0	0	0	0	0	0	0	0	0	0	0	0	0	0	0
M179T259C00159	M179T259	C00159	183.068	4	0	0	0	0	0	0	0	0	0	0	0	0	0	0	0	0	0	0	0	0	0	0	0	0	0	0	0	0	0	0	0	0	0	0	0	0	0	0	0	0	0	0	0	0	0
M179T259C00159	M179T259	C00159	184.072	5	0	0	0	0	0	0	0	0	0	0	0	0	0	0	0	0	0	0	0	0	0	0	0	0	0	0	0	0	0	0	0	0	0	0	0	0	0	0	0	0	0	0	0	0	0
M179T259C00159	M179T259	C00159	185.075	6	0	0	0	0	0	0	0	0	0	0	0.660865	0.599024	0.564261	0.604107	0.721484	0	0	0.720335	0.793167	0.716407	0.338439	0.479413	0.41061	0.450984	0.454845	0.562761	0.448437	0.358119	0.2305	0.245852	0.764786	0.729677	0.858358	0.714977	0.648522	0.776978	0.73713	0.726601	0.824446	0.709324	0.633878	0.512785	0.483341	0.534008	0.60131
M179T259C02336	M179T259	C02336	179.055	0	1	1	1	1	1	1	1	1	1	1	0.339135	0.400976	0.435739	0.395893	0.278516	0	0	0.279665	0.206833	0.283593	0.661561	0.520587	0.58939	0.549016	0.545155	0.437239	0.551563	0.641881	0.7695	0.754148	0.235214	0.270323	0.141642	0.285023	0.351478	0.223022	0.26287	0.273399	0.175554	0.290676	0.366122	0.487215	0.516659	0.465992	0.39869
M179T259C02336	M179T259	C02336	180.058	1	0	0	0	0	0	0	0	0	0	0	0	0	0	0	0	0	0	0	0	0	0	0	0	0	0	0	0	0	0	0	0	0	0	0	0	0	0	0	0	0	0	0	0	0	0
M179T259C02336	M179T259	C02336	181.062	2	0	0	0	0	0	0	0	0	0	0	0	0	0	0	0	0	0	0	0	0	0	0	0	0	0	0	0	0	0	0	0	0	0	0	0	0	0	0	0	0	0	0	0	0	0
M179T259C02336	M179T259	C02336	182.065	3	0	0	0	0	0	0	0	0	0	0	0	0	0	0	0	0	0	0	0	0	0	0	0	0	0	0	0	0	0	0	0	0	0	0	0	0	0	0	0	0	0	0	0	0	0
M179T259C02336	M179T259	C02336	183.068	4	0	0	0	0	0	0	0	0	0	0	0	0	0	0	0	0	0	0	0	0	0	0	0	0	0	0	0	0	0	0	0	0	0	0	0	0	0	0	0	0	0	0	0	0	0
M179T259C02336	M179T259	C02336	184.072	5	0	0	0	0	0	0	0	0	0	0	0	0	0	0	0	0	0	0	0	0	0	0	0	0	0	0	0	0	0	0	0	0	0	0	0	0	0	0	0	0	0	0	0	0	0
M179T259C02336	M179T259	C02336	185.075	6	0	0	0	0	0	0	0	0	0	0	0.660865	0.599024	0.564261	0.604107	0.721484	0	0	0.720335	0.793167	0.716407	0.338439	0.479413	0.41061	0.450984	0.454845	0.562761	0.448437	0.358119	0.2305	0.245852	0.764786	0.729677	0.858358	0.714977	0.648522	0.776978	0.73713	0.726601	0.824446	0.709324	0.633878	0.512785	0.483341	0.534008	0.60131
M181T293C16884	M181T293	C16884	181.071	0	0.858137	0.964534	1	0.974298	1	0.975275	1	0.990894	1	0.999027	0.007997	0.0108851	0.0161237	0.0116978	0.0100704	0.00949014	0.0096538	0.00787603	0	0.0100754	0.114504	0.0282952	0.0352148	0.0467232	0.0412203	0.0250889	0.0344371	0.0486612	0.0877702	0.068673	0.00617815	0.00833314	0.00582635	0.00529176	0.0116163	0.00949857	0	0.0146046	0.00630851	0.0106572	0.0212593	0.0256736	0.0359899	0.0349255	0.0198644
M181T293C16884	M181T293	C16884	182.074	1	0.0197408	0.0354658	0	0	0	0	0	0.0067934	0	0.000972729	0	0.0157687	0.0235777	0.00788908	0.0063	0.0107286	0.0137877	0.0185223	0.0119582	0.00987662	0	0.0183134	0.0174879	0.0165399	0.00703948	0	0.00961362	0.0138524	0	0	0	0.00470049	0	0	0.0035521	0.00350646	0	0.0160893	0	0.00615035	0.01945	0.0104103	0.022191	0.0208521	0.0120687
M181T293C16884	M181T293	C16884	183.077	2	2.30079e-18	0	0	0	0	0	0	3.17304e-19	0	0	0.0124809	2.88287e-18	0.01807	0.0139299	7.90692e-19	0	0.0121165	0.01253	0	0	0.00326344	0.00884642	0.0123984	0	0.00464148	0	0	0	0.0113908	0.0172108	0.0081296	0.00854857	0.00407146	0.00376114	0.00683861	0.00854901	0.00477075	0.0129165	0	0.0079903	0.0131396	0.00918164	0.0126741	0.0154885	0.00848978
M181T293C16884	M181T293	C16884	184.081	3	0	0	0	0	0	0	0	3.52278e-35	0	0	0.0341089	0	0.0395628	0.0299455	0.0361194	0.0339336	0.0301887	0.0310062	0.0325558	0.0328533	0	0	0.0286158	0.0337157	0	0.0277962	0.0267012	0.0302409	0	0	0.0327637	0.0276167	0	0.0286369	0.0313788	0.0358487	0.00590273	0.0415751	0	0.0316582	0.0301445	0.0268879	0.0268583	0.027253	0.0235711
M181T293C16884	M181T293	C16884	185.084	4	0.122122	0	0	0.0257017	0	0.0247249	0	0.00231241	0	0	0.945413	0.973346	0.902666	0.936538	0.94751	0.945848	0.934253	0.930066	0.955486	0.947195	0.882233	0.944545	0.906283	0.903021	0.947099	0.947115	0.929248	0.907246	0.900839	0.914116	0.952929	0.950801	0.990102	0.96231	0.946614	0.942597	0.989327	0.914815	0.993691	0.943544	0.916007	0.927846	0.902287	0.901481	0.936006
M193T229C03703	M193T229	C03703	193.001	0	0	1	1	1	1	0	1	1	1	1	0	0	0	0	0	0	0	0	0	0	1	1	0	1	1	0	1	1	1	1	0	0	0	0	0	0	0	0	0	0	0.584401	0.576609	0	0.670685	0.397946
M193T229C03703	M193T229	C03703	194.004	1	0	0	0	0	0	0	0	0	0	0	0	0	0	0	0	0	0	0	0	0	0	0	0	0	0	0	0	0	0	0	0	0	0	0	0	0	0	0	0	0	0	0	0	0	0
M193T229C03703	M193T229	C03703	195.008	2	0	0	0	0	0	0	0	0	0	0	0	0	0	0	0	0	0	0	0	0	0	0	0	0	0	0	0	0	0	0	0	0	0	0	0	0	0	0	0	0	0	0	0	0	0
M193T229C03703	M193T229	C03703	196.011	3	0	0	0	0	0	0	0	0	0	0	1	1	1	0	1	1	1	1	1	1	0	0	0	0	0	0	0	0	0	0	0	1	1	1	1	1	1	1	1	1	0.415599	0.423391	1	0.329315	0.602054
M193T229C03703	M193T229	C03703	197.014	4	0	0	0	0	0	0	0	0	0	0	0	0	0	0	0	0	0	0	0	0	0	0	0	0	0	0	0	0	0	0	0	0	0	0	0	0	0	0	0	0	0	0	0	0	0
M193T229C03703	M193T229	C03703	198.018	5	0	0	0	0	0	0	0	0	0	0	0	0	0	0	0	0	0	0	0	0	0	0	0	0	0	0	0	0	0	0	0	0	0	0	0	0	0	0	0	0	0	0	0	0	0
M199T47C02679	M199T47	C02679	199.169	0	1	1	1	1	1	1	1	0.999486	1	1	0.841957	0.908082	0.946737	0.863875	0.846306	0.868088	0.879415	0.99513	0.966353	0.861162	0.997511	1	0.997479	0.990681	0.996003	0.998732	0.999883	1	1	0.993713	0.665217	0.735782	0.643538	0.632269	0.69237	0.733425	0.677107	0.712634	0.718884	0.719951	0.997585	1	0.999126	1	0.979252
M199T47C02679	M199T47	C02679	200.173	1	0	0	0	0	0	0	0	0.000513588	0	0	0	0	0	0	0	0	0	0	0	0	0	0	0	0	0	0	0	0	0	0.00292381	0	0	0	0	0	0	0	0	0	0	0	0	0	0	0
M199T47C02679	M199T47	C02679	201.176	2	0	0	0	0	0	0	0	0	0	0	0	0	0	0	0	0	0	0	0	0	0.000305144	0	0.00252105	0.00298001	0	0	0.000116645	0	0	0	0	0.00078443	0.00049409	0	0	0.000424403	0	0	0	0	0.000913845	0	0.000874355	0	0.000818511
M199T47C02679	M199T47	C02679	202.179	3	0	0	0	0	0	0	0	0	0	0	0	0	0	0	0	0	0	0	0	0	0	0	0	0	0	0	0	0	0	0	0.000349723	0.00111108	0.00041064	0	0	0	0	0	0.00159592	0.00189287	0	0	0	0	0
M199T47C02679	M199T47	C02679	203.183	4	0	0	0	0	0	0	0	0	0	0	0	0	0	0	0	0	0	0	0	0	0	0	0	0	0	0	0	0	0	0	0	0	0	0	0	0	0	0	0	0	0	0	0	0	0
M199T47C02679	M199T47	C02679	204.186	5	0	0	0	0	0	0	0	0	0	0	0.00479426	0.0059559	0	0.00337869	0	0.00478602	0	0.00487011	0	0.00249537	0.00218381	0	0	0.00633876	0.00399697	0.00126764	0	0	0	0.00336361	0	0	0	0	0	0	0	0	0	0	0.00150112	0	0	0	0
M199T47C02679	M199T47	C02679	205.189	6	0	0	0	0	0	0	0	0	0	0	0.00980461	0.00992115	0	0.00842877	0.0107488	0.00974383	0.00825665	0	0	0.0102024	0	0	0	0	0	0	0	0	0	0	0	0	0	0	0	0	0	0	0	0	0	0	0	0	0
M199T47C02679	M199T47	C02679	206.193	7	0	0	0	0	0	0	0	0	0	0	0.00714969	0	0	0.00851477	0	0.00918424	0.00904517	0	0	0.00885016	0	0	0	0	0	0	0	0	0	0	0	0.0135248	0.00905452	0	0.0111875	0	0.0109879	0.0136549	0	0	0	0	0	0	0
M199T47C02679	M199T47	C02679	207.196	8	0	0	0	0	0	0	0	0	0	0	0.0233607	0.0173541	0.0205245	0.0182804	0.0256477	0.02284	0.0185636	0	0	0.02081	0	0	0	0	0	0	0	0	0	0	0.0315843	0.0345433	0.0252018	0	0.0340461	0.0308028	0.0391955	0.0383334	0.034065	0.0376886	0	0	0	0	0
M199T47C02679	M199T47	C02679	208.199	9	0	0	0	0	0	0	0	0	0	0	0.0168662	0.0104691	0	0.0153464	0	0.0141141	0.0140133	0	0	0.0155301	0	0	0	0	0	0	0	0	0	0	0.0267117	0.0323652	0.0247813	0.0290514	0.0324139	0.0268354	0.0326346	0.0360479	0.0309312	0.0352818	0	0	0	0	0
M199T47C02679	M199T47	C02679	209.203	10	0	0	0	0	0	0	0	0	0	0	0.0359318	0.0213164	0.0327386	0.0336493	0.0463966	0.0314663	0.0309966	0	0.0336471	0.0344896	0	0	0	0	0	0	0	0	0	0	0.0880149	0.0636184	0.0849967	0.094255	0.0805573	0.0727909	0.0784872	0.0796663	0.0813634	0.0791601	0	0	0	0	0.0199295
M199T47C02679	M199T47	C02679	210.206	11	0	0	0	0	0	0	0	0	0	0	0.0220628	0.0111388	0	0.0180051	0.0231084	0.0155726	0.0152614	0	0	0.0151624	0	0	0	0	0	0	0	0	0	0	0.0579618	0.0423186	0.0466545	0.0605969	0.0497786	0.0378093	0.0523895	0.0362226	0.0400764	0.0411467	0	0	0	0	0
M199T47C02679	M199T47	C02679	211.21	12	0	0	0	0	0	0	0	0	0	0	0.0380729	0.0157622	0	0.0305215	0.0477925	0.0242054	0.0244481	0	0	0.0312975	0	0	0	0	0	0	0	0	0	0	0.130161	0.0759523	0.164869	0.183828	0.0996463	0.0979124	0.109198	0.0834407	0.0930845	0.0848785	0	0	0	0	0
M201T282C01239	M201T282	C01239	201.087	0	1	0.999562	0.982524	0.987561	0.998869	1	0.98516	1	1	0.997459	0.0475261	0.0774453	0.0891413	0.0707117	0.0251757	0.0673787	0	0.0663635	0	0.0749965	0.614983	0.432929	0.488802	0.615166	0.47507	0.399987	0.447215	0.550003	0.649826	0.528864	0	0	0	0	0	0	0	0	0	0	0.270883	0.369824	0.225516	0.367897	0.201226
M201T282C01239	M201T282	C01239	202.09	1	0	0.000438131	0.0174765	0.0124392	0.00113056	0	0.0148402	0	0	0.00254051	0.0519072	0.0888559	0.068759	0.0595112	0.0478449	0.0410004	0.0500214	0.0819938	0.0591467	0.022781	0.0739962	0.0731643	0.0969575	0.0487296	0.0749723	0.048778	0.0554496	0.093275	0.0507899	0.0658122	0	0	0	0	0	0	0	0	0	0	0.125613	0.0929856	0.153266	0.113425	0.101299
M201T282C01239	M201T282	C01239	203.094	2	0	0	0	0	0	0	0	0	0	0	0.101395	0.154911	0.172801	0.125321	0.136054	0.147026	0.16017	0.13317	0.165708	0	0	0.199618	0.154011	0.155602	0.133883	0.138491	0.147876	0.130088	0.157809	0.195415	0	0	0.0894606	0.0825991	0	0.0936388	0.104986	0.107911	0.0734665	0	0.221752	0.153467	0.202257	0.191169	0.182707
M201T282C01239	M201T282	C01239	204.097	3	0	0	0	0	0	0	0	0	0	0	0.20349	0.22379	0.268344	0.233724	0.252255	0.231155	0.26289	0.220301	0.236691	0.27099	0.193278	0.129583	0.116873	0.079693	0.131966	0.155693	0.135966	0.112899	0.0878844	0.121111	0.205238	0.222313	0.191847	0.189573	0.167358	0.174187	0.192576	0.219455	0.202741	0.211707	0.19398	0.144983	0.180964	0.12817	0.216115
M201T282C01239	M201T282	C01239	205.1	4	0	0	0	0	0	0	0	0	0	0	0.196715	0.19342	0.172106	0.207493	0.202031	0.205714	0.231065	0.21089	0.214522	0.244756	0.117743	0.110284	0.0851505	0.0510154	0.0756559	0.122782	0.0857385	0.0567797	0.0536905	0.0887974	0.228642	0.258749	0.205529	0.184047	0.242432	0.194136	0.209342	0.26194	0.223757	0.207982	0.106531	0.11741	0.110309	0.12492	0.152265
M201T282C01239	M201T282	C01239	206.104	5	0	0	0	0	0	0	0	0	0	0	0.398967	0.261579	0.228848	0.30324	0.336639	0.307726	0.295853	0.287282	0.323932	0.386477	0	0.0544217	0.0582066	0.0497939	0.108453	0.134269	0.127755	0.0569552	0	0	0.56612	0.518937	0.513164	0.543781	0.59021	0.538038	0.493096	0.410694	0.500036	0.58031	0.081241	0.121331	0.127688	0.0744182	0.146387
M201T282C01239	M201T282	C01239	207.107	6	0	0	0	0	0	0	0	0	0	0	0	0	0	0	0	0	0	0	0	0	0	0	0	0	0	0	0	0	0	0	0	0	0	0	0	0	0	0	0	0	0	0	0	0	0
M201T282C01239	M201T282	C01239	208.11	7	0	0	0	0	0	0	0	0	0	0	0	0	0	0	0	0	0	0	0	0	0	0	0	0	0	0	0	0	0	0	0	0	0	0	0	0	0	0	0	0	0	0	0	0	0
M201T282C01239	M201T282	C01239	209.114	8	0	0	0	0	0	0	0	0	0	0	0	0	0	0	0	0	0	0	0	0	0	0	0	0	0	0	0	0	0	0	0	0	0	0	0	0	0	0	0	0	0	0	0	0	0
M213T167_2C01115	M213T167_2	C01115	213.016	0	0.931574	0.937516	1	0.924629	0.940588	1	0.953365	0.950432	0.949581	1	0	0.0819844	0.169515	0.105595	0	0.107345	0.109743	0.105194	0.100578	0.132883	0.282642	0.362528	0.361474	0.422194	0.324233	0.27567	0.372091	0.440761	0.557781	0.561109	0.0353471	0.0823058	0.0327884	0.0395969	0.126458	0	0.0700764	0.12263	0.0751814	0.101321	0.2009	0.237501	0.244198	0.346055	0
M213T167_2C01115	M213T167_2	C01115	214.019	1	0.00460524	0	0	0.0297851	0	0	0	0	0	0	0	0	0	0	0	0	0	0	0	0	0	0.00515262	0	0	0	0	0	0	0	0.0190568	0	0	0	0	0	0	0	0	0	0	0	0	0	0	0.0196517
M213T167_2C01115	M213T167_2	C01115	215.023	2	0.063821	0.0624838	0	0.045586	0.0594115	0	0.0466353	0.049568	0.0504189	0	0	0	0	0	0	0	0	0	0	0	0	0	0	0	0	0	0	0	0	0	0	0	0	0	0	0	0	0	0	0	0	0	0	0	0
M213T167_2C01115	M213T167_2	C01115	216.026	3	0	0	0	0	0	0	0	0	0	0	0.0355224	0.019388	0	0.0219015	0.0465154	0	0	0.0328643	0.0237814	0.0235442	0	0	0	0	0	0	0	0	0	0	0.0353194	0	0.0393602	0	0	0.030692	0	0.0261951	0.0194124	0	0	0	0	0	0
M213T167_2C01115	M213T167_2	C01115	217.029	4	0	0	0	0	0	0	0	0	0	0	0	0	0	0	0	0	0	0	0	0	0	0	0	0	0	0	0	0	0	0	0	0	0	0	0	0	0	0	0	0	0	0	0	0	0
M213T167_2C01115	M213T167_2	C01115	218.033	5	0	0	0	0	0	0	0	0	0	0	0.0138074	0.0189363	0.0226024	0.023986	0.0366914	0.0360746	0.0138647	0.018677	0.0243957	0.0282003	0.0118769	0.0109862	0.00745634	0.0112479	0.0138187	0.0202592	0.00896843	0	0.00794901	0.0129127	0.0174472	0.0224479	0.0171615	0.0165219	0.0212554	0.0160602	0.011113	0.00124082	0.0114712	0.0187437	0.00751224	0.0256332	0.0214714	0.013017	0.0070803
M213T167_2C01115	M213T167_2	C01115	219.036	6	0	0	0	0	0	0	0	0	0	0	0.95067	0.879691	0.807883	0.848518	0.916793	0.85658	0.876393	0.843265	0.851245	0.815373	0.705481	0.621333	0.63107	0.566558	0.661949	0.704071	0.61894	0.559239	0.43427	0.406921	0.911886	0.895246	0.91069	0.943881	0.852287	0.953248	0.918811	0.849934	0.893935	0.879935	0.791588	0.736866	0.734331	0.640928	0.973268
M213T167_2C03107	M213T167_2	C03107	213.016	0	0.931574	0.937516	1	0.924629	0.940588	1	0.953365	0.950432	0.949581	1	0	0.0819844	0.169515	0.105595	0	0.107345	0.109743	0.105194	0.100578	0.132883	0.282642	0.362528	0.361474	0.422194	0.324233	0.27567	0.372091	0.440761	0.557781	0.561109	0.0353471	0.0823058	0.0327884	0.0395969	0.126458	0	0.0700764	0.12263	0.0751814	0.101321	0.2009	0.237501	0.244198	0.346055	0
M213T167_2C03107	M213T167_2	C03107	214.019	1	0.00460524	0	0	0.0297851	0	0	0	0	0	0	0	0	0	0	0	0	0	0	0	0	0	0.00515262	0	0	0	0	0	0	0	0.0190568	0	0	0	0	0	0	0	0	0	0	0	0	0	0	0.0196517
M213T167_2C03107	M213T167_2	C03107	215.023	2	0.063821	0.0624838	0	0.045586	0.0594115	0	0.0466353	0.049568	0.0504189	0	0	0	0	0	0	0	0	0	0	0	0	0	0	0	0	0	0	0	0	0	0	0	0	0	0	0	0	0	0	0	0	0	0	0	0
M213T167_2C03107	M213T167_2	C03107	216.026	3	0	0	0	0	0	0	0	0	0	0	0.0355224	0.019388	0	0.0219015	0.0465154	0	0	0.0328643	0.0237814	0.0235442	0	0	0	0	0	0	0	0	0	0	0.0353194	0	0.0393602	0	0	0.030692	0	0.0261951	0.0194124	0	0	0	0	0	0
M213T167_2C03107	M213T167_2	C03107	217.029	4	0	0	0	0	0	0	0	0	0	0	0	0	0	0	0	0	0	0	0	0	0	0	0	0	0	0	0	0	0	0	0	0	0	0	0	0	0	0	0	0	0	0	0	0	0
M213T167_2C03107	M213T167_2	C03107	218.033	5	0	0	0	0	0	0	0	0	0	0	0.0138074	0.0189363	0.0226024	0.023986	0.0366914	0.0360746	0.0138647	0.018677	0.0243957	0.0282003	0.0118769	0.0109862	0.00745634	0.0112479	0.0138187	0.0202592	0.00896843	0	0.00794901	0.0129127	0.0174472	0.0224479	0.0171615	0.0165219	0.0212554	0.0160602	0.011113	0.00124082	0.0114712	0.0187437	0.00751224	0.0256332	0.0214714	0.013017	0.0070803
M213T167_2C03107	M213T167_2	C03107	219.036	6	0	0	0	0	0	0	0	0	0	0	0.95067	0.879691	0.807883	0.848518	0.916793	0.85658	0.876393	0.843265	0.851245	0.815373	0.705481	0.621333	0.63107	0.566558	0.661949	0.704071	0.61894	0.559239	0.43427	0.406921	0.911886	0.895246	0.91069	0.943881	0.852287	0.953248	0.918811	0.849934	0.893935	0.879935	0.791588	0.736866	0.734331	0.640928	0.973268
M213T167_2C03383	M213T167_2	C03383	213.016	0	0.931574	0.937516	1	0.924629	0.940588	1	0.953365	0.950432	0.949581	1	0	0.0819844	0.169515	0.105595	0	0.107345	0.109743	0.105194	0.100578	0.132883	0.282642	0.362528	0.361474	0.422194	0.324233	0.27567	0.372091	0.440761	0.557781	0.561109	0.0353471	0.0823058	0.0327884	0.0395969	0.126458	0	0.0700764	0.12263	0.0751814	0.101321	0.2009	0.237501	0.244198	0.346055	0
M213T167_2C03383	M213T167_2	C03383	214.019	1	0.00460524	0	0	0.0297851	0	0	0	0	0	0	0	0	0	0	0	0	0	0	0	0	0	0.00515262	0	0	0	0	0	0	0	0.0190568	0	0	0	0	0	0	0	0	0	0	0	0	0	0	0.0196517
M213T167_2C03383	M213T167_2	C03383	215.023	2	0.063821	0.0624838	0	0.045586	0.0594115	0	0.0466353	0.049568	0.0504189	0	0	0	0	0	0	0	0	0	0	0	0	0	0	0	0	0	0	0	0	0	0	0	0	0	0	0	0	0	0	0	0	0	0	0	0
M213T167_2C03383	M213T167_2	C03383	216.026	3	0	0	0	0	0	0	0	0	0	0	0.0355224	0.019388	0	0.0219015	0.0465154	0	0	0.0328643	0.0237814	0.0235442	0	0	0	0	0	0	0	0	0	0	0.0353194	0	0.0393602	0	0	0.030692	0	0.0261951	0.0194124	0	0	0	0	0	0
M213T167_2C03383	M213T167_2	C03383	217.029	4	0	0	0	0	0	0	0	0	0	0	0	0	0	0	0	0	0	0	0	0	0	0	0	0	0	0	0	0	0	0	0	0	0	0	0	0	0	0	0	0	0	0	0	0	0
M213T167_2C03383	M213T167_2	C03383	218.033	5	0	0	0	0	0	0	0	0	0	0	0.0138074	0.0189363	0.0226024	0.023986	0.0366914	0.0360746	0.0138647	0.018677	0.0243957	0.0282003	0.0118769	0.0109862	0.00745634	0.0112479	0.0138187	0.0202592	0.00896843	0	0.00794901	0.0129127	0.0174472	0.0224479	0.0171615	0.0165219	0.0212554	0.0160602	0.011113	0.00124082	0.0114712	0.0187437	0.00751224	0.0256332	0.0214714	0.013017	0.0070803
M213T167_2C03383	M213T167_2	C03383	219.036	6	0	0	0	0	0	0	0	0	0	0	0.95067	0.879691	0.807883	0.848518	0.916793	0.85658	0.876393	0.843265	0.851245	0.815373	0.705481	0.621333	0.63107	0.566558	0.661949	0.704071	0.61894	0.559239	0.43427	0.406921	0.911886	0.895246	0.91069	0.943881	0.852287	0.953248	0.918811	0.849934	0.893935	0.879935	0.791588	0.736866	0.734331	0.640928	0.973268
M213T167_2C03269	M213T167_2	C03269	213.016	0	0.931574	0.937516	1	0.924629	0.940588	1	0.953365	0.950432	0.949581	1	0	0.0819844	0.169515	0.105595	0	0.107345	0.109743	0.105194	0.100578	0.132883	0.282642	0.362528	0.361474	0.422194	0.324233	0.27567	0.372091	0.440761	0.557781	0.561109	0.0353471	0.0823058	0.0327884	0.0395969	0.126458	0	0.0700764	0.12263	0.0751814	0.101321	0.2009	0.237501	0.244198	0.346055	0
M213T167_2C03269	M213T167_2	C03269	214.019	1	0.00460524	0	0	0.0297851	0	0	0	0	0	0	0	0	0	0	0	0	0	0	0	0	0	0.00515262	0	0	0	0	0	0	0	0.0190568	0	0	0	0	0	0	0	0	0	0	0	0	0	0	0.0196517
M213T167_2C03269	M213T167_2	C03269	215.023	2	0.063821	0.0624838	0	0.045586	0.0594115	0	0.0466353	0.049568	0.0504189	0	0	0	0	0	0	0	0	0	0	0	0	0	0	0	0	0	0	0	0	0	0	0	0	0	0	0	0	0	0	0	0	0	0	0	0
M213T167_2C03269	M213T167_2	C03269	216.026	3	0	0	0	0	0	0	0	0	0	0	0.0355224	0.019388	0	0.0219015	0.0465154	0	0	0.0328643	0.0237814	0.0235442	0	0	0	0	0	0	0	0	0	0	0.0353194	0	0.0393602	0	0	0.030692	0	0.0261951	0.0194124	0	0	0	0	0	0
M213T167_2C03269	M213T167_2	C03269	217.029	4	0	0	0	0	0	0	0	0	0	0	0	0	0	0	0	0	0	0	0	0	0	0	0	0	0	0	0	0	0	0	0	0	0	0	0	0	0	0	0	0	0	0	0	0	0
M213T167_2C03269	M213T167_2	C03269	218.033	5	0	0	0	0	0	0	0	0	0	0	0.0138074	0.0189363	0.0226024	0.023986	0.0366914	0.0360746	0.0138647	0.018677	0.0243957	0.0282003	0.0118769	0.0109862	0.00745634	0.0112479	0.0138187	0.0202592	0.00896843	0	0.00794901	0.0129127	0.0174472	0.0224479	0.0171615	0.0165219	0.0212554	0.0160602	0.011113	0.00124082	0.0114712	0.0187437	0.00751224	0.0256332	0.0214714	0.013017	0.0070803
M213T167_2C03269	M213T167_2	C03269	219.036	6	0	0	0	0	0	0	0	0	0	0	0.95067	0.879691	0.807883	0.848518	0.916793	0.85658	0.876393	0.843265	0.851245	0.815373	0.705481	0.621333	0.63107	0.566558	0.661949	0.704071	0.61894	0.559239	0.43427	0.406921	0.911886	0.895246	0.91069	0.943881	0.852287	0.953248	0.918811	0.849934	0.893935	0.879935	0.791588	0.736866	0.734331	0.640928	0.973268
M213T167_2C02669	M213T167_2	C02669	213.016	0	0.931574	0.937516	1	0.924629	0.940588	1	0.953365	0.950432	0.949581	1	0	0.0819844	0.169515	0.105595	0	0.107345	0.109743	0.105194	0.100578	0.132883	0.282642	0.362528	0.361474	0.422194	0.324233	0.27567	0.372091	0.440761	0.557781	0.561109	0.0353471	0.0823058	0.0327884	0.0395969	0.126458	0	0.0700764	0.12263	0.0751814	0.101321	0.2009	0.237501	0.244198	0.346055	0
M213T167_2C02669	M213T167_2	C02669	214.019	1	0.00460524	0	0	0.0297851	0	0	0	0	0	0	0	0	0	0	0	0	0	0	0	0	0	0.00515262	0	0	0	0	0	0	0	0.0190568	0	0	0	0	0	0	0	0	0	0	0	0	0	0	0.0196517
M213T167_2C02669	M213T167_2	C02669	215.023	2	0.063821	0.0624838	0	0.045586	0.0594115	0	0.0466353	0.049568	0.0504189	0	0	0	0	0	0	0	0	0	0	0	0	0	0	0	0	0	0	0	0	0	0	0	0	0	0	0	0	0	0	0	0	0	0	0	0
M213T167_2C02669	M213T167_2	C02669	216.026	3	0	0	0	0	0	0	0	0	0	0	0.0355224	0.019388	0	0.0219015	0.0465154	0	0	0.0328643	0.0237814	0.0235442	0	0	0	0	0	0	0	0	0	0	0.0353194	0	0.0393602	0	0	0.030692	0	0.0261951	0.0194124	0	0	0	0	0	0
M213T167_2C02669	M213T167_2	C02669	217.029	4	0	0	0	0	0	0	0	0	0	0	0	0	0	0	0	0	0	0	0	0	0	0	0	0	0	0	0	0	0	0	0	0	0	0	0	0	0	0	0	0	0	0	0	0	0
M213T167_2C02669	M213T167_2	C02669	218.033	5	0	0	0	0	0	0	0	0	0	0	0.0138074	0.0189363	0.0226024	0.023986	0.0366914	0.0360746	0.0138647	0.018677	0.0243957	0.0282003	0.0118769	0.0109862	0.00745634	0.0112479	0.0138187	0.0202592	0.00896843	0	0.00794901	0.0129127	0.0174472	0.0224479	0.0171615	0.0165219	0.0212554	0.0160602	0.011113	0.00124082	0.0114712	0.0187437	0.00751224	0.0256332	0.0214714	0.013017	0.0070803
M213T167_2C02669	M213T167_2	C02669	219.036	6	0	0	0	0	0	0	0	0	0	0	0.95067	0.879691	0.807883	0.848518	0.916793	0.85658	0.876393	0.843265	0.851245	0.815373	0.705481	0.621333	0.63107	0.566558	0.661949	0.704071	0.61894	0.559239	0.43427	0.406921	0.911886	0.895246	0.91069	0.943881	0.852287	0.953248	0.918811	0.849934	0.893935	0.879935	0.791588	0.736866	0.734331	0.640928	0.973268
M214T385C01210	M214T385	C01210	214.048	0	1	1	1	0.999218	1	1	0.999486	0.999246	0.999842	0.999851	0.882935	0.873518	0.887742	0.886979	0.873582	0.875456	0.887856	0.872853	0.874139	0.870702	0.990154	0.993113	0.992016	0.992949	0.993239	0.992159	0.992343	0.993351	0.994878	0.994794	0.79569	0.807988	0.781548	0.782258	0.816259	0.783235	0.798275	0.805517	0.780224	0.803729	0.97399	0.980272	0.969824	0.978944	0.977223
M214T385C01210	M214T385	C01210	215.051	1	0	0	0	0	0	0	0	0	0	0	0.010224	0.0160384	0.00866729	0.0137394	0.0145329	0.0136203	0.00913449	0.0157374	0.0179856	0.0175568	0.000111615	0	0	0	0	0	0	0	0	0	0.0141795	0.0138076	0.0185279	0.0218157	0.015836	0.0182939	0.0179875	0.0158953	0.0171793	0.0141399	7.94124e-05	0	0.00586794	0.00532411	0
M214T385C01210	M214T385	C01210	216.054	2	0	0	0	0	0	0	0.000428385	0.00075393	0.000157588	0	0.0194031	0.0254357	0.0232288	0.0190101	0.0201467	0.0249493	0.0217394	0.0227035	0.0192491	0.0238543	0.0010422	0.00053184	0	0	0.000388691	0	0	0.000727335	0	0	0.0325968	0.0352481	0.0345589	0.0340614	0.0296778	0.0365211	0.0363316	0.0327047	0.0360285	0.0356627	0.00446447	0.00294051	0.00444107	0.00378768	0.00268142
M214T385C01210	M214T385	C01210	217.058	3	0	0	0	0.000781777	0	0	8.52287e-05	0	0	0.000148858	0.0874384	0.0850077	0.0803622	0.0802712	0.0917385	0.0859743	0.0812697	0.0887063	0.0886264	0.0878869	0.00869234	0.00635565	0.00798351	0.00705103	0.00637241	0.00784094	0.0076572	0.00592158	0.00512166	0.00520573	0.157534	0.142956	0.165365	0.161865	0.138227	0.16195	0.147405	0.145883	0.166569	0.146468	0.0214664	0.0167875	0.0198673	0.0119446	0.0200957
M214T385C04122	M214T385	C04122	214.048	0	1	1	1	0.999218	1	1	0.999486	0.999246	0.999842	0.999851	0.882935	0.873518	0.887742	0.886979	0.873582	0.875456	0.887856	0.872853	0.874139	0.870702	0.990154	0.993113	0.992016	0.992949	0.993239	0.992159	0.992343	0.993351	0.994878	0.994794	0.79569	0.807988	0.781548	0.782258	0.816259	0.783235	0.798275	0.805517	0.780224	0.803729	0.97399	0.980272	0.969824	0.978944	0.977223
M214T385C04122	M214T385	C04122	215.051	1	0	0	0	0	0	0	0	0	0	0	0.010224	0.0160384	0.00866729	0.0137394	0.0145329	0.0136203	0.00913449	0.0157374	0.0179856	0.0175568	0.000111615	0	0	0	0	0	0	0	0	0	0.0141795	0.0138076	0.0185279	0.0218157	0.015836	0.0182939	0.0179875	0.0158953	0.0171793	0.0141399	7.94124e-05	0	0.00586794	0.00532411	0
M214T385C04122	M214T385	C04122	216.054	2	0	0	0	0	0	0	0.000428385	0.00075393	0.000157588	0	0.0194031	0.0254357	0.0232288	0.0190101	0.0201467	0.0249493	0.0217394	0.0227035	0.0192491	0.0238543	0.0010422	0.00053184	0	0	0.000388691	0	0	0.000727335	0	0	0.0325968	0.0352481	0.0345589	0.0340614	0.0296778	0.0365211	0.0363316	0.0327047	0.0360285	0.0356627	0.00446447	0.00294051	0.00444107	0.00378768	0.00268142
M214T385C04122	M214T385	C04122	217.058	3	0	0	0	0.000781777	0	0	8.52287e-05	0	0	0.000148858	0.0874384	0.0850077	0.0803622	0.0802712	0.0917385	0.0859743	0.0812697	0.0887063	0.0886264	0.0878869	0.00869234	0.00635565	0.00798351	0.00705103	0.00637241	0.00784094	0.0076572	0.00592158	0.00512166	0.00520573	0.157534	0.142956	0.165365	0.161865	0.138227	0.16195	0.147405	0.145883	0.166569	0.146468	0.0214664	0.0167875	0.0198673	0.0119446	0.0200957
M217T404C03740	M217T404	C03740	217.082	0	0.990046	0.980781	0.995621	0.981876	1	1	1	0.996889	0.997879	1	0.0424609	0.0494456	0.0680331	0.0801003	0.0416454	0.0578738	0.0483452	0.0444162	0.0425394	0.0402614	0.368275	0.408971	0.364455	0.414262	0.356264	0.276296	0.405847	0.410363	0.528103	0.487694	0	0.0244281	0.012192	0.0177971	0.0715352	0	0.0230243	0.0477009	0.0111848	0.0180957	0.280728	0.272796	0.20704	0.37709	0.235529
M217T404C03740	M217T404	C03740	218.085	1	0.00995396	0.019219	0.00437873	0.0181239	0	0	0	0.00311075	0.00212052	0	0.0110203	0.0226903	0.0221965	0.0285126	0.0126831	0.0202609	0.0111375	0.0210584	0.00921829	0.0128113	0.0798697	0.0713484	0.0789021	0.0451533	0.0662196	0.0719786	0.0532369	0.0939901	0.0603018	0.073765	0	0	0	0	0	0	0	0	0	0	0.0813728	0.0736979	0.107115	0.0974069	0.0641537
M217T404C03740	M217T404	C03740	219.089	2	0	0	0	0	0	0	0	0	0	0	0.0803345	0.0933476	0.104756	0.0826562	0.0825319	0.0999677	0.0944185	0.0969797	0.112672	0.0976697	0.106285	0.13184	0.120699	0.114955	0.102417	0.11672	0.120034	0.100474	0.0989146	0.099697	0.0565848	0.0467016	0.0609401	0.0617562	0.0521667	0.0647718	0.0588994	0.0633058	0.0640215	0.0556006	0.146115	0.133065	0.128218	0.109093	0.122931
M217T404C03740	M217T404	C03740	220.092	3	0	0	0	0	0	0	0	0	0	0	0.329278	0.374943	0.362105	0.358563	0.348041	0.327156	0.34448	0.358802	0.35829	0.386689	0.425672	0.374026	0.434725	0.407295	0.464901	0.519001	0.406533	0.375904	0.304597	0.331393	0.25826	0.27462	0.23581	0.272974	0.247317	0.260585	0.285657	0.266561	0.246155	0.254404	0.409379	0.434841	0.460313	0.366722	0.479802
M217T404C03740	M217T404	C03740	221.095	4	0	0	0	0	0	0	0	0	0	0	0.0599789	0.0623088	0.0626787	0.0623461	0.0525136	0.076972	0.0621429	0.0628093	0.0499194	0.0640376	0.00831852	0.00158684	0.00121813	0.0183352	0.00346162	0	0.0143492	0.00937549	0.00808298	0.00745091	0.0364594	0.0397265	0.0469161	0.0279291	0.0424948	0.0338289	0.034001	0.0544186	0.043547	0.0333276	0.0317389	0.0284775	0.0269509	0.020982	0.0271257
M217T404C03740	M217T404	C03740	222.099	5	0	0	0	0	0	0	0	0	0	0	0.0868306	0.0909264	0.0809411	0.0964892	0.109195	0.102372	0.0927002	0.116135	0.0996317	0.096416	0.0115798	0.0122279	0	0	0.00673679	0.0160044	0	0.00989308	0	0	0.091727	0.0913325	0.0730819	0.0919148	0.0901866	0.0951455	0.0794119	0.0958872	0.10037	0.125315	0.0365517	0.0357684	0.0364087	0.0287062	0.0405396
M217T404C03740	M217T404	C03740	223.102	6	0	0	0	0	0	0	0	0	0	0	0.13491	0.0957067	0.0959877	0.100444	0.112911	0.105424	0.132641	0.11788	0.122772	0.10647	0	0	0	0	0	0	0	0	0	0	0.12688	0.133296	0.115333	0.100728	0.122212	0.145733	0.122541	0.128224	0.126789	0.127121	0.0141151	0.0213537	0.0339547	0	0.0299195
M217T404C03740	M217T404	C03740	224.105	7	0	0	0	0	0	0	0	0	0	0	0.109558	0.0970821	0.0979105	0.085262	0.107328	0.0906226	0.107435	0.0788648	0.0952498	0.0873424	0	0	0	0	0	0	0	0	0	0	0.167433	0.161098	0.178568	0.155514	0.154908	0.162311	0.155418	0.155373	0.169996	0.157416	0	0	0	0	0
M217T404C03740	M217T404	C03740	225.109	8	0	0	0	0	0	0	0	0	0	0	0.145629	0.113549	0.105391	0.105627	0.133151	0.119351	0.106699	0.103055	0.109707	0.108303	0	0	0	0	0	0	0	0	0	0	0.262655	0.228798	0.277159	0.271388	0.21918	0.237624	0.241047	0.18853	0.237937	0.22872	0	0	0	0	0
M218T410C00651	M218T410	C00651	218.066	0	1	1	1	1	1	1	1	1	1	1	0	0	0	0	0	0	0	0	0	0	0.2402	0.310345	0	1	0.260576	0.113371	1	0.391296	0.527688	1	0	0	0	0	0	0	0	0	0	0	0	0	0	0	0
M218T410C00651	M218T410	C00651	219.069	1	0	0	0	0	0	0	0	0	0	0	0	0	0	0	0	0	0	0	0	0	0	0	0	0	0	0	0	0	0	0	0	0	0	0	0	0	0	0	0	0	0	0	0	0	0
M218T410C00651	M218T410	C00651	220.073	2	0	0	0	0	0	0	0	0	0	0	0	0	0	0	0	0	0	0	0	0	0	0	0	0	0	0	0	0	0	0	0	0	0	0	0	0	0	0	0	0	0	0	0	0	0
M218T410C00651	M218T410	C00651	221.076	3	0	0	0	0	0	0	0	0	0	0	0	0	0	0	0	0	0	0	0	0	0.422097	0.396017	0	0	0.401294	0.43901	0	0.374622	0.360365	0	0	0	0	0	0	0	0	0	0	0	0	0	0	0	0
M218T410C00651	M218T410	C00651	222.079	4	0	0	0	0	0	0	0	0	0	0	0	0	0	0	0	0	0	0	0	0	0	0	0	0	0	0	0	0	0	0	0	0	0	0	0	0	0	0	0	0	0	0	0	0	0
M218T410C00651	M218T410	C00651	223.083	5	0	0	0	0	0	0	0	0	0	0	0	1	0	1	1	0	1	1	1	1	0.337703	0.293638	0	0	0.33813	0.447619	0	0.234082	0.111948	0	0	1	0	1	1	0	0	0	1	1	0	0	0	0	0
M218T410C00651	M218T410	C00651	224.086	6	0	0	0	0	0	0	0	0	0	0	0	0	0	0	0	0	0	0	0	0	0	0	0	0	0	0	0	0	0	0	0	0	0	0	0	0	0	0	0	0	0	0	0	0	0
M222T215C03147	M222T215	C03147	222.04	0	1	1	1	1	1	1	1	1	1	1	0.335119	0.34207	0.575566	0.245075	0.307947	0.410715	0.327712	0.321638	0.439317	0.285918	0.726769	0.611679	0.693562	1	0.675004	0.490586	0.69404	0.71353	0.800858	0.663641	0.224875	0.194889	0.201641	0.32863	0.28214	0.363685	0.217393	0.299933	0	0.24249	1	0.611846	0.70976	0.63718	0.411614
M222T215C03147	M222T215	C03147	223.043	1	0	0	0	0	0	0	0	0	0	0	0	0	0	0	0	0	0	0	0	0	0	0	0	0	0	0	0	0	0	0	0	0	0	0	0	0	0	0	0	0	0	0	0	0	0
M222T215C03147	M222T215	C03147	224.046	2	0	0	0	0	0	0	0	0	0	0	0.664881	0.65793	0.424434	0.754925	0.692053	0.589285	0.672288	0.678362	0.560683	0.714082	0.273231	0.388321	0.306438	0	0.324996	0.509414	0.30596	0.28647	0.199142	0.336359	0.775125	0.805111	0.798359	0.67137	0.71786	0.636315	0.782607	0.700067	1	0.75751	0	0.388154	0.29024	0.36282	0.588386
M222T215C03147	M222T215	C03147	225.05	3	0	0	0	0	0	0	0	0	0	0	0	0	0	0	0	0	0	0	0	0	0	0	0	0	0	0	0	0	0	0	0	0	0	0	0	0	0	0	0	0	0	0	0	0	0
M222T215C03147	M222T215	C03147	226.053	4	0	0	0	0	0	0	0	0	0	0	0	0	0	0	0	0	0	0	0	0	0	0	0	0	0	0	0	0	0	0	0	0	0	0	0	0	0	0	0	0	0	0	0	0	0
M222T215C03147	M222T215	C03147	227.056	5	0	0	0	0	0	0	0	0	0	0	0	0	0	0	0	0	0	0	0	0	0	0	0	0	0	0	0	0	0	0	0	0	0	0	0	0	0	0	0	0	0	0	0	0	0
M222T215C03147	M222T215	C03147	228.06	6	0	0	0	0	0	0	0	0	0	0	0	0	0	0	0	0	0	0	0	0	0	0	0	0	0	0	0	0	0	0	0	0	0	0	0	0	0	0	0	0	0	0	0	0	0
M222T215C03147	M222T215	C03147	229.063	7	0	0	0	0	0	0	0	0	0	0	0	0	0	0	0	0	0	0	0	0	0	0	0	0	0	0	0	0	0	0	0	0	0	0	0	0	0	0	0	0	0	0	0	0	0
M222T215C03147	M222T215	C03147	230.067	8	0	0	0	0	0	0	0	0	0	0	0	0	0	0	0	0	0	0	0	0	0	0	0	0	0	0	0	0	0	0	0	0	0	0	0	0	0	0	0	0	0	0	0	0	0
M222T215C03147	M222T215	C03147	231.07	9	0	0	0	0	0	0	0	0	0	0	0	0	0	0	0	0	0	0	0	0	0	0	0	0	0	0	0	0	0	0	0	0	0	0	0	0	0	0	0	0	0	0	0	0	0
M222T215C03147	M222T215	C03147	232.073	10	0	0	0	0	0	0	0	0	0	0	0	0	0	0	0	0	0	0	0	0	0	0	0	0	0	0	0	0	0	0	0	0	0	0	0	0	0	0	0	0	0	0	0	0	0
M222T215C05652	M222T215	C05652	222.04	0	1	1	1	1	1	1	1	1	1	1	0.335119	0.34207	0.575566	0.245075	0.307947	0.410715	0.327712	0.321638	0.439317	0.285918	0.726769	0.611679	0.693562	1	0.675004	0.490586	0.69404	0.71353	0.800858	0.663641	0.224875	0.194889	0.201641	0.32863	0.28214	0.363685	0.217393	0.299933	0	0.24249	1	0.611846	0.70976	0.63718	0.411614
M222T215C05652	M222T215	C05652	223.043	1	0	0	0	0	0	0	0	0	0	0	0	0	0	0	0	0	0	0	0	0	0	0	0	0	0	0	0	0	0	0	0	0	0	0	0	0	0	0	0	0	0	0	0	0	0
M222T215C05652	M222T215	C05652	224.046	2	0	0	0	0	0	0	0	0	0	0	0.664881	0.65793	0.424434	0.754925	0.692053	0.589285	0.672288	0.678362	0.560683	0.714082	0.273231	0.388321	0.306438	0	0.324996	0.509414	0.30596	0.28647	0.199142	0.336359	0.775125	0.805111	0.798359	0.67137	0.71786	0.636315	0.782607	0.700067	1	0.75751	0	0.388154	0.29024	0.36282	0.588386
M222T215C05652	M222T215	C05652	225.05	3	0	0	0	0	0	0	0	0	0	0	0	0	0	0	0	0	0	0	0	0	0	0	0	0	0	0	0	0	0	0	0	0	0	0	0	0	0	0	0	0	0	0	0	0	0
M222T215C05652	M222T215	C05652	226.053	4	0	0	0	0	0	0	0	0	0	0	0	0	0	0	0	0	0	0	0	0	0	0	0	0	0	0	0	0	0	0	0	0	0	0	0	0	0	0	0	0	0	0	0	0	0
M222T215C05652	M222T215	C05652	227.056	5	0	0	0	0	0	0	0	0	0	0	0	0	0	0	0	0	0	0	0	0	0	0	0	0	0	0	0	0	0	0	0	0	0	0	0	0	0	0	0	0	0	0	0	0	0
M222T215C05652	M222T215	C05652	228.06	6	0	0	0	0	0	0	0	0	0	0	0	0	0	0	0	0	0	0	0	0	0	0	0	0	0	0	0	0	0	0	0	0	0	0	0	0	0	0	0	0	0	0	0	0	0
M222T215C05652	M222T215	C05652	229.063	7	0	0	0	0	0	0	0	0	0	0	0	0	0	0	0	0	0	0	0	0	0	0	0	0	0	0	0	0	0	0	0	0	0	0	0	0	0	0	0	0	0	0	0	0	0
M222T215C05652	M222T215	C05652	230.067	8	0	0	0	0	0	0	0	0	0	0	0	0	0	0	0	0	0	0	0	0	0	0	0	0	0	0	0	0	0	0	0	0	0	0	0	0	0	0	0	0	0	0	0	0	0
M222T215C05652	M222T215	C05652	231.07	9	0	0	0	0	0	0	0	0	0	0	0	0	0	0	0	0	0	0	0	0	0	0	0	0	0	0	0	0	0	0	0	0	0	0	0	0	0	0	0	0	0	0	0	0	0
M222T215C05652	M222T215	C05652	232.073	10	0	0	0	0	0	0	0	0	0	0	0	0	0	0	0	0	0	0	0	0	0	0	0	0	0	0	0	0	0	0	0	0	0	0	0	0	0	0	0	0	0	0	0	0	0
M222T215C05645	M222T215	C05645	222.04	0	1	1	1	1	1	1	1	1	1	1	0.335119	0.34207	0.575566	0.245075	0.307947	0.410715	0.327712	0.321638	0.439317	0.285918	0.726769	0.611679	0.693562	1	0.675004	0.490586	0.69404	0.71353	0.800858	0.663641	0.224875	0.194889	0.201641	0.32863	0.28214	0.363685	0.217393	0.299933	0	0.24249	1	0.611846	0.70976	0.63718	0.411614
M222T215C05645	M222T215	C05645	223.043	1	0	0	0	0	0	0	0	0	0	0	0	0	0	0	0	0	0	0	0	0	0	0	0	0	0	0	0	0	0	0	0	0	0	0	0	0	0	0	0	0	0	0	0	0	0
M222T215C05645	M222T215	C05645	224.046	2	0	0	0	0	0	0	0	0	0	0	0.664881	0.65793	0.424434	0.754925	0.692053	0.589285	0.672288	0.678362	0.560683	0.714082	0.273231	0.388321	0.306438	0	0.324996	0.509414	0.30596	0.28647	0.199142	0.336359	0.775125	0.805111	0.798359	0.67137	0.71786	0.636315	0.782607	0.700067	1	0.75751	0	0.388154	0.29024	0.36282	0.588386
M222T215C05645	M222T215	C05645	225.05	3	0	0	0	0	0	0	0	0	0	0	0	0	0	0	0	0	0	0	0	0	0	0	0	0	0	0	0	0	0	0	0	0	0	0	0	0	0	0	0	0	0	0	0	0	0
M222T215C05645	M222T215	C05645	226.053	4	0	0	0	0	0	0	0	0	0	0	0	0	0	0	0	0	0	0	0	0	0	0	0	0	0	0	0	0	0	0	0	0	0	0	0	0	0	0	0	0	0	0	0	0	0
M222T215C05645	M222T215	C05645	227.056	5	0	0	0	0	0	0	0	0	0	0	0	0	0	0	0	0	0	0	0	0	0	0	0	0	0	0	0	0	0	0	0	0	0	0	0	0	0	0	0	0	0	0	0	0	0
M222T215C05645	M222T215	C05645	228.06	6	0	0	0	0	0	0	0	0	0	0	0	0	0	0	0	0	0	0	0	0	0	0	0	0	0	0	0	0	0	0	0	0	0	0	0	0	0	0	0	0	0	0	0	0	0
M222T215C05645	M222T215	C05645	229.063	7	0	0	0	0	0	0	0	0	0	0	0	0	0	0	0	0	0	0	0	0	0	0	0	0	0	0	0	0	0	0	0	0	0	0	0	0	0	0	0	0	0	0	0	0	0
M222T215C05645	M222T215	C05645	230.067	8	0	0	0	0	0	0	0	0	0	0	0	0	0	0	0	0	0	0	0	0	0	0	0	0	0	0	0	0	0	0	0	0	0	0	0	0	0	0	0	0	0	0	0	0	0
M222T215C05645	M222T215	C05645	231.07	9	0	0	0	0	0	0	0	0	0	0	0	0	0	0	0	0	0	0	0	0	0	0	0	0	0	0	0	0	0	0	0	0	0	0	0	0	0	0	0	0	0	0	0	0	0
M222T215C05645	M222T215	C05645	232.073	10	0	0	0	0	0	0	0	0	0	0	0	0	0	0	0	0	0	0	0	0	0	0	0	0	0	0	0	0	0	0	0	0	0	0	0	0	0	0	0	0	0	0	0	0	0
M227T46C06424	M227T46	C06424	227.201	0	1	1	1	1	1	1	1	1	1	1	0.850131	0.911617	0.875947	0.863025	0.813908	0.866207	0.884179	0.8966	0.882976	0.858473	0.988732	0.995044	0.991517	0.984496	0.98826	0.981245	0.98679	0.999052	0.997781	0.999027	0.667073	0.759379	0.641473	0.55575	0.707705	0.740571	0.710629	0.729122	0.745963	0.718639	0.972011	0.957652	0.969646	0.974069	0.947115
M227T46C06424	M227T46	C06424	228.204	1	0	0	0	0	0	0	0	0	0	0	0	0	0	0	0	0	0	0	0	0	0	0	0	0	0	0	0	0	0	0	0	0	0	0	0	0	0	0	0	0	0	0	0	0	0
M227T46C06424	M227T46	C06424	229.207	2	0	0	0	0	0	0	0	0	0	0	0	0	0	0	0	0	0	0	0	0	0	0	0	0	0	0	0	0	0	0	0	0	0	0	0	0	0	0	0	0	0	0	0	0	0
M227T46C06424	M227T46	C06424	230.211	3	0	0	0	0	0	0	0	0	0	0	0	0.000288961	0.000245961	0.000410341	0	0	0	0.000665943	6.35989e-07	0	0	0	8.63616e-05	0	0	0	0	0	0	0	0	0	0	0	0	0	0	0	0	0	0.000852581	0.000238804	0.000498331	0	0.000230626
M227T46C06424	M227T46	C06424	231.214	4	0	0	0	0	0	0	0	0	0	0	0.00163035	0.0019208	0.00199859	0.00171242	0.00177247	0.00191573	0.0020336	0.00159398	0.00210666	0.0019306	0.00103904	0	0.00177295	0.00161845	0	0.000880032	0.000854913	0	0.000427982	0.000973312	0.00104512	0.00162586	0	0	0	0.000760452	0.00118693	0.000836642	0	0.00112183	0.00172057	0.0016915	0.00155973	0.000855847	0.000944961
M227T46C06424	M227T46	C06424	232.217	5	0	0	0	0	0	0	0	0	0	0	0	0	0	0	0	0	0	0	0	0	0	0	0	0	0	0	0	0	0	0	0.000822082	0	0	0.00052912	0	0	0.000943619	0.00155561	0.00138517	0.00170034	0.000656891	0.000980917	0	0	0
M227T46C06424	M227T46	C06424	233.221	6	0	0	0	0	0	0	0	0	0	0	0	0.00400416	0.00462149	0.00414185	0.00460839	0.00444672	0.00400102	0.00364513	0.00366174	0.00465005	0	0.00130809	0	0.00254805	0	0	0.00194166	0.000947579	0.000478894	0	0.00278984	0.00394059	0	0.00157063	0.00344176	0.00215423	0.00389036	0.00368331	0.00376365	0.00464344	0.00208538	0.00296754	0.00240148	0.00230944	0.00248511
M227T46C06424	M227T46	C06424	234.224	7	0	0	0	0	0	0	0	0	0	0	0.0042855	0.00379369	0.00382553	0.00462091	0.00420258	0.00468495	0.00420631	0.00361143	0.00320444	0.00428182	0	0	0	0	0	0	0	0	0	0	0.00331067	0.00456229	0	0.00260649	0.00358049	0.00366908	0.00390315	0.00435938	0.00383819	0.00574644	0.00155643	0.00242131	0.00154379	0	0.00239407
M227T46C06424	M227T46	C06424	235.227	8	0	0	0	0	0	0	0	0	0	0	0.00894734	0.00680931	0.00930555	0.00909965	0.0103331	0.00942406	0.00877786	0.00730543	0.00810591	0.00977117	0.00342872	0.00200507	0.00376373	0.00448648	0.00424891	0.00541963	0.00336199	0	0.000646197	0	0.00879598	0.0125052	0.00876947	0.00768483	0.0108999	0.00886475	0.00957795	0.0128384	0.0109037	0.0136434	0.00240047	0.00427446	0.00327166	0.00230317	0.0047955
M227T46C06424	M227T46	C06424	236.231	9	0	0	0	0	0	0	0	0	0	0	0.0109532	0.00740851	0.0103128	0.00979808	0.0118233	0.00985045	0.00951484	0.00696453	0.00807818	0.0107895	0	0	0	0	0	0	0	0	0	0	0.0104132	0.013	0.00997907	0.011125	0.0116748	0.0108609	0.011438	0.0109397	0.0126182	0.0157261	0.00244887	0.00358669	0.00355444	0.00368432	0.00418719
M227T46C06424	M227T46	C06424	237.234	10	0	0	0	0	0	0	0	0	0	0	0.0219176	0.0116017	0.0185202	0.0206496	0.0249771	0.0213179	0.0168527	0.0137914	0.0153717	0.0218141	0.00420887	0	0	0.00445625	0.00391508	0.00666132	0.00421785	0	0.000665999	0	0.0315265	0.0288295	0.028948	0.0319287	0.0320353	0.0258848	0.0323245	0.0319245	0.0289531	0.032969	0.00437868	0.0070324	0.00536768	0.00387464	0.00891788
M227T46C06424	M227T46	C06424	238.237	11	0	0	0	0	0	0	0	0	0	0	0.0196726	0.0110395	0.0154533	0.017594	0.0234016	0.0171552	0.0144694	0.0138946	0.0152701	0.0174993	0.00259147	0.00164249	0.00285969	0.00239452	0.00357631	0.0057937	0.00283389	0	0	0	0.0281407	0.027622	0.0328859	0.0327304	0.0317268	0.0278189	0.0314516	0.0306296	0.0297252	0.0327758	0.00251173	0.00535478	0.00303269	0.00349316	0.00681784
M227T46C06424	M227T46	C06424	239.241	12	0	0	0	0	0	0	0	0	0	0	0.0351883	0.0186791	0.0265791	0.030606	0.0425031	0.0295583	0.026698	0.0228635	0.0238187	0.0301972	0	0	0	0	0	0	0	0	0	0	0.0879114	0.0578837	0.0915163	0.109802	0.0718714	0.0671269	0.0668913	0.067088	0.0616271	0.0667185	0.0045132	0.006946	0.00478898	0.00436987	0.0111617
M227T46C06424	M227T46	C06424	240.244	13	0	0	0	0	0	0	0	0	0	0	0.0194431	0.0096432	0.0145564	0.0163927	0.0245723	0.0160064	0.0116415	0.0122326	0.015794	0.0182541	0	0	0	0	0	0	0	0	0	0	0.0496979	0.0344293	0.0533458	0.0664647	0.0446422	0.0369534	0.041254	0.0396871	0.0355223	0.0373404	0.00258125	0.00343763	0.00208649	0.00230602	0.00464622
M227T46C06424	M227T46	C06424	241.248	14	0	0	0	0	0	0	0	0	0	0	0.0278307	0.0131942	0.0186337	0.0219497	0.0378979	0.0194338	0.0176258	0.0168317	0.0216116	0.0223394	0	0	0	0	0	0	0	0	0	0	0.108474	0.0562226	0.133082	0.179809	0.0824228	0.0753356	0.0865095	0.0673355	0.0657005	0.0689757	0.00228264	0.00341588	0.00224876	0.00273443	0.00630373
M228T413C04797	M228T413	C04797	228.05	0	1	1	1	1	1	1	1	1	1	1	0	0	0	0	0	0	0	0	0	0	0.440548	0.281295	0	0	0.337522	0.169197	0.525966	0.352406	0.576423	0.52565	0	0	0	0	0	0	0	0	0	0	0	0	0	0	0
M228T413C04797	M228T413	C04797	229.054	1	0	0	0	0	0	0	0	0	0	0	0	0	0	0	0	0	0	0	0	0	0	0	0	0	0	0	0	0	0	0	0	0	0	0	0	0	0	0	0	0	0	0	0	0	0
M228T413C04797	M228T413	C04797	230.057	2	0	0	0	0	0	0	0	0	0	0	0	0	0	0	0	0	0	0	0	0	0	0	0	0	0	0	0	0	0	0	0	0	0	0	0	0	0	0	0	0	0	0	0	0	0
M228T413C04797	M228T413	C04797	231.06	3	0	0	0	0	0	0	0	0	0	0	0	0.124264	0.301557	0	0	1	0.167465	0.138766	0.152188	0.163709	0.559452	0.718705	0	1	0.662478	0.830803	0.474034	0.647594	0.423577	0.47435	0	0	0	0	0	0	0	0	0	0	1	1	0.570159	1	0.481692
M228T413C04797	M228T413	C04797	232.064	4	0	0	0	0	0	0	0	0	0	0	0	0.156871	0	0.315998	0.321934	0	0.133647	0.141368	0.122495	0.11346	0	0	0	0	0	0	0	0	0	0	0	0	0	0	0	0	0	0	0	0	0	0	0	0	0
M228T413C04797	M228T413	C04797	233.067	5	0	0	0	0	0	0	0	0	0	0	0	0.220857	0	0	0	0	0.225567	0.156391	0.150288	0.137021	0	0	0	0	0	0	0	0	0	0	1	0.232334	0	0.153495	0	0	1	0	0.819457	0	0	0	0	0	0
M228T413C04797	M228T413	C04797	234.07	6	0	0	0	0	0	0	0	0	0	0	1	0.366103	0.698443	0.684002	0.478981	0	0.342329	0.407674	0.461074	0.471542	0	0	0	0	0	0	0	0	0	0	0	0.474134	0	0.452337	1	0.454012	0	0.64104	0.180543	0.548762	0	0	0.429841	0	0.518308
M228T413C04797	M228T413	C04797	235.074	7	0	0	0	0	0	0	0	0	0	0	0	0.131905	0	0	0.199085	0	0.130991	0.155801	0.113955	0.114269	0	0	0	0	0	0	0	0	0	0	0	0	0	0	0	0	0	0	0	0	0	0	0	0	0
M228T413C04797	M228T413	C04797	236.077	8	0	0	0	0	0	0	0	0	0	0	0	0	0	0	0	0	0	0	0	0	0	0	0	0	0	0	0	0	0	0	0	0	0	0	0	0	0	0	0	0	0	0	0	0	0
M228T413C04797	M228T413	C04797	237.08	9	0	0	0	0	0	0	0	0	0	0	0	0	0	0	0	0	0	0	0	0	0	0	0	0	0	0	0	0	0	0	0	0.293533	0	0.394167	0	0.545988	0	0.35896	0	0.451238	0	0	0	0	0
M228T413C04796	M228T413	C04796	228.05	0	1	1	1	1	1	1	1	1	1	1	0	0	0	0	0	0	0	0	0	0	0.440548	0.281295	0	0	0.337522	0.169197	0.525966	0.352406	0.576423	0.52565	0	0	0	0	0	0	0	0	0	0	0	0	0	0	0
M228T413C04796	M228T413	C04796	229.054	1	0	0	0	0	0	0	0	0	0	0	0	0	0	0	0	0	0	0	0	0	0	0	0	0	0	0	0	0	0	0	0	0	0	0	0	0	0	0	0	0	0	0	0	0	0
M228T413C04796	M228T413	C04796	230.057	2	0	0	0	0	0	0	0	0	0	0	0	0	0	0	0	0	0	0	0	0	0	0	0	0	0	0	0	0	0	0	0	0	0	0	0	0	0	0	0	0	0	0	0	0	0
M228T413C04796	M228T413	C04796	231.06	3	0	0	0	0	0	0	0	0	0	0	0	0.124264	0.301557	0	0	1	0.167465	0.138766	0.152188	0.163709	0.559452	0.718705	0	1	0.662478	0.830803	0.474034	0.647594	0.423577	0.47435	0	0	0	0	0	0	0	0	0	0	1	1	0.570159	1	0.481692
M228T413C04796	M228T413	C04796	232.064	4	0	0	0	0	0	0	0	0	0	0	0	0.156871	0	0.315998	0.321934	0	0.133647	0.141368	0.122495	0.11346	0	0	0	0	0	0	0	0	0	0	0	0	0	0	0	0	0	0	0	0	0	0	0	0	0
M228T413C04796	M228T413	C04796	233.067	5	0	0	0	0	0	0	0	0	0	0	0	0.220857	0	0	0	0	0.225567	0.156391	0.150288	0.137021	0	0	0	0	0	0	0	0	0	0	1	0.232334	0	0.153495	0	0	1	0	0.819457	0	0	0	0	0	0
M228T413C04796	M228T413	C04796	234.07	6	0	0	0	0	0	0	0	0	0	0	1	0.366103	0.698443	0.684002	0.478981	0	0.342329	0.407674	0.461074	0.471542	0	0	0	0	0	0	0	0	0	0	0	0.474134	0	0.452337	1	0.454012	0	0.64104	0.180543	0.548762	0	0	0.429841	0	0.518308
M228T413C04796	M228T413	C04796	235.074	7	0	0	0	0	0	0	0	0	0	0	0	0.131905	0	0	0.199085	0	0.130991	0.155801	0.113955	0.114269	0	0	0	0	0	0	0	0	0	0	0	0	0	0	0	0	0	0	0	0	0	0	0	0	0
M228T413C04796	M228T413	C04796	236.077	8	0	0	0	0	0	0	0	0	0	0	0	0	0	0	0	0	0	0	0	0	0	0	0	0	0	0	0	0	0	0	0	0	0	0	0	0	0	0	0	0	0	0	0	0	0
M228T413C04796	M228T413	C04796	237.08	9	0	0	0	0	0	0	0	0	0	0	0	0	0	0	0	0	0	0	0	0	0	0	0	0	0	0	0	0	0	0	0	0.293533	0	0.394167	0	0.545988	0	0.35896	0	0.451238	0	0	0	0	0
M230T364C03752	M230T364	C03752	230.043	0	1	1	1	1	1	1	1	1	1	1	0.203109	0.171794	0.166717	0.254882	0.294084	0.173149	0.19433	0	0.161837	0	0.597537	0.796187	0.628447	1	0.73715	0.607163	1	0.744592	0.592789	1	0	0	0	0	0	0	0	0	0	0	0.67352	0.379353	0.456991	1	1
M230T364C03752	M230T364	C03752	231.046	1	0	0	0	0	0	0	0	0	0	0	0	0	0	0	0	0	0	0	0	0	0	0	0	0	0	0	0	0	0	0	0	0	0	0	0	0	0	0	0	0	0	0	0	0	0
M230T364C03752	M230T364	C03752	232.049	2	0	0	0	0	0	0	0	0	0	0	0.225313	0	0.149449	0.121432	0	0.136928	0.189242	0.187822	0.163248	0	0.276974	0	0.219452	0	0.26285	0.250813	0	0.255408	0.209052	0	0	0	0	0	0	0	0	0	0	0	0.17712	0.136741	0.160626	0	0
M230T364C03752	M230T364	C03752	233.053	3	0	0	0	0	0	0	0	0	0	0	0.0964607	0.25756	0.202954	0.182475	0	0.219256	0.110371	0.228683	0.198549	0	0.125489	0.203813	0.152101	0	0	0.142024	0	0	0.198159	0	0.195948	0.182215	0.155617	0.206902	0	0.180959	0.156635	0	0.146867	0.218424	0	0.172574	0.242579	0	0
M230T364C03752	M230T364	C03752	234.056	4	0	0	0	0	0	0	0	0	0	0	0.203279	0.243134	0.149478	0.184621	0.210857	0.182426	0.218866	0.199714	0.205714	0.336226	0	0	0	0	0	0	0	0	0	0	0.285076	0.213317	0.245449	0.281991	0	0.268979	0.220418	0	0.256531	0.270516	0	0	0	0	0
M230T364C03752	M230T364	C03752	235.059	5	0	0	0	0	0	0	0	0	0	0	0.271838	0.327513	0.331402	0.256589	0.495059	0.288241	0.28719	0.383781	0.270652	0.663774	0	0	0	0	0	0	0	0	0	0	0.518976	0.604468	0.598934	0.511107	0	0.550061	0.622947	0	0.596602	0.51106	0.14936	0.311332	0.139803	0	0
M230T364C03752	M230T364	C03752	236.063	6	0	0	0	0	0	0	0	0	0	0	0	0	0	0	0	0	0	0	0	0	0	0	0	0	0	0	0	0	0	0	0	0	0	0	0	0	0	0	0	0	0	0	0	0	0
M241T44C16537	M241T44	C16537	241.216	0	0.997831	0.99172	1	0.999601	0.98666	1	0.9677	1	0.998081	1	0.964873	0.959338	0.967895	0.976044	0.897651	0.949533	1	0.961807	0.956582	0.974762	1	1	0.999395	0.971161	0.982861	0.983252	0.974519	1	0.995476	1	0.828633	0.926215	0.780499	1	0.843212	0.84211	0.966255	0.869255	0.86465	0.804662	1	0.994125	1	1	0.998815
M241T44C16537	M241T44	C16537	242.22	1	0	0.00828043	0	0	0.01334	0	0.0318116	0	0.00191926	0	0.0351265	0.0406621	0.0300283	0.0234606	0.102349	0.0504668	0	0.0381934	0.0423362	0.025238	0	0	0.000605236	0.0288385	0.0171388	0.0167477	0.0254814	0	0.00452414	0	0.171367	0.0737848	0.219501	0	0.156788	0.152496	0.027027	0.128827	0.13535	0.194889	0	0.00587459	0	0	0.00118465
M241T44C16537	M241T44	C16537	243.223	2	0.0021692	0	0	0.000398989	0	0	0.000488149	0	0	0	0	0	0.00207668	0.000495701	0	0	0	0	0.0010817	0	0	0	0	0	0	0	0	0	0	0	0	0	0	0	0	0.00539345	0.00671819	0.00191754	0	0.000449244	0	0	0	0	0
M241T44C16537	M241T44	C16537	244.226	3	0	0	0	0	0	0	0	0	0	0	0	0	0	0	0	0	0	0	0	0	0	0	0	0	0	0	0	0	0	0	0	0	0	0	0	0	0	0	0	0	0	0	0	0	0
M241T44C16537	M241T44	C16537	245.23	4	0	0	0	0	0	0	0	0	0	0	0	0	0	0	0	0	0	0	0	0	0	0	0	0	0	0	0	0	0	0	0	0	0	0	0	0	0	0	0	0	0	0	0	0	0
M241T44C16537	M241T44	C16537	246.233	5	0	0	0	0	0	0	0	0	0	0	0	0	0	0	0	0	0	0	0	0	0	0	0	0	0	0	0	0	0	0	0	0	0	0	0	0	0	0	0	0	0	0	0	0	0
M241T44C16537	M241T44	C16537	247.236	6	0	0	0	0	0	0	0	0	0	0	0	0	0	0	0	0	0	0	0	0	0	0	0	0	0	0	0	0	0	0	0	0	0	0	0	0	0	0	0	0	0	0	0	0	0
M241T44C16537	M241T44	C16537	248.24	7	0	0	0	0	0	0	0	0	0	0	0	0	0	0	0	0	0	0	0	0	0	0	0	0	0	0	0	0	0	0	0	0	0	0	0	0	0	0	0	0	0	0	0	0	0
M241T44C16537	M241T44	C16537	249.243	8	0	0	0	0	0	0	0	0	0	0	0	0	0	0	0	0	0	0	0	0	0	0	0	0	0	0	0	0	0	0	0	0	0	0	0	0	0	0	0	0	0	0	0	0	0
M241T44C16537	M241T44	C16537	250.246	9	0	0	0	0	0	0	0	0	0	0	0	0	0	0	0	0	0	0	0	0	0	0	0	0	0	0	0	0	0	0	0	0	0	0	0	0	0	0	0	0	0	0	0	0	0
M241T44C16537	M241T44	C16537	251.25	10	0	0	0	0	0	0	0	0	0	0	0	0	0	0	0	0	0	0	0	0	0	0	0	0	0	0	0	0	0	0	0	0	0	0	0	0	0	0	0	0	0	0	0	0	0
M241T44C16537	M241T44	C16537	252.253	11	0	0	0	0	0	0	0	0	0	0	0	0	0	0	0	0	0	0	0	0	0	0	0	0	0	0	0	0	0	0	0	0	0	0	0	0	0	0	0	0	0	0	0	0	0
M241T44C16537	M241T44	C16537	253.256	12	0	0	0	0	0	0	0	0	0	0	0	0	0	0	0	0	0	0	0	0	0	0	0	0	0	0	0	0	0	0	0	0	0	0	0	0	0	0	0	0	0	0	0	0	0
M241T44C16537	M241T44	C16537	254.26	13	0	0	0	0	0	0	0	0	0	0	0	0	0	0	0	0	0	0	0	0	0	0	0	0	0	0	0	0	0	0	0	0	0	0	0	0	0	0	0	0	0	0	0	0	0
M241T44C16537	M241T44	C16537	255.263	14	0	0	0	0	0	0	0	0	0	0	0	0	0	0	0	0	0	0	0	0	0	0	0	0	0	0	0	0	0	0	0	0	0	0	0	0	0	0	0	0	0	0	0	0	0
M241T44C16537	M241T44	C16537	256.267	15	0	0	0	0	0	0	0	0	0	0	0	0	0	0	0	0	0	0	0	0	0	0	0	0	0	0	0	0	0	0	0	0	0	0	0	0	0	0	0	0	0	0	0	0	0
M253T44_1C08362	M253T44_1	C08362	253.216	0	1	1	1	1	1	1	1	1	1	1	0.571734	0.813525	0.926496	0.563982	0.49249	0.660844	0.557829	0.894199	0.386355	0.524246	0.530998	0.889969	0.882211	0.514869	0.525714	0.537197	0.536012	0.483216	0.474593	0.48016	0.486168	0.884956	0.484076	0.443379	0.904161	0.484975	0.642839	0.914422	0.457375	0.853576	0.997392	0.996087	0.996912	1	0.993122
M253T44_1C08362	M253T44_1	C08362	254.22	1	0	0	0	0	0	0	0	0	0	0	0	0	0	0	0	0	0	0	0	0	0	0	0	0	0	0	0	0	0	0	0	0	0	0	0	0	0	0	0	0	0	0	0	0	0
M253T44_1C08362	M253T44_1	C08362	255.223	2	0	0	0	0	0	0	0	0	0	0	0.387634	0.107114	0	0.395827	0.455278	0.301174	0.411742	0	0.575966	0.443276	0.468785	0	0	0.484633	0.473972	0.462769	0.463988	0.516765	0.525314	0.519288	0.38763	0	0.379915	0.375294	0	0.4337	0.247951	0	0.455788	0	0	0	0	0	0
M253T44_1C08362	M253T44_1	C08362	256.226	3	0	0	0	0	0	0	0	0	0	0	0	0.0445449	0	0	0	0	0	0	0	0	0	0.109492	0.117789	0	0	0	0	0	0	0	0	0	0	0	0	0	0.000332335	0	0	0	0	0	0	0	0
M253T44_1C08362	M253T44_1	C08362	257.23	4	0	0	0	0	0	0	0	0	0	0	0	0	0.0104147	0.00109382	0.00047169	0	0.000169877	0.024984	0	0	0	0	0	0	0	0	0	0	0	0	0	0	0.000655332	0.00102136	0	0.000996899	0.00115199	0	0.00104882	0	0	0	0	0	0
M253T44_1C08362	M253T44_1	C08362	258.233	5	0	0	0	0	0	0	0	0	0	0	0.00029296	0	2.18082e-05	0.000183746	0.000231342	0.000150725	0.000327169	0	0	0	0.00021687	0	0	6.74296e-05	5.19969e-05	3.39115e-05	0	1.92201e-05	3.25651e-05	0.000233194	0.000553248	0	0.000214836	8.69092e-05	0	0.000357032	0	0	0.000370866	0	0	0	0	0	0
M253T44_1C08362	M253T44_1	C08362	259.236	6	0	0	0	0	0	0	0	0	0	0	0.000706928	0.00105338	0.00110596	0.000689564	0.00061125	0	0.000832816	0	0.000902415	0.000481081	0	0	0	0	0	0	0	0	0	0	0.000532111	0	0.000406641	0.000231769	0	0.000480308	0.000658799	0	0.000649463	0	0	0	0	0	0
M253T44_1C08362	M253T44_1	C08362	260.24	7	0	0	0	0	0	0	0	0	0	0	0.000372883	0.000869579	0.00116781	0.000885524	0.000844123	0.0006477	0.00057392	0.00193077	0.000479149	0.000699296	0	0	0	0	0	0	0	0	0	0	0.000347082	0.00164048	0.000289981	0.000423166	0	0.000347544	0.000700402	0.0015387	0.000604164	0.00206838	0	0	0	0	0
M253T44_1C08362	M253T44_1	C08362	261.243	8	0	0	0	0	0	0	0	0	0	0	0.00124277	0.00206013	0.0023682	0.00116158	0.00150488	0.00178181	0.0015779	0.00371827	0.00137272	0.00113676	0	0.000538373	0	0.000430334	0.00026179	0	0	0	6.05392e-05	0.000319562	0.00113283	0.00306331	0.000819587	0.000907528	0.00306708	0.000962223	0.00177704	0.00354526	0.0016069	0.004344	0	0	0	0	0
M253T44_1C08362	M253T44_1	C08362	262.246	9	0	0	0	0	0	0	0	0	0	0	0.0014665	0.00161509	0.00252246	0.00172501	0.00148013	0.00160462	0.00141265	0.00407332	0.00148733	0.00114255	0	0	0	0	0	0	0	0	0	0	0.0020337	0.00355857	0.00159436	0.00124111	0.00267236	0.00150242	0.00231029	0	0.00162216	0.00402673	0	0	0	0	0
M253T44_1C08362	M253T44_1	C08362	263.25	10	0	0	0	0	0	0	0	0	0	0	0.00252355	0.00286272	0.00448693	0.00270436	0.00315854	0.00339745	0.00268916	0.00631373	0.0025227	0.00232505	0	0	0	0	0	0	0	0	0	0	0.00398921	0.00830304	0.00302805	0.00376174	0.00879723	0.00273989	0.00512919	0.00840271	0.00481117	0.0105231	0.00126164	0.00141302	0.00157312	0	0.00151899
M253T44_1C08362	M253T44_1	C08362	264.253	11	0	0	0	0	0	0	0	0	0	0	0.00267948	0.00296132	0.00489537	0.00306369	0.00309378	0.00292794	0.00291939	0.00545147	0.00223981	0.00228739	0	0	0	0	0	0	0	0	0	0	0.00518401	0.00847856	0.00556447	0.00437511	0.00819609	0.00352155	0.00562404	0.011448	0.00406855	0.0100334	0.00134661	0.000987093	0	0	0.00183227
M253T44_1C08362	M253T44_1	C08362	265.256	12	0	0	0	0	0	0	0	0	0	0	0.00509302	0.00455302	0.00834481	0.00562033	0.00604918	0.00576333	0.00489405	0.0123957	0.00458897	0.00404595	0	0	0	0	0	0	0	0	0	0	0.0126815	0.0183799	0.0116376	0.0150553	0.0181472	0.008133	0.0120899	0	0.00944131	0.0197354	0	0	0	0	0
M253T44_1C08362	M253T44_1	C08362	266.26	13	0	0	0	0	0	0	0	0	0	0	0.00444086	0.00352121	0.00759892	0.00466028	0.00596029	0.00434907	0.00406361	0	0.00415252	0.00343023	0	0	0	0	0	0	0	0	0	0	0.0120863	0	0.0120922	0.0153046	0.0161158	0.00799105	0.0116897	0.0176435	0.00964071	0.0184667	0	0	0	0	0
M253T44_1C08362	M253T44_1	C08362	267.263	14	0	0	0	0	0	0	0	0	0	0	0.00696074	0.00584805	0.0125092	0.00670658	0.00971179	0.00750825	0.00602865	0.014842	0.0065355	0.0060214	0	0	0	0	0	0	0	0	0	0	0.0311526	0.0319216	0.0322591	0.0417743	0.0388434	0.0170247	0.0257338	0.0429998	0.0165297	0.0357431	0	0	0	0	0
M253T44_1C08362	M253T44_1	C08362	268.267	15	0	0	0	0	0	0	0	0	0	0	0.00541804	0.00354354	0.00689427	0.00451495	0.0062851	0.00370809	0.00493911	0.0125486	0.00511625	0.00428151	0	0	0	0	0	0	0	0	0	0	0.0173746	0	0.0179321	0.0255126	0	0.0123185	0.0140476	0	0.0113991	0	0	0	0	0	0
M253T44_1C08362	M253T44_1	C08362	269.27	16	0	0	0	0	0	0	0	0	0	0	0.00943435	0.00592814	0.011174	0.00718178	0.0128303	0.00614296	0	0.0195434	0.00828206	0.00662636	0	0	0	0	0	0	0	0	0	0	0.0391349	0.0396981	0.0495149	0.0716317	0	0.0249498	0.027965	0	0.0250446	0.0414831	0	0.00151241	0.00151439	0	0.00352639
M255T44_2C00249	M255T44_2	C00249	255.232	0	1	1	1	1	1	1	1	1	1	1	0.904635	0.936614	0.894842	0.9127	0.88676	0.888776	0.913232	0.933415	0.924729	0.937801	0.998145	0.997146	0.994994	0.997214	0.99633	0.993206	0.995574	1	0.999887	0.999053	0.839505	0.845214	0.720018	0.678984	0.806096	0.842295	0.790467	0.829009	0.854607	0.818343	0.982078	0.985307	0.984358	0.989324	0.974312
M255T44_2C00249	M255T44_2	C00249	256.235	1	0	0	0	0	0	0	0	0	0	0	0	0	0	0	0	0	0	0	0	0	0	0	0	0	0	0	0	0	0	0	0	0	0	0	0	0	0	0	0	0	0	0	0	0	0
M255T44_2C00249	M255T44_2	C00249	257.239	2	0	0	0	0	0	0	0	0	0	0	0	0	0	0	0	0	0	0	0	0	0	0	0	0	0	0	0	0	0	0	0	0	0	0.00160214	0	0	0.000303585	0	0	0	0	0	0	0	0
M255T44_2C00249	M255T44_2	C00249	258.242	3	0	0	0	0	0	0	0	0	0	0	0.000291966	0	0.00101644	0.000463561	0.000181204	0.000630907	0.000358506	0.000478685	0.000176362	0.000136696	2.87333e-05	0	0	0	0	0	0	0	0	6.75957e-05	0.000827687	0.000616094	0.000363446	0	7.17736e-05	0.000330284	0.000745836	0.000153676	0.000635051	0.000611322	0.000106788	0.000168496	0.000191171	0.000352123	0
M255T44_2C00249	M255T44_2	C00249	259.245	4	0	0	0	0	0	0	0	0	0	0	0	0.00247064	0	0.00147693	0.00121947	0	0.00184759	0.0013655	0.00138697	0.00101281	0.000514718	0.000408759	0.000570696	0	0	0	0.000380533	0	0	0.000280393	0	0.00133752	0.000772812	0	0.00111467	0.00124253	0.00212312	0.000967839	0	0.00179891	0.00129178	0.000759233	0.00118552	0.000787361	0.00082429
M255T44_2C00249	M255T44_2	C00249	260.249	5	0	0	0	0	0	0	0	0	0	0	0.00107503	0	0	0.00201551	0.00164094	0.00244879	0	0.0010544	0.000777079	0	0	0	0	0	0	0	0	0	0	0	0	0	0	0	0	0	0	0	0	0	0.000534463	0	0.000656637	0.000466625	0
M255T44_2C00249	M255T44_2	C00249	261.252	6	0	0	0	0	0	0	0	0	0	0	0.00307661	0	0.0045889	0.00274858	0.00306352	0	0.00357551	0.00237312	0.00220764	0.00252136	0	0.000645501	0.00120863	0.000867465	0.000538378	0.000926622	0	0	0.000113231	0	0	0.00307126	0	0	0.00294131	0.00208883	0	0.00306257	0	0.00443755	0.00107644	0.00113239	0.000832274	0	0.00141777
M255T44_2C00249	M255T44_2	C00249	262.255	7	0	0	0	0	0	0	0	0	0	0	0	0	0.00387415	0.00435538	0	0.00534798	0.00309737	0.0024907	0.00239102	0.00278323	0	0	0	0	0	0	0	0	0	0	0	0	0	0	0	0	0	0	0	0	0.000817511	0	0.000778504	0.000704509	0.000918509
M255T44_2C00249	M255T44_2	C00249	263.259	8	0	0	0	0	0	0	0	0	0	0	0	0	0.00785258	0.000757352	0	0.00999599	0.00592045	0.00386117	0.00402043	0	0	0	0	0	0	0	0	0	0	0	0	0	0	0	0	0	0	0	0	0	0.00153531	0.00191142	0.0015688	0	0.00161858
M255T44_2C00249	M255T44_2	C00249	264.262	9	0	0	0	0	0	0	0	0	0	0	0	0.0070305	0.0089823	0.00749054	0.00652248	0	0.00592105	0.00322958	0.00361049	0	0	0	0	0	0	0	0	0	0	0	0.0151473	0.00823201	0	0	0.00818044	0	0.0161547	0.00825563	0	0.0101965	0.00166626	0.00107869	0.00143127	0	0.00170703
M255T44_2C00249	M255T44_2	C00249	265.265	10	0	0	0	0	0	0	0	0	0	0	0.0115265	0.0106296	0	0.0125991	0.0116606	0.0176828	0.0106629	0.0069883	0.00733118	0	0	0.000665422	0.00201436	0.00111846	0.00177076	0.0018941	0.00126617	0	0	0.000598636	0	0.0157168	0	0.0305775	0.0164421	0	0	0.0162891	0	0.0182853	0.00193008	0.00191578	0.00171835	0.00204234	0.0023612
M255T44_2C00249	M255T44_2	C00249	266.269	11	0	0	0	0	0	0	0	0	0	0	0.0102076	0	0.0135042	0.0121624	0.0114969	0.0129486	0.00881605	0.00511652	0.00663301	0.00768049	0	0.000362253	0	0.000800096	0.00136123	0.0014992	0.00105329	0	0	0	0	0.0126862	0.0243444	0	0.0147433	0	0	0.0142796	0	0.0174034	0.00159414	0.00159683	0.00137918	0.000786182	0.00279491
M255T44_2C00249	M255T44_2	C00249	267.272	12	0	0	0	0	0	0	0	0	0	0	0.0158277	0.0128856	0.0184235	0	0.0185299	0.021859	0.0131758	0.00911167	0.010378	0.0125137	0.00131178	0.000771828	0.00121222	0	0	0.00247364	0.00172616	0	0	0	0.0720833	0.0261571	0.0599611	0.0820985	0.0334729	0.0334837	0.0786038	0.0308645	0.0311253	0.0297117	0.00234226	0.00184453	0.00230017	0.0017246	0.00461649
M255T44_2C00249	M255T44_2	C00249	268.275	13	0	0	0	0	0	0	0	0	0	0	0.0124941	0.00781875	0.0121678	0.0105152	0.0122059	0.0111595	0.00862621	0.00768526	0.00823419	0.00893853	0	0	0	0	0	0	0	0	0	0	0	0.0161182	0.0340239	0	0.0212463	0.0229808	0.0541545	0.0197765	0.0215624	0.0227709	0.00133234	0.00151563	0.00122937	0.000944832	0.00237139
M255T44_2C00249	M255T44_2	C00249	269.279	14	0	0	0	0	0	0	0	0	0	0	0.0195977	0.0118556	0.0170316	0.0154485	0.0225075	0.0148934	0.0119223	0.0106945	0.0117315	0.0124397	0	0	0	0	0	0	0	0	0	0	0	0.0329461	0.0865154	0.117193	0.0432983	0.0458041	0	0.0375476	0.0424273	0.0355455	0.00180687	0.00206354	0.00156097	0.00200888	0.00360555
M255T44_2C00249	M255T44_2	C00249	270.282	15	0	0	0	0	0	0	0	0	0	0	0.00887431	0.00522272	0.00798363	0.00842864	0.00977617	0.00566624	0.00647449	0.00593793	0.00710127	0.00626854	0	0	0	0	0	0	0	0	0	0	0.0244131	0.0135733	0.0231092	0.0233616	0.0191701	0.0188694	0.0204019	0.0154579	0.0176583	0.0162537	0.00114321	0	0.000809868	0.000858902	0.00121995
M255T44_2C00249	M255T44_2	C00249	271.286	16	0	0	0	0	0	0	0	0	0	0	0.0123932	0.00547276	0.0097327	0.00883799	0.0144357	0.00859096	0.0063692	0.00619777	0.00929155	0.00790436	0	0	0	0	0	0	0	0	0	0	0.0480234	0.0243314	0.0508917	0.0661837	0.0332227	0.032905	0.037046	0.0243361	0.0319848	0.0246422	0.000744928	0.000706793	0	0	0.00223248
M266T169C00212	M266T169	C00212	266.088	0	1	0.998403	0.990267	0.994192	1	0.99945	0.972472	0.996006	0.992829	0.989265	0.8018	0.798263	0.807276	0.79647	0.805915	0.801091	0.780632	0.790959	0.812191	0.791223	0.975084	0.980401	0.983861	0.976077	0.963623	0.998423	0.992674	0.975081	0.995887	0.960715	0.741836	0.73664	0.72721	0.733022	0.7495	0.727473	0.749641	0.745116	0.737768	0.726952	0.938852	0.944999	0.956042	0.956431	0.953852
M266T169C00212	M266T169	C00212	267.092	1	0	0	0.00636235	0.00255353	0	0	0.0172314	0.00399401	0	0.010735	0.00865985	0	0	0.0135429	0	0	0	0.0104776	0.00927235	0.00380388	0.00358266	0	0.000845817	0.0239228	0.00958575	0	0	0	0	0.0268456	4.88819e-05	0	0.00288113	0	0	0.010352	0.00832046	0	0.00792993	0.0134288	0	0.0115021	0	0.00820463	0.0148034
M266T169C00212	M266T169	C00212	268.095	2	0	0.00159749	0.00337019	0.00325401	0	0.000550389	0.0102966	0	0.00717128	0	0.00235781	0.0119413	0.0110288	0.00742564	0.0137537	0.00705712	0.0131724	0.00993547	0.00753905	0.0111226	0.00323292	0.00328918	0.000319209	0	0.00696593	0.00157732	0.00732607	0.0118047	0.00411311	0.0124392	0.0104318	0.0116967	0.0069549	0.00836873	0.0179524	0.0107192	0.00637649	0.0159187	0.0113645	0.0130719	0.00975552	0.00857534	0.0049266	0.0231067	0.0057134
M266T169C00212	M266T169	C00212	269.098	3	0	0	0	0	0	0	0	0	0	0	0.0129362	0.0125147	0.0125841	0.00987493	0.0101661	0.0123384	0.0110081	0.0139313	0.0113128	0.0163993	0	0	0	0	0	0	0	0	0	0	0.00954547	0.0114697	0.0130255	0.00800847	0.0115238	0.0108757	0.0168192	0.0165459	0.0152774	0.0149642	0	0	0	0	0
M266T169C00212	M266T169	C00212	270.102	4	0	0	0	0	0	0	0	0	0	0	0.0121034	0.0117021	0.0133276	0.0165363	0.00793778	0.0140237	0.018219	0.0129754	0.0203922	0.0155867	0	0	0	0	0	0	0	0	0	0	0.0107771	0.0145528	0.00935923	0.0124055	0.012256	0.0161998	0.0151087	0.0138852	0.0125747	0.011673	0.0104576	0	0.0110786	0	0.00795369
M266T169C00212	M266T169	C00212	271.105	5	0	0	0	0	0	0	0	0	0	0	0.0356491	0.0421095	0.0316256	0.0358992	0.0437527	0.0376862	0.0421213	0.0440291	0.0297602	0.041059	0.0181008	0.0163094	0.0149744	0	0.0198256	0	0	0.0131147	0	0	0.0586786	0.0725708	0.0673508	0.0470099	0.0526124	0.0564271	0.0524391	0.0633683	0.0709745	0.0546218	0.0245638	0.0250513	0.0172562	0.0122577	0.0176777
M266T169C00212	M266T169	C00212	272.109	6	0	0	0	0	0	0	0	0	0	0	0.0248083	0.0266266	0.0209762	0.0215568	0.027767	0.0375425	0.0321569	0.0269946	0.0261275	0.0228354	0	0	0	0	0	0	0	0	0	0	0.0284283	0.0233909	0.031921	0.0310944	0.0298483	0.0307186	0.0243536	0.0274343	0.020276	0.0254349	0	0	0	0	0
M266T169C00212	M266T169	C00212	273.112	7	0	0	0	0	0	0	0	0	0	0	0.0345404	0.0356978	0.0355155	0.0349383	0.0346551	0.0337362	0.0340763	0.0444767	0.043212	0.0385084	0	0	0	0	0	0	0	0	0	0	0.0479599	0.0388046	0.0482951	0.0443113	0.0459042	0.0395017	0.0374513	0.0384181	0.0389643	0.0458479	0.016371	0.00987185	0.0106967	0	0
M266T169C00212	M266T169	C00212	274.115	8	0	0	0	0	0	0	0	0	0	0	0.0270233	0.0261689	0.021679	0.024667	0.0237466	0.0225046	0.0290732	0.0301154	0.0234641	0.0340324	0	0	0	0	0	0	0	0	0	0	0.0432914	0.0286061	0.0356088	0.0454817	0.0289801	0.043658	0.0320183	0.0322359	0.035844	0.0425057	0	0	0	0	0
M266T169C00212	M266T169	C00212	275.119	9	0	0	0	0	0	0	0	0	0	0	0.0292532	0.0254092	0.0347195	0.0248814	0.0180118	0.0255218	0.0257136	0.0161059	0.0167284	0.0254292	0	0	0	0	0	0	0	0	0	0	0.0294313	0.0376438	0.0328132	0.039377	0.0322537	0.0334247	0.0293077	0.0306427	0.030389	0.0338823	0	0	0	0	0
M266T169C00212	M266T169	C00212	276.122	10	0	0	0	0	0	0	0	0	0	0	0.0108686	0.00956721	0.0112678	0.0142077	0.0142941	0.00849844	0.0138268	0	0	0	0	0	0	0	0	0	0	0	0	0	0.0195708	0.0246248	0.0245807	0.0309208	0.0191694	0.0206499	0.0281643	0.0164348	0.0186382	0.0176176	0	0	0	0	0
M267T213C00294	M267T213	C00294	267.072	0	1	1	1	1	1	1	1	1	1	1	0.838865	0.833866	0.854559	0.839302	0.848461	0.857137	0.831102	0.839672	0.849763	0.835602	0.976175	0.984277	0.973184	0.982895	0.980451	0.977863	0.979967	0.980275	0.986935	0.981408	0.795803	0.797732	0.780625	0.77837	0.81465	0.798534	0.802094	0.796928	0.806419	0.799567	0.9455	0.955668	0.947637	0.961475	0.955852
M267T213C00294	M267T213	C00294	268.076	1	0	0	0	0	0	0	0	0	0	0	0	0	0	0	0	0	0	0	0	0	0	0	0	0	0	0	0	0	0	0	0	0	0	0	0	0	0	0	0	0	0	0	0	0	0
M267T213C00294	M267T213	C00294	269.079	2	0	0	0	0	0	0	0	0	0	0	0.00319282	0.00562173	0.00219844	0.00466603	0.00273501	0.00275322	0.00569424	0.00538434	0.00228032	0.00478576	0	0	0	0	0	0	0	0	0	0	0.00325043	0.00612596	0.00231097	0.000886723	0.00279574	0.00289014	0.00374308	0.00767452	0.00472035	0.00544091	0.00311046	0.000783902	0.0042967	0.0010601	0.00384814
M267T213C00294	M267T213	C00294	270.082	3	0	0	0	0	0	0	0	0	0	0	0.0103748	0.0133956	0.0100267	0.0112901	0.00778962	0.00854274	0.0110228	0.0129107	0.00899304	0.00979017	0.00281154	0.00154917	0.00341382	0.00185604	0.00231252	0.00229271	0.00225969	0.00270976	0.00136391	0.00331594	0.00839793	0.0131862	0.00861586	0.00607799	0.00942711	0.0100834	0.0100936	0.0121552	0.01003	0.0110069	0.00684773	0.00566772	0.00830275	0.00580465	0.00765343
M267T213C00294	M267T213	C00294	271.086	4	0	0	0	0	0	0	0	0	0	0	0.00715025	0.00972981	0.00934653	0.00919606	0.00871134	0.00799802	0.00980475	0.0109261	0.00965082	0.0101515	0.00124286	0.000727375	0.00226456	0.00194004	0.00121139	0.00135047	0.0015251	0.00155322	0.00107033	0.00142739	0.00687124	0.00940755	0.00755797	0.00689315	0.009888	0.0106247	0.00867112	0.0112961	0.0101901	0.00996057	0.00562778	0.00373626	0.00520241	0.00393773	0.00456312
M267T213C00294	M267T213	C00294	272.089	5	0	0	0	0	0	0	0	0	0	0	0.0344045	0.0354536	0.0271129	0.0357549	0.0313153	0.0322619	0.038055	0.0361697	0.0308567	0.0363169	0.0102166	0.00943075	0.0128623	0.00905323	0.00968505	0.00952321	0.011112	0.0105368	0.00700026	0.00986177	0.0461533	0.0529046	0.0473836	0.0470415	0.0449961	0.0465765	0.0499428	0.0538046	0.0486566	0.0447236	0.0199837	0.0168602	0.0151504	0.0154032	0.0153321
M267T213C00294	M267T213	C00294	273.093	6	0	0	0	0	0	0	0	0	0	0	0.0199595	0.0217641	0.0189473	0.0226502	0.0199396	0.0210736	0.0224368	0.0239293	0.0231025	0.0252122	0.00440779	0.00203047	0.00337973	0.00207938	0.00326877	0.00366832	0.00227679	0.00202844	0.00174001	0.00232371	0.0217373	0.020933	0.0247265	0.0239367	0.021477	0.0215905	0.020366	0.0210763	0.0194796	0.0232801	0.00751306	0.0052109	0.00849231	0.00553208	0.0056497
M267T213C00294	M267T213	C00294	274.096	7	0	0	0	0	0	0	0	0	0	0	0.0268242	0.0272442	0.0242396	0.0249838	0.0260477	0.0243291	0.0287201	0.0266289	0.0278584	0.0268401	0.00346267	0.00140763	0.00296243	0.00144007	0.00177885	0.00398514	0.00178076	0.00189115	0.00157023	0.00128952	0.0352591	0.0294722	0.0376622	0.0372425	0.0295605	0.0326234	0.0299314	0.0309066	0.0301738	0.0311349	0.00643815	0.00523805	0.00537882	0.00358055	0.00404607
M267T213C00294	M267T213	C00294	275.099	8	0	0	0	0	0	0	0	0	0	0	0.0254022	0.0246427	0.0233996	0.0219445	0.0267573	0.0218622	0.0254444	0.021803	0.022833	0.0248989	0.00168391	0.000578022	0.00193359	0.000736722	0.0012928	0.00131722	0.00107907	0.00100552	0.000320413	0.000373477	0.0358957	0.030138	0.0365636	0.040946	0.0290329	0.0331428	0.031818	0.0292261	0.030946	0.0301055	0.00316998	0.00368604	0.00392039	0.00216007	0.00214767
M267T213C00294	M267T213	C00294	276.103	9	0	0	0	0	0	0	0	0	0	0	0.0208685	0.0172382	0.018175	0.0198345	0.0174151	0.0161112	0.0179974	0.0154708	0.0168092	0.016526	0	0	0	0	0	0	0	0	0	0	0.0282289	0.0227426	0.0325947	0.0344598	0.0232021	0.0262681	0.0256052	0.0232515	0.0249326	0.0272787	0.00180947	0.0031488	0.0016187	0.00104655	0.000907781
M267T213C00294	M267T213	C00294	277.106	10	0	0	0	0	0	0	0	0	0	0	0.0129586	0.011044	0.011995	0.0103783	0.0108276	0.00793143	0.00972256	0.00710498	0.00785359	0.00987677	0	0	0	0	0	0	0	0	0	0	0.0184029	0.0173582	0.0219599	0.0241455	0.0149709	0.0176666	0.0177345	0.0136812	0.0144522	0.0175017	0	0	0	0	0
M271T47C18218	M271T47	C18218	271.227	0	0.968184	0.951248	0.825566	1	1	0.844491	0.833319	1	1	1	0.935166	0.976332	0.912288	1	0.902382	0.996139	1	0.717843	0.690781	0.912158	1	0.932272	0.845278	0.844545	1	0.864493	0.989624	0.933379	0.865399	0.989193	0.591276	0.612864	0.512508	0.623467	0.888582	0.861673	0.784275	0.766786	0.866052	0.756567	0.85133	1	0.926937	0.97691	0.964723
M271T47C18218	M271T47	C18218	272.23	1	0	0.0407778	0	0	0	0	0	0	0	0	0	0.0014478	0	0	0.0177614	0.00386141	0	0	0	0.015342	0	0	0.0292854	0	0	0.0744628	0.0103763	0	0	0.0101423	0	0.0150799	0	0	0	0.0450349	0.0287978	0	0	0	0.0213558	0	0	0.0230899	0
M271T47C18218	M271T47	C18218	273.233	2	0	0	8.61036e-20	0	0	0	0	0	0	0	0	0	0	0	0	0	0	8.49452e-18	0	0	0	0	0	0	0	0	0	0	0	0	0	2.71231e-17	0	0	0	0	0	1.34343e-17	0	0	0	0	0	0	0
M271T47C18218	M271T47	C18218	274.237	3	0	0	0	0	0	0	0	0	0	0	0	0	0	0	0	0	0	0	0	0	0	0	0	0	0	0	0	0	0	0	0	0	0	0	0	0	0	0	0	0	4.06729e-19	0	0	0	0
M271T47C18218	M271T47	C18218	275.24	4	0	0	0	0	0	0	0	0	0	0	0	0	0	0	0	0	0	0	0	0	0	0	0	0	0	0	0	0	0	0	0	0	0	0	0	0	0	0	0	0	0	0	0	0	0
M271T47C18218	M271T47	C18218	276.244	5	0	0	0	0	0	0	0	0	0	0	0	0	0	0	0	0	0	0	0	0	0	0	0	0	0	0	0	0	0	0	0	0	0	0	0	0	0	0	0	0	0	0	0	0	0
M271T47C18218	M271T47	C18218	277.247	6	0	0	0	0	0	0	0	0	0	0	0	0	0	0	0	0	0	0	0	0	0	0	0	0	0	0	0	0	0	0	0	0	0	0	0	0	0	0	0	0	0	0	0	0	0
M271T47C18218	M271T47	C18218	278.25	7	0	0	0	0	0	0	0	0	0	0	0	0	0	0	0	0	0	0	0	0	0	0	0	0	0	0	0	0	0	0	0	0	0	0	0	0	0	0	0	0	0	0	0	0	0
M271T47C18218	M271T47	C18218	279.254	8	0	0	0	0	0	0	0	0	0	0	0	0	0	0	0	0	0	0	0	0	0	0	0	0	0	0	0	0	0	0	0	0	0	0	0	0	0	0	0	0	0	0	0	0	0
M271T47C18218	M271T47	C18218	280.257	9	0	0	0	0	0	0	0	0	0	0	0	0	0	0	0	0	0	0	0	0	0	0	0	0	0	0	0	0	0	0	0	0	0	0	0	0	0	0	0	0	0	0	0	0	0
M271T47C18218	M271T47	C18218	281.26	10	0	0	0	0	0	0	0	0	0	0	0	0	0	0	0	0	0	0	0	0	0	0	0	0	0	0	0	0	0	0	0	0	0	0	0	0	0	0	0	0	0	0	0	0	0
M271T47C18218	M271T47	C18218	282.264	11	0	0	0	0	0	0	0	0	0	0	0	0	0	0	0	0	0	0	0	0	0	0	0	0	0	0	0	0	0	0	0	0	0	0	0	0	0	0	0	0	0	0	0	0	0
M271T47C18218	M271T47	C18218	283.267	12	0	0	0.173741	0	0	0.155509	0.166481	0	0	0	0	0	0	0	0	0	0	0.196398	0.269661	0	0	0.0677281	0.125437	0.155455	0	0.0610441	0	0.0666206	0.105001	0.000664548	0.250015	0.170056	0.26846	0.0995636	0	0.0932917	0.0257807	0.1281	0.133948	0.0847584	0.12412	0	0.0450068	0	0.0343214
M271T47C18218	M271T47	C18218	284.27	13	0.0318156	0	0	0	0	0	0	0	0	0	0	0	0.0171974	0	0	0	0	0.0127238	0	0	0	0	0	0	0	0	0	0	0.0295994	0	0	0.0221954	0	0	0	0	0	0	0	0	0	0	0	0	0.000955714
M271T47C18218	M271T47	C18218	285.274	14	0	0.00797455	0.000693243	0	0	0	0.000200498	0	0	0	0.0648341	0.0222201	0.0705144	0	0.0798571	0	0	0.073035	0.0395584	0.0724996	0	0	0	0	0	0	0	0	0	0	0.158709	0.179805	0.219032	0.276969	0.111418	0	0.161147	0.105114	0	0.158675	0.00319417	0	0.0280564	0	0
M271T47C18218	M271T47	C18218	286.277	15	0	0	0	0	0	0	0	0	0	0	0	0	0	0	0	0	0	0	0	0	0	0	0	0	0	0	0	0	0	0	0	0	0	0	0	0	0	0	0	0	0	0	0	0	0
M271T47C18218	M271T47	C18218	287.28	16	0	0	0	0	0	0	0	0	0	0	0	0	0	0	0	0	0	0	0	0	0	0	0	0	0	0	0	0	0	0	0	0	0	0	0	0	0	0	0	0	0	0	0	0	0
M282T255C00387	M282T255	C00387	282.083	0	0.99638	1	0.999864	0.997751	0.991162	0.998297	1	0.997399	0.999477	1	0.843387	0.816358	0.834763	0.861724	0.851924	0.839565	0.831886	0.845456	0.8268	0.82673	0.980115	0.991135	0.981262	0.985812	0.987552	0.977536	0.988975	0.986579	0.980281	0.994871	0.807209	0.813441	0.799867	0.798467	0.833129	0.798071	0.811113	0.803272	0.805476	0.811971	0.94735	0.959354	0.948458	0.983071	0.952384
M282T255C00387	M282T255	C00387	283.087	1	0	0	0	0	0.00519574	0.000522378	0	0	0	0	0	0.00997862	0	0	0	0	0	0	0.0061407	0	0	0	0.00511841	0.00798349	0	0.00248115	0	0	0	0	0	0.00394436	0.00194975	0	0	0.0003713	0.00184681	0	0.00678364	0	0	0	0	0	0
M282T255C00387	M282T255	C00387	284.09	2	0.00361968	0	0.000136447	0.00224873	0.00364252	0.00118071	0	0.0026011	0.000522909	0	0.00765058	0.00463609	0.00832315	0.00258967	0.0017915	0.00419935	0.00723846	0.00683527	0.00729394	0.00804413	0.00204408	0.00065615	0	0.00620418	0.0036577	0.00274574	0.00324761	0.00163012	0.00395605	0.00512907	0.00676524	0.00815991	0.00439402	0.00528994	0.00226005	0.00533938	0.00529327	0.0116076	0.00976933	0.00874351	0.00909942	0.00687163	0.00911353	0.00435287	0.0146324
M282T255C00387	M282T255	C00387	285.093	3	0	0	0	0	0	0	0	0	0	0	0.00654608	0.0107673	0.00789856	0.00648869	0.00625965	0.00804199	0.0080647	0.0114585	0.0108126	0.0109156	0.00311972	0.00388786	0	0	0.00265019	0	0	0.00338242	0.00349389	0	0.00706967	0.0100705	0.00959462	0.0054596	0.00853645	0.00761644	0.0121775	0.0103847	0.0105597	0.00690379	0.00714045	0.00482415	0	0	0.00592204
M282T255C00387	M282T255	C00387	286.097	4	0	0	0	0	0	0	0	0	0	0	0.00744509	0.0123614	0.0109532	0.00888819	0.0074254	0.00866026	0.00845991	0.0126329	0.011162	0.0101201	0	0	0	0	0	0	0	0	0	0	0.00777818	0.00685947	0.00628891	0.00574675	0.00902769	0.0102878	0.00942542	0.00997103	0.00922979	0.00867925	0.00570246	0	0.0104367	0	0
M282T255C00387	M282T255	C00387	287.1	5	0	0	0	0	0	0	0	0	0	0	0.0213439	0.0240933	0.0198697	0.020598	0.0180848	0.0230777	0.0203034	0.0211978	0.019015	0.0246023	0.00499539	0.00432067	0.00729373	0	0.00614034	0.00648494	0	0	0.0061094	0	0.0266451	0.0247699	0.0248927	0.0235791	0.0231598	0.0266087	0.0232998	0.0267454	0.0266437	0.0237926	0.00940863	0.0100839	0.0124864	0.0125762	0.0111154
M282T255C00387	M282T255	C00387	288.103	6	0	0	0	0	0	0	0	0	0	0	0.0208736	0.0245404	0.0258332	0.0188406	0.0269806	0.0272079	0.0245688	0.0249737	0.0224668	0.0228688	0.0097258	0	0.00632547	0	0	0.0107522	0.00777702	0.00840865	0.00615965	0	0.0238457	0.025167	0.0255992	0.0220599	0.0162572	0.0270389	0.0235177	0.0250412	0.022834	0.0206404	0.0118653	0.00940768	0.00960355	0	0.00738312
M282T255C00387	M282T255	C00387	289.107	7	0	0	0	0	0	0	0	0	0	0	0.0275152	0.0342233	0.0322171	0.0282404	0.026906	0.0279841	0.0351694	0.0246209	0.0318566	0.0363725	0	0	0	0	0	0	0	0	0	0	0.0328085	0.0280765	0.0376174	0.039971	0.0333135	0.0347925	0.0341781	0.036677	0.0283997	0.0402784	0.00943334	0.00945852	0.00990134	0	0.0085635
M282T255C00387	M282T255	C00387	290.11	8	0	0	0	0	0	0	0	0	0	0	0.022777	0.0314233	0.0305929	0.0236808	0.0290012	0.0302504	0.0294688	0.0257229	0.0291238	0.0274668	0	0	0	0	0	0	0	0	0	0	0.0350657	0.0328038	0.0363856	0.0378481	0.0280359	0.0355679	0.0346327	0.0326606	0.0361207	0.0354653	0	0	0	0	0
M282T255C00387	M282T255	C00387	291.113	9	0	0	0	0	0	0	0	0	0	0	0.0249892	0.0207623	0.0200669	0.0200889	0.0205964	0.0182622	0.0220722	0.0189823	0.0232796	0.0214401	0	0	0	0	0	0	0	0	0	0	0.0306765	0.0289243	0.0298514	0.0351409	0.0283083	0.0351636	0.0268038	0.027604	0.027676	0.026788	0	0	0	0	0
M282T255C00387	M282T255	C00387	292.117	10	0	0	0	0	0	0	0	0	0	0	0.0174721	0.0108557	0.00948232	0.0088612	0.0110308	0.0127511	0.0127679	0.00812024	0.0120494	0.01144	0	0	0	0	0	0	0	0	0	0	0.0221363	0.0177829	0.0235598	0.0264378	0.0179716	0.0191425	0.0177114	0.0160361	0.0165073	0.0167379	0	0	0	0	0
M283T43C01530	M283T43	C01530	283.263	0	1	1	0.998644	0.999796	1	0.997729	0.999626	0.999973	0.999197	1	0.983703	0.986072	0.97751	0.978941	0.984887	0.969713	0.979287	0.984784	0.989839	0.984917	0.999178	0.999579	0.998544	0.999024	0.999198	0.997574	0.996109	0.99897	1	0.998587	0.948011	0.911199	0.94588	0.892527	0.89975	0.882603	0.945073	0.923385	0.963243	0.908778	0.990627	0.976541	0.993243	0.99686	0.987163
M283T43C01530	M283T43	C01530	284.267	1	0	0	0	0	0	0.000226714	0	0	0	0	0	0	0	0	0	0	0	0	0	0	0	0	0	0	0	0	0	0	0	0	0.00492726	0	0	0	0	0	0	0	0	0	0	0	0	0.000931339	0
M283T43C01530	M283T43	C01530	285.27	2	0	0	0.00135613	0	0	0.00204425	0	0	0	0	0.0129633	0.013928	0.0134014	0.0163446	0.0126958	0.0200439	0.0168733	0.0103332	0.0051805	0.011144	0	0	0.000250407	0	0.000545586	0.00242595	0.00339728	0	0	0	0.0364053	0.0307925	0.0428277	0.0232692	0.0418764	0.0257459	0.0461156	0.0184189	0.0328183	0.0278686	0.00477822	0.00549364	0.00267533	0.000338738	0.00661327
M283T43C01530	M283T43	C01530	286.273	3	0	0	0	0.000203544	0	0	0.000373601	2.70252e-05	0.000802804	0	0.00333332	0	0.00563103	0	0.00113609	0.00196007	0.00308629	0.00197013	0.00256258	0.00281421	0.000822491	0.00042142	0.00120522	0.000975529	0.00025676	0	0.000494137	0.00102961	0	0.00141289	0.00145308	0.00168065	0.000327381	0.00152756	0	0.00127314	0	0.00413766	0	0.000159993	0.000823904	0.00275478	0.00171433	0.00186958	0.000141443
M283T43C01530	M283T43	C01530	287.277	4	0	0	0	0	0	0	0	0	0	0	0	0	0.0034576	0.00471431	0	0.00828347	0	0.00219143	0.00173849	0	0	0	0	0	0	0	0	0	0	0	0	0.00312022	0	0	0.00258756	0.00384027	0.00644301	0.0021189	0	0.00268055	0.00151185	0.00263802	0.00111042	0	0.00240989
M283T43C01530	M283T43	C01530	288.28	5	0	0	0	0	0	0	0	0	0	0	0	0	0	0	0	0	0	0	0	0	0	0	0	0	0	0	0	0	0	0	0	0	0	0	0	0	0	0	0	0	0	0.00169269	0	0	0.000925206
M283T43C01530	M283T43	C01530	289.283	6	0	0	0	0	0	0	0	0	0	0	0	0	0	0	0	0	0	0	0	0	0	0	0	0	0	0	0	0	0	0	0	0	0	0	0	0	0	0	0	0	0	0	0	0	0.00125862
M283T43C01530	M283T43	C01530	290.287	7	0	0	0	0	0	0	0	0	0	0	0	0	0	0	0	0	0	0	0	0	0	0	0	0	0	0	0	0	0	0	0	0	0	0	0	0	0	0	0	0	0	0	0	0	0
M283T43C01530	M283T43	C01530	291.29	8	0	0	0	0	0	0	0	0	0	0	0	0	0	0	0	0	0	0	0	0	0	0	0	0	0	0	0	0	0	0	0	0	0	0	0	0	0	0	0	0	0.00225918	0	0.00125678	0	0
M283T43C01530	M283T43	C01530	292.293	9	0	0	0	0	0	0	0	0	0	0	0	0	0	0	0	0	0	0	0	0	0	0	0	0	0	0	0	0	0	0	0	0.0110231	0.0109653	0	0.00852343	0	0	0.00643734	0	0.0118419	0	0.00443335	0	0	0
M283T43C01530	M283T43	C01530	293.297	10	0	0	0	0	0	0	0	0	0	0	0	0	0	0	0	0	0	0	0	0	0	0	0	0	0	0	0	0	0	0	0	0.0179129	0	0	0.0163841	0.0274368	0	0.0164526	0	0.018263	0	0	0	0	0
M283T43C01530	M283T43	C01530	294.3	11	0	0	0	0	0	0	0	0	0	0	0	0	0	0	0	0	0	0	0	0	0	0	0	0	0	0	0	0	0	0	0	0	0	0	0	0	0	0	0	0	0	0.00218914	0	0	0.00148847
M283T43C01530	M283T43	C01530	295.303	12	0	0	0	0	0	0	0	0	0	0	0	0	0	0	0	0	0	0	0	0	0	0	0	0	0	0	0	0	0	0	0	0	0	0	0	0	0	0	0	0	0	0.00425763	0	0	0
M283T43C01530	M283T43	C01530	296.307	13	0	0	0	0	0	0	0	0	0	0	0	0	0	0	0	0	0	0	0	0	0	0	0	0	0	0	0	0	0	0	0	0	0	0	0	0	0	0	0	0	0	0	0	0	0
M283T43C01530	M283T43	C01530	297.31	14	0	0	0	0	0	0	0	0	0	0	0	0	0	0	0	0	0	0	0	0	0	0	0	0	0	0	0	0	0	0	0	0	0	0	0	0	0	0	0	0	0	0	0	0	0
M283T43C01530	M283T43	C01530	298.313	15	0	0	0	0	0	0	0	0	0	0	0	0	0	0	0	0	0	0	0	0	0	0	0	0	0	0	0	0	0	0	0	0.0242714	0	0.0735033	0.0241595	0.0554238	0	0.0244616	0	0.024966	0	0	0	0	0
M283T43C01530	M283T43	C01530	299.317	16	0	0	0	0	0	0	0	0	0	0	0	0	0	0	0	0	0	0	0	0	0	0	0	0	0	0	0	0	0	0	0	0	0	0	0	0	0	0	0	0	0	0	0	0	0
M283T43C01530	M283T43	C01530	300.32	17	0	0	0	0	0	0	0	0	0	0	0	0	0	0	0.00128088	0	0.000753071	0.000721318	0.000679006	0.00112494	0	0	0	0	0	0	0	0	0	0	0.00545612	0	0	0.00337872	0.00428354	0.00367735	0	0.00200359	0.00393858	0.00297861	0	0	0	0	0
M283T43C01530	M283T43	C01530	301.324	18	0	0	0	0	0	0	0	0	0	0	0	0	0	0	0	0	0	0	0	0	0	0	0	0	0	0	0	0	0	0	0.00374759	0	0	0.00579384	0.00243553	0	0.00236812	0.00258421	0	0.00246364	0	0	0	0	0
M300T443C04256	M300T443	C04256	300.048	0	1	1	1	1	1	1	1	1	1	1	1	1	1	1	1	1	1	1	1	1	1	1	1	1	1	1	1	1	1	1	0.856913	0.830658	1	0.827936	1	0.767509	0.83032	0.863853	0.801345	0.754464	1	1	1	1	1
M300T443C04256	M300T443	C04256	301.051	1	0	0	0	0	0	0	0	0	0	0	0	0	0	0	0	0	0	0	0	0	0	0	0	0	0	0	0	0	0	0	0	0	0	0	0	0	0	0	0	0	0	0	0	0	0
M300T443C04256	M300T443	C04256	302.055	2	0	0	0	0	0	0	0	0	0	0	0	0	0	0	0	0	0	0	0	0	0	0	0	0	0	0	0	0	0	0	0	0	0	0	0	0	0	0	0	0	0	0	0	0	0
M300T443C04256	M300T443	C04256	303.058	3	0	0	0	0	0	0	0	0	0	0	0	0	0	0	0	0	0	0	0	0	0	0	0	0	0	0	0	0	0	0	0	0	0	0	0	0	0	0	0	0	0	0	0	0	0
M300T443C04256	M300T443	C04256	304.061	4	0	0	0	0	0	0	0	0	0	0	0	0	0	0	0	0	0	0	0	0	0	0	0	0	0	0	0	0	0	0	0	0	0	0	0	0	0	0	0	0	0	0	0	0	0
M300T443C04256	M300T443	C04256	305.065	5	0	0	0	0	0	0	0	0	0	0	0	0	0	0	0	0	0	0	0	0	0	0	0	0	0	0	0	0	0	0	0	0	0	0	0	0	0	0	0	0	0	0	0	0	0
M300T443C04256	M300T443	C04256	306.068	6	0	0	0	0	0	0	0	0	0	0	0	0	0	0	0	0	0	0	0	0	0	0	0	0	0	0	0	0	0	0	0	0	0	0	0	0	0	0	0	0	0	0	0	0	0
M300T443C04256	M300T443	C04256	307.071	7	0	0	0	0	0	0	0	0	0	0	0	0	0	0	0	0	0	0	0	0	0	0	0	0	0	0	0	0	0	0	0	0	0	0	0	0	0	0	0	0	0	0	0	0	0
M300T443C04256	M300T443	C04256	308.075	8	0	0	0	0	0	0	0	0	0	0	0	0	0	0	0	0	0	0	0	0	0	0	0	0	0	0	0	0	0	0	0.143087	0.169342	0	0.172064	0	0.232491	0.16968	0.136147	0.198655	0.245536	0	0	0	0	0
M306T475C00051	M306T475	C00051	306.075	0	1	0	1	1	0	1	1	1	0	1	0	0	0	0	0	0	0	0	0	0	1	1	1	1	1	1	1	1	1	1	0	0	0	0	0	0	0	0	0	0	0	0	0	0	0
M306T475C00051	M306T475	C00051	307.079	1	0	0	0	0	0	0	0	0	0	0	0	0	0	0	0	0	0	0	0	0	0	0	0	0	0	0	0	0	0	0	0	0	0	0	0	0	0	0	0	0	0	0	0	0	0
M306T475C00051	M306T475	C00051	308.082	2	0	0	0	0	0	0	0	0	0	0	1	1	1	1	1	1	1	1	1	1	0	0	0	0	0	0	0	0	0	0	1	1	1	1	1	1	1	1	1	1	0	0	0	0	0
M306T475C00051	M306T475	C00051	309.085	3	0	0	0	0	0	0	0	0	0	0	0	0	0	0	0	0	0	0	0	0	0	0	0	0	0	0	0	0	0	0	0	0	0	0	0	0	0	0	0	0	0	0	0	0	0
M306T475C00051	M306T475	C00051	310.089	4	0	0	0	0	0	0	0	0	0	0	0	0	0	0	0	0	0	0	0	0	0	0	0	0	0	0	0	0	0	0	0	0	0	0	0	0	0	0	0	0	0	0	0	0	0
M306T475C00051	M306T475	C00051	311.092	5	0	0	0	0	0	0	0	0	0	0	0	0	0	0	0	0	0	0	0	0	0	0	0	0	0	0	0	0	0	0	0	0	0	0	0	0	0	0	0	0	0	0	0	0	0
M306T475C00051	M306T475	C00051	312.096	6	0	0	0	0	0	0	0	0	0	0	0	0	0	0	0	0	0	0	0	0	0	0	0	0	0	0	0	0	0	0	0	0	0	0	0	0	0	0	0	0	0	0	0	0	0
M306T475C00051	M306T475	C00051	313.099	7	0	0	0	0	0	0	0	0	0	0	0	0	0	0	0	0	0	0	0	0	0	0	0	0	0	0	0	0	0	0	0	0	0	0	0	0	0	0	0	0	0	0	0	0	0
M306T475C00051	M306T475	C00051	314.102	8	0	0	0	0	0	0	0	0	0	0	0	0	0	0	0	0	0	0	0	0	0	0	0	0	0	0	0	0	0	0	0	0	0	0	0	0	0	0	0	0	0	0	0	0	0
M306T475C00051	M306T475	C00051	315.106	9	0	0	0	0	0	0	0	0	0	0	0	0	0	0	0	0	0	0	0	0	0	0	0	0	0	0	0	0	0	0	0	0	0	0	0	0	0	0	0	0	0	0	0	0	0
M306T475C00051	M306T475	C00051	316.109	10	0	0	0	0	0	0	0	0	0	0	0	0	0	0	0	0	0	0	0	0	0	0	0	0	0	0	0	0	0	0	0	0	0	0	0	0	0	0	0	0	0	0	0	0	0
M311T41C06425	M311T41	C06425	311.294	0	1	1	1	1	1	1	1	1	1	0.954417	0.940033	0.949268	0.989897	1	0.946087	0.994462	0.950224	0.956175	0.959097	0.990506	1	0.998006	1	1	1	1	1	1	1	1	1	0.916659	0.911224	0.92046	0.918932	0.923451	1	0.942505	1	0.933651	0.974674	1	1	1	0.974891
M311T41C06425	M311T41	C06425	312.298	1	0	0	0	0	0	0	0	0	0	0.0455831	0	0	0.0101025	0	0	0.0055379	0.000703361	0	0	0.00949422	0	0.00199414	0	0	0	0	0	0	0	0	0	0.0191242	0	0	0.00597007	0	0	0	0	0.0108696	0	0	0	0	0
M311T41C06425	M311T41	C06425	313.301	2	0	0	0	0	0	0	0	0	0	0	0.0599671	0.0507318	0	0	0.0539128	0	0.0490721	0.0438245	0.0409029	0	0	0	0	0	0	0	0	0	0	0	0	0.0642163	0.0887763	0.0795402	0.0750981	0.0765494	0	0.0574953	0	0.0554792	0.0253261	0	0	0	0.0251094
M311T41C06425	M311T41	C06425	314.305	3	0	0	0	0	0	0	0	0	0	0	0	0	0	0	0	0	0	0	0	0	0	0	0	0	0	0	0	0	0	0	0	0	0	0	0	0	0	0	0	0	0	0	0	0	0
M311T41C06425	M311T41	C06425	315.308	4	0	0	0	0	0	0	0	0	0	0	0	0	0	0	0	0	0	0	0	0	0	0	0	0	0	0	0	0	0	0	0	0	0	0	0	0	0	0	0	0	0	0	0	0	0
M311T41C06425	M311T41	C06425	316.311	5	0	0	0	0	0	0	0	0	0	0	0	0	0	0	0	0	0	0	0	0	0	0	0	0	0	0	0	0	0	0	0	0	0	0	0	0	0	0	0	0	0	0	0	0	0
M311T41C06425	M311T41	C06425	317.315	6	0	0	0	0	0	0	0	0	0	0	0	0	0	0	0	0	0	0	0	0	0	0	0	0	0	0	0	0	0	0	0	0	0	0	0	0	0	0	0	0	0	0	0	0	0
M311T41C06425	M311T41	C06425	318.318	7	0	0	0	0	0	0	0	0	0	0	0	0	0	0	0	0	0	0	0	0	0	0	0	0	0	0	0	0	0	0	0	0	0	0	0	0	0	0	0	0	0	0	0	0	0
M311T41C06425	M311T41	C06425	319.321	8	0	0	0	0	0	0	0	0	0	0	0	0	0	0	0	0	0	0	0	0	0	0	0	0	0	0	0	0	0	0	0	0	0	0	0	0	0	0	0	0	0	0	0	0	0
M311T41C06425	M311T41	C06425	320.325	9	0	0	0	0	0	0	0	0	0	0	0	0	0	0	0	0	0	0	0	0	0	0	0	0	0	0	0	0	0	0	0	0	0	0	0	0	0	0	0	0	0	0	0	0	0
M311T41C06425	M311T41	C06425	321.328	10	0	0	0	0	0	0	0	0	0	0	0	0	0	0	0	0	0	0	0	0	0	0	0	0	0	0	0	0	0	0	0	0	0	0	0	0	0	0	0	0	0	0	0	0	0
M311T41C06425	M311T41	C06425	322.331	11	0	0	0	0	0	0	0	0	0	0	0	0	0	0	0	0	0	0	0	0	0	0	0	0	0	0	0	0	0	0	0	0	0	0	0	0	0	0	0	0	0	0	0	0	0
M311T41C06425	M311T41	C06425	323.335	12	0	0	0	0	0	0	0	0	0	0	0	0	0	0	0	0	0	0	0	0	0	0	0	0	0	0	0	0	0	0	0	0	0	0	0	0	0	0	0	0	0	0	0	0	0
M311T41C06425	M311T41	C06425	324.338	13	0	0	0	0	0	0	0	0	0	0	0	0	0	0	0	0	0	0	0	0	0	0	0	0	0	0	0	0	0	0	0	0	0	0	0	0	0	0	0	0	0	0	0	0	0
M311T41C06425	M311T41	C06425	325.341	14	0	0	0	0	0	0	0	0	0	0	0	0	0	0	0	0	0	0	0	0	0	0	0	0	0	0	0	0	0	0	0	0	0	0	0	0	0	0	0	0	0	0	0	0	0
M311T41C06425	M311T41	C06425	326.345	15	0	0	0	0	0	0	0	0	0	0	0	0	0	0	0	0	0	0	0	0	0	0	0	0	0	0	0	0	0	0	0	0	0	0	0	0	0	0	0	0	0	0	0	0	0
M311T41C06425	M311T41	C06425	327.348	16	0	0	0	0	0	0	0	0	0	0	0	0	0	0	0	0	0	0	0	0	0	0	0	0	0	0	0	0	0	0	0	0	0	0	0	0	0	0	0	0	0	0	0	0	0
M311T41C06425	M311T41	C06425	328.351	17	0	0	0	0	0	0	0	0	0	0	0	0	0	0	0	0	0	0	0	0	0	0	0	0	0	0	0	0	0	0	0	0	0	0	0	0	0	0	0	0	0	0	0	0	0
M311T41C06425	M311T41	C06425	329.355	18	0	0	0	0	0	0	0	0	0	0	0	0	0	0	0	0	0	0	0	0	0	0	0	0	0	0	0	0	0	0	0	0	0	0	0	0	0	0	0	0	0	0	0	0	0
M311T41C06425	M311T41	C06425	330.358	19	0	0	0	0	0	0	0	0	0	0	0	0	0	0	0	0	0	0	0	0	0	0	0	0	0	0	0	0	0	0	0	0	0	0	0	0	0	0	0	0	0	0	0	0	0
M311T41C06425	M311T41	C06425	331.362	20	0	0	0	0	0	0	0	0	0	0	0	0	0	0	0	0	0	0	0	0	0	0	0	0	0	0	0	0	0	0	0	0	0	0	0	0	0	0	0	0	0	0	0	0	0
M311T41C01607	M311T41	C01607	311.294	0	1	1	1	1	1	1	1	1	1	0.954417	0.940033	0.949268	0.989897	1	0.946087	0.994462	0.950224	0.956175	0.959097	0.990506	1	0.998006	1	1	1	1	1	1	1	1	1	0.916659	0.911224	0.92046	0.918932	0.923451	1	0.942505	1	0.933651	0.974674	1	1	1	0.974891
M311T41C01607	M311T41	C01607	312.298	1	0	0	0	0	0	0	0	0	0	0.0455831	0	0	0.0101025	0	0	0.0055379	0.000703361	0	0	0.00949422	0	0.00199414	0	0	0	0	0	0	0	0	0	0.0191242	0	0	0.00597007	0	0	0	0	0.0108696	0	0	0	0	0
M311T41C01607	M311T41	C01607	313.301	2	0	0	0	0	0	0	0	0	0	0	0.0599671	0.0507318	0	0	0.0539128	0	0.0490721	0.0438245	0.0409029	0	0	0	0	0	0	0	0	0	0	0	0	0.0642163	0.0887763	0.0795402	0.0750981	0.0765494	0	0.0574953	0	0.0554792	0.0253261	0	0	0	0.0251094
M311T41C01607	M311T41	C01607	314.305	3	0	0	0	0	0	0	0	0	0	0	0	0	0	0	0	0	0	0	0	0	0	0	0	0	0	0	0	0	0	0	0	0	0	0	0	0	0	0	0	0	0	0	0	0	0
M311T41C01607	M311T41	C01607	315.308	4	0	0	0	0	0	0	0	0	0	0	0	0	0	0	0	0	0	0	0	0	0	0	0	0	0	0	0	0	0	0	0	0	0	0	0	0	0	0	0	0	0	0	0	0	0
M311T41C01607	M311T41	C01607	316.311	5	0	0	0	0	0	0	0	0	0	0	0	0	0	0	0	0	0	0	0	0	0	0	0	0	0	0	0	0	0	0	0	0	0	0	0	0	0	0	0	0	0	0	0	0	0
M311T41C01607	M311T41	C01607	317.315	6	0	0	0	0	0	0	0	0	0	0	0	0	0	0	0	0	0	0	0	0	0	0	0	0	0	0	0	0	0	0	0	0	0	0	0	0	0	0	0	0	0	0	0	0	0
M311T41C01607	M311T41	C01607	318.318	7	0	0	0	0	0	0	0	0	0	0	0	0	0	0	0	0	0	0	0	0	0	0	0	0	0	0	0	0	0	0	0	0	0	0	0	0	0	0	0	0	0	0	0	0	0
M311T41C01607	M311T41	C01607	319.321	8	0	0	0	0	0	0	0	0	0	0	0	0	0	0	0	0	0	0	0	0	0	0	0	0	0	0	0	0	0	0	0	0	0	0	0	0	0	0	0	0	0	0	0	0	0
M311T41C01607	M311T41	C01607	320.325	9	0	0	0	0	0	0	0	0	0	0	0	0	0	0	0	0	0	0	0	0	0	0	0	0	0	0	0	0	0	0	0	0	0	0	0	0	0	0	0	0	0	0	0	0	0
M311T41C01607	M311T41	C01607	321.328	10	0	0	0	0	0	0	0	0	0	0	0	0	0	0	0	0	0	0	0	0	0	0	0	0	0	0	0	0	0	0	0	0	0	0	0	0	0	0	0	0	0	0	0	0	0
M311T41C01607	M311T41	C01607	322.331	11	0	0	0	0	0	0	0	0	0	0	0	0	0	0	0	0	0	0	0	0	0	0	0	0	0	0	0	0	0	0	0	0	0	0	0	0	0	0	0	0	0	0	0	0	0
M311T41C01607	M311T41	C01607	323.335	12	0	0	0	0	0	0	0	0	0	0	0	0	0	0	0	0	0	0	0	0	0	0	0	0	0	0	0	0	0	0	0	0	0	0	0	0	0	0	0	0	0	0	0	0	0
M311T41C01607	M311T41	C01607	324.338	13	0	0	0	0	0	0	0	0	0	0	0	0	0	0	0	0	0	0	0	0	0	0	0	0	0	0	0	0	0	0	0	0	0	0	0	0	0	0	0	0	0	0	0	0	0
M311T41C01607	M311T41	C01607	325.341	14	0	0	0	0	0	0	0	0	0	0	0	0	0	0	0	0	0	0	0	0	0	0	0	0	0	0	0	0	0	0	0	0	0	0	0	0	0	0	0	0	0	0	0	0	0
M311T41C01607	M311T41	C01607	326.345	15	0	0	0	0	0	0	0	0	0	0	0	0	0	0	0	0	0	0	0	0	0	0	0	0	0	0	0	0	0	0	0	0	0	0	0	0	0	0	0	0	0	0	0	0	0
M311T41C01607	M311T41	C01607	327.348	16	0	0	0	0	0	0	0	0	0	0	0	0	0	0	0	0	0	0	0	0	0	0	0	0	0	0	0	0	0	0	0	0	0	0	0	0	0	0	0	0	0	0	0	0	0
M311T41C01607	M311T41	C01607	328.351	17	0	0	0	0	0	0	0	0	0	0	0	0	0	0	0	0	0	0	0	0	0	0	0	0	0	0	0	0	0	0	0	0	0	0	0	0	0	0	0	0	0	0	0	0	0
M311T41C01607	M311T41	C01607	329.355	18	0	0	0	0	0	0	0	0	0	0	0	0	0	0	0	0	0	0	0	0	0	0	0	0	0	0	0	0	0	0	0	0	0	0	0	0	0	0	0	0	0	0	0	0	0
M311T41C01607	M311T41	C01607	330.358	19	0	0	0	0	0	0	0	0	0	0	0	0	0	0	0	0	0	0	0	0	0	0	0	0	0	0	0	0	0	0	0	0	0	0	0	0	0	0	0	0	0	0	0	0	0
M311T41C01607	M311T41	C01607	331.362	20	0	0	0	0	0	0	0	0	0	0	0	0	0	0	0	0	0	0	0	0	0	0	0	0	0	0	0	0	0	0	0	0	0	0	0	0	0	0	0	0	0	0	0	0	0
M336T427C01294	M336T427	C01294	336.036	0	1	1	1	0	1	1	0	1	0	1	0	0	0	0	0	0	0	0	0	0	1	1	1	1	1	1	1	1	1	1	0	0	0	0	0	0	0	0	0	0	0	0	0	0	0
M336T427C01294	M336T427	C01294	337.039	1	0	0	0	0	0	0	0	0	0	0	1	1	1	1	1	1	1	1	1	0	0	0	0	0	0	0	0	0	0	0	0.543801	1	0.485232	0.43517	0.515521	0.549943	0.547198	1	0	1	0	0	0	0	0
M336T427C01294	M336T427	C01294	338.043	2	0	0	0	0	0	0	0	0	0	0	0	0	0	0	0	0	0	0	0	0	0	0	0	0	0	0	0	0	0	0	0	0	0	0	0	0	0	0	0	0	0	0	0	0	0
M336T427C01294	M336T427	C01294	339.046	3	0	0	0	0	0	0	0	0	0	0	0	0	0	0	0	0	0	0	0	0	0	0	0	0	0	0	0	0	0	0	0	0	0	0	0	0	0	0	0	0	0	0	0	0	0
M336T427C01294	M336T427	C01294	340.049	4	0	0	0	0	0	0	0	0	0	0	0	0	0	0	0	0	0	0	0	0	0	0	0	0	0	0	0	0	0	0	0	0	0	0	0	0	0	0	0	0	0	0	0	0	0
M336T427C01294	M336T427	C01294	341.053	5	0	0	0	0	0	0	0	0	0	0	0	0	0	0	0	0	0	0	0	0	0	0	0	0	0	0	0	0	0	0	0	0	0	0	0	0	0	0	0	0	0	0	0	0	0
M336T427C01294	M336T427	C01294	342.056	6	0	0	0	0	0	0	0	0	0	0	0	0	0	0	0	0	0	0	0	0	0	0	0	0	0	0	0	0	0	0	0.456199	0	0.514768	0.56483	0.484479	0.450057	0.452802	0	0	0	0	0	0	0	0
M336T427C01294	M336T427	C01294	343.059	7	0	0	0	0	0	0	0	0	0	0	0	0	0	0	0	0	0	0	0	0	0	0	0	0	0	0	0	0	0	0	0	0	0	0	0	0	0	0	0	0	0	0	0	0	0
M337T40_2C08316	M337T40_2	C08316	337.31	0	1	1	0.998415	1	1	1	1	1	1	0	0.261312	0.381416	0.806649	0.295398	0.250109	0	0.31919	0.248907	0.211286	0.194425	0.510481	0.0540242	0.115516	0.0586292	0.289398	0.0418088	0.32928	0.24438	0.0735601	0.121804	0.127845	1	0.119607	0.199914	0.911457	0.189637	0	0.986208	0.240723	1	1	0	0.999579	1	1
M337T40_2C08316	M337T40_2	C08316	338.313	1	0	0	0.00158509	0	0	0	0	0	0	0	0	0	0	0	0	0	0	0	0	0	0.00478947	0	0	0	0	0	0	0	0	0	0	0	0	0	0.0885431	0	0	0.0137918	0	0	0	0	0.000421269	0	0
M337T40_2C08316	M337T40_2	C08316	339.317	2	0	0	0	0	0	0	0	0	0	0	0.698353	0.601728	0	0.704602	0	1	0.68081	0.73697	0.77584	0.797928	0	0.945976	0	0.941371	0	0.958191	0	0	0.92644	0.878196	0.850653	0	0.873153	0.780593	0	0.796762	1	0	0.74298	0	0	0	0	0	0
M337T40_2C08316	M337T40_2	C08316	340.32	3	0	0	0	0	0	0	0	0	0	0	0.0270528	0.016856	0	0	0.73075	0	0	0.0037545	0.0008132	0.00764684	0.48473	0	0.884484	0	0.710602	0	0.67072	0.75562	0	0	0.021502	0	0.00724014	0.0194935	0	0.0136004	0	0	0.0162979	0	0	0	0	0	0
M337T40_2C08316	M337T40_2	C08316	341.324	4	0	0	0	0	0	0	0	0	0	0	0.0132823	0	0.193351	0	0.0191409	0	0	0.0103682	0.0120616	0	0	0	0	0	0	0	0	0	0	0	0	0	0	0	0	0	0	0	0	0	0	0	0	0	0
M337T40_2C08316	M337T40_2	C08316	342.327	5	0	0	0	0	0	0	0	0	0	0	0	0	0	0	0	0	0	0	0	0	0	0	0	0	0	0	0	0	0	0	0	0	0	0	0	0	0	0	0	0	0	0	0	0	0
M337T40_2C08316	M337T40_2	C08316	343.33	6	0	0	0	0	0	0	0	0	0	0	0	0	0	0	0	0	0	0	0	0	0	0	0	0	0	0	0	0	0	0	0	0	0	0	0	0	0	0	0	0	0	0	0	0	0
M337T40_2C08316	M337T40_2	C08316	344.334	7	0	0	0	0	0	0	0	0	0	0	0	0	0	0	0	0	0	0	0	0	0	0	0	0	0	0	0	0	0	0	0	0	0	0	0	0	0	0	0	0	0	0	0	0	0
M337T40_2C08316	M337T40_2	C08316	345.337	8	0	0	0	0	0	0	0	0	0	0	0	0	0	0	0	0	0	0	0	0	0	0	0	0	0	0	0	0	0	0	0	0	0	0	0	0	0	0	0	0	0	0	0	0	0
M337T40_2C08316	M337T40_2	C08316	346.34	9	0	0	0	0	0	0	0	0	0	0	0	0	0	0	0	0	0	0	0	0	0	0	0	0	0	0	0	0	0	0	0	0	0	0	0	0	0	0	0	0	0	0	0	0	0
M337T40_2C08316	M337T40_2	C08316	347.344	10	0	0	0	0	0	0	0	0	0	0	0	0	0	0	0	0	0	0	0	0	0	0	0	0	0	0	0	0	0	0	0	0	0	0	0	0	0	0	0	0	0	0	0	0	0
M337T40_2C08316	M337T40_2	C08316	348.347	11	0	0	0	0	0	0	0	0	0	0	0	0	0	0	0	0	0	0	0	0	0	0	0	0	0	0	0	0	0	0	0	0	0	0	0	0	0	0	0	0	0	0	0	0	0
M337T40_2C08316	M337T40_2	C08316	349.35	12	0	0	0	0	0	0	0	0	0	0	0	0	0	0	0	0	0	0	0	0	0	0	0	0	0	0	0	0	0	0	0	0	0	0	0	0	0	0	0	0	0	0	0	0	0
M337T40_2C08316	M337T40_2	C08316	350.354	13	0	0	0	0	0	0	0	0	0	0	0	0	0	0	0	0	0	0	0	0	0	0	0	0	0	0	0	0	0	0	0	0	0	0	0	0	0	0	0	0	0	0	0	0	0
M337T40_2C08316	M337T40_2	C08316	351.357	14	0	0	0	0	0	0	0	0	0	0	0	0	0	0	0	0	0	0	0	0	0	0	0	0	0	0	0	0	0	0	0	0	0	0	0	0	0	0	0	0	0	0	0	0	0
M337T40_2C08316	M337T40_2	C08316	352.36	15	0	0	0	0	0	0	0	0	0	0	0	0	0	0	0	0	0	0	0	0	0	0	0	0	0	0	0	0	0	0	0	0	0	0	0	0	0	0	0	0	0	0	0	0	0
M337T40_2C08316	M337T40_2	C08316	353.364	16	0	0	0	0	0	0	0	0	0	0	0	0	0	0	0	0	0	0	0	0	0	0	0	0	0	0	0	0	0	0	0	0	0	0	0	0	0	0	0	0	0	0	0	0	0
M337T40_2C08316	M337T40_2	C08316	354.367	17	0	0	0	0	0	0	0	0	0	0	0	0	0	0	0	0	0	0	0	0	0	0	0	0	0	0	0	0	0	0	0	0	0	0	0	0	0	0	0	0	0	0	0	0	0
M337T40_2C08316	M337T40_2	C08316	355.37	18	0	0	0	0	0	0	0	0	0	0	0	0	0	0	0	0	0	0	0	0	0	0	0	0	0	0	0	0	0	0	0	0	0	0	0	0	0	0	0	0	0	0	0	0	0
M337T40_2C08316	M337T40_2	C08316	356.374	19	0	0	0	0	0	0	0	0	0	0	0	0	0	0	0	0	0	0	0	0	0	0	0	0	0	0	0	0	0	0	0	0	0	0	0	0	0	0	0	0	0	0	0	0	0
M337T40_2C08316	M337T40_2	C08316	357.377	20	0	0	0	0	0	0	0	0	0	0	0	0	0	0	0	0	0	0	0	0	0	0	0	0	0	0	0	0	0	0	0	0	0	0	0	0	0	0	0	0	0	0	0	0	0
M337T40_2C08316	M337T40_2	C08316	358.381	21	0	0	0	0	0	0	0	0	0	0	0	0	0	0	0	0	0	0	0	0	0	0	0	0	0	0	0	0	0	0	0	0	0	0	0	0	0	0	0	0	0	0	0	0	0
M337T40_2C08316	M337T40_2	C08316	359.384	22	0	0	0	0	0	0	0	0	0	0	0	0	0	0	0	0	0	0	0	0	0	0	0	0	0	0	0	0	0	0	0	0	0	0	0	0	0	0	0	0	0	0	0	0	0
M341T384C00208	M341T384	C00208	341.108	0	0.997575	0.995617	0.999633	0.998113	0.998583	0.996776	1	1	0.991673	0.999494	0.212528	0.193361	0.332717	0.252434	0.263453	0.268485	0.261313	0.227395	0.201647	0.266333	0.403452	0.59479	0.633178	0.701724	0.516161	0.368468	0.57142	0.655695	0.746442	0.760456	0.105633	0.225181	0.0885102	0.120076	0.198165	0.127154	0.172546	0.273859	0.173892	0.225902	0.376064	0.387126	0.307758	0.423151	0.289474
M341T384C00208	M341T384	C00208	342.111	1	0	0.00120743	0	0	0	0	0	0	0.00497968	0	0.000175754	0.00106968	0.00337572	0.000102469	0.00157416	0.00304507	0.00349531	0	0.00552653	0.00281634	0.00443162	0	0	0	0.00733821	0.000418748	0.00151093	0.00532363	0	0.00582366	0.000723949	0	0	0.00183203	0.00228013	0.000760369	0.000484633	0.00252716	0.00176364	0.00155017	0.00552584	0.00301556	0.00416187	0	0
M341T384C00208	M341T384	C00208	343.115	2	0.00242528	0.00168858	0	0.000208902	0.00117373	0.00322412	0	0	0.00334684	0	0	0.00173687	0.00322535	0.000792023	0.00185589	0.000756397	0.000733472	0	0.00109559	0.00025281	0.000686023	0.000901607	0.0014626	0	0	0.00128493	0.000522439	0.00137934	0	0.000450952	0.000210482	0.00114489	0	0.000161622	0	0.000628417	0.00094456	0.00132297	0.00141103	0	0.00149267	0.00105815	0.00153498	0.00268033	0.000857437
M341T384C00208	M341T384	C00208	344.118	3	0	0.00148746	0.000367436	0.00167768	0.000243049	0	0	0	0	0.000506228	0.00339693	0.00291904	0.00447856	0.00280407	0.00360764	0.00242998	0.00372919	0.00257866	0.00241575	0.00403261	0.00310096	0.00290486	0.00498242	0.00339311	0.00243116	0.00170382	0.00301583	0.00229648	0.00284154	0.00308033	0.00228625	0.00262442	0.00127304	0.00236171	0.00246408	0.00235257	0.0027354	0.00401594	0.00242062	0.00381018	0.00357576	0.00649963	0.00480549	0.00371386	0.0038059
M341T384C00208	M341T384	C00208	345.121	4	0	0	0	0	0	0	0	0	0	0	0.00116687	0.00131313	0.00268797	0.000945188	0.00109989	0.00133718	0.00139245	0.00170888	0.00201882	0.00206321	0	0.00100956	0.00131165	0	0.00104831	0	0	0.000783666	0.000864717	0.00147572	0	0	0	0	0	0	0	0	0	0	0.00135639	0.00130616	0.00162453	0.00133937	0.000952203
M341T384C00208	M341T384	C00208	346.125	5	0	0	0	0	0	0	0	0	0	0	0.00189949	0.000153929	0.0012809	0.000653201	0.000689091	0.00208183	0.0019739	0.00137882	0.00123268	0.000666081	0.00229966	0	0.00177645	0.00260225	0.00350079	4.32643e-05	0.00285034	0.000161271	0.000571049	0.000657369	0.000102639	0.000596726	0.000856045	0	0.00145131	0.000779162	0.000711898	0.00416069	0.00194906	0.00246743	0.000178462	0.00225066	0.00133968	0.00161854	0.00168431
M341T384C00208	M341T384	C00208	347.128	6	0	0	0	0	0	0	0	0	0	0	0.0702463	0.07847	0.0954653	0.0755949	0.0815908	0.0919261	0.0884249	0.0785712	0.0684221	0.0868581	0.0917003	0.101312	0.0929682	0.0854797	0.10804	0.0956107	0.0885263	0.0864095	0.063465	0.0792057	0.0488195	0.0772394	0.0336047	0.0472496	0.0646361	0.0502918	0.0572417	0.0849289	0.065073	0.0830738	0.104589	0.0936517	0.0926244	0.0825191	0.0948511
M341T384C00208	M341T384	C00208	348.131	7	0	0	0	0	0	0	0	0	0	0	0.00153858	0.00419981	0.0025425	0.00147025	0.00126218	0.00146081	0.000910179	0.00338232	0.00192904	0.00257727	0	0.00182928	0.00196555	0	0.000469149	0.000268131	0.000619473	0	0.00111491	0.00100731	0.00272536	0.000810147	0.000794644	0.000794793	0.0012806	0.00149544	0.000708787	0.00419699	0.00148233	0.000967648	0.000649945	0.00481574	0.00180636	0.00145143	0.00155787
M341T384C00208	M341T384	C00208	349.135	8	0	0	0	0	0	0	0	0	0	0	0.00267241	0.00326319	0.0039441	0.00281999	0.002297	0.00472556	0.0029666	0.00339924	0.00366954	0.00299186	0.00312708	0.000403388	0.0018756	0.000921513	0.00102907	0.00126334	0.0011125	0.00103111	0.00075353	0.00062599	0.00189255	0.00220972	0.00214418	0.00230963	0.0028139	0.00309127	0.00350454	0.00363341	0.00240154	0.00317476	0.002891	0.00289407	0.00314861	0.00177762	0.00264875
M341T384C00208	M341T384	C00208	350.138	9	0	0	0	0	0	0	0	0	0	0	0.0179349	0.0253872	0.0206584	0.0166494	0.0135646	0.017803	0.0177113	0.0162563	0.0178387	0.017906	0.0146165	0.00810077	0.0124054	0.00728117	0.0123756	0.0134321	0.00791302	0.00755784	0.00915113	0.00458764	0.0133363	0.0212378	0.011374	0.0145922	0.0140948	0.0183611	0.0156297	0.0176657	0.0167473	0.0185825	0.012775	0.0172891	0.0194932	0.0122626	0.0147653
M341T384C00208	M341T384	C00208	351.141	10	0	0	0	0	0	0	0	0	0	0	0.0126352	0.0122457	0.00821991	0.0107649	0.00998842	0.0111896	0.0106018	0.0100968	0.00932871	0.00924231	0.00711594	0.0038395	0.00599101	0.00435342	0.00434199	0.00709077	0.00367719	0.00320905	0.00269778	0.00209645	0.0132149	0.0122581	0.0085219	0.0100593	0.0108738	0.00993926	0.00997704	0.0108368	0.0123607	0.0106122	0.00896229	0.00900068	0.00939243	0.00749201	0.00694626
M341T384C00208	M341T384	C00208	352.145	11	0	0	0	0	0	0	0	0	0	0	0.011632	0.00210609	0.00760606	0.00425312	0.00707369	0.00526072	0.0041005	0.00420515	0	0.0089421	0.00467271	0.00265245	0.0022174	0.00120095	0.00426139	0.00437605	0.00430384	0.0103707	0.00576681	0.00357897	0.00731241	0.00292298	0	0	0.00298609	0.000619965	0	0.00480565	0	0.00182774	0.00621735	0.00532529	0.00425334	0.000839735	0.00296028
M341T384C00208	M341T384	C00208	353.148	12	0	0	0	0	0	0	0	0	0	0	0.664174	0.673775	0.513798	0.630717	0.611943	0.589499	0.602648	0.651027	0.684875	0.595318	0.464798	0.282257	0.239866	0.193044	0.339004	0.50604	0.314528	0.225782	0.166331	0.136954	0.803743	0.653775	0.852921	0.800563	0.698955	0.784527	0.735516	0.588047	0.720499	0.648032	0.475722	0.465767	0.548057	0.461154	0.579496
M341T384C00243	M341T384	C00243	341.108	0	0.997575	0.995617	0.999633	0.998113	0.998583	0.996776	1	1	0.991673	0.999494	0.212528	0.193361	0.332717	0.252434	0.263453	0.268485	0.261313	0.227395	0.201647	0.266333	0.403452	0.59479	0.633178	0.701724	0.516161	0.368468	0.57142	0.655695	0.746442	0.760456	0.105633	0.225181	0.0885102	0.120076	0.198165	0.127154	0.172546	0.273859	0.173892	0.225902	0.376064	0.387126	0.307758	0.423151	0.289474
M341T384C00243	M341T384	C00243	342.111	1	0	0.00120743	0	0	0	0	0	0	0.00497968	0	0.000175754	0.00106968	0.00337572	0.000102469	0.00157416	0.00304507	0.00349531	0	0.00552653	0.00281634	0.00443162	0	0	0	0.00733821	0.000418748	0.00151093	0.00532363	0	0.00582366	0.000723949	0	0	0.00183203	0.00228013	0.000760369	0.000484633	0.00252716	0.00176364	0.00155017	0.00552584	0.00301556	0.00416187	0	0
M341T384C00243	M341T384	C00243	343.115	2	0.00242528	0.00168858	0	0.000208902	0.00117373	0.00322412	0	0	0.00334684	0	0	0.00173687	0.00322535	0.000792023	0.00185589	0.000756397	0.000733472	0	0.00109559	0.00025281	0.000686023	0.000901607	0.0014626	0	0	0.00128493	0.000522439	0.00137934	0	0.000450952	0.000210482	0.00114489	0	0.000161622	0	0.000628417	0.00094456	0.00132297	0.00141103	0	0.00149267	0.00105815	0.00153498	0.00268033	0.000857437
M341T384C00243	M341T384	C00243	344.118	3	0	0.00148746	0.000367436	0.00167768	0.000243049	0	0	0	0	0.000506228	0.00339693	0.00291904	0.00447856	0.00280407	0.00360764	0.00242998	0.00372919	0.00257866	0.00241575	0.00403261	0.00310096	0.00290486	0.00498242	0.00339311	0.00243116	0.00170382	0.00301583	0.00229648	0.00284154	0.00308033	0.00228625	0.00262442	0.00127304	0.00236171	0.00246408	0.00235257	0.0027354	0.00401594	0.00242062	0.00381018	0.00357576	0.00649963	0.00480549	0.00371386	0.0038059
M341T384C00243	M341T384	C00243	345.121	4	0	0	0	0	0	0	0	0	0	0	0.00116687	0.00131313	0.00268797	0.000945188	0.00109989	0.00133718	0.00139245	0.00170888	0.00201882	0.00206321	0	0.00100956	0.00131165	0	0.00104831	0	0	0.000783666	0.000864717	0.00147572	0	0	0	0	0	0	0	0	0	0	0.00135639	0.00130616	0.00162453	0.00133937	0.000952203
M341T384C00243	M341T384	C00243	346.125	5	0	0	0	0	0	0	0	0	0	0	0.00189949	0.000153929	0.0012809	0.000653201	0.000689091	0.00208183	0.0019739	0.00137882	0.00123268	0.000666081	0.00229966	0	0.00177645	0.00260225	0.00350079	4.32643e-05	0.00285034	0.000161271	0.000571049	0.000657369	0.000102639	0.000596726	0.000856045	0	0.00145131	0.000779162	0.000711898	0.00416069	0.00194906	0.00246743	0.000178462	0.00225066	0.00133968	0.00161854	0.00168431
M341T384C00243	M341T384	C00243	347.128	6	0	0	0	0	0	0	0	0	0	0	0.0702463	0.07847	0.0954653	0.0755949	0.0815908	0.0919261	0.0884249	0.0785712	0.0684221	0.0868581	0.0917003	0.101312	0.0929682	0.0854797	0.10804	0.0956107	0.0885263	0.0864095	0.063465	0.0792057	0.0488195	0.0772394	0.0336047	0.0472496	0.0646361	0.0502918	0.0572417	0.0849289	0.065073	0.0830738	0.104589	0.0936517	0.0926244	0.0825191	0.0948511
M341T384C00243	M341T384	C00243	348.131	7	0	0	0	0	0	0	0	0	0	0	0.00153858	0.00419981	0.0025425	0.00147025	0.00126218	0.00146081	0.000910179	0.00338232	0.00192904	0.00257727	0	0.00182928	0.00196555	0	0.000469149	0.000268131	0.000619473	0	0.00111491	0.00100731	0.00272536	0.000810147	0.000794644	0.000794793	0.0012806	0.00149544	0.000708787	0.00419699	0.00148233	0.000967648	0.000649945	0.00481574	0.00180636	0.00145143	0.00155787
M341T384C00243	M341T384	C00243	349.135	8	0	0	0	0	0	0	0	0	0	0	0.00267241	0.00326319	0.0039441	0.00281999	0.002297	0.00472556	0.0029666	0.00339924	0.00366954	0.00299186	0.00312708	0.000403388	0.0018756	0.000921513	0.00102907	0.00126334	0.0011125	0.00103111	0.00075353	0.00062599	0.00189255	0.00220972	0.00214418	0.00230963	0.0028139	0.00309127	0.00350454	0.00363341	0.00240154	0.00317476	0.002891	0.00289407	0.00314861	0.00177762	0.00264875
M341T384C00243	M341T384	C00243	350.138	9	0	0	0	0	0	0	0	0	0	0	0.0179349	0.0253872	0.0206584	0.0166494	0.0135646	0.017803	0.0177113	0.0162563	0.0178387	0.017906	0.0146165	0.00810077	0.0124054	0.00728117	0.0123756	0.0134321	0.00791302	0.00755784	0.00915113	0.00458764	0.0133363	0.0212378	0.011374	0.0145922	0.0140948	0.0183611	0.0156297	0.0176657	0.0167473	0.0185825	0.012775	0.0172891	0.0194932	0.0122626	0.0147653
M341T384C00243	M341T384	C00243	351.141	10	0	0	0	0	0	0	0	0	0	0	0.0126352	0.0122457	0.00821991	0.0107649	0.00998842	0.0111896	0.0106018	0.0100968	0.00932871	0.00924231	0.00711594	0.0038395	0.00599101	0.00435342	0.00434199	0.00709077	0.00367719	0.00320905	0.00269778	0.00209645	0.0132149	0.0122581	0.0085219	0.0100593	0.0108738	0.00993926	0.00997704	0.0108368	0.0123607	0.0106122	0.00896229	0.00900068	0.00939243	0.00749201	0.00694626
M341T384C00243	M341T384	C00243	352.145	11	0	0	0	0	0	0	0	0	0	0	0.011632	0.00210609	0.00760606	0.00425312	0.00707369	0.00526072	0.0041005	0.00420515	0	0.0089421	0.00467271	0.00265245	0.0022174	0.00120095	0.00426139	0.00437605	0.00430384	0.0103707	0.00576681	0.00357897	0.00731241	0.00292298	0	0	0.00298609	0.000619965	0	0.00480565	0	0.00182774	0.00621735	0.00532529	0.00425334	0.000839735	0.00296028
M341T384C00243	M341T384	C00243	353.148	12	0	0	0	0	0	0	0	0	0	0	0.664174	0.673775	0.513798	0.630717	0.611943	0.589499	0.602648	0.651027	0.684875	0.595318	0.464798	0.282257	0.239866	0.193044	0.339004	0.50604	0.314528	0.225782	0.166331	0.136954	0.803743	0.653775	0.852921	0.800563	0.698955	0.784527	0.735516	0.588047	0.720499	0.648032	0.475722	0.465767	0.548057	0.461154	0.579496
M341T384C00185	M341T384	C00185	341.108	0	0.997575	0.995617	0.999633	0.998113	0.998583	0.996776	1	1	0.991673	0.999494	0.212528	0.193361	0.332717	0.252434	0.263453	0.268485	0.261313	0.227395	0.201647	0.266333	0.403452	0.59479	0.633178	0.701724	0.516161	0.368468	0.57142	0.655695	0.746442	0.760456	0.105633	0.225181	0.0885102	0.120076	0.198165	0.127154	0.172546	0.273859	0.173892	0.225902	0.376064	0.387126	0.307758	0.423151	0.289474
M341T384C00185	M341T384	C00185	342.111	1	0	0.00120743	0	0	0	0	0	0	0.00497968	0	0.000175754	0.00106968	0.00337572	0.000102469	0.00157416	0.00304507	0.00349531	0	0.00552653	0.00281634	0.00443162	0	0	0	0.00733821	0.000418748	0.00151093	0.00532363	0	0.00582366	0.000723949	0	0	0.00183203	0.00228013	0.000760369	0.000484633	0.00252716	0.00176364	0.00155017	0.00552584	0.00301556	0.00416187	0	0
M341T384C00185	M341T384	C00185	343.115	2	0.00242528	0.00168858	0	0.000208902	0.00117373	0.00322412	0	0	0.00334684	0	0	0.00173687	0.00322535	0.000792023	0.00185589	0.000756397	0.000733472	0	0.00109559	0.00025281	0.000686023	0.000901607	0.0014626	0	0	0.00128493	0.000522439	0.00137934	0	0.000450952	0.000210482	0.00114489	0	0.000161622	0	0.000628417	0.00094456	0.00132297	0.00141103	0	0.00149267	0.00105815	0.00153498	0.00268033	0.000857437
M341T384C00185	M341T384	C00185	344.118	3	0	0.00148746	0.000367436	0.00167768	0.000243049	0	0	0	0	0.000506228	0.00339693	0.00291904	0.00447856	0.00280407	0.00360764	0.00242998	0.00372919	0.00257866	0.00241575	0.00403261	0.00310096	0.00290486	0.00498242	0.00339311	0.00243116	0.00170382	0.00301583	0.00229648	0.00284154	0.00308033	0.00228625	0.00262442	0.00127304	0.00236171	0.00246408	0.00235257	0.0027354	0.00401594	0.00242062	0.00381018	0.00357576	0.00649963	0.00480549	0.00371386	0.0038059
M341T384C00185	M341T384	C00185	345.121	4	0	0	0	0	0	0	0	0	0	0	0.00116687	0.00131313	0.00268797	0.000945188	0.00109989	0.00133718	0.00139245	0.00170888	0.00201882	0.00206321	0	0.00100956	0.00131165	0	0.00104831	0	0	0.000783666	0.000864717	0.00147572	0	0	0	0	0	0	0	0	0	0	0.00135639	0.00130616	0.00162453	0.00133937	0.000952203
M341T384C00185	M341T384	C00185	346.125	5	0	0	0	0	0	0	0	0	0	0	0.00189949	0.000153929	0.0012809	0.000653201	0.000689091	0.00208183	0.0019739	0.00137882	0.00123268	0.000666081	0.00229966	0	0.00177645	0.00260225	0.00350079	4.32643e-05	0.00285034	0.000161271	0.000571049	0.000657369	0.000102639	0.000596726	0.000856045	0	0.00145131	0.000779162	0.000711898	0.00416069	0.00194906	0.00246743	0.000178462	0.00225066	0.00133968	0.00161854	0.00168431
M341T384C00185	M341T384	C00185	347.128	6	0	0	0	0	0	0	0	0	0	0	0.0702463	0.07847	0.0954653	0.0755949	0.0815908	0.0919261	0.0884249	0.0785712	0.0684221	0.0868581	0.0917003	0.101312	0.0929682	0.0854797	0.10804	0.0956107	0.0885263	0.0864095	0.063465	0.0792057	0.0488195	0.0772394	0.0336047	0.0472496	0.0646361	0.0502918	0.0572417	0.0849289	0.065073	0.0830738	0.104589	0.0936517	0.0926244	0.0825191	0.0948511
M341T384C00185	M341T384	C00185	348.131	7	0	0	0	0	0	0	0	0	0	0	0.00153858	0.00419981	0.0025425	0.00147025	0.00126218	0.00146081	0.000910179	0.00338232	0.00192904	0.00257727	0	0.00182928	0.00196555	0	0.000469149	0.000268131	0.000619473	0	0.00111491	0.00100731	0.00272536	0.000810147	0.000794644	0.000794793	0.0012806	0.00149544	0.000708787	0.00419699	0.00148233	0.000967648	0.000649945	0.00481574	0.00180636	0.00145143	0.00155787
M341T384C00185	M341T384	C00185	349.135	8	0	0	0	0	0	0	0	0	0	0	0.00267241	0.00326319	0.0039441	0.00281999	0.002297	0.00472556	0.0029666	0.00339924	0.00366954	0.00299186	0.00312708	0.000403388	0.0018756	0.000921513	0.00102907	0.00126334	0.0011125	0.00103111	0.00075353	0.00062599	0.00189255	0.00220972	0.00214418	0.00230963	0.0028139	0.00309127	0.00350454	0.00363341	0.00240154	0.00317476	0.002891	0.00289407	0.00314861	0.00177762	0.00264875
M341T384C00185	M341T384	C00185	350.138	9	0	0	0	0	0	0	0	0	0	0	0.0179349	0.0253872	0.0206584	0.0166494	0.0135646	0.017803	0.0177113	0.0162563	0.0178387	0.017906	0.0146165	0.00810077	0.0124054	0.00728117	0.0123756	0.0134321	0.00791302	0.00755784	0.00915113	0.00458764	0.0133363	0.0212378	0.011374	0.0145922	0.0140948	0.0183611	0.0156297	0.0176657	0.0167473	0.0185825	0.012775	0.0172891	0.0194932	0.0122626	0.0147653
M341T384C00185	M341T384	C00185	351.141	10	0	0	0	0	0	0	0	0	0	0	0.0126352	0.0122457	0.00821991	0.0107649	0.00998842	0.0111896	0.0106018	0.0100968	0.00932871	0.00924231	0.00711594	0.0038395	0.00599101	0.00435342	0.00434199	0.00709077	0.00367719	0.00320905	0.00269778	0.00209645	0.0132149	0.0122581	0.0085219	0.0100593	0.0108738	0.00993926	0.00997704	0.0108368	0.0123607	0.0106122	0.00896229	0.00900068	0.00939243	0.00749201	0.00694626
M341T384C00185	M341T384	C00185	352.145	11	0	0	0	0	0	0	0	0	0	0	0.011632	0.00210609	0.00760606	0.00425312	0.00707369	0.00526072	0.0041005	0.00420515	0	0.0089421	0.00467271	0.00265245	0.0022174	0.00120095	0.00426139	0.00437605	0.00430384	0.0103707	0.00576681	0.00357897	0.00731241	0.00292298	0	0	0.00298609	0.000619965	0	0.00480565	0	0.00182774	0.00621735	0.00532529	0.00425334	0.000839735	0.00296028
M341T384C00185	M341T384	C00185	353.148	12	0	0	0	0	0	0	0	0	0	0	0.664174	0.673775	0.513798	0.630717	0.611943	0.589499	0.602648	0.651027	0.684875	0.595318	0.464798	0.282257	0.239866	0.193044	0.339004	0.50604	0.314528	0.225782	0.166331	0.136954	0.803743	0.653775	0.852921	0.800563	0.698955	0.784527	0.735516	0.588047	0.720499	0.648032	0.475722	0.465767	0.548057	0.461154	0.579496
M341T404C00208	M341T404	C00208	341.108	0	1	1	0.997741	0.989648	0.961546	1	1	0.964187	1	0.98348	0.0548541	0.0662627	0.10894	0.362387	0.406649	0.394631	0.0932777	0.233097	0.305581	0.117611	0.169601	0.323902	0.343772	0.423944	0.231574	0.218564	0.391637	0.351472	0.478012	0.516076	0.0818927	0	0.0409471	0.123855	0.128111	0.131999	0.0562726	0.118729	0.0890722	0.0823653	0.486459	0.206018	0.321981	0.281913	0.144369
M341T404C00208	M341T404	C00208	342.111	1	0	0	0.00225907	0.0103515	0.0384544	0	0	0.035813	0	0.0165195	0	0	0	0	0	0	0	0	0	0	0	0	0	0	0.0103841	0	0	0.00175934	0.0137237	0	0.000646328	0	0	0.00137921	0.00817847	0.000273857	0	0.00321926	0.00491046	0.00653733	0	0.00407494	0.00306162	0	0.007565
M341T404C00208	M341T404	C00208	343.115	2	0	0	0	0	0	0	0	0	0	0	0	0	0	0	0	0	0	0	0	0	0	0	0	0	0	0	0	0	0	0	0	0	0	0	0	0	0	0	0	0	0	0	0	0	0
M341T404C00208	M341T404	C00208	344.118	3	0	0	0	0	0	0	0	0	0	0	0	0	0	0	0	0	0	0	0	0	0	0	0	0	0	0	0	0	0	0	0	0	0	0	0	0	0	0	0	0	0	0	0	0	0
M341T404C00208	M341T404	C00208	345.121	4	0	0	0	0	0	0	0	0	0	0	0	0	0	0	0	0	0	0	0	0	0	0	0	0	0	0	0	0	0	0	0	0	0	0	0	0	0	0	0	0	0	0	0	0	0
M341T404C00208	M341T404	C00208	346.125	5	0	0	0	0	0	0	0	0	0	0	0	0	0	0	0	0	0	0	0	0	0	0	0	0	0	0	0	0	0	0	0	0	0	0	0	0	0	0	0	0	0	0	0	0	0
M341T404C00208	M341T404	C00208	347.128	6	0	0	0	0	0	0	0	0	0	0	0.1762	0.17964	0.218043	0.129991	0.102204	0.157424	0.169926	0.0817615	0.103161	0.180489	0.274647	0.271128	0.267986	0.255067	0.324161	0.221204	0.225087	0.249736	0.261415	0.25989	0.0256428	0	0	0.0483701	0.127539	0.0519264	0.0988771	0.207559	0.0953972	0.164937	0.10814	0.238568	0.0963469	0.265324	0.262987
M341T404C00208	M341T404	C00208	348.131	7	0	0	0	0	0	0	0	0	0	0	0	0	0	0	0	0	0	0	0	0	0	0	0	0	0	0	0	0	0	0	0	0	0	0	0	0	0	0	0	0	0	0	0	0	0
M341T404C00208	M341T404	C00208	349.135	8	0	0	0	0	0	0	0	0	0	0	0	0	0	0	0	0	0	0	0	0	0	0	0	0	0	0	0	0	0	0	0	0	0	0	0	0	0	0	0	0	0	0	0	0	0
M341T404C00208	M341T404	C00208	350.138	9	0	0	0	0	0	0	0	0	0	0	0	0	0	0	0	0	0	0	0	0	0	0	0	0	0	0	0	0	0	0	0	0	0	0	0	0	0	0	0	0	0	0	0	0	0
M341T404C00208	M341T404	C00208	351.141	10	0	0	0	0	0	0	0	0	0	0	0	0	0	0	0	0	0	0	0	0	0	0	0	0	0	0	0	0	0	0	0	0	0	0	0	0	0	0	0	0	0	0	0	0	0
M341T404C00208	M341T404	C00208	352.145	11	0	0	0	0	0	0	0	0	0	0	0.032534	0.0380738	0.0368548	0	0.00172096	0.00489237	0.0248389	0.00452825	0	0.0281612	0.00250902	0	0	0	0.013519	0.0105179	0.00938315	0.00305393	0.00572398	0	0.0218098	0	0.0359391	0	0	0.00076747	0.00950011	0.0115367	0.011506	0	0.0056914	0	0.00471898	0	0.000666334
M341T404C00208	M341T404	C00208	353.148	12	0	0	0	0	0	0	0	0	0	0	0.736411	0.716023	0.636162	0.507621	0.489426	0.443052	0.711957	0.680613	0.591258	0.673738	0.553243	0.40497	0.388242	0.320989	0.420362	0.549714	0.373893	0.393978	0.241126	0.224033	0.870008	0	0.923114	0.826395	0.736171	0.815034	0.83535	0.658956	0.799114	0.74616	0.399709	0.551339	0.573891	0.452763	0.584413
M341T404C00243	M341T404	C00243	341.108	0	1	1	0.997741	0.989648	0.961546	1	1	0.964187	1	0.98348	0.0548541	0.0662627	0.10894	0.362387	0.406649	0.394631	0.0932777	0.233097	0.305581	0.117611	0.169601	0.323902	0.343772	0.423944	0.231574	0.218564	0.391637	0.351472	0.478012	0.516076	0.0818927	0	0.0409471	0.123855	0.128111	0.131999	0.0562726	0.118729	0.0890722	0.0823653	0.486459	0.206018	0.321981	0.281913	0.144369
M341T404C00243	M341T404	C00243	342.111	1	0	0	0.00225907	0.0103515	0.0384544	0	0	0.035813	0	0.0165195	0	0	0	0	0	0	0	0	0	0	0	0	0	0	0.0103841	0	0	0.00175934	0.0137237	0	0.000646328	0	0	0.00137921	0.00817847	0.000273857	0	0.00321926	0.00491046	0.00653733	0	0.00407494	0.00306162	0	0.007565
M341T404C00243	M341T404	C00243	343.115	2	0	0	0	0	0	0	0	0	0	0	0	0	0	0	0	0	0	0	0	0	0	0	0	0	0	0	0	0	0	0	0	0	0	0	0	0	0	0	0	0	0	0	0	0	0
M341T404C00243	M341T404	C00243	344.118	3	0	0	0	0	0	0	0	0	0	0	0	0	0	0	0	0	0	0	0	0	0	0	0	0	0	0	0	0	0	0	0	0	0	0	0	0	0	0	0	0	0	0	0	0	0
M341T404C00243	M341T404	C00243	345.121	4	0	0	0	0	0	0	0	0	0	0	0	0	0	0	0	0	0	0	0	0	0	0	0	0	0	0	0	0	0	0	0	0	0	0	0	0	0	0	0	0	0	0	0	0	0
M341T404C00243	M341T404	C00243	346.125	5	0	0	0	0	0	0	0	0	0	0	0	0	0	0	0	0	0	0	0	0	0	0	0	0	0	0	0	0	0	0	0	0	0	0	0	0	0	0	0	0	0	0	0	0	0
M341T404C00243	M341T404	C00243	347.128	6	0	0	0	0	0	0	0	0	0	0	0.1762	0.17964	0.218043	0.129991	0.102204	0.157424	0.169926	0.0817615	0.103161	0.180489	0.274647	0.271128	0.267986	0.255067	0.324161	0.221204	0.225087	0.249736	0.261415	0.25989	0.0256428	0	0	0.0483701	0.127539	0.0519264	0.0988771	0.207559	0.0953972	0.164937	0.10814	0.238568	0.0963469	0.265324	0.262987
M341T404C00243	M341T404	C00243	348.131	7	0	0	0	0	0	0	0	0	0	0	0	0	0	0	0	0	0	0	0	0	0	0	0	0	0	0	0	0	0	0	0	0	0	0	0	0	0	0	0	0	0	0	0	0	0
M341T404C00243	M341T404	C00243	349.135	8	0	0	0	0	0	0	0	0	0	0	0	0	0	0	0	0	0	0	0	0	0	0	0	0	0	0	0	0	0	0	0	0	0	0	0	0	0	0	0	0	0	0	0	0	0
M341T404C00243	M341T404	C00243	350.138	9	0	0	0	0	0	0	0	0	0	0	0	0	0	0	0	0	0	0	0	0	0	0	0	0	0	0	0	0	0	0	0	0	0	0	0	0	0	0	0	0	0	0	0	0	0
M341T404C00243	M341T404	C00243	351.141	10	0	0	0	0	0	0	0	0	0	0	0	0	0	0	0	0	0	0	0	0	0	0	0	0	0	0	0	0	0	0	0	0	0	0	0	0	0	0	0	0	0	0	0	0	0
M341T404C00243	M341T404	C00243	352.145	11	0	0	0	0	0	0	0	0	0	0	0.032534	0.0380738	0.0368548	0	0.00172096	0.00489237	0.0248389	0.00452825	0	0.0281612	0.00250902	0	0	0	0.013519	0.0105179	0.00938315	0.00305393	0.00572398	0	0.0218098	0	0.0359391	0	0	0.00076747	0.00950011	0.0115367	0.011506	0	0.0056914	0	0.00471898	0	0.000666334
M341T404C00243	M341T404	C00243	353.148	12	0	0	0	0	0	0	0	0	0	0	0.736411	0.716023	0.636162	0.507621	0.489426	0.443052	0.711957	0.680613	0.591258	0.673738	0.553243	0.40497	0.388242	0.320989	0.420362	0.549714	0.373893	0.393978	0.241126	0.224033	0.870008	0	0.923114	0.826395	0.736171	0.815034	0.83535	0.658956	0.799114	0.74616	0.399709	0.551339	0.573891	0.452763	0.584413
M341T404C00185	M341T404	C00185	341.108	0	1	1	0.997741	0.989648	0.961546	1	1	0.964187	1	0.98348	0.0548541	0.0662627	0.10894	0.362387	0.406649	0.394631	0.0932777	0.233097	0.305581	0.117611	0.169601	0.323902	0.343772	0.423944	0.231574	0.218564	0.391637	0.351472	0.478012	0.516076	0.0818927	0	0.0409471	0.123855	0.128111	0.131999	0.0562726	0.118729	0.0890722	0.0823653	0.486459	0.206018	0.321981	0.281913	0.144369
M341T404C00185	M341T404	C00185	342.111	1	0	0	0.00225907	0.0103515	0.0384544	0	0	0.035813	0	0.0165195	0	0	0	0	0	0	0	0	0	0	0	0	0	0	0.0103841	0	0	0.00175934	0.0137237	0	0.000646328	0	0	0.00137921	0.00817847	0.000273857	0	0.00321926	0.00491046	0.00653733	0	0.00407494	0.00306162	0	0.007565
M341T404C00185	M341T404	C00185	343.115	2	0	0	0	0	0	0	0	0	0	0	0	0	0	0	0	0	0	0	0	0	0	0	0	0	0	0	0	0	0	0	0	0	0	0	0	0	0	0	0	0	0	0	0	0	0
M341T404C00185	M341T404	C00185	344.118	3	0	0	0	0	0	0	0	0	0	0	0	0	0	0	0	0	0	0	0	0	0	0	0	0	0	0	0	0	0	0	0	0	0	0	0	0	0	0	0	0	0	0	0	0	0
M341T404C00185	M341T404	C00185	345.121	4	0	0	0	0	0	0	0	0	0	0	0	0	0	0	0	0	0	0	0	0	0	0	0	0	0	0	0	0	0	0	0	0	0	0	0	0	0	0	0	0	0	0	0	0	0
M341T404C00185	M341T404	C00185	346.125	5	0	0	0	0	0	0	0	0	0	0	0	0	0	0	0	0	0	0	0	0	0	0	0	0	0	0	0	0	0	0	0	0	0	0	0	0	0	0	0	0	0	0	0	0	0
M341T404C00185	M341T404	C00185	347.128	6	0	0	0	0	0	0	0	0	0	0	0.1762	0.17964	0.218043	0.129991	0.102204	0.157424	0.169926	0.0817615	0.103161	0.180489	0.274647	0.271128	0.267986	0.255067	0.324161	0.221204	0.225087	0.249736	0.261415	0.25989	0.0256428	0	0	0.0483701	0.127539	0.0519264	0.0988771	0.207559	0.0953972	0.164937	0.10814	0.238568	0.0963469	0.265324	0.262987
M341T404C00185	M341T404	C00185	348.131	7	0	0	0	0	0	0	0	0	0	0	0	0	0	0	0	0	0	0	0	0	0	0	0	0	0	0	0	0	0	0	0	0	0	0	0	0	0	0	0	0	0	0	0	0	0
M341T404C00185	M341T404	C00185	349.135	8	0	0	0	0	0	0	0	0	0	0	0	0	0	0	0	0	0	0	0	0	0	0	0	0	0	0	0	0	0	0	0	0	0	0	0	0	0	0	0	0	0	0	0	0	0
M341T404C00185	M341T404	C00185	350.138	9	0	0	0	0	0	0	0	0	0	0	0	0	0	0	0	0	0	0	0	0	0	0	0	0	0	0	0	0	0	0	0	0	0	0	0	0	0	0	0	0	0	0	0	0	0
M341T404C00185	M341T404	C00185	351.141	10	0	0	0	0	0	0	0	0	0	0	0	0	0	0	0	0	0	0	0	0	0	0	0	0	0	0	0	0	0	0	0	0	0	0	0	0	0	0	0	0	0	0	0	0	0
M341T404C00185	M341T404	C00185	352.145	11	0	0	0	0	0	0	0	0	0	0	0.032534	0.0380738	0.0368548	0	0.00172096	0.00489237	0.0248389	0.00452825	0	0.0281612	0.00250902	0	0	0	0.013519	0.0105179	0.00938315	0.00305393	0.00572398	0	0.0218098	0	0.0359391	0	0	0.00076747	0.00950011	0.0115367	0.011506	0	0.0056914	0	0.00471898	0	0.000666334
M341T404C00185	M341T404	C00185	353.148	12	0	0	0	0	0	0	0	0	0	0	0.736411	0.716023	0.636162	0.507621	0.489426	0.443052	0.711957	0.680613	0.591258	0.673738	0.553243	0.40497	0.388242	0.320989	0.420362	0.549714	0.373893	0.393978	0.241126	0.224033	0.870008	0	0.923114	0.826395	0.736171	0.815034	0.83535	0.658956	0.799114	0.74616	0.399709	0.551339	0.573891	0.452763	0.584413
M341T420C00208	M341T420	C00208	341.108	0	1	0.981959	1	1	0.92514	1	1	1	1	0.98348	0.422913	0.431266	0.44854	0.362387	0.406649	0.394631	0.352114	0.316621	0.305581	0.366991	0.590334	0.677008	0.829354	0.726003	0.683142	0.492124	0.807477	0.354525	0.482379	0.845889	0.195368	0	0.162099	0.192942	0.343848	0.243632	0.242702	0.390952	0.301226	0.271012	0.486459	0.580754	0.442096	0.719295	0.429541
M341T420C00208	M341T420	C00208	342.111	1	0	0.0180413	0	0	0.0748603	0	0	0	0	0.0165195	0	0	0	0	0	0	0	0	0	0	0	0	0.0164111	0	0	0.00871764	0	0.00177462	0.0138491	0.0269911	0	0	0	0	0	0	0	0	0	0	0	0	0	0	0
M341T420C00208	M341T420	C00208	343.115	2	0	0	0	0	0	0	0	0	0	0	0	0	0	0	0	0	0	0	0	0	0	0	0	0	0	0	0	0	0	0	0	0	0	0	0	0	0	0	0	0	0	0	0	0	0
M341T420C00208	M341T420	C00208	344.118	3	0	0	0	0	0	0	0	0	0	0	0	0	0	0	0	0	0	0	0	0	0	0	0	0	0	0	0	0	0	0	0	0	0	0	0	0	0	0	0	0	0	0	0	0	0
M341T420C00208	M341T420	C00208	345.121	4	0	0	0	0	0	0	0	0	0	0	0	0	0	0	0	0	0	0	0	0	0	0	0	0	0	0	0	0	0	0	0	0	0	0	0	0	0	0	0	0	0	0	0	0	0
M341T420C00208	M341T420	C00208	346.125	5	0	0	0	0	0	0	0	0	0	0	0	0	0	0	0	0	0	0	0	0	0	0	0	0	0	0	0	0	0	0	0	0	0	0	0	0	0	0	0	0	0	0	0	0	0
M341T420C00208	M341T420	C00208	347.128	6	0	0	0	0	0	0	0	0	0	0	0.0959392	0.066309	0.110537	0.129991	0.102204	0.157424	0	0.117931	0.103161	0.108403	0.0871931	0.107589	0	0.121447	0.112453	0.130816	0	0.251905	0.263802	0.0500896	0	0.141777	0	0.0487651	0	0.0646189	0.0749059	0.104597	0.0907841	0.108654	0.10814	0.13221	0.0873082	0	0.112564
M341T420C00208	M341T420	C00208	348.131	7	0	0	0	0	0	0	0	0	0	0	0	0	0	0	0	0	0	0	0	0	0	0	0	0	0	0	0	0	0	0	0	0	0	0	0	0	0	0	0	0	0	0	0	0	0
M341T420C00208	M341T420	C00208	349.135	8	0	0	0	0	0	0	0	0	0	0	0	0	0	0	0	0	0	0	0	0	0	0	0	0	0	0	0	0	0	0	0	0	0	0	0	0	0	0	0	0	0	0	0	0	0
M341T420C00208	M341T420	C00208	350.138	9	0	0	0	0	0	0	0	0	0	0	0	0	0	0	0	0	0	0	0	0	0	0	0	0	0	0	0	0	0	0	0	0	0	0	0	0	0	0	0	0	0	0	0	0	0
M341T420C00208	M341T420	C00208	351.141	10	0	0	0	0	0	0	0	0	0	0	0	0	0	0	0	0	0	0	0	0	0	0	0	0	0	0	0	0	0	0	0	0	0	0	0	0	0	0	0	0	0	0	0	0	0
M341T420C00208	M341T420	C00208	352.145	11	0	0	0	0	0	0	0	0	0	0	0.00709335	0	0	0	0.00172096	0.00489237	0	0	0	0	0	0	0	0	0	0	0	0	0	0	0	0.00626899	0.00289153	0.00676096	0	0	0	0	0.0129082	0	0.0056914	0	0.00852078	0	0
M341T420C00208	M341T420	C00208	353.148	12	0	0	0	0	0	0	0	0	0	0	0.474055	0.502425	0.440923	0.507621	0.489426	0.443052	0.647886	0.565449	0.591258	0.524605	0.322473	0.215404	0.154235	0.15255	0.204405	0.368342	0.192523	0.391796	0.23997	0.0770308	0.804632	0.851954	0.83501	0.751532	0.656152	0.691749	0.682392	0.50445	0.595082	0.620334	0.399709	0.287036	0.462075	0.280705	0.457895
M341T420C00243	M341T420	C00243	341.108	0	1	0.981959	1	1	0.92514	1	1	1	1	0.98348	0.422913	0.431266	0.44854	0.362387	0.406649	0.394631	0.352114	0.316621	0.305581	0.366991	0.590334	0.677008	0.829354	0.726003	0.683142	0.492124	0.807477	0.354525	0.482379	0.845889	0.195368	0	0.162099	0.192942	0.343848	0.243632	0.242702	0.390952	0.301226	0.271012	0.486459	0.580754	0.442096	0.719295	0.429541
M341T420C00243	M341T420	C00243	342.111	1	0	0.0180413	0	0	0.0748603	0	0	0	0	0.0165195	0	0	0	0	0	0	0	0	0	0	0	0	0.0164111	0	0	0.00871764	0	0.00177462	0.0138491	0.0269911	0	0	0	0	0	0	0	0	0	0	0	0	0	0	0
M341T420C00243	M341T420	C00243	343.115	2	0	0	0	0	0	0	0	0	0	0	0	0	0	0	0	0	0	0	0	0	0	0	0	0	0	0	0	0	0	0	0	0	0	0	0	0	0	0	0	0	0	0	0	0	0
M341T420C00243	M341T420	C00243	344.118	3	0	0	0	0	0	0	0	0	0	0	0	0	0	0	0	0	0	0	0	0	0	0	0	0	0	0	0	0	0	0	0	0	0	0	0	0	0	0	0	0	0	0	0	0	0
M341T420C00243	M341T420	C00243	345.121	4	0	0	0	0	0	0	0	0	0	0	0	0	0	0	0	0	0	0	0	0	0	0	0	0	0	0	0	0	0	0	0	0	0	0	0	0	0	0	0	0	0	0	0	0	0
M341T420C00243	M341T420	C00243	346.125	5	0	0	0	0	0	0	0	0	0	0	0	0	0	0	0	0	0	0	0	0	0	0	0	0	0	0	0	0	0	0	0	0	0	0	0	0	0	0	0	0	0	0	0	0	0
M341T420C00243	M341T420	C00243	347.128	6	0	0	0	0	0	0	0	0	0	0	0.0959392	0.066309	0.110537	0.129991	0.102204	0.157424	0	0.117931	0.103161	0.108403	0.0871931	0.107589	0	0.121447	0.112453	0.130816	0	0.251905	0.263802	0.0500896	0	0.141777	0	0.0487651	0	0.0646189	0.0749059	0.104597	0.0907841	0.108654	0.10814	0.13221	0.0873082	0	0.112564
M341T420C00243	M341T420	C00243	348.131	7	0	0	0	0	0	0	0	0	0	0	0	0	0	0	0	0	0	0	0	0	0	0	0	0	0	0	0	0	0	0	0	0	0	0	0	0	0	0	0	0	0	0	0	0	0
M341T420C00243	M341T420	C00243	349.135	8	0	0	0	0	0	0	0	0	0	0	0	0	0	0	0	0	0	0	0	0	0	0	0	0	0	0	0	0	0	0	0	0	0	0	0	0	0	0	0	0	0	0	0	0	0
M341T420C00243	M341T420	C00243	350.138	9	0	0	0	0	0	0	0	0	0	0	0	0	0	0	0	0	0	0	0	0	0	0	0	0	0	0	0	0	0	0	0	0	0	0	0	0	0	0	0	0	0	0	0	0	0
M341T420C00243	M341T420	C00243	351.141	10	0	0	0	0	0	0	0	0	0	0	0	0	0	0	0	0	0	0	0	0	0	0	0	0	0	0	0	0	0	0	0	0	0	0	0	0	0	0	0	0	0	0	0	0	0
M341T420C00243	M341T420	C00243	352.145	11	0	0	0	0	0	0	0	0	0	0	0.00709335	0	0	0	0.00172096	0.00489237	0	0	0	0	0	0	0	0	0	0	0	0	0	0	0	0.00626899	0.00289153	0.00676096	0	0	0	0	0.0129082	0	0.0056914	0	0.00852078	0	0
M341T420C00243	M341T420	C00243	353.148	12	0	0	0	0	0	0	0	0	0	0	0.474055	0.502425	0.440923	0.507621	0.489426	0.443052	0.647886	0.565449	0.591258	0.524605	0.322473	0.215404	0.154235	0.15255	0.204405	0.368342	0.192523	0.391796	0.23997	0.0770308	0.804632	0.851954	0.83501	0.751532	0.656152	0.691749	0.682392	0.50445	0.595082	0.620334	0.399709	0.287036	0.462075	0.280705	0.457895
M341T420C00185	M341T420	C00185	341.108	0	1	0.981959	1	1	0.92514	1	1	1	1	0.98348	0.422913	0.431266	0.44854	0.362387	0.406649	0.394631	0.352114	0.316621	0.305581	0.366991	0.590334	0.677008	0.829354	0.726003	0.683142	0.492124	0.807477	0.354525	0.482379	0.845889	0.195368	0	0.162099	0.192942	0.343848	0.243632	0.242702	0.390952	0.301226	0.271012	0.486459	0.580754	0.442096	0.719295	0.429541
M341T420C00185	M341T420	C00185	342.111	1	0	0.0180413	0	0	0.0748603	0	0	0	0	0.0165195	0	0	0	0	0	0	0	0	0	0	0	0	0.0164111	0	0	0.00871764	0	0.00177462	0.0138491	0.0269911	0	0	0	0	0	0	0	0	0	0	0	0	0	0	0
M341T420C00185	M341T420	C00185	343.115	2	0	0	0	0	0	0	0	0	0	0	0	0	0	0	0	0	0	0	0	0	0	0	0	0	0	0	0	0	0	0	0	0	0	0	0	0	0	0	0	0	0	0	0	0	0
M341T420C00185	M341T420	C00185	344.118	3	0	0	0	0	0	0	0	0	0	0	0	0	0	0	0	0	0	0	0	0	0	0	0	0	0	0	0	0	0	0	0	0	0	0	0	0	0	0	0	0	0	0	0	0	0
M341T420C00185	M341T420	C00185	345.121	4	0	0	0	0	0	0	0	0	0	0	0	0	0	0	0	0	0	0	0	0	0	0	0	0	0	0	0	0	0	0	0	0	0	0	0	0	0	0	0	0	0	0	0	0	0
M341T420C00185	M341T420	C00185	346.125	5	0	0	0	0	0	0	0	0	0	0	0	0	0	0	0	0	0	0	0	0	0	0	0	0	0	0	0	0	0	0	0	0	0	0	0	0	0	0	0	0	0	0	0	0	0
M341T420C00185	M341T420	C00185	347.128	6	0	0	0	0	0	0	0	0	0	0	0.0959392	0.066309	0.110537	0.129991	0.102204	0.157424	0	0.117931	0.103161	0.108403	0.0871931	0.107589	0	0.121447	0.112453	0.130816	0	0.251905	0.263802	0.0500896	0	0.141777	0	0.0487651	0	0.0646189	0.0749059	0.104597	0.0907841	0.108654	0.10814	0.13221	0.0873082	0	0.112564
M341T420C00185	M341T420	C00185	348.131	7	0	0	0	0	0	0	0	0	0	0	0	0	0	0	0	0	0	0	0	0	0	0	0	0	0	0	0	0	0	0	0	0	0	0	0	0	0	0	0	0	0	0	0	0	0
M341T420C00185	M341T420	C00185	349.135	8	0	0	0	0	0	0	0	0	0	0	0	0	0	0	0	0	0	0	0	0	0	0	0	0	0	0	0	0	0	0	0	0	0	0	0	0	0	0	0	0	0	0	0	0	0
M341T420C00185	M341T420	C00185	350.138	9	0	0	0	0	0	0	0	0	0	0	0	0	0	0	0	0	0	0	0	0	0	0	0	0	0	0	0	0	0	0	0	0	0	0	0	0	0	0	0	0	0	0	0	0	0
M341T420C00185	M341T420	C00185	351.141	10	0	0	0	0	0	0	0	0	0	0	0	0	0	0	0	0	0	0	0	0	0	0	0	0	0	0	0	0	0	0	0	0	0	0	0	0	0	0	0	0	0	0	0	0	0
M341T420C00185	M341T420	C00185	352.145	11	0	0	0	0	0	0	0	0	0	0	0.00709335	0	0	0	0.00172096	0.00489237	0	0	0	0	0	0	0	0	0	0	0	0	0	0	0	0.00626899	0.00289153	0.00676096	0	0	0	0	0.0129082	0	0.0056914	0	0.00852078	0	0
M341T420C00185	M341T420	C00185	353.148	12	0	0	0	0	0	0	0	0	0	0	0.474055	0.502425	0.440923	0.507621	0.489426	0.443052	0.647886	0.565449	0.591258	0.524605	0.322473	0.215404	0.154235	0.15255	0.204405	0.368342	0.192523	0.391796	0.23997	0.0770308	0.804632	0.851954	0.83501	0.751532	0.656152	0.691749	0.682392	0.50445	0.595082	0.620334	0.399709	0.287036	0.462075	0.280705	0.457895
M341T443C01518	M341T443	C01518	341.108	0	0.996566	0.995756	0.988451	0.995585	0.991108	0.982625	0.999062	1	0.999308	1	0.288055	0.261952	0.413865	0.333047	0.300577	0.330849	0.341538	0.279525	0.265047	0.333261	0.533927	0.668407	0.76661	0.77004	0.618352	0.453759	0.710082	0.752405	0.828069	0.866359	0.131975	0.282767	0.120206	0.137238	0.222954	0.154856	0.220049	0.336786	0.226331	0.244725	0.433118	0.450438	0.38405	0.539451	0.387391
M341T443C01518	M341T443	C01518	342.111	1	0	0.00424441	0.0115487	0.00441515	0.00889249	0.0173752	0	0	0.000692245	0	0	0	0	0	0	0	0	0	0	0	0	0	0	0	0	0	0	0	0	0	0	0	0	0	0	0	0	0	0	0	0	0	0	0	0
M341T443C01518	M341T443	C01518	343.115	2	0.00343382	0	0	0	0	0	0.000938391	0	0	0	0	0.00191626	0.00228971	0.000180533	0.000918213	0	0.0011083	0.00157345	0	0.000279537	0	0.000620768	0.000494503	0	0	0.00158513	0	0.000207568	0	0	0.000110929	0.000907983	0.00123598	0.00198839	0	0.000387656	0.00204897	0	0	0	0	0	0	0	0
M341T443C01518	M341T443	C01518	344.118	3	0	0	0	0	0	0	0	0	0	0	0.00428193	0.00372568	0.00418415	0.00358868	0.00468455	0	0.00422361	0.00259644	0.00267227	0.00120924	0	0.00387696	0.00262086	0.0057109	0.00271233	0.00289895	0.00279292	0.00185858	0.00413601	0.00405363	0	0.00415929	0	2.71217e-35	0.0039083	0.00260574	0.00298242	0.00493889	0.00284592	0.00413931	0.00373651	0.00496182	0.00468203	0	0.00332267
M341T443C01518	M341T443	C01518	345.121	4	0	0	0	0	0	0	0	0	0	0	0	1.53937e-19	0	0	1.86284e-19	0	2.08764e-19	0	0	3.12499e-20	0	0	0	0	0	0	0	0	0	0	0	0	0	3.01112e-51	0	6.64646e-20	0	0	0	0	0	0	0	0	0
M341T443C01518	M341T443	C01518	346.125	5	0	0	0	0	0	0	0	0	0	0	0.00319134	0.0101565	0.00275573	0.00334901	0.00145225	0.00665546	0.00394674	0.00254116	0.00305717	0.00260257	0.0022183	0.00285055	0.00598275	0.00277572	0.00171894	0.0039809	0.00280852	0.000128063	0.00196494	0.00227068	0.003758	0.00234249	0	0.00103178	0.00126897	0.00100646	0.00253877	0.00298842	0.00233656	0.00193515	0.00351438	0.00316963	0.006652	0.00501625	0.00323034
M341T443C01518	M341T443	C01518	347.128	6	0	0	0	0	0	0	0	0	0	0	0.068641	0.0630704	0.0787961	0.0638083	0.0781063	0.0907479	0.0648448	0.0656323	0.0505778	0.0615393	0.0612499	0.0729292	0.0519347	0.0519838	0.0826358	0.0707847	0.0457367	0.055838	0.0384987	0.0289199	0.0416273	0.0640075	0.0399708	0.0350977	0.0611949	0.0515824	0.047715	0.0800161	0.0619011	0.0754598	0.0776796	0.0759249	0.0619051	0.0542267	0.0676192
M341T443C01518	M341T443	C01518	348.131	7	0	0	0	0	0	0	0	0	0	0	0.00184225	0.00317439	0.00328008	0.00455864	0.00274533	0.00109108	0.00462233	0.00278013	0.00373762	0.00550847	0	0.0025453	0.00134936	0.00399689	0.00242901	0.00206629	0.00217451	0.00163289	0.000483642	0.00187275	0.00387101	0.00550542	0.00037691	2.44291e-19	0.00293825	0.00325066	0.00283506	0.00235213	0.00234989	0.00393273	0.00338344	0.00264835	0.00456717	0.00213705	0.0058093
M341T443C01518	M341T443	C01518	349.135	8	0	0	0	0	0	0	0	0	0	0	0.00391179	0.000909069	0.00346733	0.00369332	0.00177399	0.00185913	0.00184714	0.00423059	0.00448047	0.00458826	0	0	0	0	0	2.06345e-19	0	0	0	0	0.00132953	0.00273175	0.0010527	0.00356398	0.00125736	0.00337008	0.00246465	0.004166	0.00440191	0.00127633	0.00283382	0.00253849	0.00297475	0	0.00354891
M341T443C01518	M341T443	C01518	350.138	9	0	0	0	0	0	0	0	0	0	0	0.0186141	0.0216451	0.0246747	0.0189181	0.014592	0.0174988	0.0172694	0.0184977	0.0136449	0.0155537	0.0126823	0.00970864	0.00779355	0	0.00989709	0.0100667	0.00687428	0.00577431	0.00344569	0.00346046	0.0154984	0.0209925	0.0155091	0.0129731	0.0213725	0.0173594	0.0172595	0.0225196	0.0195971	0.0190008	0.00905486	0.0193305	0.0168023	0.0129602	0.0155641
M341T443C01518	M341T443	C01518	351.141	10	0	0	0	0	0	0	0	0	0	0	0.0072219	0.00800026	0.0101632	0.00749697	0.00701832	0.00916165	0.00581176	0.0112736	0.0112846	0.00720148	0	0	0	0	0	0	0	0	0	0	0.00962428	0.0137338	0.00998493	0.0093023	0.00688861	0.0106436	0.00796743	0.00641584	0.00848728	0.0124327	0.00469041	0.0061066	0.00650623	0.00400227	0.0058703
M341T443C01518	M341T443	C01518	352.145	11	0	0	0	0	0	0	0	0	0	0	0.0144539	0.00636281	0.00160955	0.0121079	0.00531925	0.00168987	0.0186988	0.0176379	0.00358696	0.00579419	0.00727799	0.00355833	0.00313483	0.00273575	0.00448012	0.00740987	0.00999069	0.00018443	0	0.00438023	0.00734352	0.000498657	0.00855186	0.00646506	0.00697412	0.00626039	0.00153563	0.00750091	0.00859816	0.00411389	0.00197266	0.00901768	0.00476044	0.00273281	0.000442654
M341T443C01518	M341T443	C01518	353.148	12	0	0	0	0	0	0	0	0	0	0	0.589787	0.619087	0.454915	0.549251	0.582812	0.540447	0.536089	0.593712	0.641911	0.562462	0.382644	0.235503	0.16008	0.162757	0.277774	0.447448	0.21954	0.181971	0.123402	0.0886829	0.784862	0.602354	0.803112	0.79234	0.671243	0.748678	0.692604	0.532316	0.663151	0.632984	0.460016	0.425864	0.5071	0.379474	0.507201
M341T443C02048	M341T443	C02048	341.108	0	0.996566	0.995756	0.988451	0.995585	0.991108	0.982625	0.999062	1	0.999308	1	0.288055	0.261952	0.413865	0.333047	0.300577	0.330849	0.341538	0.279525	0.265047	0.333261	0.533927	0.668407	0.76661	0.77004	0.618352	0.453759	0.710082	0.752405	0.828069	0.866359	0.131975	0.282767	0.120206	0.137238	0.222954	0.154856	0.220049	0.336786	0.226331	0.244725	0.433118	0.450438	0.38405	0.539451	0.387391
M341T443C02048	M341T443	C02048	342.111	1	0	0.00424441	0.0115487	0.00441515	0.00889249	0.0173752	0	0	0.000692245	0	0	0	0	0	0	0	0	0	0	0	0	0	0	0	0	0	0	0	0	0	0	0	0	0	0	0	0	0	0	0	0	0	0	0	0
M341T443C02048	M341T443	C02048	343.115	2	0.00343382	0	0	0	0	0	0.000938391	0	0	0	0	0.00191626	0.00228971	0.000180533	0.000918213	0	0.0011083	0.00157345	0	0.000279537	0	0.000620768	0.000494503	0	0	0.00158513	0	0.000207568	0	0	0.000110929	0.000907983	0.00123598	0.00198839	0	0.000387656	0.00204897	0	0	0	0	0	0	0	0
M341T443C02048	M341T443	C02048	344.118	3	0	0	0	0	0	0	0	0	0	0	0.00428193	0.00372568	0.00418415	0.00358868	0.00468455	0	0.00422361	0.00259644	0.00267227	0.00120924	0	0.00387696	0.00262086	0.0057109	0.00271233	0.00289895	0.00279292	0.00185858	0.00413601	0.00405363	0	0.00415929	0	2.71217e-35	0.0039083	0.00260574	0.00298242	0.00493889	0.00284592	0.00413931	0.00373651	0.00496182	0.00468203	0	0.00332267
M341T443C02048	M341T443	C02048	345.121	4	0	0	0	0	0	0	0	0	0	0	0	1.53937e-19	0	0	1.86284e-19	0	2.08764e-19	0	0	3.12499e-20	0	0	0	0	0	0	0	0	0	0	0	0	0	3.01112e-51	0	6.64646e-20	0	0	0	0	0	0	0	0	0
M341T443C02048	M341T443	C02048	346.125	5	0	0	0	0	0	0	0	0	0	0	0.00319134	0.0101565	0.00275573	0.00334901	0.00145225	0.00665546	0.00394674	0.00254116	0.00305717	0.00260257	0.0022183	0.00285055	0.00598275	0.00277572	0.00171894	0.0039809	0.00280852	0.000128063	0.00196494	0.00227068	0.003758	0.00234249	0	0.00103178	0.00126897	0.00100646	0.00253877	0.00298842	0.00233656	0.00193515	0.00351438	0.00316963	0.006652	0.00501625	0.00323034
M341T443C02048	M341T443	C02048	347.128	6	0	0	0	0	0	0	0	0	0	0	0.068641	0.0630704	0.0787961	0.0638083	0.0781063	0.0907479	0.0648448	0.0656323	0.0505778	0.0615393	0.0612499	0.0729292	0.0519347	0.0519838	0.0826358	0.0707847	0.0457367	0.055838	0.0384987	0.0289199	0.0416273	0.0640075	0.0399708	0.0350977	0.0611949	0.0515824	0.047715	0.0800161	0.0619011	0.0754598	0.0776796	0.0759249	0.0619051	0.0542267	0.0676192
M341T443C02048	M341T443	C02048	348.131	7	0	0	0	0	0	0	0	0	0	0	0.00184225	0.00317439	0.00328008	0.00455864	0.00274533	0.00109108	0.00462233	0.00278013	0.00373762	0.00550847	0	0.0025453	0.00134936	0.00399689	0.00242901	0.00206629	0.00217451	0.00163289	0.000483642	0.00187275	0.00387101	0.00550542	0.00037691	2.44291e-19	0.00293825	0.00325066	0.00283506	0.00235213	0.00234989	0.00393273	0.00338344	0.00264835	0.00456717	0.00213705	0.0058093
M341T443C02048	M341T443	C02048	349.135	8	0	0	0	0	0	0	0	0	0	0	0.00391179	0.000909069	0.00346733	0.00369332	0.00177399	0.00185913	0.00184714	0.00423059	0.00448047	0.00458826	0	0	0	0	0	2.06345e-19	0	0	0	0	0.00132953	0.00273175	0.0010527	0.00356398	0.00125736	0.00337008	0.00246465	0.004166	0.00440191	0.00127633	0.00283382	0.00253849	0.00297475	0	0.00354891
M341T443C02048	M341T443	C02048	350.138	9	0	0	0	0	0	0	0	0	0	0	0.0186141	0.0216451	0.0246747	0.0189181	0.014592	0.0174988	0.0172694	0.0184977	0.0136449	0.0155537	0.0126823	0.00970864	0.00779355	0	0.00989709	0.0100667	0.00687428	0.00577431	0.00344569	0.00346046	0.0154984	0.0209925	0.0155091	0.0129731	0.0213725	0.0173594	0.0172595	0.0225196	0.0195971	0.0190008	0.00905486	0.0193305	0.0168023	0.0129602	0.0155641
M341T443C02048	M341T443	C02048	351.141	10	0	0	0	0	0	0	0	0	0	0	0.0072219	0.00800026	0.0101632	0.00749697	0.00701832	0.00916165	0.00581176	0.0112736	0.0112846	0.00720148	0	0	0	0	0	0	0	0	0	0	0.00962428	0.0137338	0.00998493	0.0093023	0.00688861	0.0106436	0.00796743	0.00641584	0.00848728	0.0124327	0.00469041	0.0061066	0.00650623	0.00400227	0.0058703
M341T443C02048	M341T443	C02048	352.145	11	0	0	0	0	0	0	0	0	0	0	0.0144539	0.00636281	0.00160955	0.0121079	0.00531925	0.00168987	0.0186988	0.0176379	0.00358696	0.00579419	0.00727799	0.00355833	0.00313483	0.00273575	0.00448012	0.00740987	0.00999069	0.00018443	0	0.00438023	0.00734352	0.000498657	0.00855186	0.00646506	0.00697412	0.00626039	0.00153563	0.00750091	0.00859816	0.00411389	0.00197266	0.00901768	0.00476044	0.00273281	0.000442654
M341T443C02048	M341T443	C02048	353.148	12	0	0	0	0	0	0	0	0	0	0	0.589787	0.619087	0.454915	0.549251	0.582812	0.540447	0.536089	0.593712	0.641911	0.562462	0.382644	0.235503	0.16008	0.162757	0.277774	0.447448	0.21954	0.181971	0.123402	0.0886829	0.784862	0.602354	0.803112	0.79234	0.671243	0.748678	0.692604	0.532316	0.663151	0.632984	0.460016	0.425864	0.5071	0.379474	0.507201
M341T443C20236	M341T443	C20236	341.108	0	0.996566	0.995756	0.988451	0.995585	0.991108	0.982625	0.999062	1	0.999308	1	0.288055	0.261952	0.413865	0.333047	0.300577	0.330849	0.341538	0.279525	0.265047	0.333261	0.533927	0.668407	0.76661	0.77004	0.618352	0.453759	0.710082	0.752405	0.828069	0.866359	0.131975	0.282767	0.120206	0.137238	0.222954	0.154856	0.220049	0.336786	0.226331	0.244725	0.433118	0.450438	0.38405	0.539451	0.387391
M341T443C20236	M341T443	C20236	342.111	1	0	0.00424441	0.0115487	0.00441515	0.00889249	0.0173752	0	0	0.000692245	0	0	0	0	0	0	0	0	0	0	0	0	0	0	0	0	0	0	0	0	0	0	0	0	0	0	0	0	0	0	0	0	0	0	0	0
M341T443C20236	M341T443	C20236	343.115	2	0.00343382	0	0	0	0	0	0.000938391	0	0	0	0	0.00191626	0.00228971	0.000180533	0.000918213	0	0.0011083	0.00157345	0	0.000279537	0	0.000620768	0.000494503	0	0	0.00158513	0	0.000207568	0	0	0.000110929	0.000907983	0.00123598	0.00198839	0	0.000387656	0.00204897	0	0	0	0	0	0	0	0
M341T443C20236	M341T443	C20236	344.118	3	0	0	0	0	0	0	0	0	0	0	0.00428193	0.00372568	0.00418415	0.00358868	0.00468455	0	0.00422361	0.00259644	0.00267227	0.00120924	0	0.00387696	0.00262086	0.0057109	0.00271233	0.00289895	0.00279292	0.00185858	0.00413601	0.00405363	0	0.00415929	0	2.71217e-35	0.0039083	0.00260574	0.00298242	0.00493889	0.00284592	0.00413931	0.00373651	0.00496182	0.00468203	0	0.00332267
M341T443C20236	M341T443	C20236	345.121	4	0	0	0	0	0	0	0	0	0	0	0	1.53937e-19	0	0	1.86284e-19	0	2.08764e-19	0	0	3.12499e-20	0	0	0	0	0	0	0	0	0	0	0	0	0	3.01112e-51	0	6.64646e-20	0	0	0	0	0	0	0	0	0
M341T443C20236	M341T443	C20236	346.125	5	0	0	0	0	0	0	0	0	0	0	0.00319134	0.0101565	0.00275573	0.00334901	0.00145225	0.00665546	0.00394674	0.00254116	0.00305717	0.00260257	0.0022183	0.00285055	0.00598275	0.00277572	0.00171894	0.0039809	0.00280852	0.000128063	0.00196494	0.00227068	0.003758	0.00234249	0	0.00103178	0.00126897	0.00100646	0.00253877	0.00298842	0.00233656	0.00193515	0.00351438	0.00316963	0.006652	0.00501625	0.00323034
M341T443C20236	M341T443	C20236	347.128	6	0	0	0	0	0	0	0	0	0	0	0.068641	0.0630704	0.0787961	0.0638083	0.0781063	0.0907479	0.0648448	0.0656323	0.0505778	0.0615393	0.0612499	0.0729292	0.0519347	0.0519838	0.0826358	0.0707847	0.0457367	0.055838	0.0384987	0.0289199	0.0416273	0.0640075	0.0399708	0.0350977	0.0611949	0.0515824	0.047715	0.0800161	0.0619011	0.0754598	0.0776796	0.0759249	0.0619051	0.0542267	0.0676192
M341T443C20236	M341T443	C20236	348.131	7	0	0	0	0	0	0	0	0	0	0	0.00184225	0.00317439	0.00328008	0.00455864	0.00274533	0.00109108	0.00462233	0.00278013	0.00373762	0.00550847	0	0.0025453	0.00134936	0.00399689	0.00242901	0.00206629	0.00217451	0.00163289	0.000483642	0.00187275	0.00387101	0.00550542	0.00037691	2.44291e-19	0.00293825	0.00325066	0.00283506	0.00235213	0.00234989	0.00393273	0.00338344	0.00264835	0.00456717	0.00213705	0.0058093
M341T443C20236	M341T443	C20236	349.135	8	0	0	0	0	0	0	0	0	0	0	0.00391179	0.000909069	0.00346733	0.00369332	0.00177399	0.00185913	0.00184714	0.00423059	0.00448047	0.00458826	0	0	0	0	0	2.06345e-19	0	0	0	0	0.00132953	0.00273175	0.0010527	0.00356398	0.00125736	0.00337008	0.00246465	0.004166	0.00440191	0.00127633	0.00283382	0.00253849	0.00297475	0	0.00354891
M341T443C20236	M341T443	C20236	350.138	9	0	0	0	0	0	0	0	0	0	0	0.0186141	0.0216451	0.0246747	0.0189181	0.014592	0.0174988	0.0172694	0.0184977	0.0136449	0.0155537	0.0126823	0.00970864	0.00779355	0	0.00989709	0.0100667	0.00687428	0.00577431	0.00344569	0.00346046	0.0154984	0.0209925	0.0155091	0.0129731	0.0213725	0.0173594	0.0172595	0.0225196	0.0195971	0.0190008	0.00905486	0.0193305	0.0168023	0.0129602	0.0155641
M341T443C20236	M341T443	C20236	351.141	10	0	0	0	0	0	0	0	0	0	0	0.0072219	0.00800026	0.0101632	0.00749697	0.00701832	0.00916165	0.00581176	0.0112736	0.0112846	0.00720148	0	0	0	0	0	0	0	0	0	0	0.00962428	0.0137338	0.00998493	0.0093023	0.00688861	0.0106436	0.00796743	0.00641584	0.00848728	0.0124327	0.00469041	0.0061066	0.00650623	0.00400227	0.0058703
M341T443C20236	M341T443	C20236	352.145	11	0	0	0	0	0	0	0	0	0	0	0.0144539	0.00636281	0.00160955	0.0121079	0.00531925	0.00168987	0.0186988	0.0176379	0.00358696	0.00579419	0.00727799	0.00355833	0.00313483	0.00273575	0.00448012	0.00740987	0.00999069	0.00018443	0	0.00438023	0.00734352	0.000498657	0.00855186	0.00646506	0.00697412	0.00626039	0.00153563	0.00750091	0.00859816	0.00411389	0.00197266	0.00901768	0.00476044	0.00273281	0.000442654
M341T443C20236	M341T443	C20236	353.148	12	0	0	0	0	0	0	0	0	0	0	0.589787	0.619087	0.454915	0.549251	0.582812	0.540447	0.536089	0.593712	0.641911	0.562462	0.382644	0.235503	0.16008	0.162757	0.277774	0.447448	0.21954	0.181971	0.123402	0.0886829	0.784862	0.602354	0.803112	0.79234	0.671243	0.748678	0.692604	0.532316	0.663151	0.632984	0.460016	0.425864	0.5071	0.379474	0.507201
M341T443C05400	M341T443	C05400	341.108	0	0.996566	0.995756	0.988451	0.995585	0.991108	0.982625	0.999062	1	0.999308	1	0.288055	0.261952	0.413865	0.333047	0.300577	0.330849	0.341538	0.279525	0.265047	0.333261	0.533927	0.668407	0.76661	0.77004	0.618352	0.453759	0.710082	0.752405	0.828069	0.866359	0.131975	0.282767	0.120206	0.137238	0.222954	0.154856	0.220049	0.336786	0.226331	0.244725	0.433118	0.450438	0.38405	0.539451	0.387391
M341T443C05400	M341T443	C05400	342.111	1	0	0.00424441	0.0115487	0.00441515	0.00889249	0.0173752	0	0	0.000692245	0	0	0	0	0	0	0	0	0	0	0	0	0	0	0	0	0	0	0	0	0	0	0	0	0	0	0	0	0	0	0	0	0	0	0	0
M341T443C05400	M341T443	C05400	343.115	2	0.00343382	0	0	0	0	0	0.000938391	0	0	0	0	0.00191626	0.00228971	0.000180533	0.000918213	0	0.0011083	0.00157345	0	0.000279537	0	0.000620768	0.000494503	0	0	0.00158513	0	0.000207568	0	0	0.000110929	0.000907983	0.00123598	0.00198839	0	0.000387656	0.00204897	0	0	0	0	0	0	0	0
M341T443C05400	M341T443	C05400	344.118	3	0	0	0	0	0	0	0	0	0	0	0.00428193	0.00372568	0.00418415	0.00358868	0.00468455	0	0.00422361	0.00259644	0.00267227	0.00120924	0	0.00387696	0.00262086	0.0057109	0.00271233	0.00289895	0.00279292	0.00185858	0.00413601	0.00405363	0	0.00415929	0	2.71217e-35	0.0039083	0.00260574	0.00298242	0.00493889	0.00284592	0.00413931	0.00373651	0.00496182	0.00468203	0	0.00332267
M341T443C05400	M341T443	C05400	345.121	4	0	0	0	0	0	0	0	0	0	0	0	1.53937e-19	0	0	1.86284e-19	0	2.08764e-19	0	0	3.12499e-20	0	0	0	0	0	0	0	0	0	0	0	0	0	3.01112e-51	0	6.64646e-20	0	0	0	0	0	0	0	0	0
M341T443C05400	M341T443	C05400	346.125	5	0	0	0	0	0	0	0	0	0	0	0.00319134	0.0101565	0.00275573	0.00334901	0.00145225	0.00665546	0.00394674	0.00254116	0.00305717	0.00260257	0.0022183	0.00285055	0.00598275	0.00277572	0.00171894	0.0039809	0.00280852	0.000128063	0.00196494	0.00227068	0.003758	0.00234249	0	0.00103178	0.00126897	0.00100646	0.00253877	0.00298842	0.00233656	0.00193515	0.00351438	0.00316963	0.006652	0.00501625	0.00323034
M341T443C05400	M341T443	C05400	347.128	6	0	0	0	0	0	0	0	0	0	0	0.068641	0.0630704	0.0787961	0.0638083	0.0781063	0.0907479	0.0648448	0.0656323	0.0505778	0.0615393	0.0612499	0.0729292	0.0519347	0.0519838	0.0826358	0.0707847	0.0457367	0.055838	0.0384987	0.0289199	0.0416273	0.0640075	0.0399708	0.0350977	0.0611949	0.0515824	0.047715	0.0800161	0.0619011	0.0754598	0.0776796	0.0759249	0.0619051	0.0542267	0.0676192
M341T443C05400	M341T443	C05400	348.131	7	0	0	0	0	0	0	0	0	0	0	0.00184225	0.00317439	0.00328008	0.00455864	0.00274533	0.00109108	0.00462233	0.00278013	0.00373762	0.00550847	0	0.0025453	0.00134936	0.00399689	0.00242901	0.00206629	0.00217451	0.00163289	0.000483642	0.00187275	0.00387101	0.00550542	0.00037691	2.44291e-19	0.00293825	0.00325066	0.00283506	0.00235213	0.00234989	0.00393273	0.00338344	0.00264835	0.00456717	0.00213705	0.0058093
M341T443C05400	M341T443	C05400	349.135	8	0	0	0	0	0	0	0	0	0	0	0.00391179	0.000909069	0.00346733	0.00369332	0.00177399	0.00185913	0.00184714	0.00423059	0.00448047	0.00458826	0	0	0	0	0	2.06345e-19	0	0	0	0	0.00132953	0.00273175	0.0010527	0.00356398	0.00125736	0.00337008	0.00246465	0.004166	0.00440191	0.00127633	0.00283382	0.00253849	0.00297475	0	0.00354891
M341T443C05400	M341T443	C05400	350.138	9	0	0	0	0	0	0	0	0	0	0	0.0186141	0.0216451	0.0246747	0.0189181	0.014592	0.0174988	0.0172694	0.0184977	0.0136449	0.0155537	0.0126823	0.00970864	0.00779355	0	0.00989709	0.0100667	0.00687428	0.00577431	0.00344569	0.00346046	0.0154984	0.0209925	0.0155091	0.0129731	0.0213725	0.0173594	0.0172595	0.0225196	0.0195971	0.0190008	0.00905486	0.0193305	0.0168023	0.0129602	0.0155641
M341T443C05400	M341T443	C05400	351.141	10	0	0	0	0	0	0	0	0	0	0	0.0072219	0.00800026	0.0101632	0.00749697	0.00701832	0.00916165	0.00581176	0.0112736	0.0112846	0.00720148	0	0	0	0	0	0	0	0	0	0	0.00962428	0.0137338	0.00998493	0.0093023	0.00688861	0.0106436	0.00796743	0.00641584	0.00848728	0.0124327	0.00469041	0.0061066	0.00650623	0.00400227	0.0058703
M341T443C05400	M341T443	C05400	352.145	11	0	0	0	0	0	0	0	0	0	0	0.0144539	0.00636281	0.00160955	0.0121079	0.00531925	0.00168987	0.0186988	0.0176379	0.00358696	0.00579419	0.00727799	0.00355833	0.00313483	0.00273575	0.00448012	0.00740987	0.00999069	0.00018443	0	0.00438023	0.00734352	0.000498657	0.00855186	0.00646506	0.00697412	0.00626039	0.00153563	0.00750091	0.00859816	0.00411389	0.00197266	0.00901768	0.00476044	0.00273281	0.000442654
M341T443C05400	M341T443	C05400	353.148	12	0	0	0	0	0	0	0	0	0	0	0.589787	0.619087	0.454915	0.549251	0.582812	0.540447	0.536089	0.593712	0.641911	0.562462	0.382644	0.235503	0.16008	0.162757	0.277774	0.447448	0.21954	0.181971	0.123402	0.0886829	0.784862	0.602354	0.803112	0.79234	0.671243	0.748678	0.692604	0.532316	0.663151	0.632984	0.460016	0.425864	0.5071	0.379474	0.507201
M341T443C01728	M341T443	C01728	341.108	0	0.996566	0.995756	0.988451	0.995585	0.991108	0.982625	0.999062	1	0.999308	1	0.288055	0.261952	0.413865	0.333047	0.300577	0.330849	0.341538	0.279525	0.265047	0.333261	0.533927	0.668407	0.76661	0.77004	0.618352	0.453759	0.710082	0.752405	0.828069	0.866359	0.131975	0.282767	0.120206	0.137238	0.222954	0.154856	0.220049	0.336786	0.226331	0.244725	0.433118	0.450438	0.38405	0.539451	0.387391
M341T443C01728	M341T443	C01728	342.111	1	0	0.00424441	0.0115487	0.00441515	0.00889249	0.0173752	0	0	0.000692245	0	0	0	0	0	0	0	0	0	0	0	0	0	0	0	0	0	0	0	0	0	0	0	0	0	0	0	0	0	0	0	0	0	0	0	0
M341T443C01728	M341T443	C01728	343.115	2	0.00343382	0	0	0	0	0	0.000938391	0	0	0	0	0.00191626	0.00228971	0.000180533	0.000918213	0	0.0011083	0.00157345	0	0.000279537	0	0.000620768	0.000494503	0	0	0.00158513	0	0.000207568	0	0	0.000110929	0.000907983	0.00123598	0.00198839	0	0.000387656	0.00204897	0	0	0	0	0	0	0	0
M341T443C01728	M341T443	C01728	344.118	3	0	0	0	0	0	0	0	0	0	0	0.00428193	0.00372568	0.00418415	0.00358868	0.00468455	0	0.00422361	0.00259644	0.00267227	0.00120924	0	0.00387696	0.00262086	0.0057109	0.00271233	0.00289895	0.00279292	0.00185858	0.00413601	0.00405363	0	0.00415929	0	2.71217e-35	0.0039083	0.00260574	0.00298242	0.00493889	0.00284592	0.00413931	0.00373651	0.00496182	0.00468203	0	0.00332267
M341T443C01728	M341T443	C01728	345.121	4	0	0	0	0	0	0	0	0	0	0	0	1.53937e-19	0	0	1.86284e-19	0	2.08764e-19	0	0	3.12499e-20	0	0	0	0	0	0	0	0	0	0	0	0	0	3.01112e-51	0	6.64646e-20	0	0	0	0	0	0	0	0	0
M341T443C01728	M341T443	C01728	346.125	5	0	0	0	0	0	0	0	0	0	0	0.00319134	0.0101565	0.00275573	0.00334901	0.00145225	0.00665546	0.00394674	0.00254116	0.00305717	0.00260257	0.0022183	0.00285055	0.00598275	0.00277572	0.00171894	0.0039809	0.00280852	0.000128063	0.00196494	0.00227068	0.003758	0.00234249	0	0.00103178	0.00126897	0.00100646	0.00253877	0.00298842	0.00233656	0.00193515	0.00351438	0.00316963	0.006652	0.00501625	0.00323034
M341T443C01728	M341T443	C01728	347.128	6	0	0	0	0	0	0	0	0	0	0	0.068641	0.0630704	0.0787961	0.0638083	0.0781063	0.0907479	0.0648448	0.0656323	0.0505778	0.0615393	0.0612499	0.0729292	0.0519347	0.0519838	0.0826358	0.0707847	0.0457367	0.055838	0.0384987	0.0289199	0.0416273	0.0640075	0.0399708	0.0350977	0.0611949	0.0515824	0.047715	0.0800161	0.0619011	0.0754598	0.0776796	0.0759249	0.0619051	0.0542267	0.0676192
M341T443C01728	M341T443	C01728	348.131	7	0	0	0	0	0	0	0	0	0	0	0.00184225	0.00317439	0.00328008	0.00455864	0.00274533	0.00109108	0.00462233	0.00278013	0.00373762	0.00550847	0	0.0025453	0.00134936	0.00399689	0.00242901	0.00206629	0.00217451	0.00163289	0.000483642	0.00187275	0.00387101	0.00550542	0.00037691	2.44291e-19	0.00293825	0.00325066	0.00283506	0.00235213	0.00234989	0.00393273	0.00338344	0.00264835	0.00456717	0.00213705	0.0058093
M341T443C01728	M341T443	C01728	349.135	8	0	0	0	0	0	0	0	0	0	0	0.00391179	0.000909069	0.00346733	0.00369332	0.00177399	0.00185913	0.00184714	0.00423059	0.00448047	0.00458826	0	0	0	0	0	2.06345e-19	0	0	0	0	0.00132953	0.00273175	0.0010527	0.00356398	0.00125736	0.00337008	0.00246465	0.004166	0.00440191	0.00127633	0.00283382	0.00253849	0.00297475	0	0.00354891
M341T443C01728	M341T443	C01728	350.138	9	0	0	0	0	0	0	0	0	0	0	0.0186141	0.0216451	0.0246747	0.0189181	0.014592	0.0174988	0.0172694	0.0184977	0.0136449	0.0155537	0.0126823	0.00970864	0.00779355	0	0.00989709	0.0100667	0.00687428	0.00577431	0.00344569	0.00346046	0.0154984	0.0209925	0.0155091	0.0129731	0.0213725	0.0173594	0.0172595	0.0225196	0.0195971	0.0190008	0.00905486	0.0193305	0.0168023	0.0129602	0.0155641
M341T443C01728	M341T443	C01728	351.141	10	0	0	0	0	0	0	0	0	0	0	0.0072219	0.00800026	0.0101632	0.00749697	0.00701832	0.00916165	0.00581176	0.0112736	0.0112846	0.00720148	0	0	0	0	0	0	0	0	0	0	0.00962428	0.0137338	0.00998493	0.0093023	0.00688861	0.0106436	0.00796743	0.00641584	0.00848728	0.0124327	0.00469041	0.0061066	0.00650623	0.00400227	0.0058703
M341T443C01728	M341T443	C01728	352.145	11	0	0	0	0	0	0	0	0	0	0	0.0144539	0.00636281	0.00160955	0.0121079	0.00531925	0.00168987	0.0186988	0.0176379	0.00358696	0.00579419	0.00727799	0.00355833	0.00313483	0.00273575	0.00448012	0.00740987	0.00999069	0.00018443	0	0.00438023	0.00734352	0.000498657	0.00855186	0.00646506	0.00697412	0.00626039	0.00153563	0.00750091	0.00859816	0.00411389	0.00197266	0.00901768	0.00476044	0.00273281	0.000442654
M341T443C01728	M341T443	C01728	353.148	12	0	0	0	0	0	0	0	0	0	0	0.589787	0.619087	0.454915	0.549251	0.582812	0.540447	0.536089	0.593712	0.641911	0.562462	0.382644	0.235503	0.16008	0.162757	0.277774	0.447448	0.21954	0.181971	0.123402	0.0886829	0.784862	0.602354	0.803112	0.79234	0.671243	0.748678	0.692604	0.532316	0.663151	0.632984	0.460016	0.425864	0.5071	0.379474	0.507201
M346T426C00020	M346T426	C00020	346.055	0	0.982268	0.9835	0.979666	0.983032	0.993703	0.987172	0.981496	0.988737	0.982632	0.984532	0.799443	0.800604	0.80778	0.825462	0.810862	0.812314	0.807406	0.815034	0.807279	0.787276	0.982303	0.984937	0.969804	0.984092	0.972047	0.97726	0.986384	0.976567	0.982084	0.978395	0.761556	0.73265	0.742885	0.747154	0.788555	0.750311	0.755089	0.776151	0.77407	0.769275	0.929664	0.931658	0.927129	0.948279	0.940138
M346T426C00020	M346T426	C00020	347.058	1	0	0	0	0	0	0.00329809	0	0	0.00271134	0	0.00113199	0	0.00805383	0	0	0.00223035	0	0	0.00127945	0.0125008	0.000387083	0	0	0	0	0	0	0	0	0	0	0	0	0	0.00283282	0	0	0	0	0	0	0	0	0	0
M346T426C00020	M346T426	C00020	348.061	2	0.00211144	0	0	0	0	0	0.0039903	0	0	0.000639779	0.00792168	0.00694866	0.00455077	0.0103778	0.0094611	0.00915939	0.00791167	0.0099144	0.0100851	0.00846143	0	0	0	0.00061932	0.00340975	0	0.000902981	0.00379888	0.00138462	0	0.00307411	0.00936163	0.00635333	0.00619814	0.00560451	0.00809938	0.00750243	0.0117659	0.00626344	0.0102362	0.00558231	0.00737579	0.00573655	0.00336254	0.00336456
M346T426C00020	M346T426	C00020	349.065	3	0	0	0	0	0	0	0	0	0	0	0.00984002	0.0106904	0.0105938	0.00828734	0.00708878	0.00979154	0.00878523	0.00949237	0.0121046	0.0104	0	0	0	0	0	0	0	0	0	0	0.00758499	0.0114428	0.00902626	0.00750737	0.00988778	0.0120287	0.0128768	0.0117057	0.0138539	0.011352	0.00629185	0.00851109	0.00933866	0.0068628	0.00800652
M346T426C00020	M346T426	C00020	350.068	4	0	0	0	0	0	0	0	0	0	0	0.00759351	0.00988052	0.00836308	0.00778403	0.00931956	0.00792498	0.00932657	0.0102116	0.00699344	0.00814615	0	0	0	0	0	0	0	0	0	0	0.00935401	0.00936339	0.00820082	0.00523679	0.0102141	0.0115935	0.00928787	0.0102959	0.00730691	0.0112862	0.00427844	0.00346638	0.00594133	0	0.00487469
M346T426C00020	M346T426	C00020	351.071	5	0	0	0	0	0	0	0	0	0	0	0.0369995	0.038444	0.0299462	0.0352977	0.030831	0.0356034	0.0384394	0.0340477	0.034951	0.0386688	0.0112774	0.0103355	0.0179829	0.00745269	0.015197	0.0157798	0.0127131	0.0131903	0.00934339	0.0132682	0.0442579	0.0604619	0.0555885	0.051739	0.0511937	0.0579458	0.0484235	0.0507563	0.0494706	0.0550721	0.0239416	0.0189856	0.0191353	0.0197147	0.0234789
M346T426C00020	M346T426	C00020	352.075	6	0	0	0	0	0	0	0	0	0	0	0.0238283	0.0223353	0.0197205	0.022325	0.0229992	0.0249243	0.0258212	0.0238131	0.027094	0.0260569	0	0	0	0	0	0	0	0	0	0	0.0213913	0.0297231	0.0260335	0.0231992	0.022844	0.0244943	0.0280722	0.0251683	0.0264973	0.0258247	0.0105412	0.00917906	0.0127723	0.00628458	0.00760302
M346T426C00020	M346T426	C00020	353.078	7	0.00138228	0.00118731	0.00220729	0.00282757	0	0	0.00235137	0	0.00401802	0	0.0353056	0.0336114	0.0336195	0.0302668	0.0368502	0.0355254	0.0298047	0.0360414	0.036246	0.031547	0	0	0	0	0	0	0	0	0	0	0.0427069	0.0369078	0.0375522	0.0429926	0.030236	0.0385116	0.0378559	0.0327116	0.0333052	0.0374532	0.0123981	0.0078274	0.00993914	0.00749713	0.00536415
M346T426C00020	M346T426	C00020	354.082	8	0	0	0	0	0	0	0	0	0	0	0.0299299	0.0301324	0.031074	0.0229534	0.02999	0.024894	0.0321226	0.0264268	0.0328666	0.0328564	0	0	0	0	0	0	0	0	0	0	0.0445443	0.0353163	0.0481729	0.0450257	0.0336016	0.0362201	0.0375876	0.0368044	0.0344179	0.028234	0	0.00506725	0.00451042	0	0.0018508
M346T426C00020	M346T426	C00020	355.085	9	0.0142378	0.0153125	0.0181267	0.0141401	0.00629726	0.00952941	0.0121622	0.011263	0.0106384	0.0148278	0.0264045	0.0302349	0.0298658	0.0219707	0.0279643	0.0255427	0.0228103	0.0219491	0.0190202	0.0282838	0.00603249	0.00472764	0.0122128	0.00783591	0.00934642	0.00696057	0	0.00644357	0.00718791	0.00833655	0.0387281	0.0468042	0.0401118	0.039758	0.0272051	0.0339751	0.0380823	0.0282805	0.0318088	0.0324018	0.00730216	0.0079295	0.00549735	0.0079992	0.00531911
M346T426C00020	M346T426	C00020	356.088	10	0	0	0	0	0	0	0	0	0	0	0.021602	0.017119	0.0164327	0.0152752	0.014634	0.0120895	0.0175727	0.0130693	0.0120807	0.015803	0	0	0	0	0	0	0	0	0	0	0.0268019	0.0279688	0.0260754	0.031189	0.0178251	0.0268206	0.0252224	0.0163605	0.0230061	0.0188644	0	0	0	0	0
M346T426C00362	M346T426	C00362	346.055	0	0.982268	0.9835	0.979666	0.983032	0.993703	0.987172	0.981496	0.988737	0.982632	0.984532	0.799443	0.800604	0.80778	0.825462	0.810862	0.812314	0.807406	0.815034	0.807279	0.787276	0.982303	0.984937	0.969804	0.984092	0.972047	0.97726	0.986384	0.976567	0.982084	0.978395	0.761556	0.73265	0.742885	0.747154	0.788555	0.750311	0.755089	0.776151	0.77407	0.769275	0.929664	0.931658	0.927129	0.948279	0.940138
M346T426C00362	M346T426	C00362	347.058	1	0	0	0	0	0	0.00329809	0	0	0.00271134	0	0.00113199	0	0.00805383	0	0	0.00223035	0	0	0.00127945	0.0125008	0.000387083	0	0	0	0	0	0	0	0	0	0	0	0	0	0.00283282	0	0	0	0	0	0	0	0	0	0
M346T426C00362	M346T426	C00362	348.061	2	0.00211144	0	0	0	0	0	0.0039903	0	0	0.000639779	0.00792168	0.00694866	0.00455077	0.0103778	0.0094611	0.00915939	0.00791167	0.0099144	0.0100851	0.00846143	0	0	0	0.00061932	0.00340975	0	0.000902981	0.00379888	0.00138462	0	0.00307411	0.00936163	0.00635333	0.00619814	0.00560451	0.00809938	0.00750243	0.0117659	0.00626344	0.0102362	0.00558231	0.00737579	0.00573655	0.00336254	0.00336456
M346T426C00362	M346T426	C00362	349.065	3	0	0	0	0	0	0	0	0	0	0	0.00984002	0.0106904	0.0105938	0.00828734	0.00708878	0.00979154	0.00878523	0.00949237	0.0121046	0.0104	0	0	0	0	0	0	0	0	0	0	0.00758499	0.0114428	0.00902626	0.00750737	0.00988778	0.0120287	0.0128768	0.0117057	0.0138539	0.011352	0.00629185	0.00851109	0.00933866	0.0068628	0.00800652
M346T426C00362	M346T426	C00362	350.068	4	0	0	0	0	0	0	0	0	0	0	0.00759351	0.00988052	0.00836308	0.00778403	0.00931956	0.00792498	0.00932657	0.0102116	0.00699344	0.00814615	0	0	0	0	0	0	0	0	0	0	0.00935401	0.00936339	0.00820082	0.00523679	0.0102141	0.0115935	0.00928787	0.0102959	0.00730691	0.0112862	0.00427844	0.00346638	0.00594133	0	0.00487469
M346T426C00362	M346T426	C00362	351.071	5	0	0	0	0	0	0	0	0	0	0	0.0369995	0.038444	0.0299462	0.0352977	0.030831	0.0356034	0.0384394	0.0340477	0.034951	0.0386688	0.0112774	0.0103355	0.0179829	0.00745269	0.015197	0.0157798	0.0127131	0.0131903	0.00934339	0.0132682	0.0442579	0.0604619	0.0555885	0.051739	0.0511937	0.0579458	0.0484235	0.0507563	0.0494706	0.0550721	0.0239416	0.0189856	0.0191353	0.0197147	0.0234789
M346T426C00362	M346T426	C00362	352.075	6	0	0	0	0	0	0	0	0	0	0	0.0238283	0.0223353	0.0197205	0.022325	0.0229992	0.0249243	0.0258212	0.0238131	0.027094	0.0260569	0	0	0	0	0	0	0	0	0	0	0.0213913	0.0297231	0.0260335	0.0231992	0.022844	0.0244943	0.0280722	0.0251683	0.0264973	0.0258247	0.0105412	0.00917906	0.0127723	0.00628458	0.00760302
M346T426C00362	M346T426	C00362	353.078	7	0.00138228	0.00118731	0.00220729	0.00282757	0	0	0.00235137	0	0.00401802	0	0.0353056	0.0336114	0.0336195	0.0302668	0.0368502	0.0355254	0.0298047	0.0360414	0.036246	0.031547	0	0	0	0	0	0	0	0	0	0	0.0427069	0.0369078	0.0375522	0.0429926	0.030236	0.0385116	0.0378559	0.0327116	0.0333052	0.0374532	0.0123981	0.0078274	0.00993914	0.00749713	0.00536415
M346T426C00362	M346T426	C00362	354.082	8	0	0	0	0	0	0	0	0	0	0	0.0299299	0.0301324	0.031074	0.0229534	0.02999	0.024894	0.0321226	0.0264268	0.0328666	0.0328564	0	0	0	0	0	0	0	0	0	0	0.0445443	0.0353163	0.0481729	0.0450257	0.0336016	0.0362201	0.0375876	0.0368044	0.0344179	0.028234	0	0.00506725	0.00451042	0	0.0018508
M346T426C00362	M346T426	C00362	355.085	9	0.0142378	0.0153125	0.0181267	0.0141401	0.00629726	0.00952941	0.0121622	0.011263	0.0106384	0.0148278	0.0264045	0.0302349	0.0298658	0.0219707	0.0279643	0.0255427	0.0228103	0.0219491	0.0190202	0.0282838	0.00603249	0.00472764	0.0122128	0.00783591	0.00934642	0.00696057	0	0.00644357	0.00718791	0.00833655	0.0387281	0.0468042	0.0401118	0.039758	0.0272051	0.0339751	0.0380823	0.0282805	0.0318088	0.0324018	0.00730216	0.0079295	0.00549735	0.0079992	0.00531911
M346T426C00362	M346T426	C00362	356.088	10	0	0	0	0	0	0	0	0	0	0	0.021602	0.017119	0.0164327	0.0152752	0.014634	0.0120895	0.0175727	0.0130693	0.0120807	0.015803	0	0	0	0	0	0	0	0	0	0	0.0268019	0.0279688	0.0260754	0.031189	0.0178251	0.0268206	0.0252224	0.0163605	0.0230061	0.0188644	0	0	0	0	0
M347T443C00130	M347T443	C00130	347.039	0	0.998212	1	0.997602	0.995611	0.999271	0.994093	1	1	0.989089	0.99582	0.803949	0.755854	0.80249	0.796716	0.796387	0.80496	0.812758	0.806763	0.79743	0.76884	0.982997	0.984192	0.974889	0.97487	0.956607	0.989906	0.979292	0.985949	1	0.982683	0.74105	0.724039	0.761581	0.739827	0.781855	0.745621	0.731082	0.758542	0.770839	0.757851	0.950105	0.967113	0.968738	0.976527	0.956817
M347T443C00130	M347T443	C00130	348.042	1	0	0	0.00239764	0.00157203	0	0.0059074	0	0	0	0.00277748	0.0154925	0.0200531	0.0134077	0.0127051	0	0.00730396	0.00381409	0.00169181	0.00542673	0.0124355	0	0	0	0.00609984	0.022615	0	0.00179183	0	0	0	0.0177637	0.0245988	0.00697304	0	0.0133028	0.00323312	0.0068351	0.00765607	0.00766034	0.00165424	0.000900397	0.00724642	0	0.00161494	0.0111924
M347T443C00130	M347T443	C00130	349.045	2	0.00178764	0	0	0.00281687	0.000729391	0	0	0	0.0109112	0.00140241	0.00728809	0.00822992	0.00687493	0.00648643	0.00658508	0.0118508	0.00851126	0.0117369	0.0117455	0.0117118	0	0.00126827	0.00699758	0.00742358	0.00281905	0.000630482	0.00492676	0.00274565	0	0.00346808	0.0104063	0.00982349	0.00316033	0.00653939	0.0132391	0.00740522	0.0118476	0.0103581	0.00874771	0.0074896	0.020762	0.00564959	0.00915887	0.00183085	0.00902106
M347T443C00130	M347T443	C00130	350.049	3	0	0	0	0	0	0	0	0	0	0	0.0145346	0.0174371	0.00901686	0.0109835	0.0154281	0.0127793	0.00919821	0.0169332	0.013056	0.0137155	0	0	0	0	0	0	0	0	0	0	0	0.015339	0	0.0101941	0	0.0120075	0.0121633	0.0137736	0	0.016111	0	0	0	0	0
M347T443C00130	M347T443	C00130	351.052	4	0	0	0	0	0	0	0	0	0	0	0	0.0186728	0.011527	0.0104295	0	0.0102625	0.0144465	0.0137043	0.0083476	0.0104395	0	0	0	0	0	0	0	0	0	0	0	0.0141656	0	0.00827958	0	0.0103937	0.0133702	0.0161317	0.0141628	0.0133799	0	0	0	0	0
M347T443C00130	M347T443	C00130	352.055	5	0	0	0	0	0	0	0	0	0	0	0.042102	0.0361076	0.0355838	0.0426159	0.0367666	0.0361688	0.0375046	0.0351458	0.0473454	0.0486437	0.017003	0.0145394	0.0181134	0.0116063	0.0179587	0.00946354	0.0139899	0.0113058	0	0.0138486	0.0443706	0.0609194	0.0592086	0.0445899	0.0459202	0.0632034	0.061114	0.0661192	0.0537469	0.0580875	0.0282331	0.0199913	0.0221031	0.0200275	0.0229697
M347T443C00130	M347T443	C00130	353.059	6	0	0	0	0	0	0	0	0	0	0	0.0152563	0.0246533	0.0230643	0.0196561	0.0215458	0.0212869	0.0205505	0.0200503	0.0202869	0.0210165	0	0	0	0	0	0	0	0	0	0	0.0265098	0.0189405	0.0129822	0.017429	0.0181104	0.0192183	0.0224796	0	0.0182925	0.0178766	0	0	0	0	0
M347T443C00130	M347T443	C00130	354.062	7	0	0	0	0	0	0	0	0	0	0	0.0323836	0.0324383	0.0327695	0.0332782	0.0380151	0.0292208	0.032208	0.0386462	0.0295048	0.0412671	0	0	0	0	0	0	0	0	0	0	0.0450154	0.0489889	0.0515163	0.0447973	0.0402984	0.0444435	0.0390007	0.0456071	0.0444495	0.0464695	0	0	0	0	0
M347T443C00130	M347T443	C00130	355.066	8	0	0	0	0	0	0	0	0	0	0	0.0333455	0.039395	0.0268424	0.0290333	0.0322475	0.0247781	0.0262482	0.025359	0.0309612	0.0336316	0	0	0	0	0	0	0	0	0	0	0.0493023	0.0315112	0.0425066	0.0502846	0.0346163	0.0328034	0.0416791	0.0280879	0.0355961	0.033607	0	0	0	0	0
M347T443C00130	M347T443	C00130	356.069	9	0	0	0	0	0	0	0	0	0	0	0.0228587	0.0276834	0.0244758	0.0260704	0.0273435	0.0269724	0.0228232	0.0184734	0.0209417	0.0232719	0	0	0	0	0	0	0	0	0	0	0.036645	0.0316939	0.0361424	0.046146	0.0312537	0.0388083	0.033337	0.0282085	0.0281583	0.0248927	0	0	0	0	0
M347T443C00130	M347T443	C00130	357.072	10	0	0	0	0	0	0	0	0	0	0	0.0127895	0.0194758	0.0139478	0.0120254	0.0256809	0.0144166	0.011937	0.0114964	0.0149543	0.0150265	0	0	0	0	0	0	0	0	0	0	0.0289368	0.0199804	0.0259291	0.031913	0.021404	0.0228627	0.0270908	0.0255157	0.0183472	0.022581	0	0	0	0	0
M357T415C20888	M357T415	C20888	357.103	0	1	1	1	1	1	1	1	1	1	1	0.297717	0.345989	0.416359	0.329493	0.354758	0.367051	0.393999	0.295743	0.272844	0.375284	0.596108	0.753983	0.724537	0.792349	0.649358	0.495525	0.631458	0.822692	0.829892	0.872564	0	0.25419	0	0.268135	0.250695	0.134646	0.205117	0.414099	0.290913	0.308567	0.378311	0.550255	0.467764	0.640399	0.541893
M357T415C20888	M357T415	C20888	358.106	1	0	0	0	0	0	0	0	0	0	0	0	0	0	0	0	0	0	0	0	0	0	0	0	0	0	0	0	0	0	0	0	0	0	0	0	0	0	0	0	0	0	0	0	0	0
M357T415C20888	M357T415	C20888	359.109	2	0	0	0	0	0	0	0	0	0	0	0	0	0	0	0	0	0	0	0	0	0	0	0	0	0	0	0	0	0	0	0	0	0	0	0	0	0	0	0	0	0	0	0	0	0
M357T415C20888	M357T415	C20888	360.113	3	0	0	0	0	0	0	0	0	0	0	0	0	0	0	0	0	0	0	0	0	0	0	0	0	0	0	0	0	0	0	0	0	0	0	0	0	0	0	0	0	0	0	0	0	0
M357T415C20888	M357T415	C20888	361.116	4	0	0	0	0	0	0	0	0	0	0	0	0	0	0	0	0	0	0	0	0	0	0	0	0	0	0	0	0	0	0	0	0	0	0	0	0	0	0	0	0	0	0	0	0	0
M357T415C20888	M357T415	C20888	362.12	5	0	0	0	0	0	0	0	0	0	0	0	0	0	0	0	0	0	0	0	0	0	0	0	0	0	0	0	0	0	0	0	0	0	0	0	0	0	0	0	0	0	0	0	0	0
M357T415C20888	M357T415	C20888	363.123	6	0	0	0	0	0	0	0	0	0	0	0	0	0	0	0	0	0	0	0	0	0	0	0	0	0	0	0	0	0	0	0	0	0	0	0	0	0	0	0	0	0	0	0	0	0
M357T415C20888	M357T415	C20888	364.126	7	0	0	0	0	0	0	0	0	0	0	0	0	0	0	0	0	0	0	0	0	0	0	0	0	0	0	0	0	0	0	0	0	0	0	0	0	0	0	0	0	0	0	0	0	0
M357T415C20888	M357T415	C20888	365.13	8	0	0	0	0	0	0	0	0	0	0	0	0	0	0	0	0	0	0	0	0	0	0	0	0	0	0	0	0	0	0	0	0	0	0	0	0	0	0	0	0	0	0	0	0	0
M357T415C20888	M357T415	C20888	366.133	9	0	0	0	0	0	0	0	0	0	0	0	0	0	0	0	0	0	0	0	0	0	0	0	0	0	0	0	0	0	0	0	0	0	0	0	0	0	0	0	0	0	0	0	0	0
M357T415C20888	M357T415	C20888	367.136	10	0	0	0	0	0	0	0	0	0	0	0	0	0	0	0	0	0	0	0	0	0	0	0	0	0	0	0	0	0	0	0	0	0	0	0	0	0	0	0	0	0	0	0	0	0
M357T415C20888	M357T415	C20888	368.14	11	0	0	0	0	0	0	0	0	0	0	0	0	0	0	0	0	0	0	0	0	0	0	0	0	0	0	0	0	0	0	0	0	0	0	0	0	0	0	0	0	0	0	0	0	0
M357T415C20888	M357T415	C20888	369.143	12	0	0	0	0	0	0	0	0	0	0	0.702283	0.654011	0.583641	0.670507	0.645242	0.632949	0.606001	0.704257	0.727156	0.624716	0.403892	0.246017	0.275463	0.207651	0.350642	0.504475	0.368542	0.177308	0.170108	0.127436	1	0.74581	1	0.731865	0.749305	0.865354	0.794883	0.585901	0.709087	0.691433	0.621689	0.449745	0.532236	0.359601	0.458107
M362T459C00144	M362T459	C00144	362.05	0	0.995107	0.995257	0.984746	0.976226	0.942183	1	1	0.995058	1	0.977161	1	1	1	1	0.992788	0.991754	0.995854	0.977703	0.994226	0.967503	0.956744	0.975243	1	0.979907	1	0.978098	1	1	1	0.990204	0.864655	0.864724	1	0.848898	1	0.99413	0.854916	0.867033	0.945484	0.882679	1	1	0.987331	0.979396	0.971437
M362T459C00144	M362T459	C00144	363.053	1	0.0048931	0.00474306	0.0152541	0.0237737	0.0578172	0	0	0.00494188	0	0.022839	0	0	0	0	0.00721193	0.00824615	0.00414611	0.0222971	0.00577415	0.0324965	0.0432563	0.0247572	0	0.0200932	0	0.0219016	0	0	0	0.00979588	0.0296268	0.0104481	0	0	0	0.00586951	0.00438905	0	0	0	0	0	0.0126692	0.0206043	0.0285631
M362T459C00144	M362T459	C00144	364.056	2	0	0	0	0	0	0	0	0	0	0	0	0	0	0	0	0	0	0	0	0	0	0	0	0	0	0	0	0	0	0	0	0	0	0	0	0	0	0	0	0	0	0	0	0	0
M362T459C00144	M362T459	C00144	365.06	3	0	0	0	0	0	0	0	0	0	0	0	0	0	0	0	0	0	0	0	0	0	0	0	0	0	0	0	0	0	0	0	0	0	0	0	0	0	0	0	0	0	0	0	0	0
M362T459C00144	M362T459	C00144	366.063	4	0	0	0	0	0	0	0	0	0	0	0	0	0	0	0	0	0	0	0	0	0	0	0	0	0	0	0	0	0	0	0	0	0	0	0	0	0	0	0	0	0	0	0	0	0
M362T459C00144	M362T459	C00144	367.066	5	0	0	0	0	0	0	0	0	0	0	0	0	0	0	0	0	0	0	0	0	0	0	0	0	0	0	0	0	0	0	0	0.0621649	0	0.0494615	0	0	0.0361235	0.03836	0.0545161	0	0	0	0	0	0
M362T459C00144	M362T459	C00144	368.07	6	0	0	0	0	0	0	0	0	0	0	0	0	0	0	0	0	0	0	0	0	0	0	0	0	0	0	0	0	0	0	0	0	0	0	0	0	0	0	0	0	0	0	0	0	0
M362T459C00144	M362T459	C00144	369.073	7	0	0	0	0	0	0	0	0	0	0	0	0	0	0	0	0	0	0	0	0	0	0	0	0	0	0	0	0	0	0	0.0547981	0.0626629	0	0.0419687	0	0	0.0421615	0.0456577	0	0.0771529	0	0	0	0	0
M362T459C00144	M362T459	C00144	370.076	8	0	0	0	0	0	0	0	0	0	0	0	0	0	0	0	0	0	0	0	0	0	0	0	0	0	0	0	0	0	0	0.0509201	0	0	0.0596716	0	0	0.0624104	0.0489494	0	0.0401684	0	0	0	0	0
M362T459C00144	M362T459	C00144	371.08	9	0	0	0	0	0	0	0	0	0	0	0	0	0	0	0	0	0	0	0	0	0	0	0	0	0	0	0	0	0	0	0	0	0	0	0	0	0	0	0	0	0	0	0	0	0
M362T459C00144	M362T459	C00144	372.083	10	0	0	0	0	0	0	0	0	0	0	0	0	0	0	0	0	0	0	0	0	0	0	0	0	0	0	0	0	0	0	0	0	0	0	0	0	0	0	0	0	0	0	0	0	0
M401T384C00252	M401T384	C00252	401.129	0	0.99112	1	0.946257	0.981777	0.961246	0.929765	0.994588	0.987651	0.968657	0.963857	0.211137	0.217763	0.340207	0.250713	0.280592	0.267797	0.279651	0.219036	0.209658	0.274151	0.431089	0.583566	0.576012	0.652073	0.51745	0.364256	0.60391	0.666039	0.714305	0.729134	0.0896081	0.247358	0.0925931	0.151206	0.234568	0.136724	0.170981	0.284991	0.191899	0.208501	0.39547	0.397778	0.286134	0.406087	0.307631
M401T384C00252	M401T384	C00252	402.132	1	0.00888006	0	0.0362514	0.0182229	0.038754	0.0460599	0	0.0123489	0.00718708	0.0361431	0.00492711	0	0	0	0.0141926	0.00197308	0.00300067	0.00774848	0.000310735	0	0	0.00246858	0.0270563	0.0334512	0	0.00308622	0	0.000442929	0.0157936	0.00547349	0.0099152	0.00326967	0	0	0	0.0062385	0.0102634	0.00254796	0	0.00680184	0	0.00464374	0.0117685	0	0
M401T384C00252	M401T384	C00252	403.136	2	0	0	0.0174912	0	0	0.0241747	0.00541174	0	0.0241559	0	0	0	0	0	0	0	0	0	0	0	0	0.00665906	0	0	0	0	0	0	0.00199669	0	0	0	0	0	0	0	0	0	0	0	0	0	0	0	0
M401T384C00252	M401T384	C00252	404.139	3	0	0	0	0	0	0	0	0	0	0	0	0	0	0	0	0	0	0	0	0	0	0	0	0	0	0	0	0	0	0	0	0	0	0	0	0	0	0	0	0	0	0	0	0	0
M401T384C00252	M401T384	C00252	405.142	4	0	0	0	0	0	0	0	0	0	0	0	0	0	0	0	0	0	0	0	0	0	0	0	0	0	0	0	0	0	0	0	0	0	0	0	0	0	0	0	0	0	0	0	0	0
M401T384C00252	M401T384	C00252	406.146	5	0	0	0	0	0	0	0	0	0	0	0.00798035	0	0	0.0143253	0.017408	0.00254995	0.0215847	0	0.017372	0	0	0	0	0	0	0	0	0	0	0	0	0	0.0175695	0.0178048	0	0.00904566	0.00713628	0.00700451	0.0158136	0.0118097	0.016145	0.0168226	0.0135457	0	0.0131758
M401T384C00252	M401T384	C00252	407.149	6	0	0	0	0	0	0	0	0	0	0	0.0732195	0.0862843	0.110036	0.0742304	0.0730902	0.0984275	0.0944621	0.0709279	0.0580344	0.0852488	0.108135	0.106904	0.131233	0.101076	0.105233	0.114962	0.0819946	0.0793856	0.0808227	0.0964399	0.0573326	0.0872546	0.0245331	0.045766	0.0642726	0.0624418	0.0699825	0.112558	0.0704627	0.0869401	0.0799197	0.103066	0.105332	0.0967955	0.0955085
M401T384C00252	M401T384	C00252	408.152	7	0	0	0	0	0	0	0	0	0	0	0	0	0	0	0	0	0	0	0	0	0	0	0	0	0	0	0	0	0	0	0	0	0	0	0	0	0	0	0	0	0	0	0	0	0
M401T384C00252	M401T384	C00252	409.156	8	0	0	0	0	0	0	0	0	0	0	0	0	0	0	0	0	0	0	0	0	0	0	0	0	0	0	0	0	0	0	0	0	0	0	0	0	0	0	0	0	0	0	0	0	0
M401T384C00252	M401T384	C00252	410.159	9	0	0	0	0	0	0	0	0	0	0	0	0	0	0	0	0	0	0	0	0	0	0	0	0	0	0	0	0	0	0	0	0	0	0	0	0	0	0	0	0	0	0	0	0	0
M401T384C00252	M401T384	C00252	411.163	10	0	0	0	0	0	0	0	0	0	0	0.0144035	0	0.0206478	0	0.00736998	0.0224716	0.0138375	0.0104654	0.019939	0	0	0	0	0	0	0	0	0	0	0	0	0	0	0	0	0	0	0	0	0	0	0	0	0	0
M401T384C00252	M401T384	C00252	412.166	11	0	0	0	0	0	0	0	0	0	0	0.0181787	0.0362654	0.0147169	0.0262533	0.00754347	0.00701845	0.0290847	0	0	0.0264506	0.0051553	0.0173524	0.0142944	0.00552232	0.0165482	0.0158593	0.00863536	0	0.000436133	0	0.0244142	0.00456936	0.0393977	0.0270509	0.0189541	0.0147334	0.0209651	0.0240815	0.00238288	0.0180199	0.00582527	0.0272081	0.0246666	0	0.00504693
M401T384C00252	M401T384	C00252	413.169	12	0	0	0	0	0	0	0	0	0	0	0.670154	0.659687	0.514392	0.634478	0.599804	0.599763	0.558379	0.691822	0.694686	0.614149	0.455621	0.28305	0.251405	0.207878	0.360769	0.501837	0.30546	0.254132	0.186646	0.168953	0.81873	0.657549	0.825907	0.758172	0.682205	0.770817	0.720672	0.568817	0.719442	0.667927	0.50264	0.450482	0.558553	0.497117	0.578638
M401T384C05402	M401T384	C05402	401.129	0	0.99112	1	0.946257	0.981777	0.961246	0.929765	0.994588	0.987651	0.968657	0.963857	0.211137	0.217763	0.340207	0.250713	0.280592	0.267797	0.279651	0.219036	0.209658	0.274151	0.431089	0.583566	0.576012	0.652073	0.51745	0.364256	0.60391	0.666039	0.714305	0.729134	0.0896081	0.247358	0.0925931	0.151206	0.234568	0.136724	0.170981	0.284991	0.191899	0.208501	0.39547	0.397778	0.286134	0.406087	0.307631
M401T384C05402	M401T384	C05402	402.132	1	0.00888006	0	0.0362514	0.0182229	0.038754	0.0460599	0	0.0123489	0.00718708	0.0361431	0.00492711	0	0	0	0.0141926	0.00197308	0.00300067	0.00774848	0.000310735	0	0	0.00246858	0.0270563	0.0334512	0	0.00308622	0	0.000442929	0.0157936	0.00547349	0.0099152	0.00326967	0	0	0	0.0062385	0.0102634	0.00254796	0	0.00680184	0	0.00464374	0.0117685	0	0
M401T384C05402	M401T384	C05402	403.136	2	0	0	0.0174912	0	0	0.0241747	0.00541174	0	0.0241559	0	0	0	0	0	0	0	0	0	0	0	0	0.00665906	0	0	0	0	0	0	0.00199669	0	0	0	0	0	0	0	0	0	0	0	0	0	0	0	0
M401T384C05402	M401T384	C05402	404.139	3	0	0	0	0	0	0	0	0	0	0	0	0	0	0	0	0	0	0	0	0	0	0	0	0	0	0	0	0	0	0	0	0	0	0	0	0	0	0	0	0	0	0	0	0	0
M401T384C05402	M401T384	C05402	405.142	4	0	0	0	0	0	0	0	0	0	0	0	0	0	0	0	0	0	0	0	0	0	0	0	0	0	0	0	0	0	0	0	0	0	0	0	0	0	0	0	0	0	0	0	0	0
M401T384C05402	M401T384	C05402	406.146	5	0	0	0	0	0	0	0	0	0	0	0.00798035	0	0	0.0143253	0.017408	0.00254995	0.0215847	0	0.017372	0	0	0	0	0	0	0	0	0	0	0	0	0	0.0175695	0.0178048	0	0.00904566	0.00713628	0.00700451	0.0158136	0.0118097	0.016145	0.0168226	0.0135457	0	0.0131758
M401T384C05402	M401T384	C05402	407.149	6	0	0	0	0	0	0	0	0	0	0	0.0732195	0.0862843	0.110036	0.0742304	0.0730902	0.0984275	0.0944621	0.0709279	0.0580344	0.0852488	0.108135	0.106904	0.131233	0.101076	0.105233	0.114962	0.0819946	0.0793856	0.0808227	0.0964399	0.0573326	0.0872546	0.0245331	0.045766	0.0642726	0.0624418	0.0699825	0.112558	0.0704627	0.0869401	0.0799197	0.103066	0.105332	0.0967955	0.0955085
M401T384C05402	M401T384	C05402	408.152	7	0	0	0	0	0	0	0	0	0	0	0	0	0	0	0	0	0	0	0	0	0	0	0	0	0	0	0	0	0	0	0	0	0	0	0	0	0	0	0	0	0	0	0	0	0
M401T384C05402	M401T384	C05402	409.156	8	0	0	0	0	0	0	0	0	0	0	0	0	0	0	0	0	0	0	0	0	0	0	0	0	0	0	0	0	0	0	0	0	0	0	0	0	0	0	0	0	0	0	0	0	0
M401T384C05402	M401T384	C05402	410.159	9	0	0	0	0	0	0	0	0	0	0	0	0	0	0	0	0	0	0	0	0	0	0	0	0	0	0	0	0	0	0	0	0	0	0	0	0	0	0	0	0	0	0	0	0	0
M401T384C05402	M401T384	C05402	411.163	10	0	0	0	0	0	0	0	0	0	0	0.0144035	0	0.0206478	0	0.00736998	0.0224716	0.0138375	0.0104654	0.019939	0	0	0	0	0	0	0	0	0	0	0	0	0	0	0	0	0	0	0	0	0	0	0	0	0	0
M401T384C05402	M401T384	C05402	412.166	11	0	0	0	0	0	0	0	0	0	0	0.0181787	0.0362654	0.0147169	0.0262533	0.00754347	0.00701845	0.0290847	0	0	0.0264506	0.0051553	0.0173524	0.0142944	0.00552232	0.0165482	0.0158593	0.00863536	0	0.000436133	0	0.0244142	0.00456936	0.0393977	0.0270509	0.0189541	0.0147334	0.0209651	0.0240815	0.00238288	0.0180199	0.00582527	0.0272081	0.0246666	0	0.00504693
M401T384C05402	M401T384	C05402	413.169	12	0	0	0	0	0	0	0	0	0	0	0.670154	0.659687	0.514392	0.634478	0.599804	0.599763	0.558379	0.691822	0.694686	0.614149	0.455621	0.28305	0.251405	0.207878	0.360769	0.501837	0.30546	0.254132	0.186646	0.168953	0.81873	0.657549	0.825907	0.758172	0.682205	0.770817	0.720672	0.568817	0.719442	0.667927	0.50264	0.450482	0.558553	0.497117	0.578638
M401T384C01235	M401T384	C01235	401.129	0	0.99112	1	0.946257	0.981777	0.961246	0.929765	0.994588	0.987651	0.968657	0.963857	0.211137	0.217763	0.340207	0.250713	0.280592	0.267797	0.279651	0.219036	0.209658	0.274151	0.431089	0.583566	0.576012	0.652073	0.51745	0.364256	0.60391	0.666039	0.714305	0.729134	0.0896081	0.247358	0.0925931	0.151206	0.234568	0.136724	0.170981	0.284991	0.191899	0.208501	0.39547	0.397778	0.286134	0.406087	0.307631
M401T384C01235	M401T384	C01235	402.132	1	0.00888006	0	0.0362514	0.0182229	0.038754	0.0460599	0	0.0123489	0.00718708	0.0361431	0.00492711	0	0	0	0.0141926	0.00197308	0.00300067	0.00774848	0.000310735	0	0	0.00246858	0.0270563	0.0334512	0	0.00308622	0	0.000442929	0.0157936	0.00547349	0.0099152	0.00326967	0	0	0	0.0062385	0.0102634	0.00254796	0	0.00680184	0	0.00464374	0.0117685	0	0
M401T384C01235	M401T384	C01235	403.136	2	0	0	0.0174912	0	0	0.0241747	0.00541174	0	0.0241559	0	0	0	0	0	0	0	0	0	0	0	0	0.00665906	0	0	0	0	0	0	0.00199669	0	0	0	0	0	0	0	0	0	0	0	0	0	0	0	0
M401T384C01235	M401T384	C01235	404.139	3	0	0	0	0	0	0	0	0	0	0	0	0	0	0	0	0	0	0	0	0	0	0	0	0	0	0	0	0	0	0	0	0	0	0	0	0	0	0	0	0	0	0	0	0	0
M401T384C01235	M401T384	C01235	405.142	4	0	0	0	0	0	0	0	0	0	0	0	0	0	0	0	0	0	0	0	0	0	0	0	0	0	0	0	0	0	0	0	0	0	0	0	0	0	0	0	0	0	0	0	0	0
M401T384C01235	M401T384	C01235	406.146	5	0	0	0	0	0	0	0	0	0	0	0.00798035	0	0	0.0143253	0.017408	0.00254995	0.0215847	0	0.017372	0	0	0	0	0	0	0	0	0	0	0	0	0	0.0175695	0.0178048	0	0.00904566	0.00713628	0.00700451	0.0158136	0.0118097	0.016145	0.0168226	0.0135457	0	0.0131758
M401T384C01235	M401T384	C01235	407.149	6	0	0	0	0	0	0	0	0	0	0	0.0732195	0.0862843	0.110036	0.0742304	0.0730902	0.0984275	0.0944621	0.0709279	0.0580344	0.0852488	0.108135	0.106904	0.131233	0.101076	0.105233	0.114962	0.0819946	0.0793856	0.0808227	0.0964399	0.0573326	0.0872546	0.0245331	0.045766	0.0642726	0.0624418	0.0699825	0.112558	0.0704627	0.0869401	0.0799197	0.103066	0.105332	0.0967955	0.0955085
M401T384C01235	M401T384	C01235	408.152	7	0	0	0	0	0	0	0	0	0	0	0	0	0	0	0	0	0	0	0	0	0	0	0	0	0	0	0	0	0	0	0	0	0	0	0	0	0	0	0	0	0	0	0	0	0
M401T384C01235	M401T384	C01235	409.156	8	0	0	0	0	0	0	0	0	0	0	0	0	0	0	0	0	0	0	0	0	0	0	0	0	0	0	0	0	0	0	0	0	0	0	0	0	0	0	0	0	0	0	0	0	0
M401T384C01235	M401T384	C01235	410.159	9	0	0	0	0	0	0	0	0	0	0	0	0	0	0	0	0	0	0	0	0	0	0	0	0	0	0	0	0	0	0	0	0	0	0	0	0	0	0	0	0	0	0	0	0	0
M401T384C01235	M401T384	C01235	411.163	10	0	0	0	0	0	0	0	0	0	0	0.0144035	0	0.0206478	0	0.00736998	0.0224716	0.0138375	0.0104654	0.019939	0	0	0	0	0	0	0	0	0	0	0	0	0	0	0	0	0	0	0	0	0	0	0	0	0	0
M401T384C01235	M401T384	C01235	412.166	11	0	0	0	0	0	0	0	0	0	0	0.0181787	0.0362654	0.0147169	0.0262533	0.00754347	0.00701845	0.0290847	0	0	0.0264506	0.0051553	0.0173524	0.0142944	0.00552232	0.0165482	0.0158593	0.00863536	0	0.000436133	0	0.0244142	0.00456936	0.0393977	0.0270509	0.0189541	0.0147334	0.0209651	0.0240815	0.00238288	0.0180199	0.00582527	0.0272081	0.0246666	0	0.00504693
M401T384C01235	M401T384	C01235	413.169	12	0	0	0	0	0	0	0	0	0	0	0.670154	0.659687	0.514392	0.634478	0.599804	0.599763	0.558379	0.691822	0.694686	0.614149	0.455621	0.28305	0.251405	0.207878	0.360769	0.501837	0.30546	0.254132	0.186646	0.168953	0.81873	0.657549	0.825907	0.758172	0.682205	0.770817	0.720672	0.568817	0.719442	0.667927	0.50264	0.450482	0.558553	0.497117	0.578638
M401T384C01083	M401T384	C01083	401.129	0	0.99112	1	0.946257	0.981777	0.961246	0.929765	0.994588	0.987651	0.968657	0.963857	0.211137	0.217763	0.340207	0.250713	0.280592	0.267797	0.279651	0.219036	0.209658	0.274151	0.431089	0.583566	0.576012	0.652073	0.51745	0.364256	0.60391	0.666039	0.714305	0.729134	0.0896081	0.247358	0.0925931	0.151206	0.234568	0.136724	0.170981	0.284991	0.191899	0.208501	0.39547	0.397778	0.286134	0.406087	0.307631
M401T384C01083	M401T384	C01083	402.132	1	0.00888006	0	0.0362514	0.0182229	0.038754	0.0460599	0	0.0123489	0.00718708	0.0361431	0.00492711	0	0	0	0.0141926	0.00197308	0.00300067	0.00774848	0.000310735	0	0	0.00246858	0.0270563	0.0334512	0	0.00308622	0	0.000442929	0.0157936	0.00547349	0.0099152	0.00326967	0	0	0	0.0062385	0.0102634	0.00254796	0	0.00680184	0	0.00464374	0.0117685	0	0
M401T384C01083	M401T384	C01083	403.136	2	0	0	0.0174912	0	0	0.0241747	0.00541174	0	0.0241559	0	0	0	0	0	0	0	0	0	0	0	0	0.00665906	0	0	0	0	0	0	0.00199669	0	0	0	0	0	0	0	0	0	0	0	0	0	0	0	0
M401T384C01083	M401T384	C01083	404.139	3	0	0	0	0	0	0	0	0	0	0	0	0	0	0	0	0	0	0	0	0	0	0	0	0	0	0	0	0	0	0	0	0	0	0	0	0	0	0	0	0	0	0	0	0	0
M401T384C01083	M401T384	C01083	405.142	4	0	0	0	0	0	0	0	0	0	0	0	0	0	0	0	0	0	0	0	0	0	0	0	0	0	0	0	0	0	0	0	0	0	0	0	0	0	0	0	0	0	0	0	0	0
M401T384C01083	M401T384	C01083	406.146	5	0	0	0	0	0	0	0	0	0	0	0.00798035	0	0	0.0143253	0.017408	0.00254995	0.0215847	0	0.017372	0	0	0	0	0	0	0	0	0	0	0	0	0	0.0175695	0.0178048	0	0.00904566	0.00713628	0.00700451	0.0158136	0.0118097	0.016145	0.0168226	0.0135457	0	0.0131758
M401T384C01083	M401T384	C01083	407.149	6	0	0	0	0	0	0	0	0	0	0	0.0732195	0.0862843	0.110036	0.0742304	0.0730902	0.0984275	0.0944621	0.0709279	0.0580344	0.0852488	0.108135	0.106904	0.131233	0.101076	0.105233	0.114962	0.0819946	0.0793856	0.0808227	0.0964399	0.0573326	0.0872546	0.0245331	0.045766	0.0642726	0.0624418	0.0699825	0.112558	0.0704627	0.0869401	0.0799197	0.103066	0.105332	0.0967955	0.0955085
M401T384C01083	M401T384	C01083	408.152	7	0	0	0	0	0	0	0	0	0	0	0	0	0	0	0	0	0	0	0	0	0	0	0	0	0	0	0	0	0	0	0	0	0	0	0	0	0	0	0	0	0	0	0	0	0
M401T384C01083	M401T384	C01083	409.156	8	0	0	0	0	0	0	0	0	0	0	0	0	0	0	0	0	0	0	0	0	0	0	0	0	0	0	0	0	0	0	0	0	0	0	0	0	0	0	0	0	0	0	0	0	0
M401T384C01083	M401T384	C01083	410.159	9	0	0	0	0	0	0	0	0	0	0	0	0	0	0	0	0	0	0	0	0	0	0	0	0	0	0	0	0	0	0	0	0	0	0	0	0	0	0	0	0	0	0	0	0	0
M401T384C01083	M401T384	C01083	411.163	10	0	0	0	0	0	0	0	0	0	0	0.0144035	0	0.0206478	0	0.00736998	0.0224716	0.0138375	0.0104654	0.019939	0	0	0	0	0	0	0	0	0	0	0	0	0	0	0	0	0	0	0	0	0	0	0	0	0	0
M401T384C01083	M401T384	C01083	412.166	11	0	0	0	0	0	0	0	0	0	0	0.0181787	0.0362654	0.0147169	0.0262533	0.00754347	0.00701845	0.0290847	0	0	0.0264506	0.0051553	0.0173524	0.0142944	0.00552232	0.0165482	0.0158593	0.00863536	0	0.000436133	0	0.0244142	0.00456936	0.0393977	0.0270509	0.0189541	0.0147334	0.0209651	0.0240815	0.00238288	0.0180199	0.00582527	0.0272081	0.0246666	0	0.00504693
M401T384C01083	M401T384	C01083	413.169	12	0	0	0	0	0	0	0	0	0	0	0.670154	0.659687	0.514392	0.634478	0.599804	0.599763	0.558379	0.691822	0.694686	0.614149	0.455621	0.28305	0.251405	0.207878	0.360769	0.501837	0.30546	0.254132	0.186646	0.168953	0.81873	0.657549	0.825907	0.758172	0.682205	0.770817	0.720672	0.568817	0.719442	0.667927	0.50264	0.450482	0.558553	0.497117	0.578638
M421T474C00689	M421T474	C00689	421.074	0	1	1	1	1	1	1	1	1	1	1	1	1	1	1	1	1	1	1	1	1	1	1	1	1	1	1	1	1	1	1	0.594842	0.624822	0	0.526422	0.615088	1	0.710559	0.640787	0.6328	0.617479	1	1	1	1	1
M421T474C00689	M421T474	C00689	422.078	1	0	0	0	0	0	0	0	0	0	0	0	0	0	0	0	0	0	0	0	0	0	0	0	0	0	0	0	0	0	0	0	0	0	0	0	0	0	0	0	0	0	0	0	0	0
M421T474C00689	M421T474	C00689	423.081	2	0	0	0	0	0	0	0	0	0	0	0	0	0	0	0	0	0	0	0	0	0	0	0	0	0	0	0	0	0	0	0	0	0	0	0	0	0	0	0	0	0	0	0	0	0
M421T474C00689	M421T474	C00689	424.084	3	0	0	0	0	0	0	0	0	0	0	0	0	0	0	0	0	0	0	0	0	0	0	0	0	0	0	0	0	0	0	0	0	0	0	0	0	0	0	0	0	0	0	0	0	0
M421T474C00689	M421T474	C00689	425.088	4	0	0	0	0	0	0	0	0	0	0	0	0	0	0	0	0	0	0	0	0	0	0	0	0	0	0	0	0	0	0	0	0	0	0	0	0	0	0	0	0	0	0	0	0	0
M421T474C00689	M421T474	C00689	426.091	5	0	0	0	0	0	0	0	0	0	0	0	0	0	0	0	0	0	0	0	0	0	0	0	0	0	0	0	0	0	0	0	0	0	0	0	0	0	0	0	0	0	0	0	0	0
M421T474C00689	M421T474	C00689	427.094	6	0	0	0	0	0	0	0	0	0	0	0	0	0	0	0	0	0	0	0	0	0	0	0	0	0	0	0	0	0	0	0	0	0	0	0	0	0	0	0	0	0	0	0	0	0
M421T474C00689	M421T474	C00689	428.098	7	0	0	0	0	0	0	0	0	0	0	0	0	0	0	0	0	0	0	0	0	0	0	0	0	0	0	0	0	0	0	0	0	0	0	0	0	0	0	0	0	0	0	0	0	0
M421T474C00689	M421T474	C00689	429.101	8	0	0	0	0	0	0	0	0	0	0	0	0	0	0	0	0	0	0	0	0	0	0	0	0	0	0	0	0	0	0	0	0	0	0	0	0	0	0	0	0	0	0	0	0	0
M421T474C00689	M421T474	C00689	430.104	9	0	0	0	0	0	0	0	0	0	0	0	0	0	0	0	0	0	0	0	0	0	0	0	0	0	0	0	0	0	0	0	0	0	0	0	0	0	0	0	0	0	0	0	0	0
M421T474C00689	M421T474	C00689	431.108	10	0	0	0	0	0	0	0	0	0	0	0	0	0	0	0	0	0	0	0	0	0	0	0	0	0	0	0	0	0	0	0	0	0	0	0	0	0	0	0	0	0	0	0	0	0
M421T474C00689	M421T474	C00689	432.111	11	0	0	0	0	0	0	0	0	0	0	0	0	0	0	0	0	0	0	0	0	0	0	0	0	0	0	0	0	0	0	0	0	0	0	0	0	0	0	0	0	0	0	0	0	0
M421T474C00689	M421T474	C00689	433.114	12	0	0	0	0	0	0	0	0	0	0	0	0	0	0	0	0	0	0	0	0	0	0	0	0	0	0	0	0	0	0	0.405158	0.375178	1	0.473578	0.384912	0	0.289441	0.359213	0.3672	0.382521	0	0	0	0	0
M421T474C05396	M421T474	C05396	421.074	0	1	1	1	1	1	1	1	1	1	1	1	1	1	1	1	1	1	1	1	1	1	1	1	1	1	1	1	1	1	1	0.594842	0.624822	0	0.526422	0.615088	1	0.710559	0.640787	0.6328	0.617479	1	1	1	1	1
M421T474C05396	M421T474	C05396	422.078	1	0	0	0	0	0	0	0	0	0	0	0	0	0	0	0	0	0	0	0	0	0	0	0	0	0	0	0	0	0	0	0	0	0	0	0	0	0	0	0	0	0	0	0	0	0
M421T474C05396	M421T474	C05396	423.081	2	0	0	0	0	0	0	0	0	0	0	0	0	0	0	0	0	0	0	0	0	0	0	0	0	0	0	0	0	0	0	0	0	0	0	0	0	0	0	0	0	0	0	0	0	0
M421T474C05396	M421T474	C05396	424.084	3	0	0	0	0	0	0	0	0	0	0	0	0	0	0	0	0	0	0	0	0	0	0	0	0	0	0	0	0	0	0	0	0	0	0	0	0	0	0	0	0	0	0	0	0	0
M421T474C05396	M421T474	C05396	425.088	4	0	0	0	0	0	0	0	0	0	0	0	0	0	0	0	0	0	0	0	0	0	0	0	0	0	0	0	0	0	0	0	0	0	0	0	0	0	0	0	0	0	0	0	0	0
M421T474C05396	M421T474	C05396	426.091	5	0	0	0	0	0	0	0	0	0	0	0	0	0	0	0	0	0	0	0	0	0	0	0	0	0	0	0	0	0	0	0	0	0	0	0	0	0	0	0	0	0	0	0	0	0
M421T474C05396	M421T474	C05396	427.094	6	0	0	0	0	0	0	0	0	0	0	0	0	0	0	0	0	0	0	0	0	0	0	0	0	0	0	0	0	0	0	0	0	0	0	0	0	0	0	0	0	0	0	0	0	0
M421T474C05396	M421T474	C05396	428.098	7	0	0	0	0	0	0	0	0	0	0	0	0	0	0	0	0	0	0	0	0	0	0	0	0	0	0	0	0	0	0	0	0	0	0	0	0	0	0	0	0	0	0	0	0	0
M421T474C05396	M421T474	C05396	429.101	8	0	0	0	0	0	0	0	0	0	0	0	0	0	0	0	0	0	0	0	0	0	0	0	0	0	0	0	0	0	0	0	0	0	0	0	0	0	0	0	0	0	0	0	0	0
M421T474C05396	M421T474	C05396	430.104	9	0	0	0	0	0	0	0	0	0	0	0	0	0	0	0	0	0	0	0	0	0	0	0	0	0	0	0	0	0	0	0	0	0	0	0	0	0	0	0	0	0	0	0	0	0
M421T474C05396	M421T474	C05396	431.108	10	0	0	0	0	0	0	0	0	0	0	0	0	0	0	0	0	0	0	0	0	0	0	0	0	0	0	0	0	0	0	0	0	0	0	0	0	0	0	0	0	0	0	0	0	0
M421T474C05396	M421T474	C05396	432.111	11	0	0	0	0	0	0	0	0	0	0	0	0	0	0	0	0	0	0	0	0	0	0	0	0	0	0	0	0	0	0	0	0	0	0	0	0	0	0	0	0	0	0	0	0	0
M421T474C05396	M421T474	C05396	433.114	12	0	0	0	0	0	0	0	0	0	0	0	0	0	0	0	0	0	0	0	0	0	0	0	0	0	0	0	0	0	0	0.405158	0.375178	1	0.473578	0.384912	0	0.289441	0.359213	0.3672	0.382521	0	0	0	0	0
M421T474C02995	M421T474	C02995	421.074	0	1	1	1	1	1	1	1	1	1	1	1	1	1	1	1	1	1	1	1	1	1	1	1	1	1	1	1	1	1	1	0.594842	0.624822	0	0.526422	0.615088	1	0.710559	0.640787	0.6328	0.617479	1	1	1	1	1
M421T474C02995	M421T474	C02995	422.078	1	0	0	0	0	0	0	0	0	0	0	0	0	0	0	0	0	0	0	0	0	0	0	0	0	0	0	0	0	0	0	0	0	0	0	0	0	0	0	0	0	0	0	0	0	0
M421T474C02995	M421T474	C02995	423.081	2	0	0	0	0	0	0	0	0	0	0	0	0	0	0	0	0	0	0	0	0	0	0	0	0	0	0	0	0	0	0	0	0	0	0	0	0	0	0	0	0	0	0	0	0	0
M421T474C02995	M421T474	C02995	424.084	3	0	0	0	0	0	0	0	0	0	0	0	0	0	0	0	0	0	0	0	0	0	0	0	0	0	0	0	0	0	0	0	0	0	0	0	0	0	0	0	0	0	0	0	0	0
M421T474C02995	M421T474	C02995	425.088	4	0	0	0	0	0	0	0	0	0	0	0	0	0	0	0	0	0	0	0	0	0	0	0	0	0	0	0	0	0	0	0	0	0	0	0	0	0	0	0	0	0	0	0	0	0
M421T474C02995	M421T474	C02995	426.091	5	0	0	0	0	0	0	0	0	0	0	0	0	0	0	0	0	0	0	0	0	0	0	0	0	0	0	0	0	0	0	0	0	0	0	0	0	0	0	0	0	0	0	0	0	0
M421T474C02995	M421T474	C02995	427.094	6	0	0	0	0	0	0	0	0	0	0	0	0	0	0	0	0	0	0	0	0	0	0	0	0	0	0	0	0	0	0	0	0	0	0	0	0	0	0	0	0	0	0	0	0	0
M421T474C02995	M421T474	C02995	428.098	7	0	0	0	0	0	0	0	0	0	0	0	0	0	0	0	0	0	0	0	0	0	0	0	0	0	0	0	0	0	0	0	0	0	0	0	0	0	0	0	0	0	0	0	0	0
M421T474C02995	M421T474	C02995	429.101	8	0	0	0	0	0	0	0	0	0	0	0	0	0	0	0	0	0	0	0	0	0	0	0	0	0	0	0	0	0	0	0	0	0	0	0	0	0	0	0	0	0	0	0	0	0
M421T474C02995	M421T474	C02995	430.104	9	0	0	0	0	0	0	0	0	0	0	0	0	0	0	0	0	0	0	0	0	0	0	0	0	0	0	0	0	0	0	0	0	0	0	0	0	0	0	0	0	0	0	0	0	0
M421T474C02995	M421T474	C02995	431.108	10	0	0	0	0	0	0	0	0	0	0	0	0	0	0	0	0	0	0	0	0	0	0	0	0	0	0	0	0	0	0	0	0	0	0	0	0	0	0	0	0	0	0	0	0	0
M421T474C02995	M421T474	C02995	432.111	11	0	0	0	0	0	0	0	0	0	0	0	0	0	0	0	0	0	0	0	0	0	0	0	0	0	0	0	0	0	0	0	0	0	0	0	0	0	0	0	0	0	0	0	0	0
M421T474C02995	M421T474	C02995	433.114	12	0	0	0	0	0	0	0	0	0	0	0	0	0	0	0	0	0	0	0	0	0	0	0	0	0	0	0	0	0	0	0.405158	0.375178	1	0.473578	0.384912	0	0.289441	0.359213	0.3672	0.382521	0	0	0	0	0
M421T474C04534	M421T474	C04534	421.074	0	1	1	1	1	1	1	1	1	1	1	1	1	1	1	1	1	1	1	1	1	1	1	1	1	1	1	1	1	1	1	0.594842	0.624822	0	0.526422	0.615088	1	0.710559	0.640787	0.6328	0.617479	1	1	1	1	1
M421T474C04534	M421T474	C04534	422.078	1	0	0	0	0	0	0	0	0	0	0	0	0	0	0	0	0	0	0	0	0	0	0	0	0	0	0	0	0	0	0	0	0	0	0	0	0	0	0	0	0	0	0	0	0	0
M421T474C04534	M421T474	C04534	423.081	2	0	0	0	0	0	0	0	0	0	0	0	0	0	0	0	0	0	0	0	0	0	0	0	0	0	0	0	0	0	0	0	0	0	0	0	0	0	0	0	0	0	0	0	0	0
M421T474C04534	M421T474	C04534	424.084	3	0	0	0	0	0	0	0	0	0	0	0	0	0	0	0	0	0	0	0	0	0	0	0	0	0	0	0	0	0	0	0	0	0	0	0	0	0	0	0	0	0	0	0	0	0
M421T474C04534	M421T474	C04534	425.088	4	0	0	0	0	0	0	0	0	0	0	0	0	0	0	0	0	0	0	0	0	0	0	0	0	0	0	0	0	0	0	0	0	0	0	0	0	0	0	0	0	0	0	0	0	0
M421T474C04534	M421T474	C04534	426.091	5	0	0	0	0	0	0	0	0	0	0	0	0	0	0	0	0	0	0	0	0	0	0	0	0	0	0	0	0	0	0	0	0	0	0	0	0	0	0	0	0	0	0	0	0	0
M421T474C04534	M421T474	C04534	427.094	6	0	0	0	0	0	0	0	0	0	0	0	0	0	0	0	0	0	0	0	0	0	0	0	0	0	0	0	0	0	0	0	0	0	0	0	0	0	0	0	0	0	0	0	0	0
M421T474C04534	M421T474	C04534	428.098	7	0	0	0	0	0	0	0	0	0	0	0	0	0	0	0	0	0	0	0	0	0	0	0	0	0	0	0	0	0	0	0	0	0	0	0	0	0	0	0	0	0	0	0	0	0
M421T474C04534	M421T474	C04534	429.101	8	0	0	0	0	0	0	0	0	0	0	0	0	0	0	0	0	0	0	0	0	0	0	0	0	0	0	0	0	0	0	0	0	0	0	0	0	0	0	0	0	0	0	0	0	0
M421T474C04534	M421T474	C04534	430.104	9	0	0	0	0	0	0	0	0	0	0	0	0	0	0	0	0	0	0	0	0	0	0	0	0	0	0	0	0	0	0	0	0	0	0	0	0	0	0	0	0	0	0	0	0	0
M421T474C04534	M421T474	C04534	431.108	10	0	0	0	0	0	0	0	0	0	0	0	0	0	0	0	0	0	0	0	0	0	0	0	0	0	0	0	0	0	0	0	0	0	0	0	0	0	0	0	0	0	0	0	0	0
M421T474C04534	M421T474	C04534	432.111	11	0	0	0	0	0	0	0	0	0	0	0	0	0	0	0	0	0	0	0	0	0	0	0	0	0	0	0	0	0	0	0	0	0	0	0	0	0	0	0	0	0	0	0	0	0
M421T474C04534	M421T474	C04534	433.114	12	0	0	0	0	0	0	0	0	0	0	0	0	0	0	0	0	0	0	0	0	0	0	0	0	0	0	0	0	0	0	0.405158	0.375178	1	0.473578	0.384912	0	0.289441	0.359213	0.3672	0.382521	0	0	0	0	0
M421T474C02591	M421T474	C02591	421.074	0	1	1	1	1	1	1	1	1	1	1	1	1	1	1	1	1	1	1	1	1	1	1	1	1	1	1	1	1	1	1	0.594842	0.624822	0	0.526422	0.615088	1	0.710559	0.640787	0.6328	0.617479	1	1	1	1	1
M421T474C02591	M421T474	C02591	422.078	1	0	0	0	0	0	0	0	0	0	0	0	0	0	0	0	0	0	0	0	0	0	0	0	0	0	0	0	0	0	0	0	0	0	0	0	0	0	0	0	0	0	0	0	0	0
M421T474C02591	M421T474	C02591	423.081	2	0	0	0	0	0	0	0	0	0	0	0	0	0	0	0	0	0	0	0	0	0	0	0	0	0	0	0	0	0	0	0	0	0	0	0	0	0	0	0	0	0	0	0	0	0
M421T474C02591	M421T474	C02591	424.084	3	0	0	0	0	0	0	0	0	0	0	0	0	0	0	0	0	0	0	0	0	0	0	0	0	0	0	0	0	0	0	0	0	0	0	0	0	0	0	0	0	0	0	0	0	0
M421T474C02591	M421T474	C02591	425.088	4	0	0	0	0	0	0	0	0	0	0	0	0	0	0	0	0	0	0	0	0	0	0	0	0	0	0	0	0	0	0	0	0	0	0	0	0	0	0	0	0	0	0	0	0	0
M421T474C02591	M421T474	C02591	426.091	5	0	0	0	0	0	0	0	0	0	0	0	0	0	0	0	0	0	0	0	0	0	0	0	0	0	0	0	0	0	0	0	0	0	0	0	0	0	0	0	0	0	0	0	0	0
M421T474C02591	M421T474	C02591	427.094	6	0	0	0	0	0	0	0	0	0	0	0	0	0	0	0	0	0	0	0	0	0	0	0	0	0	0	0	0	0	0	0	0	0	0	0	0	0	0	0	0	0	0	0	0	0
M421T474C02591	M421T474	C02591	428.098	7	0	0	0	0	0	0	0	0	0	0	0	0	0	0	0	0	0	0	0	0	0	0	0	0	0	0	0	0	0	0	0	0	0	0	0	0	0	0	0	0	0	0	0	0	0
M421T474C02591	M421T474	C02591	429.101	8	0	0	0	0	0	0	0	0	0	0	0	0	0	0	0	0	0	0	0	0	0	0	0	0	0	0	0	0	0	0	0	0	0	0	0	0	0	0	0	0	0	0	0	0	0
M421T474C02591	M421T474	C02591	430.104	9	0	0	0	0	0	0	0	0	0	0	0	0	0	0	0	0	0	0	0	0	0	0	0	0	0	0	0	0	0	0	0	0	0	0	0	0	0	0	0	0	0	0	0	0	0
M421T474C02591	M421T474	C02591	431.108	10	0	0	0	0	0	0	0	0	0	0	0	0	0	0	0	0	0	0	0	0	0	0	0	0	0	0	0	0	0	0	0	0	0	0	0	0	0	0	0	0	0	0	0	0	0
M421T474C02591	M421T474	C02591	432.111	11	0	0	0	0	0	0	0	0	0	0	0	0	0	0	0	0	0	0	0	0	0	0	0	0	0	0	0	0	0	0	0	0	0	0	0	0	0	0	0	0	0	0	0	0	0
M421T474C02591	M421T474	C02591	433.114	12	0	0	0	0	0	0	0	0	0	0	0	0	0	0	0	0	0	0	0	0	0	0	0	0	0	0	0	0	0	0	0.405158	0.375178	1	0.473578	0.384912	0	0.289441	0.359213	0.3672	0.382521	0	0	0	0	0
M438T192C06124	M438T192	C06124	438.262	0	0	1	0.971894	1	0.987446	0.976243	1	0.960474	1	1	0.88678	0	0.893738	0.885306	0.804173	0.782162	0.789922	0.793092	0.885044	0.882035	0.986646	1	1	1	0.937506	0	1	0.976968	1	1	0.756308	0.832139	0	0.761131	0.91399	1	0.832525	1	0.874894	0.760927	0	1	0	0.999433	0.8852
M438T192C06124	M438T192	C06124	439.265	1	0	0	0.0281056	0	0.0125542	0.0237571	0	0.0395258	0	0	0	0	0.0350622	0.0269554	0.0637692	0.0747522	0.047371	0	0.114956	0	0.0133538	0	0	0	0.0624937	0	0	0.0230321	0	0	0.0213504	0	0	0.0254677	0.0860101	0	0	0	0	0.104227	0	0	0	0.000567489	0.1148
M438T192C06124	M438T192	C06124	440.268	2	0	0	0	0	0	0	0	0	0	0	0	0	0	0	0.0321391	0.0448269	0.050227	0.206908	0	0.0364069	0	0	0	0	0	0	0	0	0	0	0	0	0	0	0	0	0	0	0	0	0	0	0	0	0
M438T192C06124	M438T192	C06124	441.272	3	0	0	0	0	0	0	0	0	0	0	0.11322	0	0.0712	0.0877382	0.0999183	0.0982591	0.11248	0	0	0.0815584	0	0	0	0	0	0	0	0	0	0	0.222341	0.167861	0	0.213402	0	0	0.167475	0	0.125106	0.134846	0	0	0	0	0
M438T192C06124	M438T192	C06124	442.275	4	0	0	0	0	0	0	0	0	0	0	0	0	0	0	0	0	0	0	0	0	0	0	0	0	0	0	0	0	0	0	0	0	0	0	0	0	0	0	0	0	0	0	0	0	0
M438T192C06124	M438T192	C06124	443.278	5	0	0	0	0	0	0	0	0	0	0	0	0	0	0	0	0	0	0	0	0	0	0	0	0	0	0	0	0	0	0	0	0	0	0	0	0	0	0	0	0	0	0	0	0	0
M438T192C06124	M438T192	C06124	444.282	6	0	0	0	0	0	0	0	0	0	0	0	0	0	0	0	0	0	0	0	0	0	0	0	0	0	0	0	0	0	0	0	0	0	0	0	0	0	0	0	0	0	0	0	0	0
M438T192C06124	M438T192	C06124	445.285	7	0	0	0	0	0	0	0	0	0	0	0	0	0	0	0	0	0	0	0	0	0	0	0	0	0	0	0	0	0	0	0	0	0	0	0	0	0	0	0	0	0	0	0	0	0
M438T192C06124	M438T192	C06124	446.288	8	0	0	0	0	0	0	0	0	0	0	0	0	0	0	0	0	0	0	0	0	0	0	0	0	0	0	0	0	0	0	0	0	0	0	0	0	0	0	0	0	0	0	0	0	0
M438T192C06124	M438T192	C06124	447.292	9	0	0	0	0	0	0	0	0	0	0	0	0	0	0	0	0	0	0	0	0	0	0	0	0	0	0	0	0	0	0	0	0	0	0	0	0	0	0	0	0	0	0	0	0	0
M438T192C06124	M438T192	C06124	448.295	10	0	0	0	0	0	0	0	0	0	0	0	0	0	0	0	0	0	0	0	0	0	0	0	0	0	0	0	0	0	0	0	0	0	0	0	0	0	0	0	0	0	0	0	0	0
M438T192C06124	M438T192	C06124	449.298	11	0	0	0	0	0	0	0	0	0	0	0	0	0	0	0	0	0	0	0	0	0	0	0	0	0	0	0	0	0	0	0	0	0	0	0	0	0	0	0	0	0	0	0	0	0
M438T192C06124	M438T192	C06124	450.302	12	0	0	0	0	0	0	0	0	0	0	0	0	0	0	0	0	0	0	0	0	0	0	0	0	0	0	0	0	0	0	0	0	0	0	0	0	0	0	0	0	0	0	0	0	0
M438T192C06124	M438T192	C06124	451.305	13	0	0	0	0	0	0	0	0	0	0	0	0	0	0	0	0	0	0	0	0	0	0	0	0	0	0	0	0	0	0	0	0	0	0	0	0	0	0	0	0	0	0	0	0	0
M438T192C06124	M438T192	C06124	452.308	14	0	0	0	0	0	0	0	0	0	0	0	0	0	0	0	0	0	0	0	0	0	0	0	0	0	0	0	0	0	0	0	0	0	0	0	0	0	0	0	0	0	0	0	0	0
M438T192C06124	M438T192	C06124	453.312	15	0	0	0	0	0	0	0	0	0	0	0	0	0	0	0	0	0	0	0	0	0	0	0	0	0	0	0	0	0	0	0	0	0	0	0	0	0	0	0	0	0	0	0	0	0
M438T192C06124	M438T192	C06124	454.315	16	0	0	0	0	0	0	0	0	0	0	0	0	0	0	0	0	0	0	0	0	0	0	0	0	0	0	0	0	0	0	0	0	0	0	0	0	0	0	0	0	0	0	0	0	0
M438T192C06124	M438T192	C06124	455.319	17	0	0	0	0	0	0	0	0	0	0	0	0	0	0	0	0	0	0	0	0	0	0	0	0	0	0	0	0	0	0	0	0	0	0	0	0	0	0	0	0	0	0	0	0	0
M438T192C06124	M438T192	C06124	456.322	18	0	0	0	0	0	0	0	0	0	0	0	0	0	0	0	0	0	0	0	0	0	0	0	0	0	0	0	0	0	0	0	0	0	0	0	0	0	0	0	0	0	0	0	0	0
M503T443_2C01835	M503T443_2	C01835	503.161	0	0.998618	0.994406	0.974878	1	0.994783	0.997303	1	0.989812	0.976624	0.999779	0.24811	0.208088	0.391618	0.28237	0.276197	0.299457	0.305726	0.242434	0.234584	0.29907	0.491328	0.641979	0.73997	0.719848	0.573329	0.403879	0.670999	0.726173	0.812652	0.823372	0.108151	0.245682	0.10475	0.116763	0.184626	0.127905	0.192771	0.286594	0.19132	0.217803	0.405081	0.425769	0.354368	0.52442	0.35479
M503T443_2C01835	M503T443_2	C01835	504.164	1	0	0.00449225	0.0233688	0	0.00521744	0	0	0.0101884	0.0233763	0	0	0.0024872	0	0.000356128	0.00196086	0.0053129	0.0042307	0.00265049	0.000261531	0	0.00376871	0	0	0.00487978	0	0	0	0	0	0	0.000195734	0	0.00110261	0.000211736	0	0	0.000384308	0.00115484	0	0.00381003	0	0.00303664	0	0	0
M503T443_2C01835	M503T443_2	C01835	505.167	2	0.00138215	0	0	0	0	0	0	0	0	0.000221434	0.0010732	0.00142339	0.00163927	0	0.000124469	0.00169547	0	0.00034328	0.000701524	0.00310018	0	0	0	0	0	0	0.000181654	0	0	0	0.00099656	0.00196697	0	0.00164233	0	0	0	0.000405099	0	0.00142411	0.00263644	0	0.00119292	0	0
M503T443_2C01835	M503T443_2	C01835	506.171	3	0	0.00110211	0.00175331	0	0	0.0026968	0	0	0	0	0.00184629	0.00360008	0.00425065	0.00258352	0.00128703	0.00148578	0.00285416	0.00259246	0.00297057	0.00202544	0.00165807	0.00423136	0.00374882	0.00383134	0.00217357	0.00208684	0.00232189	0.00225443	0.00370672	0.00261311	0.000910112	0.00268292	0.00107745	0.000997748	0.00172624	0.00146615	0.00245816	0.00344811	0.00198558	0.00213571	0.00117577	0.0047092	0.0024957	0.0014411	0.00200874
M503T443_2C01835	M503T443_2	C01835	507.174	4	0	0	0	0	0	0	0	0	0	0	0.00143076	0.000451532	0.00133647	0.00149171	0.00136258	0	0.00160874	0.000654789	0.00080153	0.001607	0	0.000624102	0.000393855	0.0012526	0.00177309	0.000910965	0.000626587	0.000813238	0.000561253	0.00102101	0	0.000679731	0	0	0.000839068	0	0	0.000877243	0.000506177	0.000767906	0	0.000984588	0.00165712	0	0.000922238
M503T443_2C01835	M503T443_2	C01835	508.177	5	0	0	0	0	0	0	0	0	0	0	0.000603822	0.00242094	0.00117825	0.000769523	0.000139881	0.00217169	0.000920271	0.00117023	0.00137214	0.00201384	0.000816812	0.0023317	0.000846158	0.00126393	0	0.00121938	0.000751148	0.00111129	0.000203788	0.000980673	0.000991733	0.00144767	0.000209407	0.000287522	0.00133462	0.00052117	0.0011273	0.00099205	0.00171808	0.00161563	0.00041828	0.000934624	0.000599251	0.000400418	0.00135386
M503T443_2C01835	M503T443_2	C01835	509.181	6	0	0	0	0	0	0	0	0	0	0	0.0553691	0.0557518	0.0717417	0.0581817	0.0619627	0.0709021	0.0650095	0.0559228	0.0523446	0.0637356	0.0641725	0.0860021	0.0592498	0.0703062	0.0924299	0.080598	0.0575653	0.0642431	0.0438318	0.0546494	0.0303438	0.0522495	0.0249533	0.0275575	0.0458911	0.0328659	0.0433852	0.0663061	0.0501736	0.0609178	0.0715738	0.0719671	0.0635729	0.0573218	0.0627131
M503T443_2C01835	M503T443_2	C01835	510.184	7	0	0	0	0	0	0	0	0	0	0	0.00333696	0.00110378	0.000394513	0.00223044	0	0	0.00141747	0.00169882	0.000558561	0.00208926	0.000423912	0	0.00163222	0	0.00221265	0.00248425	0.000766697	0.00046479	0	0.00142957	0.00114709	0.000209967	0.000250539	0.00111388	0.000934193	0.000383274	0.000729981	0.00112313	0.00261874	0.0024762	0.00218373	0.00399155	0.0028109	0.000403431	0.00158165
M503T443_2C01835	M503T443_2	C01835	511.188	8	0	0	0	0	0	0	0	0	0	0	0.000540684	0.00120281	0.00290235	0.000465649	0.00170118	0.00138682	0.000490405	0.00142392	0.00229038	0.00192169	5.8514e-05	0.000445704	0.000832352	0.000719065	0	0.000748113	0.00192962	0.000174973	0.000238419	0.000297588	0.000800785	0.00121523	0	0.000949817	0.000651607	0.0013491	0.000596095	0.000869817	0.0010199	0.00131651	0	0.0023408	0.00110589	0.000337154	0.00150252
M503T443_2C01835	M503T443_2	C01835	512.191	9	0	0	0	0	0	0	0	0	0	0	0.00488085	0.00363171	0.00427122	0.00569905	0.0050027	0.00555791	0.00453201	0.00360313	0.00341557	0.0057266	0.00429346	0.00346146	0.0037389	0.0028632	0.00302976	0.0034317	0.00208617	0.00307526	0.00164312	0.00198568	0.000942107	0.00490807	0.0016396	0.00248972	0.00363035	0.0033384	0.00377525	0.00732391	0.00460971	0.00474214	0.00385327	0.00523212	0.00565418	0.00284847	0.00364997
M503T443_2C01835	M503T443_2	C01835	513.194	10	0	0	0	0	0	0	0	0	0	0	0.00256278	0.0029195	0.00331172	0.00354408	0.00181071	0.00200452	0.0026829	0.00314451	0.00282315	0.0019963	0.00119839	0.00193167	0.00196155	0.00150324	0.00186626	0.00120335	0.00169772	0.00110249	0.000930399	0.000348768	0.00111451	0.00298638	0.00117832	0.00114212	0.00186184	0.00164939	0.0024365	0.00235299	0.0026506	0.00361747	0.00250556	0.00185376	0.00347813	0.00192452	0.00262009
M503T443_2C01835	M503T443_2	C01835	514.198	11	0	0	0	0	0	0	0	0	0	0	0.00123658	0.00199093	0.0033985	0.00183401	0.00419823	0.0029375	0.00260372	0.00273609	0.00129386	0.00268596	0.00210054	0.000927476	4.85104e-05	0.00308886	0.00243128	0.00347997	0.0018344	0.00116255	0.000344913	0.00141537	0.00149731	0.00261734	0.000761046	0.00282894	0.00130206	0.00129286	0.00117176	0.00544147	0.00215441	0.00328342	0.00228307	0.00237419	0.000885029	0.00135113	0.00439913
M503T443_2C01835	M503T443_2	C01835	515.201	12	0	0	0	0	0	0	0	0	0	0	0.0724931	0.0707968	0.082067	0.0703196	0.0765087	0.0886028	0.0803549	0.0753281	0.0725488	0.0746894	0.0700381	0.0646618	0.0512482	0.0546243	0.0753697	0.0866478	0.0526675	0.044554	0.0356789	0.0371317	0.052998	0.0663027	0.0406206	0.0429798	0.0713359	0.0561377	0.0616695	0.0807873	0.0724082	0.0799135	0.0713867	0.0719615	0.0745909	0.0604497	0.0711591
M503T443_2C01835	M503T443_2	C01835	516.204	13	0	0	0	0	0	0	0	0	0	0	0.00164622	0.0041972	0.00362059	0.00202493	0.00264467	0.00112385	0.00202896	0.00408419	0.00200808	0.00296218	0.00112643	0.00148884	0.000514968	0	0.000770349	0.00191047	0.000273541	0.00119752	0.000177126	4.42904e-05	0.00183829	0.00372008	0.000321931	0.000946174	0.00225479	0.00268119	0.00164506	0.00325153	0.00240226	0.00352205	0.00149051	0.00360897	0.00325799	0.0011314	0.00239489
M503T443_2C01835	M503T443_2	C01835	517.208	14	0	0	0	0	0	0	0	0	0	0	0.00244979	0.00346417	0.00314626	0.00267553	0.00307782	0.00125496	0.00230205	0.00436035	0.00307367	0.00371767	0.000738404	0.00128605	0.00265821	0.000737401	0.00126523	0.00366004	0.00174334	0.000102544	0.00112912	0.000401478	0.00237507	0.00398752	0.0021349	0.00505802	0.00306523	0.00194915	0.00296916	0.00349029	0.00340329	0.00342774	0.00375548	0.00370631	0.0054049	0.00182726	0.00276518
M503T443_2C01835	M503T443_2	C01835	518.211	15	0	0	0	0	0	0	0	0	0	0	0.0205481	0.0241075	0.0187886	0.0183228	0.0187553	0.0214297	0.020146	0.0207689	0.020271	0.0190623	0.0172344	0.00911538	0.00533202	0.00665719	0.00846995	0.0108429	0.00527617	0.00520162	0.00581061	0.00369881	0.0178152	0.0237923	0.0155048	0.0128033	0.0198763	0.0216999	0.0205514	0.020647	0.0227242	0.0228701	0.0120831	0.0157094	0.0202462	0.0114988	0.0155427
M503T443_2C01835	M503T443_2	C01835	519.214	16	0	0	0	0	0	0	0	0	0	0	0.0143675	0.0183336	0.0142831	0.0130542	0.0103087	0.0119808	0.0134914	0.0141838	0.0129637	0.0147099	0.00626451	0.00415534	0.00326007	0.00375787	0.00510064	0.0088046	0.00505652	0.00383779	0.00139402	0.00280371	0.0172139	0.0161442	0.0142532	0.0153376	0.0150328	0.0168297	0.0122912	0.0129455	0.0139621	0.0142329	0.00834494	0.0103353	0.0120796	0.00690944	0.00997397
M503T443_2C01835	M503T443_2	C01835	520.218	17	0	0	0	0	0	0	0	0	0	0	0.00508079	0.00323821	0.00511062	0.00590286	0.0107007	0.00319088	0.00399616	0.00165029	0.00863727	0.00212459	0	0.00508223	0.00146698	0.00228865	0.0059585	0.00429437	0.00477967	0.00391114	0.00626314	0.000818483	0.00414875	0.00831977	0.000165154	0	0	0	0	0.00841261	0	0.00206984	0.00943313	0.00842719	0.00274615	0.00252227	0.000750643
M503T443_2C01835	M503T443_2	C01835	521.221	18	0	0	0	0	0	0	0	0	0	0	0.562424	0.590791	0.386941	0.528174	0.522256	0.479506	0.485605	0.56125	0.57708	0.496762	0.334779	0.172276	0.123098	0.122378	0.22382	0.383798	0.189444	0.14062	0.0854348	0.0669887	0.75652	0.561088	0.791078	0.76689	0.645638	0.729931	0.652038	0.493577	0.626344	0.570054	0.401795	0.363058	0.443855	0.325213	0.461872
M503T420C01835	M503T420	C01835	503.161	0	1	1	0.98598	1	1	1	1	0.98308	1	0.920612	0.380643	0.380296	0.555629	0.426783	0.405606	0.474973	0.496768	0.350553	0.334625	0.445143	0.756979	0.902213	0.963344	0.978104	0.80693	0.612723	0.846198	1	1	0.992609	0.20455	0.381674	0.177219	0.1974	0.287402	0.204879	0.322206	0.408105	0.309374	0.370404	0.581175	0.639893	0.573314	0.964642	0.580262
M503T420C01835	M503T420	C01835	504.164	1	0	0	0.0140196	0	0	0	0	0.0169196	0	0.079388	0	0	0	0	0	0	0	0	0	0	0.0152808	0	0.0366557	0.0218957	0	0	0.0173599	0	0	0.00739121	0	0	0	0	0	0.0159159	0	0.00368195	0	0	0	0	0.0204779	0.035358	0
M503T420C01835	M503T420	C01835	505.167	2	0	0	0	0	0	0	0	0	0	0	0	0	0	0	0	0	0	0	0	0	0	0	0	0	0	0	0	0	0	0	0	0	0	0	0	0	0	0	0	0	0	0	0	0	0
M503T420C01835	M503T420	C01835	506.171	3	0	0	0	0	0	0	0	0	0	0	0	0	0	0	0	0	0	0	0	0	0	0	0	0	0	0	0	0	0	0	0	0	0	0	0	0	0	0	0	0	0	0	0	0	0
M503T420C01835	M503T420	C01835	507.174	4	0	0	0	0	0	0	0	0	0	0	0	0	0	0	0	0	0	0	0	0	0	0	0	0	0	0	0	0	0	0	0	0	0	0	0	0	0	0	0	0	0	0	0	0	0
M503T420C01835	M503T420	C01835	508.177	5	0	0	0	0	0	0	0	0	0	0	0	0	0	0	0	0	0	0	0	0	0	0	0	0	0	0	0	0	0	0	0	0	0	0	0	0	0	0	0	0	0	0	0	0	0
M503T420C01835	M503T420	C01835	509.181	6	0	0	0	0	0	0	0	0	0	0	0	0	0	0	0	0	0	0	0	0	0	0	0	0	0	0	0	0	0	0	0	0	0	0	0	0	0	0	0	0	0	0	0	0	0
M503T420C01835	M503T420	C01835	510.184	7	0	0	0	0	0	0	0	0	0	0	0	0	0	0	0	0	0	0	0	0	0	0	0	0	0	0	0	0	0	0	0	0	0	0	0	0	0	0	0	0	0	0	0	0	0
M503T420C01835	M503T420	C01835	511.188	8	0	0	0	0	0	0	0	0	0	0	0	0	0	0	0	0	0	0	0	0	0	0	0	0	0	0	0	0	0	0	0	0	0	0	0	0	0	0	0	0	0	0	0	0	0
M503T420C01835	M503T420	C01835	512.191	9	0	0	0	0	0	0	0	0	0	0	0	0	0	0	0	0	0	0	0	0	0	0	0	0	0	0	0	0	0	0	0	0	0	0	0	0	0	0	0	0	0	0	0	0	0
M503T420C01835	M503T420	C01835	513.194	10	0	0	0	0	0	0	0	0	0	0	0	0	0	0	0	0	0	0	0	0	0	0	0	0	0	0	0	0	0	0	0	0	0	0	0	0	0	0	0	0	0	0	0	0	0
M503T420C01835	M503T420	C01835	514.198	11	0	0	0	0	0	0	0	0	0	0	0	0	0	0	0	0	0	0	0	0	0	0	0	0	0	0	0	0	0	0	0	0	0	0	0	0	0	0	0	0	0	0	0	0	0
M503T420C01835	M503T420	C01835	515.201	12	0	0	0	0	0	0	0	0	0	0	0	0	0	0	0	0	0	0	0	0	0	0	0	0	0	0	0	0	0	0	0	0.0896402	0	0	0	0	0.0750432	0.112373	0.10031	0.100112	0	0	0	0	0
M503T420C01835	M503T420	C01835	516.204	13	0	0	0	0	0	0	0	0	0	0	0	0	0	0	0	0	0	0	0	0	0	0	0	0	0	0	0	0	0	0	0	0	0	0	0	0	0	0	0	0	0	0	0	0	0
M503T420C01835	M503T420	C01835	517.208	14	0	0	0	0	0	0	0	0	0	0	0	0	0	0	0	0	0	0	0	0	0	0	0	0	0	0	0	0	0	0	0	0	0	0	0	0	0	0	0	0	0	0	0	0	0
M503T420C01835	M503T420	C01835	518.211	15	0	0	0	0	0	0	0	0	0	0	0	0	0	0	0	0	0	0	0	0	0	0	0	0	0	0	0	0	0	0	0	0	0	0	0	0	0	0	0	0	0	0	0	0	0
M503T420C01835	M503T420	C01835	519.214	16	0	0	0	0	0	0	0	0	0	0	0	0	0	0	0	0	0	0	0	0	0	0	0	0	0	0	0	0	0	0	0	0	0	0	0	0	0	0	0	0	0	0	0	0	0
M503T420C01835	M503T420	C01835	520.218	17	0	0	0	0	0	0	0	0	0	0	0	0	0	0	0	0	0	0	0	0	0	0	0	0	0	0	0	0	0	0	0.0208776	0.0506375	0.00822322	0	0	0.00499961	0.0183558	0.0165146	0.0243119	0.0083287	0	0	0	0	0
M503T420C01835	M503T420	C01835	521.221	18	0	0	0	0	0	0	0	0	0	0	0.619357	0.619704	0.444371	0.573217	0.594394	0.525027	0.503232	0.649447	0.665375	0.554857	0.22774	0.097787	0	0	0.19307	0.387277	0.136442	0	0	0	0.774572	0.478048	0.814558	0.8026	0.712598	0.774206	0.584396	0.459325	0.566004	0.521156	0.418825	0.360107	0.406208	0	0.419738
M606T431C00043	M606T431	C00043	606.073	0	0.962965	0.977261	0.997504	0.99172	0.984994	0.997685	0.97701	0.985406	0.996293	0.991716	0.372971	0.383121	0.372614	0.391676	0.355954	0.359778	0.37177	0.371929	0.386654	0.367624	0.86011	0.883212	0.854752	0.870892	0.853321	0.868146	0.886508	0.846546	0.905101	0.917947	0.256244	0.273438	0.281906	0.280345	0.327225	0.275601	0.270941	0.303239	0.249657	0.275599	0.672662	0.760801	0.695937	0.774988	0.745612
M606T431C00043	M606T431	C00043	607.077	1	0.0256382	0.0227395	0.000180198	0.00738312	0.0107418	0	0.0150836	0.00801419	0	0	0.00716852	0.00479538	0.016964	0.0362903	0.00969182	0.0209152	0	0.0164069	0.00695088	0.0225426	0.0158704	0.00157262	6.79261e-05	0.000812347	0.0152793	0	0.0118689	0.0200041	0.00369547	0.000740064	0.00724836	0.00405912	0.00927852	0.00286322	0.0213049	0.00828851	0.0107915	0.00991151	0.00902677	0.0089052	0.0283293	0.0140461	0.0309465	0.0126321	0
M606T431C00043	M606T431	C00043	608.08	2	0.011397	0	0.00231582	0.000896511	0.00426418	0.00231527	0.00790665	0.00658	0.00370744	0.00828397	0.0285579	0.0310784	0.035229	0.0284861	0.0323171	0.0420854	0.0337566	0.0322612	0.0338376	0.0214517	0.0273059	0.0205989	0.0256471	0.0172483	0.033332	0.0262971	0.0190547	0.0232725	0.0189097	0.00948002	0.0319441	0.0201742	0.0239598	0.0207914	0.0150311	0.0213051	0.0245918	0.0252389	0.033667	0.0325357	0.038989	0.03082	0.0312505	0.0304067	0.0367156
M606T431C00043	M606T431	C00043	609.083	3	0	0	0	0	0	0	0	0	0	0	0.0202715	0.0257105	0.0182003	0.0219214	0.0193253	0.0136585	0.0349997	0.0267621	0.0244907	0.0367353	0.0134775	0.0155896	0.0192984	0.0141146	0.0130174	0.0110278	0.00830492	0.0212373	0.0128979	0.0140738	0.00886715	0.0140614	0	0.0116844	0.0148831	0.0168401	0.0188851	0.0283801	0.0089253	0.0137498	0.0422585	0.0373212	0.0384991	0.0372503	0.0288618
M606T431C00043	M606T431	C00043	610.087	4	0	0	0	0	0	0	0	0	0	0	0.0167446	0.0197911	0.0199431	0.0197217	0.0129277	0.0177298	0.0180352	0.0177218	0.0189075	0.0162237	0	0	0	0	0	0	0	0	0	0	0.0101973	0.0169966	0	0	0.0123417	0.0112375	0.00970034	0.0148759	0.0171774	0.00711599	0.0236123	0.0157207	0.0290331	0.0147552	0.0175774
M606T431C00043	M606T431	C00043	611.09	5	0	0	0	0	0	0	0	0	0	0	0.0325693	0.034033	0.0387499	0.0500689	0.0355287	0.0422378	0.0440245	0.0442229	0.0398446	0.0434698	0	0.00996836	0.0123017	0.0124411	0.0100867	0	0	0.0077621	0.0065743	0	0.0363375	0.0405366	0.0285328	0.0308072	0.034252	0.0304647	0.0358915	0.0345777	0.0526941	0.0428693	0.0233061	0.0173462	0.014919	0.013379	0.0179966
M606T431C00043	M606T431	C00043	612.093	6	0	0	0	0	0	0	0	0	0	0	0.134115	0.139666	0.151968	0.109069	0.126656	0.143502	0.130801	0.142389	0.124395	0.123283	0.0555486	0.0379636	0.0524252	0.0507952	0.0501949	0.0558902	0.0437574	0.0478541	0.0343989	0.0408608	0.0914157	0.10204	0.103237	0.0869733	0.0885801	0.100462	0.0960523	0.098392	0.0941111	0.101323	0.0953214	0.0630821	0.0913158	0.0750575	0.0818554
M606T431C00043	M606T431	C00043	613.097	7	0	0	0	0	0	0	0	0	0	0	0.0379589	0.037882	0.0474888	0.0475881	0.0439772	0.0427957	0.0530105	0.0470108	0.0415213	0.0536316	0	0.00928684	0.00580107	0.00717437	0	0.00705013	0	0.00798216	0	0	0.046455	0.0565428	0.0407924	0.0495429	0.0430791	0.054684	0.0572621	0.0472815	0.0445342	0.0562151	0.0159089	0.0137223	0.0140461	0.0101944	0.0201108
M606T431C00043	M606T431	C00043	614.1	8	0	0	0	0	0	0	0	0	0	0	0.186486	0.176923	0.153407	0.157275	0.184522	0.165752	0.158319	0.152567	0.153957	0.177911	0.0276874	0.0218082	0.0297063	0.0265223	0.0247684	0.0315884	0.0305059	0.0253419	0.0184228	0.0168979	0.236012	0.224519	0.235501	0.235352	0.206791	0.22639	0.213594	0.198628	0.234472	0.194312	0.0596122	0.0471406	0.0540528	0.0313371	0.0512704
M606T431C00043	M606T431	C00043	615.103	9	0	0	0	0	0	0	0	0	0	0	0.0286288	0.0302151	0.0359499	0.0343416	0.0385667	0.0268444	0.0269779	0.0240252	0.0270562	0.024834	0	0	0	0	0	0	0	0	0	0	0.0427653	0.0353994	0.0570163	0.0468007	0.042845	0.040069	0.0414853	0.0312703	0.0335178	0.0464473	0	0	0	0	0
M606T431C00043	M606T431	C00043	616.107	10	0	0	0	0	0	0	0	0	0	0	0.00742167	0.011302	0.00759093	0.00727489	0.0143228	0.0140065	0.0101955	0.0147055	0.0140527	0.0168045	0	0	0	0	0	0	0	0	0	0	0.0124865	0.0106481	0.00325273	0.00795669	0.00871819	0.0147404	0.0153736	0.025663	0.0150144	0.0154507	0	0	0	0	0
M606T431C00043	M606T431	C00043	617.11	11	0	0	0	0	0	0	0	0	0	0	0.0108995	0.0206955	0.0187578	0.0115729	0.0146677	0.0175546	0.0151208	0.0158162	0.0214416	0.0119804	0	0	0	0	0	0	0	0	0	0	0.0192594	0.0196958	0.0209046	0.0203578	0.0207485	0.0178221	0.0200283	0.0172341	0.0238481	0.0172523	0	0	0	0	0
M606T431C00043	M606T431	C00043	618.113	12	0	0	0	0	0	0	0	0	0	0	0.0107282	0.0125915	0.0143417	0.0174891	0.0112312	0.0213942	0.0182772	0.0204733	0.00963036	0.0122208	0	0	0	0	0	0	0	0	0	0	0.0141406	0.0199204	0.0135658	0.0119613	0.0130591	0.0162788	0.012926	0.0180368	0.0117934	0.0181177	0	0	0	0	0
M606T431C00043	M606T431	C00043	619.117	13	0	0	0	0	0	0	0	0	0	0	0.0282397	0.0154348	0.0185832	0.012951	0.0228151	0.0180822	0.020096	0.0144314	0.0260697	0.0167251	0	0	0	0	0	0	0	0	0	0	0.0291213	0.0319533	0.0274417	0.0303685	0.0250515	0.0370274	0.0318432	0.0259671	0.0322634	0.0394932	0	0	0	0	0
M606T431C00043	M606T431	C00043	620.12	14	0	0	0	0	0	0	0	0	0	0	0.0180775	0.024064	0.0144789	0.0211133	0.016268	0.0166551	0.0227945	0.0191699	0.0192904	0.0175564	0	0	0	0	0	0	0	0	0	0	0.0340029	0.0249367	0.03058	0.0308114	0.022469	0.0242759	0.0299188	0.025484	0.0371916	0.0277649	0	0	0	0	0
M606T431C00043	M606T431	C00043	621.124	15	0	0	0	0	0	0	0	0	0	0	0.0299382	0.0174648	0.0188835	0.0133791	0.0265961	0.0215897	0.019002	0.0204812	0.0212975	0.0216449	0	0	0	0	0	0	0	0	0	0	0.0318074	0.0307565	0.0402157	0.0437813	0.0423735	0.030305	0.0336611	0.033563	0.0378289	0.0398143	0	0	0	0	0
M606T431C00043	M606T431	C00043	622.127	16	0	0	0	0	0	0	0	0	0	0	0.0131545	0.0152318	0.0168497	0.0197813	0.0183214	0.0154184	0.0113012	0.00929259	0.020058	0.0153615	0	0	0	0	0	0	0	0	0	0	0.0489144	0.0393024	0.0364838	0.0445797	0.030673	0.0395601	0.0411525	0.0290086	0.0350093	0.030704	0	0	0	0	0
M606T431C00043	M606T431	C00043	623.13	17	0	0	0	0	0	0	0	0	0	0	0.016069	0	0	0	0.0163115	0	0.0115191	0.0103335	0.0105448	0	0	0	0	0	0	0	0	0	0	0	0.0427817	0.035019	0.0473319	0.045023	0.0305745	0.0346477	0.0359019	0.0332488	0.0292683	0.0323302	0	0	0	0	0
M662T430C00003	M662T430	C00003	662.101	0	0.989227	1	0.999822	0.991097	0.99893	0.977513	0.972725	0.981641	0.984874	0.982004	0.790595	0.805086	0.761472	0.87917	0.79793	0.800004	0.822173	0.768371	0.79417	0.789602	0.981386	0.966492	0.993222	0.987999	0.993297	0.995178	1	0.993797	0.991889	0.999181	0.626097	0.616945	0.63742	0.631146	0.689787	0.627426	0.620595	0.650814	0.62486	0.583408	0.937744	0.954045	0.987664	0.974545	0.953933
M662T430C00003	M662T430	C00003	663.104	1	0	0	0.00017787	0	0	0.0224866	0.027275	0.00471913	0.0135719	0.0142063	0.00383422	0.00330414	0.0460267	0	0	0.016688	0.000224176	0.0197637	0.0108511	0.0292739	0.0137738	0.0286963	0.00310389	0.00393167	0.00670282	0.00352111	0	0	0.0081107	0.000818622	0	0.024538	0.0199647	0.0142143	0	0.0154285	0.0209582	0.0181526	0.0175531	0.0161849	0.0101938	0.0368168	0	0.022102	0.00748072
M662T430C00003	M662T430	C00003	664.107	2	0.0107733	0	0	0.00890306	0.00107046	0	0	0.0136396	0.00155452	0.00378959	0.0165606	0.0292708	0.0112384	0.0098592	0.0112441	0.0202345	0.00858813	0.0323232	0.025299	0.0140818	0.00484018	0.00481202	0.00367403	0.00806971	0	0.00130048	0	0.00620297	0	0	0.0186186	0.00204668	0.00791523	0.0169556	0.026167	0.0160786	0.02413	0.0190118	0.0167176	0.0296772	0.0146287	0.00913812	0.0123364	0.00335258	0.00706151
M662T430C00003	M662T430	C00003	665.111	3	0	0	0	0	0	0	0	0	0	0	0.0222801	0.0171266	0.0186865	0	0.0229395	0	0.0184307	0.0112309	0.0105615	0	0	0	0	0	0	0	0	0	0	0	0.0213343	0.0314074	0	0.0161436	0.0216019	0.0141075	0.0206298	0.0334248	0.0238408	0.0251739	0	0	0	0	0
M662T430C00003	M662T430	C00003	666.114	4	0	0	0	0	0	0	0	0	0	0	0	0	0	0	0	0	0	0	0	0	0	0	0	0	0	0	0	0	0	0	0	0.0186331	0	0	0	0.0147486	0.0189836	0.0117451	0.0112723	0.0166494	0	0	0	0	0
M662T430C00003	M662T430	C00003	667.118	5	0	0	0	0	0	0	0	0	0	0	0.10651	0.0998124	0.101708	0.101084	0.111722	0.107181	0.116321	0.122442	0.105321	0.108715	0	0	0	0	0	0	0	0	0	0	0.188011	0.179523	0.207177	0.201294	0.19337	0.184008	0.176521	0.167226	0.194594	0.200257	0.0374333	0	0	0	0.0315245
M662T430C00003	M662T430	C00003	668.121	6	0	0	0	0	0	0	0	0	0	0	0.0145096	0.030605	0.0147946	0.00988674	0.0122959	0.00883848	0.0115203	0.013963	0.0142536	0.0201679	0	0	0	0	0	0	0	0	0	0	0.0301102	0.0226865	0.0135508	0.00925617	0.0146605	0.0267028	0.0200914	0.0241765	0.0172821	0.00905489	0	0	0	0	0
M662T430C00003	M662T430	C00003	669.124	7	0	0	0	0	0	0	0	0	0	0	0.0260912	0.0147953	0.0236302	0	0.0216409	0.02145	0.0227432	0.0319062	0.0247284	0.0172947	0	0	0	0	0	0	0	0	0	0	0.0181119	0.0205776	0.0316569	0.0272026	0.0258743	0.0328248	0.0233341	0.0255744	0.0167356	0.029685	0	0	0	0	0
M662T430C00003	M662T430	C00003	670.128	8	0	0	0	0	0	0	0	0	0	0	0	0	0	0	0	0	0	0	0	0	0	0	0	0	0	0	0	0	0	0	0.0417719	0.0397187	0.0290668	0.0393091	0	0.0167477	0.0239667	0.022348	0.025378	0.0242719	0	0	0	0	0
M662T430C00003	M662T430	C00003	671.131	9	0	0	0	0	0	0	0	0	0	0	0.0196198	0	0.0224437	0	0.0222268	0.0256034	0	0	0.0148153	0.0208642	0	0	0	0	0	0	0	0	0	0	0.0220196	0.0182093	0.0294275	0.0154198	0	0.020977	0.0166226	0	0.0202582	0.0296752	0	0	0	0	0
M662T430C00003	M662T430	C00003	672.134	10	0	0	0	0	0	0	0	0	0	0	0	0	0	0	0	0	0	0	0	0	0	0	0	0	0	0	0	0	0	0	0.0339253	0.0257149	0.0238209	0.029059	0.02854	0.0309498	0.0341672	0.0275273	0.0315077	0.035963	0	0	0	0	0
M662T430C00003	M662T430	C00003	673.138	11	0	0	0	0	0	0	0	0	0	0	0	0	0	0	0	0	0	0	0	0	0	0	0	0	0	0	0	0	0	0	0	0	0	0	0	0	0	0	0	0	0	0	0	0	0
M662T430C00003	M662T430	C00003	674.141	12	0	0	0	0	0	0	0	0	0	0	0	0	0	0	0	0	0	0	0	0	0	0	0	0	0	0	0	0	0	0	0	0	0	0	0	0	0	0	0	0	0	0	0	0	0
M662T430C00003	M662T430	C00003	675.144	13	0	0	0	0	0	0	0	0	0	0	0	0	0	0	0	0	0	0	0	0	0	0	0	0	0	0	0	0	0	0	0	0	0	0	0	0	0	0	0	0	0	0	0	0	0
M662T430C00003	M662T430	C00003	676.148	14	0	0	0	0	0	0	0	0	0	0	0	0	0	0	0	0	0	0	0	0	0	0	0	0	0	0	0	0	0	0	0	0	0	0	0	0	0	0	0	0	0	0	0	0	0
M662T430C00003	M662T430	C00003	677.151	15	0	0	0	0	0	0	0	0	0	0	0	0	0	0	0	0	0	0	0	0	0	0	0	0	0	0	0	0	0	0	0	0	0	0	0	0	0	0	0	0	0	0	0	0	0
M662T430C00003	M662T430	C00003	678.154	16	0	0	0	0	0	0	0	0	0	0	0	0	0	0	0	0	0	0	0	0	0	0	0	0	0	0	0	0	0	0	0	0	0	0	0	0	0	0	0	0	0	0	0	0	0
M662T430C00003	M662T430	C00003	679.158	17	0	0	0	0	0	0	0	0	0	0	0	0	0	0	0	0	0	0	0	0	0	0	0	0	0	0	0	0	0	0	0	0	0	0	0	0	0	0	0	0	0	0	0	0	0
M662T430C00003	M662T430	C00003	680.161	18	0	0	0	0	0	0	0	0	0	0	0	0	0	0	0	0	0	0	0	0	0	0	0	0	0	0	0	0	0	0	0	0	0	0	0	0	0	0	0	0	0	0	0	0	0
M662T430C00003	M662T430	C00003	681.164	19	0	0	0	0	0	0	0	0	0	0	0	0	0	0	0	0	0	0	0	0	0	0	0	0	0	0	0	0	0	0	0	0	0	0	0	0	0	0	0	0	0	0	0	0	0
M662T430C00003	M662T430	C00003	682.168	20	0	0	0	0	0	0	0	0	0	0	0	0	0	0	0	0	0	0	0	0	0	0	0	0	0	0	0	0	0	0	0	0	0	0	0	0	0	0	0	0	0	0	0	0	0
M662T430C00003	M662T430	C00003	683.171	21	0	0	0	0	0	0	0	0	0	0	0	0	0	0	0	0	0	0	0	0	0	0	0	0	0	0	0	0	0	0	0	0	0	0	0	0	0	0	0	0	0	0	0	0	0
M74T353C00037	M74T353	C00037	74.0237	0	1	1	1	1	1	1	1	1	1	1	0.55222	0.676625	0.65011	0.691082	0.640134	0.695295	0.647138	0.699214	0.696752	0.659108	1	1	1	1	1	1	1	1	1	1	0.559517	0.553855	0.600139	0.5374	0.796429	0.551479	0.532539	0.761748	0.608684	0.618525	0.819088	0.871934	1	1	1
M74T353C00037	M74T353	C00037	75.027	1	0	0	0	0	0	0	0	0	0	0	0	0	0	0	0	0	0	0	0	0	0	0	0	0	0	0	0	0	0	0	0	0	0	0	0	0	0	0	0	0	0	0	0	0	0
M74T353C00037	M74T353	C00037	76.0304	2	0	0	0	0	0	0	0	0	0	0	0.44778	0.323375	0.34989	0.308918	0.359866	0.304705	0.352862	0.300786	0.303248	0.340892	0	0	0	0	0	0	0	0	0	0	0.440483	0.446145	0.399861	0.4626	0.203571	0.448521	0.467461	0.238252	0.391316	0.381475	0.180912	0.128066	0	0	0
M133T410C00149	M133T410	C00149	133.013	0	1	0	1	1	1	1	1	1	1	0	0.2624	0.257183	0.327449	0.339796	0.237218	0.310742	0.277505	0.207032	0.3117	0.374234	0.785287	0.733491	0.716399	1	0.736123	0.774866	1	0.748938	0.94023	0.875903	0.0661612	0.10226	1	0.0676802	0.185076	0.0706731	0.0733762	0.343692	0.10662	0.059663	0.861485	0.540004	0.5112	1	0.501268
M133T410C00149	M133T410	C00149	134.017	1	0	0	0	0	0	0	0	0	0	0	0	0.091123	0.0927781	0.0518562	0.0910862	0	0.0897226	0.129567	0	0	0.0798989	0.140054	0.113633	0	0.0906474	0	0	0.101672	0.0597697	0.0698553	0.0359678	0	0	0.0211157	0.0190292	0.0409821	0.0357613	0	0.0503286	0	0.138515	0.106016	0.136761	0	0.149656
M133T410C00149	M133T410	C00149	135.02	2	0	0	0	0	0	0	0	0	0	0	0.340592	0.188798	0.255433	0.275058	0.287612	0.321444	0.236471	0.301517	0.337111	0	0.134814	0.126455	0.169969	0	0.17323	0.225134	0	0.14939	0	0.0542415	0.14641	0.0973617	0	0.115962	0.105731	0.169322	0.146469	0.269284	0.116358	0.148205	0	0.190043	0.198107	0	0.179428
M133T410C00149	M133T410	C00149	136.023	3	0	0	0	0	0	0	0	0	0	0	0.397008	0.462896	0.324339	0.333289	0.384084	0.367814	0.396302	0.361884	0.351188	0.625766	0	0	0	0	0	0	0	0	0	0	0.17727	0.208751	0	0.229431	0.167795	0.243951	0.219522	0.387024	0.221893	0.210513	0	0.163938	0.153933	0	0.169649
M133T410C00149	M133T410	C00149	137.027	4	0	0	0	0	0	0	0	0	0	0	0	0	0	0	0	0	0	0	0	0	0	0	0	0	0	0	0	0	0	0	0.574191	0.591627	0	0.565811	0.522369	0.475071	0.524871	0	0.504801	0.581619	0	0	0	0	0
M134T168_2C00147	M134T168_2	C00147	134.046	0	1	1	1	1	1	1	1	1	1	1	0.833043	0.804403	0.853203	0.851768	0.844062	0.841243	0.809484	0.852379	0.889739	0.808446	0.969017	0.971765	0.970938	0.968664	0.960708	0.971168	0.967049	0.976528	0.978234	0.965678	0.781163	0.788665	0.790531	0.78562	0.883697	0.780538	0.792978	0.79216	0.83309	0.796037	0.950619	0.950874	0.96168	0.968145	0.959573
M134T168_2C00147	M134T168_2	C00147	135.049	1	0	0	0	0	0	0	0	0	0	0	0.0213313	0.0171767	0	0.010509	0.0105755	0.0208484	0.0242232	0.00964528	0.0320231	0.0280252	0	0.00311369	0	0	0.00238007	0	0	0	0	0	0.0343072	0.0269946	0.0226121	0.0142632	0	0.0264315	0.0263021	0.0323596	0.00798917	0.0209938	0	0	0.00160577	0	0
M134T168_2C00147	M134T168_2	C00147	136.053	2	0	0	0	0	0	0	0	0	0	0	0.0656587	0.0755493	0.0650233	0.0648422	0.0639413	0.0745774	0.0779428	0.0733597	0	0.0866179	0.0309833	0.0251211	0.0290617	0.0313357	0.0369118	0.0288321	0.0329512	0.0234716	0.0217663	0.0343222	0.0714931	0.0791725	0.0776976	0.0776164	0	0.0742606	0.0853525	0.0864579	0.0656147	0.0750747	0.0416923	0.0400312	0.0306311	0.0318548	0.0404275
M134T168_2C00147	M134T168_2	C00147	137.056	3	0	0	0	0	0	0	0	0	0	0	0.0311911	0.0518435	0.0330463	0.0294312	0.0336635	0.0292013	0.0376669	0.0304644	0.0409118	0.0300521	0	0	0	0	0	0	0	0	0	0	0.0417477	0.0406112	0.043932	0.0439749	0.0474165	0.0530599	0.0373909	0.0345203	0.0422454	0.0520223	0.00768827	0.00909432	0.00608361	0	0
M134T168_2C00147	M134T168_2	C00147	138.06	4	0	0	0	0	0	0	0	0	0	0	0.0294455	0.0291177	0.0288158	0.0272321	0.0256657	0.0180318	0.0289026	0.0207812	0.0252415	0.0293885	0	0	0	0	0	0	0	0	0	0	0.046839	0.0391814	0.0438612	0.0454523	0.0405667	0.0406568	0.0333272	0.0332992	0.0305929	0.0307357	0	0	0	0	0
M134T168_2C00147	M134T168_2	C00147	139.063	5	0	0	0	0	0	0	0	0	0	0	0.0193304	0.0219099	0.0199121	0.0162172	0.0220915	0.0160984	0.02178	0.0133703	0.012085	0.0174702	0	0	0	0	0	0	0	0	0	0	0.0244497	0.0253754	0.0213659	0.0330737	0.0283194	0.0250527	0.024649	0.0212032	0.0204681	0.0251364	0	0	0	0	0
M193T384C00191	M193T384	C00191	193.034	0	1	1	1	0.989638	0.972941	0.998646	0.99104	1	1	0.980535	0.607303	0.593902	0.610121	0.558696	0.744953	0.637271	0.676105	0.606831	0.572277	0.556613	0.714407	0.704569	0.773351	0.730908	0.706511	0.756887	0.733213	0.720984	0.654009	0.655446	0.59824	0.574108	0.611631	0.576574	0.670644	0.667503	0.677934	0.607732	0.7883	0.618638	0.924453	0.911932	0.9351	0.963436	0.926588
M193T384C00191	M193T384	C00191	194.038	1	0	0	0	0.0103621	0.0270589	0.00135435	0.00895994	0	0	0.0194647	0.0016523	0.00670008	0	0.0149107	0	0.00776195	0.00754616	0	0	0	0	0	0.00382716	0.00354407	0	0.0202409	0	0	0.0114369	0	0	0.0115761	0	0.00306627	0.0216008	0	0	0.0211685	0	0.000170244	0	0	0	0	0.00564072
M193T384C00191	M193T384	C00191	195.041	2	0	0	0	0	0	0	0	0	0	0	0.155155	0.135156	0.241782	0.207869	0	0.168386	0	0.170049	0.216771	0.156818	0.248965	0.265036	0.178603	0.225397	0.239018	0.172297	0.225512	0.249313	0.299996	0.327668	0	0	0	0	0	0	0	0	0	0	0	0	0	0	0
M193T384C00191	M193T384	C00191	196.044	3	0	0	0	0	0	0	0	0	0	0	0	0.0247449	0	0.0284137	0	0	0.0410057	0.0284608	0.0211529	0.0325377	0	0	0	0	0	0	0	0	0	0	0	0	0	0	0	0	0	0	0	0	0	0	0	0	0
M193T384C00191	M193T384	C00191	197.048	4	0	0	0	0	0	0	0	0	0	0	0	0	0	0	0	0	0	0	0	0	0	0	0	0	0	0	0	0	0	0	0.0547236	0.0447077	0	0	0.054188	0	0	0.0579493	0	0.0543504	0	0	0	0	0
M193T384C00191	M193T384	C00191	198.051	5	0	0	0	0	0	0	0	0	0	0	0	0	0	0	0	0	0	0	0	0	0	0	0	0	0	0	0	0	0	0	0	0	0	0	0	0	0	0	0	0	0	0	0	0	0
M193T384C00191	M193T384	C00191	199.054	6	0	0	0	0	0	0	0	0	0	0	0.235889	0.239496	0.148098	0.19011	0.255047	0.186581	0.275343	0.19466	0.189799	0.254031	0.0366281	0.0303951	0.0442188	0.0401515	0.0544715	0.0505749	0.0412753	0.0297025	0.034558	0.016886	0.347036	0.369608	0.388369	0.42036	0.253567	0.332497	0.322066	0.31315	0.2117	0.326841	0.0755473	0.0880684	0.0649002	0.0365642	0.0677711
M218T389C01118	M218T389	C01118	218.066	0	0.856131	1	1	0.498035	1	0.799804	1	0.725169	1	1	0.501019	0.431243	0.578989	0.52011	0.504817	0.52091	0.51741	0.518071	0.557072	0.524684	0	0	0	0	0	0	0	0	0	0	0.433916	0.428915	0.461443	0.486914	0.495118	0.46941	0.449615	0.491889	0.463817	0.454109	0.051652	0	0.232032	0	0.0307848
M218T389C01118	M218T389	C01118	219.069	1	0	0	0	0	0	0	0	0	0	0	0.498981	0.568757	0.421011	0.47989	0.495183	0.47909	0.48259	0.481929	0.442928	0.475316	0	0	0	0	0	0	0	0	0	0	0.566084	0.571085	0.538557	0.513086	0.504882	0.53059	0.550385	0.508111	0.536183	0.545891	0	0	0	0	0
M218T389C01118	M218T389	C01118	220.073	2	0	0	0	0	0	0	0	0	0	0	0	0	0	0	0	0	0	0	0	0	0	0	0	0	0	0	0	0	0	0	0	0	0	0	0	0	0	0	0	0	0	0	0	0	0
M218T389C01118	M218T389	C01118	221.076	3	0.143869	0	0	0.501965	0	0.200196	0	0.274831	0	0	0	0	0	0	0	0	0	0	0	0	1	1	0	1	1	0	0	0	1	0	0	0	0	0	0	0	0	0	0	0	0.650032	0	0	0.869549	0.847113
M218T389C01118	M218T389	C01118	222.079	4	0	0	0	0	0	0	0	0	0	0	0	0	0	0	0	0	0	0	0	0	0	0	0	0	0	0	0	0	0	0	0	0	0	0	0	0	0	0	0	0	0	0	0	0	0
M218T389C01118	M218T389	C01118	223.083	5	0	0	0	0	0	0	0	0	0	0	0	0	0	0	0	0	0	0	0	0	0	0	0	0	0	0	0	0	0	0	0	0	0	0	0	0	0	0	0	0	0.298316	1	0.767968	0.130451	0.122102
M218T389C01118	M218T389	C01118	224.086	6	0	0	0	0	0	0	0	0	0	0	0	0	0	0	0	0	0	0	0	0	0	0	0	0	0	0	0	0	0	0	0	0	0	0	0	0	0	0	0	0	0	0	0	0	0
M218T389C01118	M218T389	C01118	225.089	7	0	0	0	0	0	0	0	0	0	0	0	0	0	0	0	0	0	0	0	0	0	0	0	0	0	0	0	0	0	0	0	0	0	0	0	0	0	0	0	0	0	0	0	0	0
M218T389C01118	M218T389	C01118	226.093	8	0	0	0	0	0	0	0	0	0	0	0	0	0	0	0	0	0	0	0	0	0	0	0	0	0	0	0	0	0	0	0	0	0	0	0	0	0	0	0	0	0	0	0	0	0
M259T470C00092	M259T470	C00092	259.021	0	1	1	1	1	1	1	1	1	1	1	0.0687068	0.106444	0.138269	0.152683	0.105094	0.145641	0.114801	0.0752996	0.104905	0.128	0.316642	0.310021	0.340065	0.439411	0.305808	0.200126	0.481369	0.440588	0.585031	0.597729	0.0370541	0.100139	0	0.0307147	0.0895517	0.044739	0.0821721	0.134974	0.0866406	0.0831079	0.25922	0.280225	0.123506	0.758056	0.235362
M259T470C00092	M259T470	C00092	260.025	1	0	0	0	0	0	0	0	0	0	0	0	0	0	0	0	0	0	0	0	0	0	0.0271395	0.037102	0	0	0	0.0343592	0	0.0172661	0.0337142	0	0	0	0	0	0	0	0	0	0	0	0	0	0	0
M259T470C00092	M259T470	C00092	261.028	2	0	0	0	0	0	0	0	0	0	0	0	0	0.0375985	0	0.0369305	0.0496681	0	0.0306719	0.0165983	0	0.0455195	0.0414784	0.0562008	0.0388393	0.0389965	0.0338092	0.033349	0.0391545	0.0358893	0.0249171	0	0	0	0.0160899	0.0110642	0.00947651	0	0.0230464	0	0.0214636	0	0	0	0	0
M259T470C00092	M259T470	C00092	262.031	3	0	0	0	0	0	0	0	0	0	0	0.0703941	0.0645158	0.0804599	0.075579	0.0829491	0.0777364	0.0910392	0.064419	0.0580827	0.0568561	0.132099	0.117594	0.112392	0.157781	0.146545	0.106122	0.104881	0.121949	0.0926239	0.0751708	0.0450293	0.0813799	0.061741	0.0341862	0.0738337	0.0347444	0.0508227	0.0935816	0.0468326	0.0622585	0.188205	0.105865	0.122544	0.241944	0.067138
M259T470C00092	M259T470	C00092	263.035	4	0	0	0	0	0	0	0	0	0	0	0.0619476	0.0568726	0.0572881	0.057468	0	0.0807465	0.0631109	0.0576288	0.053919	0.0560098	0.0677136	0.0761638	0.0766069	0.0537443	0.0532608	0.0763568	0.0545662	0.0634577	0	0.0445414	0.0372144	0.0423928	0	0.0322136	0.0325481	0.0377513	0.0378632	0.0616901	0.0288022	0.0469109	0.0617875	0.0713365	0.0577699	0	0.0394807
M259T470C00092	M259T470	C00092	264.038	5	0	0	0	0	0	0	0	0	0	0	0.0369311	0.0136449	0.0382063	0.0332443	0.0267858	0.0296791	0.0329151	0.0168356	0.0212706	0.0307847	0.00970262	0.022147	0	0	0.0393912	0.0144399	0.0154662	0	0	0.0212908	0.0333329	0.0133822	0.02734	0.017206	0.0254691	0.0192721	0.0253081	0.0386914	0.0343119	0.017411	0.0481438	0.0162062	0.0491404	0	0.0252588
M259T470C00092	M259T470	C00092	265.041	6	0	0	0	0	0	0	0	0	0	0	0.76202	0.758523	0.648178	0.681026	0.74824	0.616529	0.698134	0.755145	0.745224	0.728349	0.428324	0.405456	0.377633	0.310225	0.415999	0.569146	0.276009	0.334851	0.26919	0.202637	0.847369	0.762706	0.910919	0.86959	0.767533	0.854017	0.803834	0.648017	0.803413	0.768848	0.442644	0.526367	0.647039	0	0.632761
M259T470C00279	M259T470	C00279	259.021	0	1	1	1	1	1	1	1	1	1	1	0.337103	0.463874	0.437174	0.52978	0.466857	0.409149	0.42298	0.327665	0.445445	0.526094	0.562554	0.540235	0.545146	0.635942	0.559119	0.479056	0.678445	0.661118	0.800173	0.768998	0.303545	0.443982	0	0.266531	0.427954	0.34731	0.474518	0.427182	0.524956	0.385483	0.506323	0.610788	0.402327	0.758056	0.684143
M259T470C00279	M259T470	C00279	260.025	1	0	0	0	0	0	0	0	0	0	0	0	0	0	0	0	0	0	0	0	0	0	0.0472939	0.0594709	0	0	0	0.0484269	0	0.0236108	0.043375	0	0	0	0	0	0	0	0	0	0	0	0	0	0	0
M259T470C00279	M259T470	C00279	261.028	2	0	0	0	0	0	0	0	0	0	0	0	0	0.11889	0	0.164238	0.139546	0	0.133484	0.0704942	0	0.0808799	0.072288	0.0900582	0.056184	0.0713082	0.0809431	0.047008	0.0587231	0.0490832	0.0320608	0	0	0	0.139642	0.0528892	0.0735858	0	0.0729544	0	0.0995707	0	0	0	0	0
M259T470C00279	M259T470	C00279	262.031	3	0	0	0	0	0	0	0	0	0	0	0.344798	0.280759	0.254022	0.261857	0.368905	0.218055	0.334991	0.279905	0.246225	0.233255	0.23451	0.20472	0.18077	0.228793	0.267697	0.253774	0.147699	0.183485	0.127133	0.0966134	0.368062	0.360412	1	0.295972	0.352381	0.269079	0.292955	0.295786	0.283179	0.288357	0.36731	0.230521	0.398729	0.241944	0.194891
M259T470C00279	M259T470	C00279	263.035	4	0	0	0	0	0	0	0	0	0	0	0.318099	0.255368	0.189914	0.208363	0	0.233249	0.242029	0.258946	0.237836	0.240651	0.122056	0.135463	0.124555	0.0790812	0.101876	0.186226	0.0784209	0.096674	0	0.0589526	0.328393	0.195606	0	0.297855	0.166775	0.310025	0.232526	0.204078	0.191865	0.22659	0.126368	0.158691	0.198943	0	0.120966
M281T42C00712	M281T42	C00712	281.248	0	1	1	1	1	1	1	1	1	1	1	0.89455	0.927456	0.909558	0.929168	0.784539	0.948859	0.8662	0.794016	0.804789	0.852407	0.87455	0.977559	0.962803	0.899335	0.822355	0.967399	0.910433	0.871324	0.910255	0.836746	0.872909	0.962609	0.874952	0.828201	0.957445	0.870803	0.935438	0.951673	0.871489	0.95397	0.971694	0.988561	0.999124	0.998296	0.994198
M281T42C00712	M281T42	C00712	282.251	1	0	0	0	0	0	0	0	0	0	0	0	0	0	0	0	0	0	0	0	0	0	0	0	0	0	0	0	0	0	0	0	0	0	0	0	0	0	0	0	0	0	0	0	0	0
M281T42C00712	M281T42	C00712	283.254	2	0	0	0	0	0	0	0	0	0	0	0.0833315	0.0518645	0.0668327	0.0476812	0.186724	0.028263	0.110915	0.183813	0.170934	0.124881	0.12189	0	0	0.096955	0.175004	0	0.0886721	0.126211	0.0886735	0.157542	0.0618435	0	0.0591114	0.0825466	0	0.0805891	0.0136921	0	0.0842922	0	0	0	0	0	0
M281T42C00712	M281T42	C00712	284.258	3	0	0	0	0	0	0	0	0	0	0	0	0.00310953	0.00229109	0	0.00170277	0.00256883	0.00233767	0	0	0.00221053	0.00277402	0.0223001	0.0364266	0.00308899	0.000965496	0.0318858	0	0.00177666	0.000501116	0.00536385	0.00313718	0	0.00195803	0.00072175	0	0.0028278	0.00181618	0	0.00216706	0	0.0264713	0.00917566	0	0	0
M281T42C00712	M281T42	C00712	285.261	4	0	0	0	0	0	0	0	0	0	0	0	0.00101599	0	0.00174609	0.00277598	0.00109949	0.00262526	0.00324884	0.00102699	0.00164587	0.00027483	0	0	5.22896e-05	0.0010056	0	0	0.000352216	0.000420234	0	0.00316935	0	0.00377445	0.00261646	0	0.00316515	0.00196919	0	0.00379627	0	0	0.00022463	0	0	0.00389982
M281T42C00712	M281T42	C00712	286.264	5	0	0	0	0	0	0	0	0	0	0	0.000661805	0.000514568	0.000543224	0.000137322	0	0	0	0.000441015	0	0.000483229	0	0	6.38665e-05	0	0	0	9.53543e-05	0	0	0.000147396	0.000250754	0.0015952	0.000157919	0.000273287	0	0.000187013	7.56297e-05	0	0.000149872	0	0	6.11597e-06	0	0.000690709	0
M281T42C00712	M281T42	C00712	287.268	6	0	0	0	0	0	0	0	0	0	0	0.000291579	0.000433247	0.000396774	0.000630869	0.000406728	0.000478515	0.000663618	0.000595101	0.000623897	0.000521505	0.000197898	0	0	9.05674e-05	0.000144918	0	0.000113501	0.00011663	0.000118505	0.000125876	0.000342759	0.000499571	0.000278483	0.000342313	0	0.000422736	0.000676035	0	0.000623127	0	0	0.000180761	0	0.000160627	0.000297461
M281T42C00712	M281T42	C00712	288.271	7	0	0	0	0	0	0	0	0	0	0	0.00038974	0.000598539	0	0.000410918	0.000401302	0.000423338	0.000395955	0.000478064	0.000482999	0.0005696	0	6.86916e-05	0.000141928	6.40294e-05	6.87555e-05	9.84012e-05	0	5.24779e-05	0	0	0.000232317	0.000464095	0.000335009	8.1162e-05	0	0	0.000209697	0.000465669	0	0.00063573	0	9.83661e-05	0	0	0.000268333
M281T42C00712	M281T42	C00712	289.274	8	0	0	0	0	0	0	0	0	0	0	0.000656808	0.00109116	0.000892257	0.000694964	0.000645826	0.000693462	0.00109854	0.000815412	0.00101197	0.000870473	0.000118391	0	0.000172068	0.000250523	0	0.00012402	0.000161524	5.40628e-05	0	0	0.000664561	0.000875482	0.000641258	0.000427323	0	0.000784577	0.000605656	0.00111276	0	0.00109147	0.0003896	0.000282144	0	0.000354556	0
M281T42C00712	M281T42	C00712	290.278	9	0	0	0	0	0	0	0	0	0	0	0	0.000850353	0	0.000675951	0	0.000652811	0	0.00102433	0.00106587	0.000574625	0	0	0	0	0	0	0	0	0	0	0	0	0	0	0	0	0	0	0	0	0	0	0	0	0
M281T42C00712	M281T42	C00712	291.281	10	0	0	0	0	0	0	0	0	0	0	0.00113667	0.000873849	0.00123574	0.00125469	0.00122091	0.00137543	0.00121379	0.00127384	0.00138825	0.00137548	0.000112361	0	0.000224199	0.0001637	0.000254645	0.000176931	0.000167251	6.03763e-05	3.1302e-05	7.45663e-05	0.00140496	0.00133571	0.00125535	0.0011874	0.00154885	0.00139918	0.00133623	0.00182595	0.00153308	0.00229064	0.000494608	0.000238952	0	0.000207754	0
M281T42C00712	M281T42	C00712	292.284	11	0	0	0	0	0	0	0	0	0	0	0.0014406	0.001663	0.00127775	0.00114899	0.00125395	0.00129674	0.00109086	0.00110793	0.00129289	0.00103508	0	0	0	0	0	0	0	0	0	0	0.00122449	0.00187733	0.00143614	0.00167412	0.0016059	0.00165539	0.00156768	0.00179918	0.00192158	0.00243754	0	0.000250735	0.000194103	0	0
M281T42C00712	M281T42	C00712	293.288	12	0	0	0	0	0	0	0	0	0	0	0.00172579	0.00158085	0.00195843	0.0023009	0.00196938	0.00234841	0.00161171	0.00197078	0.00219367	0.00130675	8.215e-05	7.23322e-05	0.000167996	0	0.000201462	0.00031629	0.000357202	5.23366e-05	0	0	0.00331024	0.0028246	0.00275791	0.00317317	0.0035256	0.00255033	0.00282464	0.00369058	0.00282703	0.00404196	0.00035024	0.000234337	0.000238142	0	0
M281T42C00712	M281T42	C00712	294.291	13	0	0	0	0	0	0	0	0	0	0	0.00233837	0.00116805	0.00181251	0.00189518	0.00247388	0.00173203	0.00194029	0.00166356	0.00183707	0.00165449	0	0	0	0	0	0	0	0	0	0	0.00325055	0.00318266	0.00323708	0.00399501	0.00291204	0.00355463	0.00334067	0.003574	0.00338434	0.00388939	0	0.000150336	0.000381542	0	0.00043918
M281T42C00712	M281T42	C00712	295.294	14	0	0	0	0	0	0	0	0	0	0	0.00319164	0.00226778	0.00276134	0.00284749	0.00334298	0.00252558	0.00244417	0.00255744	0.00324772	0.00250649	0	0	0	0	0	0	0	0	0	0	0.0068219	0.00542727	0.0073827	0.00931379	0.00609175	0.00511364	0.0060249	0.00724311	0.00500825	0.00623998	0	0.000261266	0	0	0
M281T42C00712	M281T42	C00712	296.298	15	0	0	0	0	0	0	0	0	0	0	0.00236867	0.00137616	0.00285147	0.00233933	0.00280431	0.00192426	0.00219684	0.00173435	0.00216601	0.00183402	0	0	0	0	0	0	0	0	0	0	0.00662824	0.00380835	0.00577636	0.0087305	0.00560251	0.00549322	0.00644659	0.00527456	0.00478377	0.00565308	0.000399812	0.000156734	0	0.00010247	0.000519049
M281T42C00712	M281T42	C00712	297.301	16	0	0	0	0	0	0	0	0	0	0	0.00370321	0.00248146	0.0035083	0.00353951	0.00432725	0.00291624	0.00269381	0.00227842	0.00359958	0.00295585	0	0	0	0	0	0	0	0	0	0	0.0135444	0.00670893	0.0138564	0.0197791	0.0087207	0.0090443	0.00940337	0.0107965	0.00740651	0.00860869	0	0	0	0	0
M281T42C00712	M281T42	C00712	298.305	17	0	0	0	0	0	0	0	0	0	0	0.00171627	0.00165517	0.0020045	0.00181476	0.00233069	0.001183	0.00114641	0.00115983	0.00210973	0.0014835	0	0	0	0	0	0	0	0	0	0	0.00729371	0.00339425	0.00802442	0.0125086	0.00495623	0.00491243	0.00535682	0.00533274	0.00459023	0.00459594	0.000200934	0.000120176	0	6.84869e-05	0
M281T42C00712	M281T42	C00712	299.308	18	0	0	0	0	0	0	0	0	0	0	0.00249732	0	0.00207576	0.00171389	0.00308096	0.00165977	0.00142591	0.00182227	0.00223028	0.00168379	0	0	0	0	0	0	0	0	0	0	0.0139723	0.00539711	0.0150647	0.0244283	0.00759118	0.00749741	0.00921636	0.00721205	0.00602756	0.00654551	0	5.85494e-05	6.25806e-05	0.000119031	0.000378133
M341T359C00089	M341T359	C00089	341.108	0	0.985166	0.973559	0.996392	0.991555	0.991397	0.980904	1	0.988172	0.996234	0.980327	0	0.79287	0.753142	0.719644	0	0.663565	0.676322	0.711171	0.70635	0.726092	0.916393	0.841567	0.897875	0.85555	0.813599	0.69176	0.867841	0.880849	0.904806	0.920454	0.229268	0.648861	0.480066	0.680294	0.629241	0.549678	0.511564	0.681956	0.517284	0.604318	0.713991	0.733948	0.770723	0.847179	0.700862
M341T359C00089	M341T359	C00089	342.111	1	0.00542405	0.026441	0.00360807	0.00679446	0	0.0134921	0	0.0118278	0.00376632	0.0174001	0	0.0118656	0.0049273	0.00634046	0	0.0135497	0	0.000197516	0.00806091	0.00897086	0.00229493	0.00594817	0.00559364	0.000123806	0.00888716	0.000439692	0.00817275	0.00579846	0.015855	0.0101773	0	0.0039339	0.00457406	0.0118974	0.00509271	0.00862286	0	0.00615622	0	0.00332996	0	0.0119955	0.0106617	0.00767766	0
M341T359C00089	M341T359	C00089	343.115	2	0.00941031	0	0	0.00165103	0.00860332	0.00560362	0	0	0	0.00227253	0	0	0	0	0	0	0.00445874	0.00471185	0.00616881	0	0	0.00100253	0	0.00201458	0.00700896	0	0.00257641	0.00425432	0	0.00527327	0	0	0	0	0	0.00323568	0.000498002	0.00128258	0.00109411	0	0	0	0	0	0
M341T359C00089	M341T359	C00089	344.118	3	0	0	0	0	0	0	0	0	0	0	0	0	0	0	0	0	0	0	0	0	0	0	0	0	0	0	0	0	0	0	0	0	0	0	0	0	0	0	0	0	0	0	0	0	0
M341T359C00089	M341T359	C00089	345.121	4	0	0	0	0	0	0	0	0	0	0	0	0	0	0	0	0	0	0	0	0	0	0	0	0	0	0	0	0	0	0	0	0	0	0	0	0	0	0	0	0	0	0	0	0	0
M341T359C00089	M341T359	C00089	346.125	5	0	0	0	0	0	0	0	0	0	0	0	0	0	0	0	0	0	0	0	0	0	0	0	0	0	0	0	0	0	0	0	0	0	0	0	0	0	0	0	0	0	0	0	0	0
M341T359C00089	M341T359	C00089	347.128	6	0	0	0	0	0	0	0	0	0	0	0	0.0238135	0.0474054	0.0422376	0	0.0571036	0.050994	0.0346787	0.0293872	0.037586	0.0178562	0.0504978	0.0276827	0.0451354	0.0534219	0.0581777	0.0312849	0.0347319	0.0257011	0.0227752	0	0.0415686	0.0288779	0.0266334	0.0489673	0.0366147	0.0419764	0.052729	0.061255	0.0482614	0.0423569	0.0557841	0.0359573	0.0263533	0.0497923
M341T359C00089	M341T359	C00089	348.131	7	0	0	0	0	0	0	0	0	0	0	0	0	0	0	0	0	0	0	0	0	0	0	0	0	0	0	0	0	0	0	0	0	0	0	0	0	0	0	0	0	0	0	0	0	0
M341T359C00089	M341T359	C00089	349.135	8	0	0	0	0	0	0	0	0	0	0	0	0	0	0	0	0	0	0	0	0	0	0	0	0	0	0	0	0	0	0	0	0	0	0	0	0	0	0	0	0	0	0	0	0	0
M341T359C00089	M341T359	C00089	350.138	9	0	0	0	0	0	0	0	0	0	0	0	0	0	0	0	0	0	0	0	0	0	0	0	0	0	0	0	0	0	0	0	0	0	0	0	0	0	0	0	0	0	0	0	0	0
M341T359C00089	M341T359	C00089	351.141	10	0	0	0	0	0	0	0	0	0	0	0	0	0	0	0	0	0	0	0	0	0	0	0	0	0	0	0	0	0	0	0	0	0	0	0	0	0	0	0	0	0	0	0	0	0
M341T359C00089	M341T359	C00089	352.145	11	0	0	0	0	0	0	0	0	0	0	0	0.00169626	0.00898942	0.00542162	0	0.00758894	0.00622364	0.00706157	7.23579e-05	0	0	0	0	0.00284279	0.0020293	0.0145431	0.00358213	0.00246601	0	0	0.0424794	0.00709623	0.00268054	0	0.0123552	0.00624331	0.00814379	0.00498139	0.00417536	0.0116534	0.0126908	0	0.00337546	0.00294059	0
M341T359C00089	M341T359	C00089	353.148	12	0	0	0	0	0	0	0	0	0	0	0	0.169754	0.185536	0.226357	0	0.258192	0.262001	0.242179	0.24996	0.227352	0.0634561	0.100984	0.068849	0.0943337	0.115053	0.23508	0.0865432	0.0719002	0.0536379	0.0413202	0.728253	0.298541	0.483802	0.281175	0.304343	0.395605	0.437818	0.252895	0.416192	0.332437	0.230961	0.198272	0.179282	0.115849	0.249345
M547T443C00307	M547T443	C00307	547.12	0	0.97079	1	0.960999	0.966267	1	0.986485	1	0.997303	1	0.989506	0.446353	0.548093	0.615177	0.522039	0.573338	0.489735	0.656817	0.565002	0.511828	0.555551	0.715313	0.852412	0.78777	0.912963	0.727583	0.664662	0.879787	0.694316	0.999905	0.889766	0.361884	0.535514	0	0.396479	0.55336	0.399012	0.52292	0.649275	0.61052	0.425294	0.768881	0.770087	0.662352	0.711639	0.673821
M547T443C00307	M547T443	C00307	548.123	1	0.0292101	0	0.0390013	0.0337331	0	0.0135152	0	0.00269652	0	0.0104939	0	0	0	0	0	0	0	0	0	0	0.00116754	0	0.00271908	0.0870369	0	0	0.0099998	0.0917655	9.48426e-05	0	0	0	0	0	0	0	0	0	0	0	0	0	0.038591	0.0617001	0
M547T443C00307	M547T443	C00307	549.127	2	0	0	0	0	0	0	0	0	0	0	0	0	0	0	0	0	0	0	0	0	2.42936e-67	0	0	0	0	0	1.26405e-18	1.67012e-17	0	0	0	0	0	0	0	0	0	0	0	0	0	0	0	1.30097e-17	0
M547T443C00307	M547T443	C00307	550.13	3	0	0	0	0	0	0	0	0	0	0	0	0	0	0	0	0	0	0	0	0	1.77525e-19	0	5.1241e-19	0	0	0	1.40338e-34	2.28548e-65	0	0	0	0	0	0	0	0	0	0	0	0	0	0	0	1.44437e-33	0
M547T443C00307	M547T443	C00307	551.134	4	0	0	0	0	0	0	0	0	0	0	0	0	0	0	0	0	0	0	0	0	1.97093e-35	0	5.6889e-35	0	0	0	1.55806e-50	1.8542e-33	0	0	0	0	0	0	0	0	0	0	0	0	0	0	0	1.60357e-49	0
M547T443C00307	M547T443	C00307	552.137	5	0	0	0	0	0	0	0	0	0	0	0	0	0	0	0	0	0	0	0	0	2.18817e-51	0	6.31595e-51	0	0	0	1.72979e-66	2.05858e-49	0	0	0	0	0	0	0	0	0	0	0	0	0	0	0	1.78032e-65	0
M547T443C00307	M547T443	C00307	553.14	6	0	0	0	0	0	0	0	0	0	0	0.22455	0	0.177694	0	0.14971	0.183764	0	0	0	0.161273	0.138774	0.147588	0.11613	0	0.161722	0.11439	0.110213	0.0867491	0	0.110234	0	0	0	0	0	0	0	0	0	0	0	0	0	1.97655e-81	0
M547T443C00307	M547T443	C00307	554.144	7	0	0	0	0	0	0	0	0	0	0	0	0	0	0	0	0	0	0	0	0	2.69713e-83	0	0	0	0	0	0	2.53739e-81	0	0	0	0	0	0	0	0	0	0	0	0	0	0	0	2.19442e-97	0
M547T443C00307	M547T443	C00307	555.147	8	0	0	0	0	0	0	0	0	0	0	0	0	0	0	0	0	0	0	0	0	2.99441e-99	0	0	0	0	0	0	2.81707e-97	0	0	0	0	0	0	0	0	0	0	0	0	0	0	0	2.43629e-113	0
M547T443C00307	M547T443	C00307	556.15	9	0	0	0	0	0	0	0	0	0	0	0	0	0	0	0	0	0	0	0	0	3.32446e-115	0	0	0	0	0	0	3.12758e-113	0	0	0	0	0	0	0	0	0	0	0	0	0	0	0	2.70483e-129	0
M547T443C00307	M547T443	C00307	557.154	10	0	0	0	0	0	0	0	0	0	0	0	0	0	0	0	0	0	0	0	0	3.6909e-131	0	0	0	0	0	0	3.47231e-129	0	0	0	0	0	0	0	0	0	0	0	0	0	0	0	3.00296e-145	0
M547T443C00307	M547T443	C00307	558.157	11	0	0	0	0	0	0	0	0	0	0	0	0	0	0	0	0	0	0	0	0	4.09772e-147	0	0	0	0	0	0	3.85504e-145	0	0	0	0	0	0	0	0	0	0	0	0	0	0	0	3.33396e-161	0
M547T443C00307	M547T443	C00307	559.16	12	0	0	0	0	0	0	0	0	0	0	0	0	0	0	0	0	0	0	0	0	4.54938e-163	0	0	0	0	0	0	4.27995e-161	0	0	0	0	0	0	0	0	0	0	0	0	0	0	0	3.70144e-177	0
M547T443C00307	M547T443	C00307	560.164	13	0	0	0	0	0	0	0	0	0	0	0	0	0	0	0	0	0	0	0	0	5.05083e-179	0	0	0	0	0	0	4.7517e-177	0	0	0	0	0	0	0	0	0	0	0	0	0	0	0	4.10942e-193	0
M547T443C00307	M547T443	C00307	561.167	14	0	0	0	0	0	0	0	0	0	0	0.329097	0.451907	0.207129	0.477961	0.276952	0.326501	0.343183	0.434998	0.488172	0.283176	0.144746	0	0.0933814	0	0.110695	0.220948	0	0.127169	0	0	0.638116	0.464486	1	0.603521	0.44664	0.600988	0.47708	0.350725	0.38948	0.574706	0.231119	0.229913	0.299057	0.226661	0.326179
M128T295_2C01879	M128T295_2	C01879	128.034	0	1	1	1	1	1	1	1	1	1	1	0.526679	0.546086	0.546146	0.536558	0.50663	0.521071	0.517549	0.526647	0.525167	0.526175	0.960473	0.942487	0.937436	0.952627	0.951103	0.943585	0.952733	0.961217	0.96973	0.9577	0.359405	0.411565	0.352303	0.360614	0.448704	0.372532	0.417595	0.394319	0.406389	0.373808	0.847331	0.882394	0.867075	0.898413	0.866991
M128T295_2C01879	M128T295_2	C01879	129.038	1	0	0	0	0	0	0	0	0	0	0	0.025263	0.0489641	0.0356094	0.035359	0.026102	0.0361907	0.0340906	0.0498161	0.0409296	0.036663	0	0.0046406	0.00616879	0.00225263	0.00528496	0.000516797	0	0.000906289	0.00211393	0.000607323	0.0126581	0.0135664	0.0124302	0.0097895	0.0177237	0.0218748	0.0168285	0.0236528	0.0160146	0.0160139	0.023512	0.0157937	0.0233472	0.0180474	0.0183738
M128T295_2C01879	M128T295_2	C01879	130.041	2	0	0	0	0	0	0	0	0	0	0	0.0701149	0.0895131	0.0760505	0.0740602	0.068103	0.0854914	0.082125	0.0963146	0.0910525	0.0845339	0.0137357	0.0212234	0.0229547	0.0169274	0.0155365	0.0188479	0.0177435	0.0167045	0.0132657	0.0203616	0.0488701	0.059281	0.046524	0.0388458	0.0501202	0.0610928	0.0511342	0.0658821	0.0576594	0.0648608	0.0507311	0.0369114	0.043215	0.0312505	0.0388307
M128T295_2C01879	M128T295_2	C01879	131.044	3	0	0	0	0	0	0	0	0	0	0	0.113271	0.111549	0.113979	0.112302	0.110568	0.117214	0.117972	0.11705	0.120958	0.114675	0.011598	0.0146024	0.0160521	0.0122787	0.0124463	0.0149213	0.0119151	0.0101801	0.00758548	0.011265	0.109664	0.112112	0.107478	0.0991719	0.0986674	0.122502	0.104374	0.116739	0.110284	0.121367	0.0385649	0.0271523	0.0339097	0.0262339	0.0331811
M128T295_2C01879	M128T295_2	C01879	132.048	4	0	0	0	0	0	0	0	0	0	0	0.101809	0.0829073	0.0952224	0.101284	0.110004	0.100927	0.105891	0.0987701	0.0968673	0.099968	0.0073092	0.0105532	0.00995436	0.00872086	0.00895689	0.0119952	0.0101025	0.00606109	0.00406258	0.00664773	0.142211	0.140105	0.141338	0.142328	0.127293	0.143509	0.138585	0.149752	0.143526	0.14974	0.0218209	0.0197656	0.016702	0.013896	0.0231206
M128T295_2C01879	M128T295_2	C01879	133.051	5	0	0	0	0	0	0	0	0	0	0	0.162863	0.120981	0.132992	0.140437	0.178593	0.139105	0.142372	0.111403	0.125026	0.137985	0.00688377	0.00649344	0.00743412	0.0071933	0.00667219	0.0101339	0.00750568	0.00493133	0.0032425	0.00341786	0.327192	0.26337	0.339927	0.349251	0.257491	0.27849	0.271483	0.249655	0.266127	0.274211	0.0180398	0.0179825	0.0157515	0.0121589	0.0195024
M155T228C00295	M155T228	C00295	155.009	0	0.919378	1	0.90228	0	0	0.743024	1	0.998021	1	1	0	0	0	0	0	0	0	0	0	0	0	0	0	0	0	0	0	0	0	0	0	0	0	0	0	0	0	0	0	0	0	0	0	0	0
M155T228C00295	M155T228	C00295	156.012	1	0	0	0	0	0	0	0	0	0	0	0	0	0	0	0	0	0	0	0	0	0.213059	0.324544	0	0	0	0.316181	0.254775	0.252424	0	0.412108	0	0	0	0	0	0	0	0	0	0	0.401956	0	0.299932	0	0.533739
M155T228C00295	M155T228	C00295	157.015	2	0.0806217	0	0.0977203	1	1	0.256976	0	0.0019786	0	0	0.279255	0	0.378187	0	0	0.428761	0.319353	0	0	0	0.120503	0.675456	1	1	0.357584	0.0628611	0.270732	0.116673	0	0.180263	0	0	0	0	0	0	0	0	0	0	0.309923	1	0	1	0
M155T228C00295	M155T228	C00295	158.019	3	0	0	0	0	0	0	0	0	0	0	0.720745	0.472959	0.621813	1	1	0	0.680647	0.376597	0.330945	0.613065	0.219532	0	0	0	0	0	0.226153	0.154475	0.392048	0.407628	0.226379	0.430987	0.286102	0.291517	0	0.321779	0.436163	1	0.362037	0.250979	0	0	0.420569	0	0.466261
M155T228C00295	M155T228	C00295	159.022	4	0	0	0	0	0	0	0	0	0	0	0	0	0	0	0	0	0	0	0	0	0	0	0	0	0	0	0	0	0	0	0	0	0	0	0	0	0	0	0	0	0	0	0	0	0
M155T228C00295	M155T228	C00295	160.026	5	0	0	0	0	0	0	0	0	0	0	0	0.527041	0	0	0	0.571239	0	0.623403	0.669055	0.386935	0.446906	0	0	0	0.642416	0.620958	0.248339	0.476428	0.607952	0	0.773621	0.569013	0.713898	0.708483	1	0.678221	0.563837	0	0.637963	0.749021	0.288121	0	0.279499	0	0
M197T368C00499	M197T368	C00499	197.028	0	1	1	0.986013	1	1	0.995618	1	1	1	1	0.848043	0.86523	0.881237	0.882842	0.844566	0.868839	0.856616	0.874356	0.858429	0.859743	1	0.978822	0.985052	1	1	1	0.982981	0.984359	1	0.979252	0.770094	0.705032	0.779793	0.793101	0.779363	0.750291	0.735465	0.81556	0.727282	0.721607	1	1	1	1	1
M197T368C00499	M197T368	C00499	198.031	1	0	0	0.0139873	0	0	0.00438234	0	0	0	0	0.0209551	0.0117642	0.0118742	0.0148931	0.0148083	0.0114633	0.0268074	0.0163441	0.0164536	0.0157938	0	0.00684828	0	0	0	0	0.00128929	0	0	0	0.0151832	0.0304866	0.0130705	0.0140273	0	0.0404982	0.0134208	0	0.00665417	0.0218561	0	0	0	0	0
M197T368C00499	M197T368	C00499	199.035	2	0	0	0	0	0	0	0	0	0	0	0.131002	0.123006	0.106889	0.102265	0.140626	0.119697	0.116577	0.1093	0.125118	0.124463	0	0.0143297	0.0149479	0	0	0	0.0157302	0.0156415	0	0.0207481	0.180774	0.231165	0.181667	0.162907	0.186627	0.20921	0.240353	0.18444	0.240527	0.240752	0	0	0	0	0
M197T368C00499	M197T368	C00499	200.038	3	0	0	0	0	0	0	0	0	0	0	0	0	0	0	0	0	0	0	0	0	0	0	0	0	0	0	0	0	0	0	0.0339488	0.0333164	0.0254692	0.0299644	0.0340102	0	0.010761	0	0.0255371	0.0157843	0	0	0	0	0
M197T368C00499	M197T368	C00499	201.042	4	0	0	0	0	0	0	0	0	0	0	0	0	0	0	0	0	0	0	0	0	0	0	0	0	0	0	0	0	0	0	0	0	0	0	0	0	0	0	0	0	0	0	0	0	0
M243T161C00299	M243T161	C00299	243.061	0	0.986077	0.993539	0.988921	0.978529	0.98842	0.987354	0.982252	0.985181	0.982387	0.988986	0.634707	0.616739	0.646452	0.625957	0.597897	0.629513	0.64495	0.653008	0.597495	0.628501	0.941937	0.954026	0.923153	0.954958	0.954258	0.938766	0.972216	0.940525	0.967873	0.966087	0.491334	0.498112	0.478338	0.459742	0.445319	0.469941	0.502516	0.480297	0.498621	0.497187	0.852821	0.890731	0.846383	0.879593	0.872931
M243T161C00299	M243T161	C00299	244.065	1	0.00522658	0	0.00768703	0.0104992	0	0	0	0	0.00262884	0	0.0212633	0.0418239	0.0334078	0.0255717	0.0192962	0.0301963	0.0173154	0.0255288	0.0304011	0.0315976	0.017629	0	0.0187758	0	0	0.0138139	0.00951665	0.00830125	0.00206703	0.0110024	0.00315848	0.0145709	0.0183762	0.00898275	0.0213779	0.0216672	0.0189182	0.0255835	0.00806065	0.0142267	0.0201734	0.0188122	0.0395885	0.0186154	0.015723
M243T161C00299	M243T161	C00299	245.068	2	0.00869599	0.00646065	0.00339172	0.0109722	0.0115796	0.0126456	0.0177479	0.0148186	0.0149838	0.0110138	0.0434628	0.0576204	0.0459957	0.0490408	0.0514149	0.0504103	0.0559546	0.0575861	0.0577979	0.0508181	0.0225153	0.0143712	0.0194802	0.0222361	0.00859658	0.00734217	0.0182671	0.0194995	0.0133767	0.0229104	0.04577	0.0577402	0.0291286	0.0338133	0.0481896	0.0491443	0.0467599	0.0611422	0.0496461	0.0526768	0.0411676	0.0264111	0.0276985	0.0352746	0.0332427
M243T161C00299	M243T161	C00299	246.071	3	0	0	0	0	0	0	0	0	0	0	0.0822884	0.0796202	0.0646767	0.0758274	0.0810777	0.0775086	0.0767776	0.0702358	0.0868666	0.0691696	0	0.00971739	0.0125349	0	0.00987352	0.012078	0	0.00854008	0.00468137	0	0.0871796	0.105132	0.0809496	0.0874993	0.0874636	0.0881564	0.0927342	0.104881	0.0958982	0.0914277	0.0280394	0.0272537	0.0344198	0.0216797	0.027775
M243T161C00299	M243T161	C00299	247.075	4	0	0	0	0	0	0	0	0	0	0	0.0591823	0.0437749	0.0589892	0.0679785	0.0638991	0.058123	0.0475157	0.0451344	0.0623281	0.0611396	0	0.00405982	0.00280983	0	0.00645957	0.00230227	0	0.00337432	0.0022677	0	0.0981368	0.0853518	0.109053	0.101475	0.104304	0.0868698	0.0994786	0.0929347	0.0840161	0.0937522	0.0152565	0.0078977	0.0119773	0	0.0144078
M243T161C00299	M243T161	C00299	248.078	5	0	0	0	0	0	0	0	0	0	0	0.101458	0.104232	0.100062	0.101001	0.131939	0.102855	0.1035	0.106407	0.110113	0.105188	0.0179187	0.0178255	0.0232465	0.0228055	0.0208121	0.0256974	0	0.0197593	0.00973384	0	0.151018	0.139724	0.15706	0.16186	0.167427	0.149937	0.121892	0.138685	0.153191	0.132737	0.042542	0.0288942	0.0399329	0.0448374	0.035921
M243T161C00299	M243T161	C00299	249.081	6	0	0	0	0	0	0	0	0	0	0	0	0	0	0	0	0	0	0	0	0	0	0	0	0	0	0	0	0	0	0	0	0	0	0	0	0	0	0	0	0	0	0	0	0	0
M243T161C00299	M243T161	C00299	250.085	7	0	0	0	0	0	0	0	0	0	0	0.0112346	0.014247	0.0113965	0.0145901	0.0123913	0.00994391	0.0108207	0.0117216	0.0128759	0.00945191	0	0	0	0	0	0	0	0	0	0	0.0190989	0.0179009	0.0139235	0.0191325	0.0204267	0.0248596	0.0227157	0.020605	0.0187309	0.0228763	0	0	0	0	0
M243T161C00299	M243T161	C00299	251.088	8	0	0	0	0	0	0	0	0	0	0	0.0201273	0.0260842	0.0218644	0.0191021	0.0204954	0.0175119	0.0225362	0.0190362	0.0221603	0.0199163	0	0	0	0	0	0	0	0	0	0	0.0472202	0.0415712	0.0546463	0.0518779	0.0554915	0.0496039	0.044126	0.0383606	0.0464092	0.0470314	0	0	0	0	0
M243T161C00299	M243T161	C00299	252.091	9	0	0	0	0	0	0	0	0	0	0	0.0262761	0.0158585	0.0171558	0.020932	0.0215896	0.0239385	0.0206299	0.0113422	0.0199628	0.0242175	0	0	0	0	0	0	0	0	0	0	0.0570836	0.0398971	0.0585243	0.0756172	0.05	0.0598216	0.0508595	0.0375113	0.0454267	0.0480849	0	0	0	0	0
M579T477C00167	M579T477	C00167	579.026	0	1	0	1	1	1	1	1	1	0	0	0	0	0	0	0	0	0	0	0	0	1	1	1	1	1	1	1	1	1	1	0	0	0	0	0	0	0	0	0	0	0	0	0	0	0
M579T477C00167	M579T477	C00167	580.029	1	0	0	0	0	0	0	0	0	0	0	0	0	0	0	0	0	0	0	0	0	0	0	0	0	0	0	0	0	0	0	0	0	0	0	0	0	0	0	0	0	0	0	0	0	0
M579T477C00167	M579T477	C00167	581.033	2	0	0	0	0	0	0	0	0	0	0	0	0	0	0	0	0	0	0	0	0	0	0	0	0	0	0	0	0	0	0	0	0	0	0	0	0	0	0	0	0	0	0	0	0	0
M579T477C00167	M579T477	C00167	582.036	3	0	0	0	0	0	0	0	0	0	0	0	0	0	0	0	0	0	0	0	0	0	0	0	0	0	0	0	0	0	0	0	0	0	0	0	0	0	0	0	0	0	0	0	0	0
M579T477C00167	M579T477	C00167	583.039	4	0	0	0	0	0	0	0	0	0	0	0	0	0	0	0	0	0	0	0	0	0	0	0	0	0	0	0	0	0	0	0	0	0	0	0	0	0	0	0	0	0	0	0	0	0
M579T477C00167	M579T477	C00167	584.043	5	0	0	0	0	0	0	0	0	0	0	0	0	0	0	0	0	0	0	0	0	0	0	0	0	0	0	0	0	0	0	0	0	0	0	0	0	0	0	0	0	0	0	0	0	0
M579T477C00167	M579T477	C00167	585.046	6	0	0	0	0	0	0	0	0	0	0	1	1	1	1	0	0	1	1	1	0	0	0	0	0	0	0	0	0	0	0	0	0	0	1	1	1	1	1	0	1	0	0	0	0	0
M579T477C00167	M579T477	C00167	586.049	7	0	0	0	0	0	0	0	0	0	0	0	0	0	0	0	0	0	0	0	0	0	0	0	0	0	0	0	0	0	0	0	0	0	0	0	0	0	0	0	0	0	0	0	0	0
M579T477C00167	M579T477	C00167	587.053	8	0	0	0	0	0	0	0	0	0	0	0	0	0	0	0	0	0	0	0	0	0	0	0	0	0	0	0	0	0	0	0	0	0	0	0	0	0	0	0	0	0	0	0	0	0
M579T477C00167	M579T477	C00167	588.056	9	0	0	0	0	0	0	0	0	0	0	0	0	0	0	0	0	0	0	0	0	0	0	0	0	0	0	0	0	0	0	0	0	0	0	0	0	0	0	0	0	0	0	0	0	0
M579T477C00167	M579T477	C00167	589.059	10	0	0	0	0	0	0	0	0	0	0	0	0	0	0	0	0	0	0	0	0	0	0	0	0	0	0	0	0	0	0	0	0	0	0	0	0	0	0	0	0	0	0	0	0	0
M579T477C00167	M579T477	C00167	590.063	11	0	0	0	0	0	0	0	0	0	0	0	0	0	0	0	0	0	0	0	0	0	0	0	0	0	0	0	0	0	0	0	0	0	0	0	0	0	0	0	0	0	0	0	0	0
M579T477C00167	M579T477	C00167	591.066	12	0	0	0	0	0	0	0	0	0	0	0	0	0	0	0	0	0	0	0	0	0	0	0	0	0	0	0	0	0	0	0	0	0	0	0	0	0	0	0	0	0	0	0	0	0
M579T477C00167	M579T477	C00167	592.07	13	0	0	0	0	0	0	0	0	0	0	0	0	0	0	0	0	0	0	0	0	0	0	0	0	0	0	0	0	0	0	0	0	0	0	0	0	0	0	0	0	0	0	0	0	0
M579T477C00167	M579T477	C00167	593.073	14	0	0	0	0	0	0	0	0	0	0	0	0	0	0	0	0	0	0	0	0	0	0	0	0	0	0	0	0	0	0	0	0	0	0	0	0	0	0	0	0	0	0	0	0	0
M579T477C00167	M579T477	C00167	594.076	15	0	0	0	0	0	0	0	0	0	0	0	0	0	0	0	0	0	0	0	0	0	0	0	0	0	0	0	0	0	0	0	0	0	0	0	0	0	0	0	0	0	0	0	0	0
M87T133_2C00022	M87T133_2	C00022	87.0077	0	0.992738	0.992311	0.990429	0.974282	0.995649	0.988915	0.992936	0.977498	0.989363	0.998586	0.133918	0.141844	0.191977	0.124041	0.141523	0.132717	0.126295	0.114755	0.11247	0.108956	0.400775	0.415919	0.443156	0.45748	0.38114	0.272874	0.439448	0.488589	0.666284	0.588243	0.0611508	0.0883083	0.0536847	0.0716662	0.129899	0.0674615	0.078096	0.119219	0.083068	0.092734	0.331189	0.355212	0.318913	0.451428	0.242689
M87T133_2C00022	M87T133_2	C00022	88.011	1	0	0	0.00154562	0.00785398	0	0.000198467	0	0	0.00415845	0	0.067939	0.0813974	0.109024	0.0750773	0.0675341	0.0752004	0.0760782	0.0800422	0.0647524	0.0549167	0.0821505	0.0759218	0.0735237	0.0705073	0.0731344	0.0638715	0.0627176	0.0699753	0.053073	0.0592688	0.0480683	0.0375559	0.0388088	0.0500134	0.0494134	0.047081	0.0435814	0.0582592	0.0395091	0.0515154	0.130207	0.0819124	0.11779	0.0762065	0.0767653
M87T133_2C00022	M87T133_2	C00022	89.0144	2	0	0	0	0	0	0	0	0	0	0	0.135312	0.120324	0.149102	0.116136	0.139638	0.11279	0.122555	0.129942	0.0984651	0.0960843	0.0778091	0.0755095	0.0724735	0.0681219	0.0642872	0.0767103	0.0636078	0.0613951	0.0519525	0.0608436	0.126505	0.106711	0.1103	0.123425	0.111002	0.135351	0.124764	0.112109	0.135564	0.113524	0.105303	0.0961653	0.0989354	0.0833825	0.11422
M87T133_2C00022	M87T133_2	C00022	90.0177	3	0.00726211	0.00768904	0.00802537	0.0178642	0.00435116	0.0108869	0.00706396	0.0225024	0.0064788	0.00141388	0.66283	0.656435	0.549897	0.684745	0.651305	0.679292	0.675072	0.675261	0.724313	0.740043	0.439265	0.43265	0.410847	0.403891	0.481438	0.586545	0.434227	0.380041	0.22869	0.291645	0.764276	0.767424	0.797206	0.754895	0.709686	0.750106	0.753558	0.710413	0.741859	0.742227	0.433302	0.46671	0.464362	0.388983	0.566325
M73T384C00163	M73T384	C00163	73.0284	0	0.992656	0.999943	1	1	0.995089	1	1	0.999936	0.98981	0.994183	0	0	0	0	0	0	0	0	0	0	0	0.550147	0	0	0.52606	0	0.62382	0.597227	0.696574	0.651595	0.119559	0.175642	0	0	0.206111	0.154568	0.153728	0.216322	0.0965455	0	0	0	0.460745	0.575903	0.381753
M73T384C00163	M73T384	C00163	74.0318	1	0.00734377	5.74556e-05	0	0	0.00491068	0	0	6.40645e-05	0.0101904	0.00581655	0.223311	0.207419	0.232379	0.224268	0.189982	0.230538	0.202307	0.229244	0.278887	0.221387	0.390183	0.187769	0.410184	0.47502	0.189361	0.349024	0.144131	0.147597	0.137327	0.162202	0.092737	0.0896181	0.122505	0.167334	0.103429	0.126757	0.108433	0.126289	0.107019	0.126967	0.399346	0.360592	0.209277	0.157567	0.198629
M73T384C00163	M73T384	C00163	75.0351	2	0	0	0	0	0	0	0	0	0	0	0.279953	0.316873	0.30053	0.317396	0.300142	0.295606	0.325185	0.323281	0.252997	0.304409	0.347247	0.164329	0.360449	0.334854	0.162207	0.361091	0.121252	0.16602	0.109735	0.112132	0.208763	0.192892	0.242542	0.247291	0.201725	0.173902	0.216448	0.216896	0.254285	0.261198	0.336349	0.348373	0.183285	0.128028	0.217893
M73T384C00163	M73T384	C00163	76.0385	3	0	0	0	0	0	0	0	0	0	0	0.496736	0.475708	0.46709	0.458336	0.509877	0.473856	0.472508	0.447476	0.468116	0.474204	0.262571	0.0977547	0.229367	0.190126	0.122372	0.289885	0.110796	0.0891563	0.0563631	0.0740715	0.57894	0.541848	0.634954	0.585376	0.488735	0.544773	0.521392	0.440494	0.542151	0.611835	0.264304	0.291035	0.146693	0.138501	0.201725
M113T110C21187	M113T110	C21187	113.023	0	0.855893	0.888558	0.987458	0.942279	1	0.972376	0.871704	0.962957	1	1	0.109206	0.122475	0.211956	0.143603	0.157257	0.128445	0.145982	0.143802	0.134136	0.156218	0.270144	0.386492	0.329216	0.398967	0.327956	0.318291	0.431499	0	0.545963	0.974996	0.0606135	0.0975131	0.0462339	0.0330058	0.122111	0.0630023	0.0834478	0.146286	0.087149	0.114079	0.253621	0.268085	0.273764	0.343295	0.246927
M113T110C21187	M113T110	C21187	114.027	1	0.124654	0.0301612	0	0	0	0	0.0659279	0	0	0	0	0	0	0	0	0	0	0	0	0	0.0846636	0	0.106599	0.0968239	0.0631841	0	0	0	0	0	0	0	0	0	0	0	0.00104083	0	0	0	0	0.0477994	0	0	0
M113T110C21187	M113T110	C21187	115.03	2	0	0	0	0	0	0	0	0	0	0	0	0	0	0	0	0	0	0	0	0	0	0	0	1.62806e-17	0	0	0	0	0	0	0	0	0	0	0	0	0	0	0	0	0	8.80753e-18	0	0	0
M113T110C21187	M113T110	C21187	116.033	3	0.0194533	0	0.00539301	0.0577214	0	0	0	0.0219222	0	0	0	0.00999907	0	0	0	0	0	0	0	0	0	0	0	0	0	0	0	0	0	0	0	0	0	0	0	0	0	0	0	0	0	0	0	0	0
M113T110C21187	M113T110	C21187	117.037	4	0	0.0812803	0.00714895	0	0	0.0276239	0.0623679	0.0151204	0	0	0	0	0	0	0	0	0	0	0	0	0	0	0.0536722	0	0	0	0	0	0	0.0250036	0	0	0	0	0	0	0	0	0	0	0	0	0	0.00853759	0
M113T110C21187	M113T110	C21187	118.04	5	0	0	0	0	0	0	0	0	0	0	0.890794	0.867526	0.788044	0.856397	0.842743	0.871555	0.854018	0.856198	0.865864	0.843782	0.645193	0.613508	0.510513	0.504209	0.60886	0.681709	0.568501	0	0.454037	0	0.939386	0.902487	0.953766	0.966994	0.877889	0.936998	0.915511	0.853714	0.912851	0.885921	0.746379	0.684115	0.726236	0.648167	0.753073
M133T87C20578	M133T87	C20578	133.005	0	1	1	1	1	1	1	1	1	1	1	0.60427	1	0.740621	0.792146	0.821849	0.747611	1	0.720924	0.697635	1	0.694215	0.704757	0.760479	0.818262	0.581116	0.685374	0.759241	0.689319	1	0.805616	0.760226	0.624839	0.660861	0	0.811778	0.782053	1	0.762855	0.710728	0.730168	1	1	1	1	1
M133T87C20578	M133T87	C20578	134.008	1	0	0	0	0	0	0	0	0	0	0	0	0	0	0	0	0	0	0	0	0	0	0	0	0	0	0	0	0	0	0	0	0	0	0	0	0	0	0	0	0	0	0	0	0	0
M133T87C20578	M133T87	C20578	135.012	2	0	0	0	0	0	0	0	0	0	0	0	0	0	0	0	0	0	0	0	0	0	0	0	0	0	0	0	0	0	0	0	0	0	0	0	0	0	0	0	0	0	0	0	0	0
M133T87C20578	M133T87	C20578	136.015	3	0	0	0	0	0	0	0	0	0	0	0.39573	0	0.259379	0.207854	0.178151	0.252389	0	0.279076	0.302365	0	0.305785	0.295243	0.239521	0.181738	0.418884	0.314626	0.240759	0.310681	0	0.194384	0.239774	0.375161	0.339139	1	0.188222	0.217947	0	0.237145	0.289272	0.269832	0	0	0	0	0
M133T87C20578	M133T87	C20578	137.019	4	0	0	0	0	0	0	0	0	0	0	0	0	0	0	0	0	0	0	0	0	0	0	0	0	0	0	0	0	0	0	0	0	0	0	0	0	0	0	0	0	0	0	0	0	0
M133T87C20578	M133T87	C20578	138.022	5	0	0	0	0	0	0	0	0	0	0	0	0	0	0	0	0	0	0	0	0	0	0	0	0	0	0	0	0	0	0	0	0	0	0	0	0	0	0	0	0	0	0	0	0	0
M135T213C00160	M135T213	C00160	135.029	0	0.987347	0.981305	0.991781	0.991768	0.989003	0.991391	0.995182	0.977069	0.987008	0.976676	0.914866	0.906037	0.892325	0.909424	0.88189	0.901998	0.911426	0.893961	0.890737	0.919234	0.96866	0.970806	0.970046	0.984572	0.971219	0.975566	0.984008	0.977672	0.976379	0.98294	0.9031	0.886562	0.892948	0.881711	0.884278	0.883841	0.88257	0.885016	0.896751	0.909978	0.964484	0.967466	0.954555	0.967282	0.963239
M135T213C00160	M135T213	C00160	136.032	1	0.0126527	0.0186947	0.00821928	0.00823226	0.0109965	0.00860865	0.00481801	0.0229309	0.0129918	0.0233241	0.0428887	0.0475277	0.0454296	0.0354677	0.0701165	0.0454232	0.0377111	0.0454072	0.0550838	0.0392866	0.0313399	0.0291939	0.0299537	0.0154275	0.0287806	0.024434	0.0159921	0.0223285	0.0236206	0.0170603	0.0303216	0.054898	0.0432531	0.0450564	0.0619773	0.0522645	0.0531876	0.0625879	0.0432171	0.0383162	0.0355161	0.0325336	0.0454446	0.0327179	0.0367606
M135T213C00160	M135T213	C00160	137.036	2	0	0	0	0	0	0	0	0	0	0	0.0422454	0.0464358	0.0622456	0.0551083	0.0479932	0.0525784	0.050863	0.0606317	0.0541796	0.0414794	0	0	0	0	0	0	0	0	0	0	0.0665785	0.0585397	0.0637987	0.0732326	0.0537449	0.0638949	0.0642426	0.0523959	0.0600322	0.0517061	0	0	0	0	0
M144T386C04076	M144T386	C04076	144.066	0	1	1	1	1	1	1	1	1	1	1	0	0	0	0	0	0	0	0	0	0	1	1	1	1	1	1	1	1	1	1	0	0	0	0	0	0	0	0	0	0	1	1	1	1	1
M144T386C04076	M144T386	C04076	145.069	1	0	0	0	0	0	0	0	0	0	0	0	0	0	0	0	0	0	0	0	0	0	0	0	0	0	0	0	0	0	0	0	0	0	0	0	0	0	0	0	0	0	0	0	0	0
M144T386C04076	M144T386	C04076	146.072	2	0	0	0	0	0	0	0	0	0	0	0	0	0	0	0	0	0	0	0	0	0	0	0	0	0	0	0	0	0	0	0	0	0	0	0	0	0	0	0	0	0	0	0	0	0
M144T386C04076	M144T386	C04076	147.076	3	0	0	0	0	0	0	0	0	0	0	0	0	0	0	0	0	0	0	0	0	0	0	0	0	0	0	0	0	0	0	0	0	0	0	0	0	0	0	0	0	0	0	0	0	0
M144T386C04076	M144T386	C04076	148.079	4	0	0	0	0	0	0	0	0	0	0	0	0	0	0	1	0	1	1	1	1	0	0	0	0	0	0	0	0	0	0	0	0	0	0	0	0	0	0	0	0	0	0	0	0	0
M144T386C04076	M144T386	C04076	149.082	5	0	0	0	0	0	0	0	0	0	0	0	0	0	0	0	0	0	0	0	0	0	0	0	0	0	0	0	0	0	0	0	0	0	0	0	0	0	0	0	0	0	0	0	0	0
M144T386C04076	M144T386	C04076	150.086	6	0	0	0	0	0	0	0	0	0	0	0	0	0	0	0	0	0	0	0	0	0	0	0	0	0	0	0	0	0	0	1	1	0	1	0	0	1	1	0	1	0	0	0	0	0
M152T146C05135	M152T146	C05135	152.082	0	0.986329	0.992454	1	1	1	0.996984	0.975309	0.99018	0.989642	0.991228	0.287245	0.359108	0.694728	0.429355	0.267709	0.451487	0.351957	0.341705	0.552652	0.345479	0.829713	0.755556	0.748962	0.69302	0.683721	0.579817	0.658998	0.766331	0.827266	0.786657	0.346456	0.148969	0.27012	0.448118	0.338108	0.462317	0.177961	0.237245	0.20798	0.401634	0.730074	0.574444	0.674862	0.626687	0.495471
M152T146C05135	M152T146	C05135	153.085	1	0	0.00754577	0	0	0	0.00301587	0	0	0	0	0.10706	0.142285	0.0609704	0.0884667	0.118711	0.0827755	0.130388	0.0984296	0.0983878	0.11102	0.027975	0.0293457	0.0233503	0.0781112	0.0629809	0.0895596	0.0980329	0.0175714	0.0174588	0.0377429	0.0818054	0.0587964	0.0531769	0.0549389	0.0551226	0.0616482	0.0507344	0.13928	0.0969054	0.0374616	0.0887488	0.0771093	0.0840506	0.0949791	0.0989328
M152T146C05135	M152T146	C05135	154.089	2	0	0	0	0	0	0	0	0	0	0	0.605695	0.498607	0.244302	0.482179	0.61358	0.465738	0.517655	0.559866	0.34896	0.543501	0.142312	0.215098	0.227688	0.228869	0.253299	0.330624	0.24297	0.216098	0.155275	0.1756	0.571739	0.792234	0.676703	0.496943	0.606769	0.476035	0.771305	0.623475	0.695115	0.560904	0.181177	0.348446	0.241087	0.278334	0.405596
M152T146C05135	M152T146	C05135	155.092	3	0	0	0	0	0	0	0	0	0	0	0	0	0	0	0	0	0	0	0	0	0	0	0	0	0	0	0	0	0	0	0	0	0	0	0	0	0	0	0	0	0	0	0	0	0
M152T146C05135	M152T146	C05135	156.095	4	0	0	0	0	0	0	0	0	0	0	0	0	0	0	0	0	0	0	0	0	0	0	0	0	0	0	0	0	0	0	0	0	0	0	0	0	0	0	0	0	0	0	0	0	0
M152T146C05135	M152T146	C05135	157.099	5	0	0	0	0	0	0	0	0	0	0	0	0	0	0	0	0	0	0	0	0	0	0	0	0	0	0	0	0	0	0	0	0	0	0	0	0	0	0	0	0	0	0	0	0	0
M152T146C05135	M152T146	C05135	158.102	6	0	0	0	0	0	0	0	0	0	0	0	0	0	0	0	0	0	0	0	0	0	0	0	0	0	0	0	0	0	0	0	0	0	0	0	0	0	0	0	0	0	0	0	0	0
M152T146C05135	M152T146	C05135	159.105	7	0.013671	0	0	0	0	0	0.0246907	0.00982013	0.010358	0.00877164	0	0	0	0	0	0	0	0	0	0	0	0	0	0	0	0	0	0	0	0	0	0	0	0	0	0	0	0	0	0	0	0	0	0	0
M161T442C16390	M161T442	C16390	161.044	0	0.997225	0.997438	1	1	0.970355	0.98565	0.984239	0.993893	1	0.989643	0.317247	0.29915	0.484773	0.381138	0.379712	0.392582	0.392559	0.337711	0.311787	0.363316	0.618472	0.717473	0.797268	0.80007	0.668799	0.511891	0.73153	0.7827	0.850074	0.868487	0.186507	0.327663	0.142774	0.18013	0.240103	0.208168	0.282777	0.389581	0.2695	0.339883	0.496264	0.508569	0.464893	0.561919	0.447844
M161T442C16390	M161T442	C16390	162.048	1	0.00277524	0.00256186	0	0	0.0296448	0.0143505	0.0157606	0.00610746	0	0.0103568	0.000451667	0	0.0130916	0	0.00310965	0.00410977	0	0	0.00568085	0.00319858	0.00124729	0.0147365	0.00212182	0.0166387	0.00388073	0.0115411	0.00961297	0.00534591	0.00823515	0.0125075	0.00125885	0.00292647	0	0	0.00177054	0.00437621	0	0.00538698	0.0014658	0	0.0080262	0.00881462	0	0.00269056	0.00428983
M161T442C16390	M161T442	C16390	163.051	2	0	0	0	0	0	0	0	0	0	0	0	0	0	0	0	0	0	0	0	0	0	0	0	0	0	0	0	0	0	0	0	0	0	0	0	0	0	0	0	0	0	0	0	0	0
M161T442C16390	M161T442	C16390	164.055	3	0	0	0	0	0	0	0	0	0	0	0	0	0	0	0	0	0	0	0	0	0	0	0	0	0	0	0	0	0	0	0.00589131	0.0132008	0.00776734	0	0.0107575	0.0117431	0.00999993	0.0115359	0.0126777	0.0114907	0	0	0.00956254	0	0.00917075
M161T442C16390	M161T442	C16390	165.058	4	0	0	0	0	0	0	0	0	0	0	0	0	0	0	0	0	0	0	0	0	0	0	0	0	0	0	0	0	0	0	0	0	0	0	0	0	0	0	0	0	0	0	0	0	0
M161T442C16390	M161T442	C16390	166.061	5	0	0	0	0	0	0	0	0	0	0	0.015585	0.0123275	0.0141952	0.0158132	0	0	0.00391636	0.00965635	0	0.00722357	0	0	0	0	0	0	0	0	0	0	0	0.00592918	0.0146257	0.00681513	0.00215566	0.0101049	0.00632464	0.00969721	0.010406	0.0033355	0.00635871	0	0.0104786	0.00809495	0.00246466
M161T442C16390	M161T442	C16390	167.065	6	0	0	0	0	0	0	0	0	0	0	0.666717	0.688523	0.487941	0.603049	0.617178	0.603308	0.603525	0.652633	0.682532	0.626262	0.38028	0.267791	0.20061	0.183291	0.327321	0.476568	0.258857	0.211954	0.141691	0.119006	0.806342	0.650281	0.834833	0.813055	0.745214	0.765608	0.700898	0.583799	0.705951	0.645291	0.489351	0.482616	0.515066	0.427295	0.536231
M161T442C02360	M161T442	C02360	161.044	0	0.997225	0.997438	1	1	0.970355	0.98565	0.984239	0.993893	1	0.989643	0.317247	0.29915	0.484773	0.381138	0.379712	0.392582	0.392559	0.337711	0.311787	0.363316	0.618472	0.717473	0.797268	0.80007	0.668799	0.511891	0.73153	0.7827	0.850074	0.868487	0.186507	0.327663	0.142774	0.18013	0.240103	0.208168	0.282777	0.389581	0.2695	0.339883	0.496264	0.508569	0.464893	0.561919	0.447844
M161T442C02360	M161T442	C02360	162.048	1	0.00277524	0.00256186	0	0	0.0296448	0.0143505	0.0157606	0.00610746	0	0.0103568	0.000451667	0	0.0130916	0	0.00310965	0.00410977	0	0	0.00568085	0.00319858	0.00124729	0.0147365	0.00212182	0.0166387	0.00388073	0.0115411	0.00961297	0.00534591	0.00823515	0.0125075	0.00125885	0.00292647	0	0	0.00177054	0.00437621	0	0.00538698	0.0014658	0	0.0080262	0.00881462	0	0.00269056	0.00428983
M161T442C02360	M161T442	C02360	163.051	2	0	0	0	0	0	0	0	0	0	0	0	0	0	0	0	0	0	0	0	0	0	0	0	0	0	0	0	0	0	0	0	0	0	0	0	0	0	0	0	0	0	0	0	0	0
M161T442C02360	M161T442	C02360	164.055	3	0	0	0	0	0	0	0	0	0	0	0	0	0	0	0	0	0	0	0	0	0	0	0	0	0	0	0	0	0	0	0.00589131	0.0132008	0.00776734	0	0.0107575	0.0117431	0.00999993	0.0115359	0.0126777	0.0114907	0	0	0.00956254	0	0.00917075
M161T442C02360	M161T442	C02360	165.058	4	0	0	0	0	0	0	0	0	0	0	0	0	0	0	0	0	0	0	0	0	0	0	0	0	0	0	0	0	0	0	0	0	0	0	0	0	0	0	0	0	0	0	0	0	0
M161T442C02360	M161T442	C02360	166.061	5	0	0	0	0	0	0	0	0	0	0	0.015585	0.0123275	0.0141952	0.0158132	0	0	0.00391636	0.00965635	0	0.00722357	0	0	0	0	0	0	0	0	0	0	0	0.00592918	0.0146257	0.00681513	0.00215566	0.0101049	0.00632464	0.00969721	0.010406	0.0033355	0.00635871	0	0.0104786	0.00809495	0.00246466
M161T442C02360	M161T442	C02360	167.065	6	0	0	0	0	0	0	0	0	0	0	0.666717	0.688523	0.487941	0.603049	0.617178	0.603308	0.603525	0.652633	0.682532	0.626262	0.38028	0.267791	0.20061	0.183291	0.327321	0.476568	0.258857	0.211954	0.141691	0.119006	0.806342	0.650281	0.834833	0.813055	0.745214	0.765608	0.700898	0.583799	0.705951	0.645291	0.489351	0.482616	0.515066	0.427295	0.536231
M161T442C02488	M161T442	C02488	161.044	0	0.997225	0.997438	1	1	0.970355	0.98565	0.984239	0.993893	1	0.989643	0.317247	0.29915	0.484773	0.381138	0.379712	0.392582	0.392559	0.337711	0.311787	0.363316	0.618472	0.717473	0.797268	0.80007	0.668799	0.511891	0.73153	0.7827	0.850074	0.868487	0.186507	0.327663	0.142774	0.18013	0.240103	0.208168	0.282777	0.389581	0.2695	0.339883	0.496264	0.508569	0.464893	0.561919	0.447844
M161T442C02488	M161T442	C02488	162.048	1	0.00277524	0.00256186	0	0	0.0296448	0.0143505	0.0157606	0.00610746	0	0.0103568	0.000451667	0	0.0130916	0	0.00310965	0.00410977	0	0	0.00568085	0.00319858	0.00124729	0.0147365	0.00212182	0.0166387	0.00388073	0.0115411	0.00961297	0.00534591	0.00823515	0.0125075	0.00125885	0.00292647	0	0	0.00177054	0.00437621	0	0.00538698	0.0014658	0	0.0080262	0.00881462	0	0.00269056	0.00428983
M161T442C02488	M161T442	C02488	163.051	2	0	0	0	0	0	0	0	0	0	0	0	0	0	0	0	0	0	0	0	0	0	0	0	0	0	0	0	0	0	0	0	0	0	0	0	0	0	0	0	0	0	0	0	0	0
M161T442C02488	M161T442	C02488	164.055	3	0	0	0	0	0	0	0	0	0	0	0	0	0	0	0	0	0	0	0	0	0	0	0	0	0	0	0	0	0	0	0.00589131	0.0132008	0.00776734	0	0.0107575	0.0117431	0.00999993	0.0115359	0.0126777	0.0114907	0	0	0.00956254	0	0.00917075
M161T442C02488	M161T442	C02488	165.058	4	0	0	0	0	0	0	0	0	0	0	0	0	0	0	0	0	0	0	0	0	0	0	0	0	0	0	0	0	0	0	0	0	0	0	0	0	0	0	0	0	0	0	0	0	0
M161T442C02488	M161T442	C02488	166.061	5	0	0	0	0	0	0	0	0	0	0	0.015585	0.0123275	0.0141952	0.0158132	0	0	0.00391636	0.00965635	0	0.00722357	0	0	0	0	0	0	0	0	0	0	0	0.00592918	0.0146257	0.00681513	0.00215566	0.0101049	0.00632464	0.00969721	0.010406	0.0033355	0.00635871	0	0.0104786	0.00809495	0.00246466
M161T442C02488	M161T442	C02488	167.065	6	0	0	0	0	0	0	0	0	0	0	0.666717	0.688523	0.487941	0.603049	0.617178	0.603308	0.603525	0.652633	0.682532	0.626262	0.38028	0.267791	0.20061	0.183291	0.327321	0.476568	0.258857	0.211954	0.141691	0.119006	0.806342	0.650281	0.834833	0.813055	0.745214	0.765608	0.700898	0.583799	0.705951	0.645291	0.489351	0.482616	0.515066	0.427295	0.536231
M169T133C01424	M169T133	C01424	169.013	0	0.968599	1	0.948415	1	0.999145	0.913709	1	1	1	1	0	0	0	0	0	0	0	0	0	0	0.317347	0.31381	0.350547	0.346149	0.327572	0.232017	0.453481	0.522242	0.554386	0.530043	0	0	0	0	0	0	0	0	0	0	0.244426	0.359389	0.218424	0.449224	0.190808
M169T133C01424	M169T133	C01424	170.017	1	0	0	0	0	9.87952e-20	9.94625e-18	0	0	0	0	0	0	0	0	0	0	0	0	0	0	0	0	0	0	0	0	0	0	0	0	0	0	0	0	0	0	0	0	0	0	0	0	0	0	0
M169T133C01424	M169T133	C01424	171.02	2	0.0314012	0	0.051585	0	0.000854605	0.0862915	0	0	0	0	0.0965481	0.0898445	0.202398	0.108349	0.126087	0.110192	0.0618446	0.166818	0.155117	0.0992796	0.192453	0.132217	0.138624	0.146529	0.223567	0.0988638	0.0446574	0.113226	0.152117	0.112705	0.0814268	0.0533406	0.095081	0.111353	0	0.0981848	0.126383	0.127537	0.0702178	0.130353	0.142388	0.157398	0.0936352	0.095044	0.103764
M169T133C01424	M169T133	C01424	172.023	3	0	0	0	0	0	0	0	0	0	0	0.380669	0.458664	0.4453	0.464623	0.435454	0.566729	0.439002	0.480849	0.538575	0.528425	0.285446	0.389625	0.51083	0.362944	0.270268	0.4194	0.501861	0.225592	0.206378	0.357251	0.401134	0.38977	0.426582	0.398654	0	0.396888	0.475096	0.395962	0.456613	0.377766	0.247162	0.483213	0.412243	0.455731	0.384182
M169T133C01424	M169T133	C01424	173.027	4	0	0	0	0	0	0	0	0	0	0	0	0	0	0	0	0	0	0	0	0	0	0	0	0	0	0	0	0	0	0	0	0	0	0	0	0	0	0	0	0	0	0	0	0	0
M169T133C01424	M169T133	C01424	174.03	5	0	0	0	0	0	0	0	0	0	0	0.522783	0.451492	0.352302	0.427028	0.43846	0.323079	0.499153	0.352333	0.306308	0.372295	0.204754	0.164347	0	0.144378	0.178593	0.249719	0	0.13894	0.0871193	0	0.517439	0.556889	0.478337	0.489993	0	0.504927	0.398521	0.476501	0.47317	0.491881	0.366024	0	0.275698	0	0.321246
M169T133C01424	M169T133	C01424	175.033	6	0	0	0	0	0	0	0	0	0	0	0	0	0	0	0	0	0	0	0	0	0	0	0	0	0	0	0	0	0	0	0	0	0	0	0	0	0	0	0	0	0	0	0	0	0
M169T133C01424	M169T133	C01424	176.037	7	0	0	0	0	0	0	0	0	0	0	0	0	0	0	0	0	0	0	0	0	0	0	0	0	0	0	0	0	0	0	0	0	0	0	0	0	0	0	0	0	0	0	0	0	0
M175T367C03217	M175T367	C03217	175.024	0	1	1	1	1	1	1	1	1	1	1	0	0.0355311	0.0724776	0.0508244	0.0208058	0	0.0390927	0	0.025391	0.0233803	0.182522	0.216556	0.214236	0.276578	0.166795	0.102741	0.246049	0.239164	0.440741	0.327327	0	0	0	0	0	0	0	0	0	0	0.161641	0	0.111558	0.235769	0.105201
M175T367C03217	M175T367	C03217	176.027	1	0	0	0	0	0	0	0	0	0	0	0	0	0	0	0	0	0	0	0	0	0.0770976	0.0605673	0.0671702	0.0443408	0.0613807	0.0511358	0.0529412	0.0645844	0.0574991	0.0775609	0	0	0	0	0	0	0	0	0	0	0	0	0.051531	0.0833417	0
M175T367C03217	M175T367	C03217	177.03	2	0	0	0	0	0	0	0	0	0	0	0	0.0508498	0.0657203	0.0405711	0.0488575	0	0.0437306	0.0474976	0.0290844	0.0300619	0.0856584	0.0842034	0.0546304	0	0.0670096	0.0545435	0.0867593	0.0655659	0.0803139	0.0616707	0	0	0	0	0	0	0	0	0	0	0.129105	0	0.0852218	0.0738525	0.070766
M175T367C03217	M175T367	C03217	178.034	3	0	0	0	0	0	0	0	0	0	0	0.22118	0.205758	0.240498	0.179815	0.176238	0.329807	0.191559	0.200852	0.176884	0.205038	0.323801	0.328416	0.407674	0.372896	0.35302	0.286611	0.320934	0.357224	0.298255	0.331334	0	0.157741	0	0.115552	0.158457	0	0	0.17998	0.142139	0.147296	0.358142	0	0.2906	0.341862	0.339613
M175T367C03217	M175T367	C03217	179.037	4	0	0	0	0	0	0	0	0	0	0	0.124796	0.139002	0.162296	0.121701	0.132562	0.229364	0.106358	0.164246	0.103029	0.126317	0.0720094	0.0660419	0.0787482	0.137837	0.0888986	0.0836993	0.0638435	0.0797634	0.0428354	0.0579792	0	0.0907658	0	0.140929	0.151947	0.253949	0	0.106264	0.0906594	0.125509	0.106467	0	0.115822	0.0723241	0.123787
M175T367C03217	M175T367	C03217	180.04	5	0	0	0	0	0	0	0	0	0	0	0.202879	0.167869	0.166687	0.16843	0.194507	0	0.188663	0.153147	0.190726	0.163608	0.0802485	0.0730349	0	0	0.0820427	0.0984909	0.0631029	0.0462347	0.0243598	0.044492	0	0.193778	0.265994	0.223334	0.183841	0.274305	0	0.189541	0.224975	0.185526	0.0648679	0	0.100712	0.0590503	0.113125
M175T367C03217	M175T367	C03217	181.044	6	0	0	0	0	0	0	0	0	0	0	0.451145	0.40099	0.292321	0.438659	0.42703	0.440829	0.430596	0.434258	0.474885	0.451595	0.178663	0.171181	0.177541	0.168348	0.180854	0.322779	0.166371	0.147464	0.0559963	0.0996363	1	0.557716	0.734006	0.520185	0.505756	0.471746	1	0.524215	0.542226	0.541669	0.179777	1	0.244554	0.1338	0.247508
M175T367C06033	M175T367	C06033	175.024	0	1	1	1	1	1	1	1	1	1	1	0	0.0355311	0.0724776	0.0508244	0.0208058	0	0.0390927	0	0.025391	0.0233803	0.182522	0.216556	0.214236	0.276578	0.166795	0.102741	0.246049	0.239164	0.440741	0.327327	0	0	0	0	0	0	0	0	0	0	0.161641	0	0.111558	0.235769	0.105201
M175T367C06033	M175T367	C06033	176.027	1	0	0	0	0	0	0	0	0	0	0	0	0	0	0	0	0	0	0	0	0	0.0770976	0.0605673	0.0671702	0.0443408	0.0613807	0.0511358	0.0529412	0.0645844	0.0574991	0.0775609	0	0	0	0	0	0	0	0	0	0	0	0	0.051531	0.0833417	0
M175T367C06033	M175T367	C06033	177.03	2	0	0	0	0	0	0	0	0	0	0	0	0.0508498	0.0657203	0.0405711	0.0488575	0	0.0437306	0.0474976	0.0290844	0.0300619	0.0856584	0.0842034	0.0546304	0	0.0670096	0.0545435	0.0867593	0.0655659	0.0803139	0.0616707	0	0	0	0	0	0	0	0	0	0	0.129105	0	0.0852218	0.0738525	0.070766
M175T367C06033	M175T367	C06033	178.034	3	0	0	0	0	0	0	0	0	0	0	0.22118	0.205758	0.240498	0.179815	0.176238	0.329807	0.191559	0.200852	0.176884	0.205038	0.323801	0.328416	0.407674	0.372896	0.35302	0.286611	0.320934	0.357224	0.298255	0.331334	0	0.157741	0	0.115552	0.158457	0	0	0.17998	0.142139	0.147296	0.358142	0	0.2906	0.341862	0.339613
M175T367C06033	M175T367	C06033	179.037	4	0	0	0	0	0	0	0	0	0	0	0.124796	0.139002	0.162296	0.121701	0.132562	0.229364	0.106358	0.164246	0.103029	0.126317	0.0720094	0.0660419	0.0787482	0.137837	0.0888986	0.0836993	0.0638435	0.0797634	0.0428354	0.0579792	0	0.0907658	0	0.140929	0.151947	0.253949	0	0.106264	0.0906594	0.125509	0.106467	0	0.115822	0.0723241	0.123787
M175T367C06033	M175T367	C06033	180.04	5	0	0	0	0	0	0	0	0	0	0	0.202879	0.167869	0.166687	0.16843	0.194507	0	0.188663	0.153147	0.190726	0.163608	0.0802485	0.0730349	0	0	0.0820427	0.0984909	0.0631029	0.0462347	0.0243598	0.044492	0	0.193778	0.265994	0.223334	0.183841	0.274305	0	0.189541	0.224975	0.185526	0.0648679	0	0.100712	0.0590503	0.113125
M175T367C06033	M175T367	C06033	181.044	6	0	0	0	0	0	0	0	0	0	0	0.451145	0.40099	0.292321	0.438659	0.42703	0.440829	0.430596	0.434258	0.474885	0.451595	0.178663	0.171181	0.177541	0.168348	0.180854	0.322779	0.166371	0.147464	0.0559963	0.0996363	1	0.557716	0.734006	0.520185	0.505756	0.471746	1	0.524215	0.542226	0.541669	0.179777	1	0.244554	0.1338	0.247508
M175T367C04349	M175T367	C04349	175.024	0	1	1	1	1	1	1	1	1	1	1	0	0.0355311	0.0724776	0.0508244	0.0208058	0	0.0390927	0	0.025391	0.0233803	0.182522	0.216556	0.214236	0.276578	0.166795	0.102741	0.246049	0.239164	0.440741	0.327327	0	0	0	0	0	0	0	0	0	0	0.161641	0	0.111558	0.235769	0.105201
M175T367C04349	M175T367	C04349	176.027	1	0	0	0	0	0	0	0	0	0	0	0	0	0	0	0	0	0	0	0	0	0.0770976	0.0605673	0.0671702	0.0443408	0.0613807	0.0511358	0.0529412	0.0645844	0.0574991	0.0775609	0	0	0	0	0	0	0	0	0	0	0	0	0.051531	0.0833417	0
M175T367C04349	M175T367	C04349	177.03	2	0	0	0	0	0	0	0	0	0	0	0	0.0508498	0.0657203	0.0405711	0.0488575	0	0.0437306	0.0474976	0.0290844	0.0300619	0.0856584	0.0842034	0.0546304	0	0.0670096	0.0545435	0.0867593	0.0655659	0.0803139	0.0616707	0	0	0	0	0	0	0	0	0	0	0.129105	0	0.0852218	0.0738525	0.070766
M175T367C04349	M175T367	C04349	178.034	3	0	0	0	0	0	0	0	0	0	0	0.22118	0.205758	0.240498	0.179815	0.176238	0.329807	0.191559	0.200852	0.176884	0.205038	0.323801	0.328416	0.407674	0.372896	0.35302	0.286611	0.320934	0.357224	0.298255	0.331334	0	0.157741	0	0.115552	0.158457	0	0	0.17998	0.142139	0.147296	0.358142	0	0.2906	0.341862	0.339613
M175T367C04349	M175T367	C04349	179.037	4	0	0	0	0	0	0	0	0	0	0	0.124796	0.139002	0.162296	0.121701	0.132562	0.229364	0.106358	0.164246	0.103029	0.126317	0.0720094	0.0660419	0.0787482	0.137837	0.0888986	0.0836993	0.0638435	0.0797634	0.0428354	0.0579792	0	0.0907658	0	0.140929	0.151947	0.253949	0	0.106264	0.0906594	0.125509	0.106467	0	0.115822	0.0723241	0.123787
M175T367C04349	M175T367	C04349	180.04	5	0	0	0	0	0	0	0	0	0	0	0.202879	0.167869	0.166687	0.16843	0.194507	0	0.188663	0.153147	0.190726	0.163608	0.0802485	0.0730349	0	0	0.0820427	0.0984909	0.0631029	0.0462347	0.0243598	0.044492	0	0.193778	0.265994	0.223334	0.183841	0.274305	0	0.189541	0.224975	0.185526	0.0648679	0	0.100712	0.0590503	0.113125
M175T367C04349	M175T367	C04349	181.044	6	0	0	0	0	0	0	0	0	0	0	0.451145	0.40099	0.292321	0.438659	0.42703	0.440829	0.430596	0.434258	0.474885	0.451595	0.178663	0.171181	0.177541	0.168348	0.180854	0.322779	0.166371	0.147464	0.0559963	0.0996363	1	0.557716	0.734006	0.520185	0.505756	0.471746	1	0.524215	0.542226	0.541669	0.179777	1	0.244554	0.1338	0.247508
M193T111C01494	M193T111	C01494	193.05	0	1	1	1	1	1	1	1	1	1	1	0.676105	0	0.774306	0.565818	1	1	0	0.595991	0.754245	0.654696	1	1	1	0	1	1	0	1	1	1	0.441565	0	0.738553	1	0	0.442709	0.362587	0	0	0	0	0	0	0	0
M193T111C01494	M193T111	C01494	194.053	1	0	0	0	0	0	0	0	0	0	0	0	0	0	0	0	0	0	0	0	0	0	0	0	0	0	0	0	0	0	0	0	0	0	0	0	0	0	0	0	0	0	0	0	0	0
M193T111C01494	M193T111	C01494	195.056	2	0	0	0	0	0	0	0	0	0	0	0	0	0	0	0	0	0	0	0	0	0	0	0	0	0	0	0	0	0	0	0	0	0	0	0	0	0	0	0	0	0	0	0	0	0
M193T111C01494	M193T111	C01494	196.06	3	0	0	0	0	0	0	0	0	0	0	0.163056	0.371643	0.225694	0	0	0	0.371826	0.15592	0	0	0	0	0	0	0	0	0	0	0	0	0.246808	0	0	0	0	0.188058	0.234482	1	0.129229	0	0	0	0	0	0
M193T111C01494	M193T111	C01494	197.063	4	0	0	0	0	0	0	0	0	0	0	0	0	0	0	0	0	0	0	0	0	0	0	0	0	0	0	0	0	0	0	0	0	0	0	0	0	0	0	0	0	0	0	0	0	0
M193T111C01494	M193T111	C01494	198.066	5	0	0	0	0	0	0	0	0	0	0	0	0	0	0	0	0	0	0	0	0	0	0	0	0	0	0	0	0	0	0	0	0	0	0	0	0	0	0	0	0	0	0	0	0	0
M193T111C01494	M193T111	C01494	199.07	6	0	0	0	0	0	0	0	0	0	0	0	0	0	0	0	0	0	0	0	0	0	0	0	0	0	0	0	0	0	0	0	0	0	0	0	0	0	0	0	0	0	0	0	0	0
M193T111C01494	M193T111	C01494	200.073	7	0	0	0	0	0	0	0	0	0	0	0	0	0	0	0	0	0	0	0	0	0	0	0	0	0	0	0	0	0	0	0	0	0	0	0	0	0	0	0	0	0	0	0	0	0
M193T111C01494	M193T111	C01494	201.076	8	0	0	0	0	0	0	0	0	0	0	0.160839	0.628357	0	0.434182	0	0	0.628174	0.248089	0.245755	0.345304	0	0	0	0	0	0	0	0	0	0	0	0	0	0	0	0	0	0	0	0	0	0	0	0	0
M193T111C01494	M193T111	C01494	202.08	9	0	0	0	0	0	0	0	0	0	0	0	0	0	0	0	0	0	0	0	0	0	0	0	0	0	0	0	0	0	0	0.311627	0	0.261447	0	0	0.369233	0.402931	0	0.870771	0	0	0	0	0	0
M193T111C01494	M193T111	C01494	203.083	10	0	0	0	0	0	0	0	0	0	0	0	0	0	0	0	0	0	0	0	0	0	0	0	0	0	0	0	0	0	0	0	0	0	0	0	0	0	0	0	0	0	0	0	0	0
M193T111C12204	M193T111	C12204	193.05	0	1	1	1	1	1	1	1	1	1	1	0.676105	0	0.774306	0.565818	1	1	0	0.595991	0.754245	0.654696	1	1	1	0	1	1	0	1	1	1	0.441565	0	0.738553	1	0	0.442709	0.362587	0	0	0	0	0	0	0	0
M193T111C12204	M193T111	C12204	194.053	1	0	0	0	0	0	0	0	0	0	0	0	0	0	0	0	0	0	0	0	0	0	0	0	0	0	0	0	0	0	0	0	0	0	0	0	0	0	0	0	0	0	0	0	0	0
M193T111C12204	M193T111	C12204	195.056	2	0	0	0	0	0	0	0	0	0	0	0	0	0	0	0	0	0	0	0	0	0	0	0	0	0	0	0	0	0	0	0	0	0	0	0	0	0	0	0	0	0	0	0	0	0
M193T111C12204	M193T111	C12204	196.06	3	0	0	0	0	0	0	0	0	0	0	0.163056	0.371643	0.225694	0	0	0	0.371826	0.15592	0	0	0	0	0	0	0	0	0	0	0	0	0.246808	0	0	0	0	0.188058	0.234482	1	0.129229	0	0	0	0	0	0
M193T111C12204	M193T111	C12204	197.063	4	0	0	0	0	0	0	0	0	0	0	0	0	0	0	0	0	0	0	0	0	0	0	0	0	0	0	0	0	0	0	0	0	0	0	0	0	0	0	0	0	0	0	0	0	0
M193T111C12204	M193T111	C12204	198.066	5	0	0	0	0	0	0	0	0	0	0	0	0	0	0	0	0	0	0	0	0	0	0	0	0	0	0	0	0	0	0	0	0	0	0	0	0	0	0	0	0	0	0	0	0	0
M193T111C12204	M193T111	C12204	199.07	6	0	0	0	0	0	0	0	0	0	0	0	0	0	0	0	0	0	0	0	0	0	0	0	0	0	0	0	0	0	0	0	0	0	0	0	0	0	0	0	0	0	0	0	0	0
M193T111C12204	M193T111	C12204	200.073	7	0	0	0	0	0	0	0	0	0	0	0	0	0	0	0	0	0	0	0	0	0	0	0	0	0	0	0	0	0	0	0	0	0	0	0	0	0	0	0	0	0	0	0	0	0
M193T111C12204	M193T111	C12204	201.076	8	0	0	0	0	0	0	0	0	0	0	0.160839	0.628357	0	0.434182	0	0	0.628174	0.248089	0.245755	0.345304	0	0	0	0	0	0	0	0	0	0	0	0	0	0	0	0	0	0	0	0	0	0	0	0	0
M193T111C12204	M193T111	C12204	202.08	9	0	0	0	0	0	0	0	0	0	0	0	0	0	0	0	0	0	0	0	0	0	0	0	0	0	0	0	0	0	0	0.311627	0	0.261447	0	0	0.369233	0.402931	0	0.870771	0	0	0	0	0	0
M193T111C12204	M193T111	C12204	203.083	10	0	0	0	0	0	0	0	0	0	0	0	0	0	0	0	0	0	0	0	0	0	0	0	0	0	0	0	0	0	0	0	0	0	0	0	0	0	0	0	0	0	0	0	0	0
M195T354C00880	M195T354	C00880	195.05	0	1	1	1	1	1	1	1	1	0	1	0.554691	0.630152	0.609997	0.683693	0.672436	0.603746	0.580061	0.610568	0.659419	0.643675	0.985429	1	0.974243	0.989206	1	0.985437	1	0.985558	0	0.97818	0.487886	0.540889	0.405462	0.434338	0.382592	0.484502	0.410989	0.503591	0.477968	0.501333	1	1	1	1	1
M195T354C00880	M195T354	C00880	196.053	1	0	0	0	0	0	0	0	0	0	0	0	0	0	0	0.0179333	0	0	0.025401	0	0	0.014571	0	0.0257573	0.0107942	0	0.0145629	0	0.0144425	0	0.0218201	0	0	0	0	0	0	0	0	0	0	0	0	0	0	0
M195T354C00880	M195T354	C00880	197.057	2	0	0	0	0	0	0	0	0	0	0	0	0	0	0	0	0	0	0	0	0	0	0	0	0	0	0	0	0	0	0	0	0	0	0	0	0	0	0	0	0	0	0	0	0	0
M195T354C00880	M195T354	C00880	198.06	3	0	0	0	0	0	0	0	0	0	0	0	0	0	0	0	0	0	0	0	0	0	0	0	0	0	0	0	0	0	0	0	0	0	0	0	0	0	0	0	0	0	0	0	0	0
M195T354C00880	M195T354	C00880	199.063	4	0	0	0	0	0	0	0	0	0	0	0	0	0	0	0	0	0	0	0	0	0	0	0	0	0	0	0	0	0	0	0	0	0	0	0	0	0	0	0	0	0	0	0	0	0
M195T354C00880	M195T354	C00880	200.067	5	0	0	0	0	0	0	0	0	0	0	0	0	0	0	0	0	0	0	0	0	0	0	0	0	0	0	0	0	0	0	0	0	0	0	0	0	0	0	0	0	0	0	0	0	0
M195T354C00880	M195T354	C00880	201.07	6	0	0	0	0	0	0	0	0	0	0	0.445309	0.369848	0.390003	0.316307	0.309631	0.396254	0.419939	0.364031	0.340581	0.356325	0	0	0	0	0	0	0	0	0	0	0.512114	0.459111	0.594538	0.565662	0.617408	0.515498	0.589011	0.496409	0.522032	0.498667	0	0	0	0	0
M195T379C00880	M195T379	C00880	195.05	0	1	1	1	1	1	1	1	1	1	1	1	1	0.665239	1	0.565542	1	1	0.573721	0.664588	0.604837	1	1	1	1	0.993873	1	0.991142	0.987439	0.987395	1	0.414286	0.501211	0.430345	1	0.427575	0.493765	0.40497	0.435892	0.356992	0.451341	1	1	1	1	1
M195T379C00880	M195T379	C00880	196.053	1	0	0	0	0	0	0	0	0	0	0	0	0	0	0	0	0	0	0	0	0	0	0	0	0	0.00612678	0	0.00885841	0.0125607	0.0126049	0	0	0	0	0	0	0	0	0	0	0	0	0	0	0	0
M195T379C00880	M195T379	C00880	197.057	2	0	0	0	0	0	0	0	0	0	0	0	0	0	0	0	0	0	0	0	0	0	0	0	0	0	0	0	0	0	0	0	0	0	0	0	0	0	0	0	0	0	0	0	0	0
M195T379C00880	M195T379	C00880	198.06	3	0	0	0	0	0	0	0	0	0	0	0	0	0	0	0	0	0	0	0	0	0	0	0	0	0	0	0	0	0	0	0	0	0	0	0	0	0	0	0	0	0	0	0	0	0
M195T379C00880	M195T379	C00880	199.063	4	0	0	0	0	0	0	0	0	0	0	0	0	0	0	0	0	0	0	0	0	0	0	0	0	0	0	0	0	0	0	0	0	0	0	0	0	0	0	0	0	0	0	0	0	0
M195T379C00880	M195T379	C00880	200.067	5	0	0	0	0	0	0	0	0	0	0	0	0	0	0	0	0	0	0	0	0	0	0	0	0	0	0	0	0	0	0	0	0	0	0	0	0	0	0	0	0	0	0	0	0	0
M195T379C00880	M195T379	C00880	201.07	6	0	0	0	0	0	0	0	0	0	0	0	0	0.334761	0	0.434458	0	0	0.426279	0.335412	0.395163	0	0	0	0	0	0	0	0	0	0	0.585714	0.498789	0.569655	0	0.572425	0.506235	0.59503	0.564108	0.643008	0.548659	0	0	0	0	0
M207T294C09816	M207T294	C09816	207.065	0	1	1	1	1	1	1	1	1	0	1	0.443913	0.45616	0.440423	0.425006	0.424492	0.421614	0.424804	0.43449	0.411646	0.388112	0.409862	0.316873	0.391269	0.390242	0.414036	0.434033	0.48897	0.407065	0.390047	0.377405	0.445771	0.405372	0.41714	0.494003	0.557917	0.443815	0.360862	0.380968	0.417107	0.382482	0.429214	0.421653	0.441734	0.532115	0.460027
M207T294C09816	M207T294	C09816	208.069	1	0	0	0	0	0	0	0	0	0	0	0	0	0	0	0	0	0	0	0	0	0	0	0	0	0	0	0	0	0	0	0	0	0	0	0	0	0	0	0	0	0	0	0	0	0
M207T294C09816	M207T294	C09816	209.072	2	0	0	0	0	0	0	0	0	0	0	0	0	0	0	0	0	0	0	0	0	0	0	0	0	0	0	0	0	0	0	0	0	0	0	0	0	0	0	0	0	0	0	0	0	0
M207T294C09816	M207T294	C09816	210.075	3	0	0	0	0	0	0	0	0	0	0	0.158756	0.0684485	0.112794	0.105935	0.0804221	0.153276	0.109057	0	0.15384	0.148915	0.0908035	0.136938	0.133975	0.120189	0.169125	0.110268	0.123687	0.100601	0.119334	0.12881	0.115389	0.129247	0.145815	0.093322	0.0605547	0.0888469	0.101993	0.097342	0.115332	0.113936	0.124748	0.125106	0.113627	0.128943	0.097602
M207T294C09816	M207T294	C09816	211.079	4	0	0	0	0	0	0	0	0	0	0	0.397331	0.475392	0.446784	0.469059	0.495085	0.42511	0.466139	0.56551	0.434513	0.462973	0.499334	0.546189	0.474756	0.489569	0.416839	0.4557	0.387343	0.492333	0.490618	0.493785	0.43884	0.465381	0.437045	0.412675	0.381529	0.467338	0.537145	0.52169	0.467562	0.503582	0.446038	0.453241	0.444639	0.338942	0.442371
M207T294C09816	M207T294	C09816	212.082	5	0	0	0	0	0	0	0	0	0	0	0	0	0	0	0	0	0	0	0	0	0	0	0	0	0	0	0	0	0	0	0	0	0	0	0	0	0	0	0	0	0	0	0	0	0
M207T294C09816	M207T294	C09816	213.085	6	0	0	0	0	0	0	0	0	0	0	0	0	0	0	0	0	0	0	0	0	0	0	0	0	0	0	0	0	0	0	0	0	0	0	0	0	0	0	0	0	0	0	0	0	0
M207T294C09816	M207T294	C09816	214.089	7	0	0	0	0	0	0	0	0	0	0	0	0	0	0	0	0	0	0	0	0	0	0	0	0	0	0	0	0	0	0	0	0	0	0	0	0	0	0	0	0	0	0	0	0	0
M207T294C09816	M207T294	C09816	215.092	8	0	0	0	0	0	0	0	0	0	0	0	0	0	0	0	0	0	0	0	0	0	0	0	0	0	0	0	0	0	0	0	0	0	0	0	0	0	0	0	0	0	0	0	0	0
M207T294C09816	M207T294	C09816	216.095	9	0	0	0	0	0	0	0	0	0	0	0	0	0	0	0	0	0	0	0	0	0	0	0	0	0	0	0	0	0	0	0	0	0	0	0	0	0	0	0	0	0	0	0	0	0
M207T294C09816	M207T294	C09816	217.099	10	0	0	0	0	0	0	0	0	0	0	0	0	0	0	0	0	0	0	0	0	0	0	0	0	0	0	0	0	0	0	0	0	0	0	0	0	0	0	0	0	0	0	0	0	0
M207T294C09816	M207T294	C09816	218.102	11	0	0	0	0	0	0	0	0	0	0	0	0	0	0	0	0	0	0	0	0	0	0	0	0	0	0	0	0	0	0	0	0	0	0	0	0	0	0	0	0	0	0	0	0	0
M253T310C03659	M253T310	C03659	253.092	0	1	1	1	0.939776	0.984464	0.967475	0.987684	1	0.997468	1	0.204522	0.175326	0.258658	0.248663	0.164977	0.220949	0.223198	0.144374	0.147743	0.199139	0.347928	0.495909	0.42711	0.569993	0.398902	0.234771	0.490924	0.529089	0.626165	0.595686	0	0.187672	0	0	0.312592	0	0.159284	0.253922	0	0.146686	0.379919	0.408945	0.319354	0.460736	0.230441
M253T310C03659	M253T310	C03659	254.095	1	0	0	0	0.0602242	0.0155359	0.0325254	0.0123164	0	0.00253193	0	0	0	0	0	0	0	0	0	0	0	0	0	0	0	0	0	0	0	0	0	0	0	0	0	0	0	0	0	0	0	0	0	0	0	0
M253T310C03659	M253T310	C03659	255.099	2	0	0	0	0	0	0	0	0	0	0	0	0	0	0	0	0	0	0	0	0	0	0	0	0	0	0	0	0	0	0	0	0	0	0	0	0	0	0	0	0	0	0	0	0	0
M253T310C03659	M253T310	C03659	256.102	3	0	0	0	0	0	0	0	0	0	0	0.164081	0.267578	0.190874	0.175915	0.220546	0.178563	0.248925	0.14688	0.157717	0.253108	0	0.11927	0.182203	0.113218	0.106468	0.0971397	0.147045	0.134382	0.16591	0.171588	0	0.293908	0	0.241631	0.167487	0.171479	0.21849	0.29017	0.288599	0.247983	0.187276	0.120907	0.134523	0.161221	0.138892
M253T310C03659	M253T310	C03659	257.105	4	0	0	0	0	0	0	0	0	0	0	0	0	0	0	0	0	0	0	0	0	0	0	0	0	0	0	0	0	0	0	0	0	0	0	0	0	0	0	0	0	0	0	0	0	0
M253T310C03659	M253T310	C03659	258.109	5	0	0	0	0	0	0	0	0	0	0	0	0	0	0	0	0	0	0	0	0	0	0	0	0	0	0	0	0	0	0	0	0	0	0	0	0	0	0	0	0	0	0	0	0	0
M253T310C03659	M253T310	C03659	259.112	6	0	0	0	0	0	0	0	0	0	0	0.631397	0.557096	0.550468	0.575422	0.614477	0.600487	0.527877	0.708746	0.69454	0.547752	0.652072	0.38482	0.390687	0.316789	0.49463	0.66809	0.362032	0.336529	0.207925	0.232726	1	0.51842	1	0.758369	0.519921	0.828521	0.622226	0.455908	0.711401	0.605331	0.432805	0.470148	0.546123	0.378043	0.630667
M253T310C03659	M253T310	C03659	260.115	7	0	0	0	0	0	0	0	0	0	0	0	0	0	0	0	0	0	0	0	0	0	0	0	0	0	0	0	0	0	0	0	0	0	0	0	0	0	0	0	0	0	0	0	0	0
M253T310C03660	M253T310	C03660	253.092	0	1	1	1	0.939776	0.984464	0.967475	0.987684	1	0.997468	1	0.204522	0.175326	0.258658	0.248663	0.164977	0.220949	0.223198	0.144374	0.147743	0.199139	0.347928	0.495909	0.42711	0.569993	0.398902	0.234771	0.490924	0.529089	0.626165	0.595686	0	0.187672	0	0	0.312592	0	0.159284	0.253922	0	0.146686	0.379919	0.408945	0.319354	0.460736	0.230441
M253T310C03660	M253T310	C03660	254.095	1	0	0	0	0.0602242	0.0155359	0.0325254	0.0123164	0	0.00253193	0	0	0	0	0	0	0	0	0	0	0	0	0	0	0	0	0	0	0	0	0	0	0	0	0	0	0	0	0	0	0	0	0	0	0	0
M253T310C03660	M253T310	C03660	255.099	2	0	0	0	0	0	0	0	0	0	0	0	0	0	0	0	0	0	0	0	0	0	0	0	0	0	0	0	0	0	0	0	0	0	0	0	0	0	0	0	0	0	0	0	0	0
M253T310C03660	M253T310	C03660	256.102	3	0	0	0	0	0	0	0	0	0	0	0.164081	0.267578	0.190874	0.175915	0.220546	0.178563	0.248925	0.14688	0.157717	0.253108	0	0.11927	0.182203	0.113218	0.106468	0.0971397	0.147045	0.134382	0.16591	0.171588	0	0.293908	0	0.241631	0.167487	0.171479	0.21849	0.29017	0.288599	0.247983	0.187276	0.120907	0.134523	0.161221	0.138892
M253T310C03660	M253T310	C03660	257.105	4	0	0	0	0	0	0	0	0	0	0	0	0	0	0	0	0	0	0	0	0	0	0	0	0	0	0	0	0	0	0	0	0	0	0	0	0	0	0	0	0	0	0	0	0	0
M253T310C03660	M253T310	C03660	258.109	5	0	0	0	0	0	0	0	0	0	0	0	0	0	0	0	0	0	0	0	0	0	0	0	0	0	0	0	0	0	0	0	0	0	0	0	0	0	0	0	0	0	0	0	0	0
M253T310C03660	M253T310	C03660	259.112	6	0	0	0	0	0	0	0	0	0	0	0.631397	0.557096	0.550468	0.575422	0.614477	0.600487	0.527877	0.708746	0.69454	0.547752	0.652072	0.38482	0.390687	0.316789	0.49463	0.66809	0.362032	0.336529	0.207925	0.232726	1	0.51842	1	0.758369	0.519921	0.828521	0.622226	0.455908	0.711401	0.605331	0.432805	0.470148	0.546123	0.378043	0.630667
M253T310C03660	M253T310	C03660	260.115	7	0	0	0	0	0	0	0	0	0	0	0	0	0	0	0	0	0	0	0	0	0	0	0	0	0	0	0	0	0	0	0	0	0	0	0	0	0	0	0	0	0	0	0	0	0
M253T310C06352	M253T310	C06352	253.092	0	1	1	1	0.939776	0.984464	0.967475	0.987684	1	0.997468	1	0.204522	0.175326	0.258658	0.248663	0.164977	0.220949	0.223198	0.144374	0.147743	0.199139	0.347928	0.495909	0.42711	0.569993	0.398902	0.234771	0.490924	0.529089	0.626165	0.595686	0	0.187672	0	0	0.312592	0	0.159284	0.253922	0	0.146686	0.379919	0.408945	0.319354	0.460736	0.230441
M253T310C06352	M253T310	C06352	254.095	1	0	0	0	0.0602242	0.0155359	0.0325254	0.0123164	0	0.00253193	0	0	0	0	0	0	0	0	0	0	0	0	0	0	0	0	0	0	0	0	0	0	0	0	0	0	0	0	0	0	0	0	0	0	0	0
M253T310C06352	M253T310	C06352	255.099	2	0	0	0	0	0	0	0	0	0	0	0	0	0	0	0	0	0	0	0	0	0	0	0	0	0	0	0	0	0	0	0	0	0	0	0	0	0	0	0	0	0	0	0	0	0
M253T310C06352	M253T310	C06352	256.102	3	0	0	0	0	0	0	0	0	0	0	0.164081	0.267578	0.190874	0.175915	0.220546	0.178563	0.248925	0.14688	0.157717	0.253108	0	0.11927	0.182203	0.113218	0.106468	0.0971397	0.147045	0.134382	0.16591	0.171588	0	0.293908	0	0.241631	0.167487	0.171479	0.21849	0.29017	0.288599	0.247983	0.187276	0.120907	0.134523	0.161221	0.138892
M253T310C06352	M253T310	C06352	257.105	4	0	0	0	0	0	0	0	0	0	0	0	0	0	0	0	0	0	0	0	0	0	0	0	0	0	0	0	0	0	0	0	0	0	0	0	0	0	0	0	0	0	0	0	0	0
M253T310C06352	M253T310	C06352	258.109	5	0	0	0	0	0	0	0	0	0	0	0	0	0	0	0	0	0	0	0	0	0	0	0	0	0	0	0	0	0	0	0	0	0	0	0	0	0	0	0	0	0	0	0	0	0
M253T310C06352	M253T310	C06352	259.112	6	0	0	0	0	0	0	0	0	0	0	0.631397	0.557096	0.550468	0.575422	0.614477	0.600487	0.527877	0.708746	0.69454	0.547752	0.652072	0.38482	0.390687	0.316789	0.49463	0.66809	0.362032	0.336529	0.207925	0.232726	1	0.51842	1	0.758369	0.519921	0.828521	0.622226	0.455908	0.711401	0.605331	0.432805	0.470148	0.546123	0.378043	0.630667
M253T310C06352	M253T310	C06352	260.115	7	0	0	0	0	0	0	0	0	0	0	0	0	0	0	0	0	0	0	0	0	0	0	0	0	0	0	0	0	0	0	0	0	0	0	0	0	0	0	0	0	0	0	0	0	0
M253T296C03659	M253T296	C03659	253.092	0	1	1	1	1	1	1	1	1	1	1	0	0	0	0	0	0	0	0	0	0	1	0.562923	1	0.632574	0	0.260014	1	1	0.750392	0.588486	0	0	0	0	0	0	0	0	0	0	0.455733	0.248589	0.418772	0.287023	0
M253T296C03659	M253T296	C03659	254.095	1	0	0	0	0	0	0	0	0	0	0	0.252632	0.302441	0.512222	0	0.211489	0.558574	0.538623	0.186222	1	0.296332	0	0	0	0	0	0	0	0	0	0	0.860342	0.550681	0.747562	0.691542	1	1	0.273825	1	0.593192	0.299192	0	0	0	0	0
M253T296C03659	M253T296	C03659	255.099	2	0	0	0	0	0	0	0	0	0	0	0	0	0	0	0	0	0	0	0	0	0	0	0	0	0	0	0	0	0	0	0	0	0	0	0	0	0	0	0	0	0	0.46463	0	0.306241	1
M253T296C03659	M253T296	C03659	256.102	3	0	0	0	0	0	0	0	0	0	0	0	0	0	0	0	0	0	0	0	0	0	0	0	0	0	0	0	0	0	0	0	0	0	0	0	0	0	0	0	0	0	0	0	0	0
M253T296C03659	M253T296	C03659	257.105	4	0	0	0	0	0	0	0	0	0	0	0	0	0	0	0	0	0	0	0	0	0	0	0	0	0	0	0	0	0	0	0	0	0	0	0	0	0	0	0	0	0	0	0	0	0
M253T296C03659	M253T296	C03659	258.109	5	0	0	0	0	0	0	0	0	0	0	0	0	0	0	0	0	0	0	0	0	0	0	0	0	0	0	0	0	0	0	0	0	0	0	0	0	0	0	0	0	0	0	0	0	0
M253T296C03659	M253T296	C03659	259.112	6	0	0	0	0	0	0	0	0	0	0	0.747368	0.697559	0.487778	1	0.788511	0.441426	0.461377	0.813778	0	0.703668	0	0.437077	0	0.367426	1	0.739986	0	0	0.249608	0.411514	0.139658	0.449319	0.252438	0.308458	0	0	0.726175	0	0.406808	0.700808	0.544267	0.28678	0.581228	0.406736	0
M253T296C03659	M253T296	C03659	260.115	7	0	0	0	0	0	0	0	0	0	0	0	0	0	0	0	0	0	0	0	0	0	0	0	0	0	0	0	0	0	0	0	0	0	0	0	0	0	0	0	0	0	0	0	0	0
M253T296C03660	M253T296	C03660	253.092	0	1	1	1	1	1	1	1	1	1	1	0	0	0	0	0	0	0	0	0	0	1	0.562923	1	0.632574	0	0.260014	1	1	0.750392	0.588486	0	0	0	0	0	0	0	0	0	0	0.455733	0.248589	0.418772	0.287023	0
M253T296C03660	M253T296	C03660	254.095	1	0	0	0	0	0	0	0	0	0	0	0.252632	0.302441	0.512222	0	0.211489	0.558574	0.538623	0.186222	1	0.296332	0	0	0	0	0	0	0	0	0	0	0.860342	0.550681	0.747562	0.691542	1	1	0.273825	1	0.593192	0.299192	0	0	0	0	0
M253T296C03660	M253T296	C03660	255.099	2	0	0	0	0	0	0	0	0	0	0	0	0	0	0	0	0	0	0	0	0	0	0	0	0	0	0	0	0	0	0	0	0	0	0	0	0	0	0	0	0	0	0.46463	0	0.306241	1
M253T296C03660	M253T296	C03660	256.102	3	0	0	0	0	0	0	0	0	0	0	0	0	0	0	0	0	0	0	0	0	0	0	0	0	0	0	0	0	0	0	0	0	0	0	0	0	0	0	0	0	0	0	0	0	0
M253T296C03660	M253T296	C03660	257.105	4	0	0	0	0	0	0	0	0	0	0	0	0	0	0	0	0	0	0	0	0	0	0	0	0	0	0	0	0	0	0	0	0	0	0	0	0	0	0	0	0	0	0	0	0	0
M253T296C03660	M253T296	C03660	258.109	5	0	0	0	0	0	0	0	0	0	0	0	0	0	0	0	0	0	0	0	0	0	0	0	0	0	0	0	0	0	0	0	0	0	0	0	0	0	0	0	0	0	0	0	0	0
M253T296C03660	M253T296	C03660	259.112	6	0	0	0	0	0	0	0	0	0	0	0.747368	0.697559	0.487778	1	0.788511	0.441426	0.461377	0.813778	0	0.703668	0	0.437077	0	0.367426	1	0.739986	0	0	0.249608	0.411514	0.139658	0.449319	0.252438	0.308458	0	0	0.726175	0	0.406808	0.700808	0.544267	0.28678	0.581228	0.406736	0
M253T296C03660	M253T296	C03660	260.115	7	0	0	0	0	0	0	0	0	0	0	0	0	0	0	0	0	0	0	0	0	0	0	0	0	0	0	0	0	0	0	0	0	0	0	0	0	0	0	0	0	0	0	0	0	0
M253T296C06352	M253T296	C06352	253.092	0	1	1	1	1	1	1	1	1	1	1	0	0	0	0	0	0	0	0	0	0	1	0.562923	1	0.632574	0	0.260014	1	1	0.750392	0.588486	0	0	0	0	0	0	0	0	0	0	0.455733	0.248589	0.418772	0.287023	0
M253T296C06352	M253T296	C06352	254.095	1	0	0	0	0	0	0	0	0	0	0	0.252632	0.302441	0.512222	0	0.211489	0.558574	0.538623	0.186222	1	0.296332	0	0	0	0	0	0	0	0	0	0	0.860342	0.550681	0.747562	0.691542	1	1	0.273825	1	0.593192	0.299192	0	0	0	0	0
M253T296C06352	M253T296	C06352	255.099	2	0	0	0	0	0	0	0	0	0	0	0	0	0	0	0	0	0	0	0	0	0	0	0	0	0	0	0	0	0	0	0	0	0	0	0	0	0	0	0	0	0	0.46463	0	0.306241	1
M253T296C06352	M253T296	C06352	256.102	3	0	0	0	0	0	0	0	0	0	0	0	0	0	0	0	0	0	0	0	0	0	0	0	0	0	0	0	0	0	0	0	0	0	0	0	0	0	0	0	0	0	0	0	0	0
M253T296C06352	M253T296	C06352	257.105	4	0	0	0	0	0	0	0	0	0	0	0	0	0	0	0	0	0	0	0	0	0	0	0	0	0	0	0	0	0	0	0	0	0	0	0	0	0	0	0	0	0	0	0	0	0
M253T296C06352	M253T296	C06352	258.109	5	0	0	0	0	0	0	0	0	0	0	0	0	0	0	0	0	0	0	0	0	0	0	0	0	0	0	0	0	0	0	0	0	0	0	0	0	0	0	0	0	0	0	0	0	0
M253T296C06352	M253T296	C06352	259.112	6	0	0	0	0	0	0	0	0	0	0	0.747368	0.697559	0.487778	1	0.788511	0.441426	0.461377	0.813778	0	0.703668	0	0.437077	0	0.367426	1	0.739986	0	0	0.249608	0.411514	0.139658	0.449319	0.252438	0.308458	0	0	0.726175	0	0.406808	0.700808	0.544267	0.28678	0.581228	0.406736	0
M253T296C06352	M253T296	C06352	260.115	7	0	0	0	0	0	0	0	0	0	0	0	0	0	0	0	0	0	0	0	0	0	0	0	0	0	0	0	0	0	0	0	0	0	0	0	0	0	0	0	0	0	0	0	0	0
M258T368C03584	M258T368	C03584	258.072	0	1	1	1	1	1	1	1	1	1	1	1	1	1	1	0	0	0	1	1	1	1	1	1	1	1	1	1	1	1	1	0	0	0	0	0	0	0	0	0	0	1	1	0	1	1
M258T368C03584	M258T368	C03584	259.075	1	0	0	0	0	0	0	0	0	0	0	0	0	0	0	0	0	0	0	0	0	0	0	0	0	0	0	0	0	0	0	0	0	0	0	0	0	0	0	0	0	0	0	0	0	0
M258T368C03584	M258T368	C03584	260.079	2	0	0	0	0	0	0	0	0	0	0	0	0	0	0	0	0	0	0	0	0	0	0	0	0	0	0	0	0	0	0	0	0	0	0	0	0	0	0	0	0	0	0	0	0	0
M258T368C03584	M258T368	C03584	261.082	3	0	0	0	0	0	0	0	0	0	0	0	0	0	0	0	0	0	0	0	0	0	0	0	0	0	0	0	0	0	0	1	1	0	1	0	1	1	0	1	1	0	0	0	0	0
M258T368C03584	M258T368	C03584	262.085	4	0	0	0	0	0	0	0	0	0	0	0	0	0	0	0	0	0	0	0	0	0	0	0	0	0	0	0	0	0	0	0	0	0	0	0	0	0	0	0	0	0	0	0	0	0
M258T368C03584	M258T368	C03584	263.089	5	0	0	0	0	0	0	0	0	0	0	0	0	0	0	0	0	0	0	0	0	0	0	0	0	0	0	0	0	0	0	0	0	0	0	0	0	0	0	0	0	0	0	0	0	0
M258T368C03584	M258T368	C03584	264.092	6	0	0	0	0	0	0	0	0	0	0	0	0	0	0	0	0	0	0	0	0	0	0	0	0	0	0	0	0	0	0	0	0	0	0	0	0	0	0	0	0	0	0	0	0	0
M258T368C03584	M258T368	C03584	265.096	7	0	0	0	0	0	0	0	0	0	0	0	0	0	0	0	0	0	0	0	0	0	0	0	0	0	0	0	0	0	0	0	0	0	0	0	0	0	0	0	0	0	0	0	0	0
M286T354C06047	M286T354	C06047	286.056	0	1	1	1	1	1	1	1	1	1	1	0	0	0	0	0	0	0	0	0	0	0.336499	0.383304	0.488239	1	0.417208	0.279723	1	0.486483	0.548102	0.816444	0	0	0	0	0	0	0	0	0	0	1	0	0.344409	0.652063	0.265084
M286T354C06047	M286T354	C06047	287.059	1	0	0	0	0	0	0	0	0	0	0	0	0	0	0	0	0	0	0	0	0	0	0	0	0	0	0	0	0	0	0	0	0	0	0	0	0	0	0	0	0	0	0	0	0	0
M286T354C06047	M286T354	C06047	288.062	2	0	0	0	0	0	0	0	0	0	0	0	0	0	0	0	0	0	0	0	0	0	0	0	0	0	0	0	0	0	0	0	0	0	0	0	0	0	0	0	0	0	0	0	0	0
M286T354C06047	M286T354	C06047	289.066	3	0	0	0	0	0	0	0	0	0	0	0	0	0	0	0	0	0	0	0	0	0	0	0	0	0	0	0	0	0	0	0	0	0	0	0	0	0	0	0	0	0	0	0	0	0
M286T354C06047	M286T354	C06047	290.069	4	0	0	0	0	0	0	0	0	0	0	0	0	0	0	0	0	0	0	0	0	0	0	0	0	0	0	0	0	0	0	0	0	0	0	0	0	0	0	0	0	0	0	0	0	0
M286T354C06047	M286T354	C06047	291.073	5	0	0	0	0	0	0	0	0	0	0	0	0	0	0	0	0	0	0	0	0	0	0	0	0	0	0	0	0	0	0	0	0	0	0	0	0	0	0	0	0	0	0	0	0	0
M286T354C06047	M286T354	C06047	292.076	6	0	0	0	0	0	0	0	0	0	0	1	1	1	1	1	1	1	1	1	1	0.663501	0.616696	0.511761	0	0.582792	0.720277	0	0.513517	0.451898	0.183556	1	1	1	1	1	1	1	1	1	1	0	1	0.655591	0.347937	0.734916
M286T354C06047	M286T354	C06047	293.079	7	0	0	0	0	0	0	0	0	0	0	0	0	0	0	0	0	0	0	0	0	0	0	0	0	0	0	0	0	0	0	0	0	0	0	0	0	0	0	0	0	0	0	0	0	0
M286T354C06047	M286T354	C06047	294.083	8	0	0	0	0	0	0	0	0	0	0	0	0	0	0	0	0	0	0	0	0	0	0	0	0	0	0	0	0	0	0	0	0	0	0	0	0	0	0	0	0	0	0	0	0	0
M286T354C06047	M286T354	C06047	295.086	9	0	0	0	0	0	0	0	0	0	0	0	0	0	0	0	0	0	0	0	0	0	0	0	0	0	0	0	0	0	0	0	0	0	0	0	0	0	0	0	0	0	0	0	0	0
M286T354C06048	M286T354	C06048	286.056	0	1	1	1	1	1	1	1	1	1	1	0	0	0	0	0	0	0	0	0	0	0.336499	0.383304	0.488239	1	0.417208	0.279723	1	0.486483	0.548102	0.816444	0	0	0	0	0	0	0	0	0	0	1	0	0.344409	0.652063	0.265084
M286T354C06048	M286T354	C06048	287.059	1	0	0	0	0	0	0	0	0	0	0	0	0	0	0	0	0	0	0	0	0	0	0	0	0	0	0	0	0	0	0	0	0	0	0	0	0	0	0	0	0	0	0	0	0	0
M286T354C06048	M286T354	C06048	288.062	2	0	0	0	0	0	0	0	0	0	0	0	0	0	0	0	0	0	0	0	0	0	0	0	0	0	0	0	0	0	0	0	0	0	0	0	0	0	0	0	0	0	0	0	0	0
M286T354C06048	M286T354	C06048	289.066	3	0	0	0	0	0	0	0	0	0	0	0	0	0	0	0	0	0	0	0	0	0	0	0	0	0	0	0	0	0	0	0	0	0	0	0	0	0	0	0	0	0	0	0	0	0
M286T354C06048	M286T354	C06048	290.069	4	0	0	0	0	0	0	0	0	0	0	0	0	0	0	0	0	0	0	0	0	0	0	0	0	0	0	0	0	0	0	0	0	0	0	0	0	0	0	0	0	0	0	0	0	0
M286T354C06048	M286T354	C06048	291.073	5	0	0	0	0	0	0	0	0	0	0	0	0	0	0	0	0	0	0	0	0	0	0	0	0	0	0	0	0	0	0	0	0	0	0	0	0	0	0	0	0	0	0	0	0	0
M286T354C06048	M286T354	C06048	292.076	6	0	0	0	0	0	0	0	0	0	0	1	1	1	1	1	1	1	1	1	1	0.663501	0.616696	0.511761	0	0.582792	0.720277	0	0.513517	0.451898	0.183556	1	1	1	1	1	1	1	1	1	1	0	1	0.655591	0.347937	0.734916
M286T354C06048	M286T354	C06048	293.079	7	0	0	0	0	0	0	0	0	0	0	0	0	0	0	0	0	0	0	0	0	0	0	0	0	0	0	0	0	0	0	0	0	0	0	0	0	0	0	0	0	0	0	0	0	0
M286T354C06048	M286T354	C06048	294.083	8	0	0	0	0	0	0	0	0	0	0	0	0	0	0	0	0	0	0	0	0	0	0	0	0	0	0	0	0	0	0	0	0	0	0	0	0	0	0	0	0	0	0	0	0	0
M286T354C06048	M286T354	C06048	295.086	9	0	0	0	0	0	0	0	0	0	0	0	0	0	0	0	0	0	0	0	0	0	0	0	0	0	0	0	0	0	0	0	0	0	0	0	0	0	0	0	0	0	0	0	0	0
M313T365C05401	M313T365	C05401	313.113	0	1	0.932296	1	0.994801	0.957824	1	1	0.960384	0.948408	1	0	0	0	0.185217	0	0.206362	0.16745	0.202935	0	0.183997	0.506992	0.502588	0.46533	0.624491	0.569713	0.412813	0.63731	0.654103	0.617906	0.786791	0	0	0	0	0	0	0	0	0	0	0.409739	0	0.3076	0.535485	0.332933
M313T365C05401	M313T365	C05401	314.116	1	0	0.0677043	0	0.00519874	0.0421759	0	0	0.0396164	0.0515917	0	0	0	0	0	0	0	0	0	0	0	0	0	0	0	0	0	0	0	0	0	0	0	0	0	0	0	0	0	0	0	0	0	0	0	0
M313T365C05401	M313T365	C05401	315.12	2	0	0	0	0	0	0	0	0	0	0	0	0	0	0	0	0	0	0	0	0	0.267773	0.208863	0.324744	0.135508	0	0.191116	0.130151	0	0.107827	0	0	0	0	0	0	0	0	0	0	0	0	0	0	0	0
M313T365C05401	M313T365	C05401	316.123	3	0	0	0	0	0	0	0	0	0	0	0	0	0	0	0	0	0	0	0	0	0	0	0	0	0	0	0	0	0	0	0	0	0	0	0	0	0	0	0	0	0	0	0	0	0
M313T365C05401	M313T365	C05401	317.126	4	0	0	0	0	0	0	0	0	0	0	0	0	0	0	0	0	0	0	0	0	0	0	0	0	0	0	0	0	0	0	0	0	0	0	0	0	0	0	0	0	0	0	0	0	0
M313T365C05401	M313T365	C05401	318.13	5	0	0	0	0	0	0	0	0	0	0	0.195506	0.346712	0.3503	0.261677	0.278914	0.195528	0.161476	0	0.274093	0	0	0	0	0	0	0	0	0	0	0	0.152782	0.175453	0.292062	0.141819	0.368095	0.248627	0	0	0	0	0	0.52448	0.198974	0	0
M313T365C05401	M313T365	C05401	319.133	6	0	0	0	0	0	0	0	0	0	0	0.571394	0.653288	0.401943	0.412389	0.721086	0.433918	0.57097	0.797065	0.725907	0.816003	0.225234	0.288549	0.209927	0.240001	0.430287	0.39607	0.23254	0.345897	0.274267	0.213209	0.156706	0.365078	0.137579	0.331044	0.631905	0	0.321665	1	0	0.423216	0.590261	0.47552	0.493426	0.464515	0.667067
M313T365C05401	M313T365	C05401	320.136	7	0	0	0	0	0	0	0	0	0	0	0	0	0	0	0	0	0	0	0	0	0	0	0	0	0	0	0	0	0	0	0	0	0	0	0	0	0	0	0	0	0	0	0	0	0
M313T365C05401	M313T365	C05401	321.14	8	0	0	0	0	0	0	0	0	0	0	0.2331	0	0.247757	0.140716	0	0.164192	0.100104	0	0	0	0	0	0	0	0	0	0	0	0	0	0.275641	0.215496	0.178572	0.283771	0	0.410551	0.27757	0	0	0.230543	0	0	0	0	0
M313T365C05401	M313T365	C05401	322.143	9	0	0	0	0	0	0	0	0	0	0	0	0	0	0	0	0	0	0	0	0	0	0	0	0	0	0	0	0	0	0	0.414871	0.243973	0.391787	0.243366	0	0.340822	0.400765	0	1	0.346241	0	0	0	0	0
M333T433_2C04359	M333T433_2	C04359	333.058	0	0.981597	0.980489	0.992239	1	0.991105	0.984637	0.981949	0.982547	1	0.971785	0.514588	0.494406	0.479598	0.513744	0.507507	0.49184	0.52485	0.482596	0.475482	0.527665	0.946407	0.95116	0.924262	0.924335	0.935692	0.919128	0.932475	0.938955	0.940489	0.944923	0.35277	0.331733	0.360408	0.389527	0.418292	0.291665	0.300627	0.322854	0.307144	0.337285	0.822383	0.879272	0.852117	0.878912	0.865326
M333T433_2C04359	M333T433_2	C04359	334.061	1	0.0184029	0.0195112	0.00776132	0	0.00889472	0.0153633	0.0180514	0.0174525	0	0.0282152	0.00546091	0.0178185	0.0101853	0.0178291	0.00130499	0.0139373	0.00864758	0.0142924	0.0177564	0.00432099	0	0.0018595	0.0125609	0	0.00458332	0	0.00360131	0.00512082	0.0219093	0	0.00863758	0	0	0.00493378	0.0121595	0.00921691	0	0.0110705	0.0113391	0.00377482	0.0145687	0.00900706	0.00987145	0.0102247	0.0242652
M333T433_2C04359	M333T433_2	C04359	335.065	2	0	0	0	0	0	0	0	0	0	0	0.00913173	0.00932289	0.0158008	0.00902788	0.00698465	0.0128954	0.00494544	0.0115784	0.0163945	0	0	0.000212079	0.00229714	0.00784573	0.00291768	0.00875812	0.00231538	0.0023052	0	0.00357113	0.00463496	0.00659381	0	0.00530535	0.0074377	0.017853	0.0114769	0.0165446	0.0141895	0	0.016704	0.00184192	0.00595004	0	0.00278275
M333T433_2C04359	M333T433_2	C04359	336.068	3	0	0	0	0	0	0	0	0	0	0	0.34877	0.333892	0.353145	0.339217	0.351086	0.351747	0.343053	0.367894	0.394711	0.336286	0.0535932	0.0467682	0.0608796	0.0678194	0.0568068	0.0721138	0.0616083	0.0536188	0.0376017	0.0515055	0.484698	0.507146	0.494468	0.466787	0.400255	0.49174	0.494288	0.488957	0.477408	0.454023	0.146345	0.109879	0.132061	0.110863	0.107626
M333T433_2C04359	M333T433_2	C04359	337.072	4	0	0	0	0	0	0	0	0	0	0	0.00958723	0.0125414	0.00557886	0.00394916	0.0101496	0.00175584	0.00784016	0.00927409	0	0.00767781	0	0	0	0	0	0	0	0	0	0	0.0190034	0	0.0146127	0.00709871	0.0153898	0.0173685	0.0214238	0.0115395	0.00604487	0.0102432	0	0	0	0	0
M333T433_2C04359	M333T433_2	C04359	338.075	5	0	0	0	0	0	0	0	0	0	0	0.00658802	0.0130243	0.0140893	0.0164034	0.00697709	0.0119265	0.00662553	0.00990482	0	0.0128936	0	0	0	0	0	0	0	0	0	0	0.00307076	0	0	0	0	0.00473607	0.0117015	0.00323547	0.0119951	0.0102914	0	0	0	0	0
M333T433_2C04359	M333T433_2	C04359	339.078	6	0	0	0	0	0	0	0	0	0	0	0.105875	0.118995	0.121603	0.0998287	0.115991	0.115898	0.104038	0.10446	0.0956566	0.111156	0	0	0	0	0	0	0	0	0	0	0.127185	0.128983	0.130511	0.126348	0.118732	0.147816	0.141898	0.145799	0.142233	0.153768	0	0	0	0	0
M333T433_2C04359	M333T433_2	C04359	340.082	7	0	0	0	0	0	0	0	0	0	0	0	0	0	0	0	0	0	0	0	0	0	0	0	0	0	0	0	0	0	0	0	0.0255437	0	0	0.0277341	0.0196046	0.0185851	0	0.0296463	0.0306146	0	0	0	0	0
M333T433_2C04703	M333T433_2	C04703	333.058	0	0.981597	0.980489	0.992239	1	0.991105	0.984637	0.981949	0.982547	1	0.971785	0.420706	0.406301	0.391901	0.43159	0.413197	0.40419	0.43537	0.39714	0.38839	0.420561	0.946407	0.95116	0.924262	0.924335	0.935692	0.919128	0.932475	0.938955	0.940489	0.944923	0.211902	0.205007	0.212494	0.23964	0.273971	0.186161	0.188143	0.210744	0.190797	0.215361	0.822383	0.879272	0.852117	0.878912	0.865326
M333T433_2C04703	M333T433_2	C04703	334.061	1	0.0184029	0.0195112	0.00776132	0	0.00889472	0.0153633	0.0180514	0.0174525	0	0.0282152	0.00446461	0.0146432	0.00832288	0.014978	0.00106248	0.0114536	0.00717328	0.0117616	0.0145041	0.00344392	0	0.0018595	0.0125609	0	0.00458332	0	0.00360131	0.00512082	0.0219093	0	0.0051884	0	0	0.00303531	0.00796417	0.00588286	0	0.00722629	0.00704381	0.00241027	0.0145687	0.00900706	0.00987145	0.0102247	0.0242652
M333T433_2C04703	M333T433_2	C04703	335.065	2	0	0	0	0	0	0	0	0	0	0	0.0074657	0.0076615	0.0129115	0.00758419	0.00568667	0.0105973	0.00410229	0.00952816	0.0133916	0	0	0.000212079	0.00229714	0.00784573	0.00291768	0.00875812	0.00231538	0.0023052	0	0.00357113	0.00278408	0.00407488	0	0.00326395	0.00487153	0.011395	0.00718263	0.0107995	0.00881447	0	0.016704	0.00184192	0.00595004	0	0.00278275
M333T433_2C04703	M333T433_2	C04703	336.068	3	0	0	0	0	0	0	0	0	0	0	0.28514	0.274392	0.288571	0.284973	0.285844	0.289063	0.284568	0.30275	0.322413	0.268028	0.0535932	0.0467682	0.0608796	0.0678194	0.0568068	0.0721138	0.0616083	0.0536188	0.0376017	0.0515055	0.291148	0.313409	0.291535	0.287171	0.262157	0.313862	0.309342	0.319169	0.296565	0.2899	0.146345	0.109879	0.132061	0.110863	0.107626
M333T433_2C04703	M333T433_2	C04703	337.072	4	0	0	0	0	0	0	0	0	0	0	0.00784089	0.0103082	0.00456085	0.00331916	0.00826579	0.00144608	0.00650571	0.00763432	0	0.00612536	0	0	0	0	0	0	0	0	0	0	0.0114196	0	0.00861441	0.00436599	0.0100788	0.0110853	0.0134073	0.00753547	0.00375457	0.00653987	0	0	0	0	0
M333T433_2C04703	M333T433_2	C04703	338.075	5	0	0	0	0	0	0	0	0	0	0	0.00534931	0.0106755	0.0114813	0.0137561	0.00564724	0.00975952	0.00546495	0.00811731	0	0.0102893	0	0	0	0	0	0	0	0	0	0	0.00178919	0	0	0	0	0.00301583	0.00731624	0.00207198	0.00744363	0.00656328	0	0	0	0	0
M333T433_2C04703	M333T433_2	C04703	339.078	6	0	0	0	0	0	0	0	0	0	0	0.0864901	0.0977646	0.0993283	0.083843	0.0943872	0.0951632	0.0862542	0.085906	0.0780759	0.0881261	0	0	0	0	0	0	0	0	0	0	0.0762584	0.0798732	0.0768638	0.0775808	0.0779087	0.0944955	0.0889603	0.0951038	0.0885326	0.0983503	0	0	0	0	0
M333T433_2C04703	M333T433_2	C04703	340.082	7	0	0	0	0	0	0	0	0	0	0	0	0	0	0	0	0	0	0	0	0	0	0	0	0	0	0	0	0	0	0	0	0.0129257	0	0	0.015899	0.0102123	0.009079	0	0.0153401	0.0169094	0	0	0	0	0
M333T433_2C04703	M333T433_2	C04703	341.085	8	0	0	0	0	0	0	0	0	0	0	0.0153685	0.00877312	0.0113587	0.00743125	0.0124787	0.0187526	0.0117951	0.0133476	0.0120072	0	0	0	0	0	0	0	0	0	0	0	0.0185952	0.0202563	0.00740777	0.0201573	0.01428	0.0139904	0.0166235	0.00952759	0.0233517	0.0185621	0	0	0	0	0
M333T433_2C04703	M333T433_2	C04703	342.088	9	0	0	0	0	0	0	0	0	0	0	0.167175	0.169481	0.171564	0.152526	0.173431	0.159575	0.158767	0.163815	0.171219	0.203427	0	0	0	0	0	0	0	0	0	0	0.380915	0.364455	0.403086	0.364785	0.33287	0.3499	0.359946	0.337821	0.358357	0.345404	0	0	0	0	0
M333T433_2C04641	M333T433_2	C04641	333.058	0	0.981597	0.980489	0.992239	1	0.991105	0.984637	0.981949	0.982547	1	0.971785	0.420706	0.406301	0.391901	0.43159	0.413197	0.40419	0.43537	0.39714	0.38839	0.420561	0.946407	0.95116	0.924262	0.924335	0.935692	0.919128	0.932475	0.938955	0.940489	0.944923	0.211902	0.205007	0.212494	0.23964	0.273971	0.186161	0.188143	0.210744	0.190797	0.215361	0.822383	0.879272	0.852117	0.878912	0.865326
M333T433_2C04641	M333T433_2	C04641	334.061	1	0.0184029	0.0195112	0.00776132	0	0.00889472	0.0153633	0.0180514	0.0174525	0	0.0282152	0.00446461	0.0146432	0.00832288	0.014978	0.00106248	0.0114536	0.00717328	0.0117616	0.0145041	0.00344392	0	0.0018595	0.0125609	0	0.00458332	0	0.00360131	0.00512082	0.0219093	0	0.0051884	0	0	0.00303531	0.00796417	0.00588286	0	0.00722629	0.00704381	0.00241027	0.0145687	0.00900706	0.00987145	0.0102247	0.0242652
M333T433_2C04641	M333T433_2	C04641	335.065	2	0	0	0	0	0	0	0	0	0	0	0.0074657	0.0076615	0.0129115	0.00758419	0.00568667	0.0105973	0.00410229	0.00952816	0.0133916	0	0	0.000212079	0.00229714	0.00784573	0.00291768	0.00875812	0.00231538	0.0023052	0	0.00357113	0.00278408	0.00407488	0	0.00326395	0.00487153	0.011395	0.00718263	0.0107995	0.00881447	0	0.016704	0.00184192	0.00595004	0	0.00278275
M333T433_2C04641	M333T433_2	C04641	336.068	3	0	0	0	0	0	0	0	0	0	0	0.28514	0.274392	0.288571	0.284973	0.285844	0.289063	0.284568	0.30275	0.322413	0.268028	0.0535932	0.0467682	0.0608796	0.0678194	0.0568068	0.0721138	0.0616083	0.0536188	0.0376017	0.0515055	0.291148	0.313409	0.291535	0.287171	0.262157	0.313862	0.309342	0.319169	0.296565	0.2899	0.146345	0.109879	0.132061	0.110863	0.107626
M333T433_2C04641	M333T433_2	C04641	337.072	4	0	0	0	0	0	0	0	0	0	0	0.00784089	0.0103082	0.00456085	0.00331916	0.00826579	0.00144608	0.00650571	0.00763432	0	0.00612536	0	0	0	0	0	0	0	0	0	0	0.0114196	0	0.00861441	0.00436599	0.0100788	0.0110853	0.0134073	0.00753547	0.00375457	0.00653987	0	0	0	0	0
M333T433_2C04641	M333T433_2	C04641	338.075	5	0	0	0	0	0	0	0	0	0	0	0.00534931	0.0106755	0.0114813	0.0137561	0.00564724	0.00975952	0.00546495	0.00811731	0	0.0102893	0	0	0	0	0	0	0	0	0	0	0.00178919	0	0	0	0	0.00301583	0.00731624	0.00207198	0.00744363	0.00656328	0	0	0	0	0
M333T433_2C04641	M333T433_2	C04641	339.078	6	0	0	0	0	0	0	0	0	0	0	0.0864901	0.0977646	0.0993283	0.083843	0.0943872	0.0951632	0.0862542	0.085906	0.0780759	0.0881261	0	0	0	0	0	0	0	0	0	0	0.0762584	0.0798732	0.0768638	0.0775808	0.0779087	0.0944955	0.0889603	0.0951038	0.0885326	0.0983503	0	0	0	0	0
M333T433_2C04641	M333T433_2	C04641	340.082	7	0	0	0	0	0	0	0	0	0	0	0	0	0	0	0	0	0	0	0	0	0	0	0	0	0	0	0	0	0	0	0	0.0129257	0	0	0.015899	0.0102123	0.009079	0	0.0153401	0.0169094	0	0	0	0	0
M333T433_2C04641	M333T433_2	C04641	341.085	8	0	0	0	0	0	0	0	0	0	0	0.0153685	0.00877312	0.0113587	0.00743125	0.0124787	0.0187526	0.0117951	0.0133476	0.0120072	0	0	0	0	0	0	0	0	0	0	0	0.0185952	0.0202563	0.00740777	0.0201573	0.01428	0.0139904	0.0166235	0.00952759	0.0233517	0.0185621	0	0	0	0	0
M333T433_2C04641	M333T433_2	C04641	342.088	9	0	0	0	0	0	0	0	0	0	0	0.167175	0.169481	0.171564	0.152526	0.173431	0.159575	0.158767	0.163815	0.171219	0.203427	0	0	0	0	0	0	0	0	0	0	0.380915	0.364455	0.403086	0.364785	0.33287	0.3499	0.359946	0.337821	0.358357	0.345404	0	0	0	0	0
M333T433_2C10517	M333T433_2	C10517	333.058	0	0.981597	0.980489	0.992239	1	0.991105	0.984637	0.981949	0.982547	1	0.971785	0.420706	0.406301	0.391901	0.43159	0.413197	0.40419	0.43537	0.39714	0.38839	0.420561	0.946407	0.95116	0.924262	0.924335	0.935692	0.919128	0.932475	0.938955	0.940489	0.944923	0.211902	0.205007	0.212494	0.23964	0.273971	0.186161	0.188143	0.210744	0.190797	0.215361	0.822383	0.879272	0.852117	0.878912	0.865326
M333T433_2C10517	M333T433_2	C10517	334.061	1	0.0184029	0.0195112	0.00776132	0	0.00889472	0.0153633	0.0180514	0.0174525	0	0.0282152	0.00446461	0.0146432	0.00832288	0.014978	0.00106248	0.0114536	0.00717328	0.0117616	0.0145041	0.00344392	0	0.0018595	0.0125609	0	0.00458332	0	0.00360131	0.00512082	0.0219093	0	0.0051884	0	0	0.00303531	0.00796417	0.00588286	0	0.00722629	0.00704381	0.00241027	0.0145687	0.00900706	0.00987145	0.0102247	0.0242652
M333T433_2C10517	M333T433_2	C10517	335.065	2	0	0	0	0	0	0	0	0	0	0	0.0074657	0.0076615	0.0129115	0.00758419	0.00568667	0.0105973	0.00410229	0.00952816	0.0133916	0	0	0.000212079	0.00229714	0.00784573	0.00291768	0.00875812	0.00231538	0.0023052	0	0.00357113	0.00278408	0.00407488	0	0.00326395	0.00487153	0.011395	0.00718263	0.0107995	0.00881447	0	0.016704	0.00184192	0.00595004	0	0.00278275
M333T433_2C10517	M333T433_2	C10517	336.068	3	0	0	0	0	0	0	0	0	0	0	0.28514	0.274392	0.288571	0.284973	0.285844	0.289063	0.284568	0.30275	0.322413	0.268028	0.0535932	0.0467682	0.0608796	0.0678194	0.0568068	0.0721138	0.0616083	0.0536188	0.0376017	0.0515055	0.291148	0.313409	0.291535	0.287171	0.262157	0.313862	0.309342	0.319169	0.296565	0.2899	0.146345	0.109879	0.132061	0.110863	0.107626
M333T433_2C10517	M333T433_2	C10517	337.072	4	0	0	0	0	0	0	0	0	0	0	0.00784089	0.0103082	0.00456085	0.00331916	0.00826579	0.00144608	0.00650571	0.00763432	0	0.00612536	0	0	0	0	0	0	0	0	0	0	0.0114196	0	0.00861441	0.00436599	0.0100788	0.0110853	0.0134073	0.00753547	0.00375457	0.00653987	0	0	0	0	0
M333T433_2C10517	M333T433_2	C10517	338.075	5	0	0	0	0	0	0	0	0	0	0	0.00534931	0.0106755	0.0114813	0.0137561	0.00564724	0.00975952	0.00546495	0.00811731	0	0.0102893	0	0	0	0	0	0	0	0	0	0	0.00178919	0	0	0	0	0.00301583	0.00731624	0.00207198	0.00744363	0.00656328	0	0	0	0	0
M333T433_2C10517	M333T433_2	C10517	339.078	6	0	0	0	0	0	0	0	0	0	0	0.0864901	0.0977646	0.0993283	0.083843	0.0943872	0.0951632	0.0862542	0.085906	0.0780759	0.0881261	0	0	0	0	0	0	0	0	0	0	0.0762584	0.0798732	0.0768638	0.0775808	0.0779087	0.0944955	0.0889603	0.0951038	0.0885326	0.0983503	0	0	0	0	0
M333T433_2C10517	M333T433_2	C10517	340.082	7	0	0	0	0	0	0	0	0	0	0	0	0	0	0	0	0	0	0	0	0	0	0	0	0	0	0	0	0	0	0	0	0.0129257	0	0	0.015899	0.0102123	0.009079	0	0.0153401	0.0169094	0	0	0	0	0
M333T433_2C10517	M333T433_2	C10517	341.085	8	0	0	0	0	0	0	0	0	0	0	0.0153685	0.00877312	0.0113587	0.00743125	0.0124787	0.0187526	0.0117951	0.0133476	0.0120072	0	0	0	0	0	0	0	0	0	0	0	0.0185952	0.0202563	0.00740777	0.0201573	0.01428	0.0139904	0.0166235	0.00952759	0.0233517	0.0185621	0	0	0	0	0
M333T433_2C10517	M333T433_2	C10517	342.088	9	0	0	0	0	0	0	0	0	0	0	0.167175	0.169481	0.171564	0.152526	0.173431	0.159575	0.158767	0.163815	0.171219	0.203427	0	0	0	0	0	0	0	0	0	0	0.380915	0.364455	0.403086	0.364785	0.33287	0.3499	0.359946	0.337821	0.358357	0.345404	0	0	0	0	0
M387T384C16489	M387T384	C16489	387.116	0	0.976834	0.974775	1	0.951958	0.942988	0	1	1	1	0	0.0514967	0	0.046257	0	0.932247	0	0.0365737	0.0456658	0	0	0	0.103964	0.132583	0.124526	0	0.0439815	0.100898	0.129541	0.180557	0.219535	0	0	0	0	0	0	0	0	0	0	0.757727	0	0.756763	0	0.0338956
M387T384C16489	M387T384	C16489	388.12	1	0.0231661	0.0252247	0	0.0480417	0.0570125	0	0	0	0	0	0.166914	0.129524	0.0998685	0.119213	0.0677534	0.116181	0.117478	0.118223	0.128513	0.130277	0.140068	0.115512	0	0.0967964	0.0933248	0.139274	0.0734592	0.0956165	0.125697	0	0.109073	0.101106	0.0867001	0.105676	0.10626	1	0.135884	0.0954732	0.117817	0.0939747	0.0215423	0.114622	0.0103482	0.100611	0.0648588
M387T384C16489	M387T384	C16489	389.123	2	0	0	0	0	0	0	0	0	0	0	0.781589	0.870476	0.853875	0.880787	0	0.883819	0.845949	0.836111	0.871487	0.869723	0.859932	0.780523	0.867417	0.778677	0.906675	0.816745	0.825643	0.774842	0.693746	0.780465	0.687856	0.683089	0.9133	0.641648	0.684409	0	0.864116	0.728118	0.882183	0.653969	0	0.725353	0	0.629212	0.685488
M387T384C16489	M387T384	C16489	390.126	3	0	0	0	0	0	0	0	0	0	0	0	0	0	0	0	0	0	0	0	0	0	0	0	0	0	0	0	0	0	0	0	0	0	0	0	0	0	0	0	0	0	0	0	0	0
M387T384C16489	M387T384	C16489	391.13	4	0	0	0	0	0	0	0	0	0	0	0	0	0	0	0	0	0	0	0	0	0	0	0	0	0	0	0	0	0	0	0.203071	0.215805	0	0.252675	0.209332	0	0	0.176409	0	0.252057	0	0.160025	0	0.270177	0.199102
M387T384C16489	M387T384	C16489	392.133	5	0	0	0	0	0	0	0	0	0	0	0	0	0	0	0	0	0	0	0	0	0	0	0	0	0	0	0	0	0	0	0	0	0	0	0	0	0	0	0	0	0	0	0	0	0
M387T384C16489	M387T384	C16489	393.136	6	0	0	0	0	0	0	0	0	0	0	0	0	0	0	0	0	0	0	0	0	0	0	0	0	0	0	0	0	0	0	0	0	0	0	0	0	0	0	0	0	0	0	0	0	0
M387T384C16489	M387T384	C16489	394.14	7	0	0	0	0	0	0	0	0	0	0	0	0	0	0	0	0	0	0	0	0	0	0	0	0	0	0	0	0	0	0	0	0	0	0	0	0	0	0	0	0	0	0	0	0	0
M387T384C16489	M387T384	C16489	395.143	8	0	0	0	0	0	0	0	0	0	0	0	0	0	0	0	0	0	0	0	0	0	0	0	0	0	0	0	0	0	0	0	0	0	0	0	0	0	0	0	0	0	0	0	0	0
M387T384C16489	M387T384	C16489	396.147	9	0	0	0	0	0	0	0	0	0	0	0	0	0	0	0	0	0	0	0	0	0	0	0	0	0	0	0	0	0	0	0	0	0	0	0	0	0	0	0	0	0	0	0	0	0
M387T384C16489	M387T384	C16489	397.15	10	0	0	0	0	0	0	0	0	0	0	0	0	0	0	0	0	0	0	0	0	0	0	0	0	0	0	0	0	0	0	0	0	0	0	0	0	0	0	0	0	0	0	0	0	0
M387T384C16489	M387T384	C16489	398.153	11	0	0	0	0	0	0	0	0	0	0	0	0	0	0	0	0	0	0	0	0	0	0	0	0	0	0	0	0	0	0	0	0	0	0	0	0	0	0	0	0	0	0	0	0	0
M387T384C16489	M387T384	C16489	399.157	12	0	0	0	0	0	0	0	0	0	0	0	0	0	0	0	0	0	0	0	0	0	0	0	0	0	0	0	0	0	0	0	0	0	0	0	0	0	0	0	0	0.220731	0	0.232889	0	0.0166559
M388T414C03174	M388T414	C03174	388.081	0	1	1	0.991513	0.99228	1	1	1	0.969606	1	1	0	0	0	0	0	0	0	0	0	0	0.229539	0.204987	0.301681	0.327027	0.257885	0.152561	0.333006	0.319569	0.410682	0.416601	0	0	0	0	0	0	0	0	0	0	0	0	0	0	0
M388T414C03174	M388T414	C03174	389.084	1	0	0	0.00848681	0.00772031	0	0	0	0.0303937	0	0	0	0	0	0	0	0	0	0	0	0	0.0597621	0.0738165	0.105601	0	0.10167	0.0550602	0	0.0616384	0.0845431	0.128923	0	0	0	0	0	0	0	0	0	0	0	0	0	0	0
M388T414C03174	M388T414	C03174	390.088	2	0	0	0	0	0	0	0	0	0	0	0	0	0	0	0	0	0	0	0	0	0.214284	0.239875	0.141003	0.216674	0.204153	0.214973	0.213419	0.230121	0.242867	0.165345	0	0	0	0	0	0	0	0	0	0	0.548312	0	0	0	0.421943
M388T414C03174	M388T414	C03174	391.091	3	0	0	0	0	0	0	0	0	0	0	0	0	0	0	0	0	0	0	0	0	0.235032	0.234341	0.220652	0.214194	0.183	0.218276	0.223896	0.18955	0.156392	0.182854	0	0	0	0	0	0	0	0	0	0	0	0	0	0	0
M388T414C03174	M388T414	C03174	392.094	4	0	0	0	0	0	0	0	0	0	0	0	0.215958	0	0.287704	0.234552	0	0.274982	0.359103	0	0.193796	0.102706	0.0893827	0.0804143	0.0760879	0.0700808	0.102366	0.083623	0.0711539	0.0381781	0	0	0	0	0	0	0	0	0	0	0	0	0	0	0	0
M388T414C03174	M388T414	C03174	393.098	5	0	0	0	0	0	0	0	0	0	0	1	0.420418	0	0.362574	0.460841	0	0.388984	0.640897	1	0.440864	0.158677	0.157597	0.150649	0.166017	0.18321	0.256764	0.146057	0.127968	0.067338	0.106277	0	0.411836	0	0.45769	0.434008	0	0	0	0.403013	0.359938	0.451688	1	0	0	0.578057
M388T414C03174	M388T414	C03174	394.101	6	0	0	0	0	0	0	0	0	0	0	0	0.181822	0	0.165921	0.106586	0	0.120594	0	0	0.129213	0	0	0	0	0	0	0	0	0	0	0	0	0	0	0	0	0	0	0	0	0	0	0	0	0
M388T414C03174	M388T414	C03174	395.104	7	0	0	0	0	0	0	0	0	0	0	0	0.181801	0	0.1838	0.198021	0	0.215439	0	0	0.236127	0	0	0	0	0	0	0	0	0	0	0	0	0	0	0	0	0	0	0	0	0	0	0	0	0
M388T414C03174	M388T414	C03174	396.108	8	0	0	0	0	0	0	0	0	0	0	0	0	0	0	0	0	0	0	0	0	0	0	0	0	0	0	0	0	0	0	0	0.261696	0	0.245974	0.22823	0	0	0.490271	0.258826	0.268255	0	0	0	0	0
M388T414C03174	M388T414	C03174	397.111	9	0	0	0	0	0	0	0	0	0	0	0	0	0	0	0	0	0	0	0	0	0	0	0	0	0	0	0	0	0	0	0	0.326468	0	0.296336	0.337762	0	0	0.509729	0.338161	0.371806	0	0	0	0	0
M388T414C03174	M388T414	C03174	398.114	10	0	0	0	0	0	0	0	0	0	0	0	0	0	0	0	0	0	0	0	0	0	0	0	0	0	0	0	0	0	0	0	0	0	0	0	0	0	0	0	0	0	0	0	0	0
M388T414C03174	M388T414	C03174	399.118	11	0	0	0	0	0	0	0	0	0	0	0	0	0	0	0	0	0	0	0	0	0	0	0	0	0	0	0	0	0	0	0	0	0	0	0	0	0	0	0	0	0	0	0	0	0
M388T414C03174	M388T414	C03174	400.121	12	0	0	0	0	0	0	0	0	0	0	0	0	0	0	0	0	0	0	0	0	0	0	0	0	0	0	0	0	0	0	0	0	0	0	0	0	0	0	0	0	0	0	0	0	0
M388T414C03174	M388T414	C03174	401.125	13	0	0	0	0	0	0	0	0	0	0	0	0	0	0	0	0	0	0	0	0	0	0	0	0	0	0	0	0	0	0	0	0	0	0	0	0	0	0	0	0	0	0	0	0	0
M388T414C03174	M388T414	C03174	402.128	14	0	0	0	0	0	0	0	0	0	0	0	0	0	0	0	0	0	0	0	0	0	0	0	0	0	0	0	0	0	0	0	0	0	0	0	0	0	0	0	0	0	0	0	0	0
M601T455C21334	M601T455	C21334	601.139	0	1	1	1	1	1	1	1	1	1	1	0.567915	0.561632	0.560492	0.55604	0.550615	0.515889	0.56953	0.55834	0.572256	0.592264	0.528204	1	1	1	0.588594	0.622831	1	1	0.745817	0.90998	0.578428	0.52532	0.51978	0.582316	0.563646	0.535602	0.570999	0	0.556466	0	0.564513	0.462355	0.503717	0.581402	0.572069
M601T455C21334	M601T455	C21334	602.142	1	0	0	0	0	0	0	0	0	0	0	0	0	0.00587608	0	0	0	0	0	0	0	0	0	0	0	0	0	0	0	0	0	0	0.0349524	0	0	0	0	0	0.243822	0	0	0.0297915	0	0	0	0
M601T455C21334	M601T455	C21334	603.146	2	0	0	0	0	0	0	0	0	0	0	0.432085	0.438368	0.433632	0.44396	0.449385	0.484111	0.43047	0.44166	0.427744	0.407736	0.471796	0	0	0	0.411406	0.377169	0	0	0.254183	0.0900195	0.421572	0.439727	0.48022	0.417684	0.436354	0.464398	0.429001	0.756178	0.443534	1	0.405695	0.537645	0.496283	0.418598	0.427931
M601T455C21334	M601T455	C21334	604.149	3	0	0	0	0	0	0	0	0	0	0	0	0	0	0	0	0	0	0	0	0	0	0	0	0	0	0	0	0	0	0	0	0	0	0	0	0	0	0	0	0	0	0	0	0	0
M601T455C21334	M601T455	C21334	605.152	4	0	0	0	0	0	0	0	0	0	0	0	0	0	0	0	0	0	0	0	0	0	0	0	0	0	0	0	0	0	0	0	0	0	0	0	0	0	0	0	0	0	0	0	0	0
M601T455C21334	M601T455	C21334	606.156	5	0	0	0	0	0	0	0	0	0	0	0	0	0	0	0	0	0	0	0	0	0	0	0	0	0	0	0	0	0	0	0	0	0	0	0	0	0	0	0	0	0	0	0	0	0
M601T455C21334	M601T455	C21334	607.159	6	0	0	0	0	0	0	0	0	0	0	0	0	0	0	0	0	0	0	0	0	0	0	0	0	0	0	0	0	0	0	0	0	0	0	0	0	0	0	0	0	0	0	0	0	0
M601T455C21334	M601T455	C21334	608.162	7	0	0	0	0	0	0	0	0	0	0	0	0	0	0	0	0	0	0	0	0	0	0	0	0	0	0	0	0	0	0	0	0	0	0	0	0	0	0	0	0	0	0	0	0	0
M601T455C21334	M601T455	C21334	609.166	8	0	0	0	0	0	0	0	0	0	0	0	0	0	0	0	0	0	0	0	0	0	0	0	0	0	0	0	0	0	0	0	0	0	0	0	0	0	0	0	0	0	0	0	0	0
M601T455C21334	M601T455	C21334	610.169	9	0	0	0	0	0	0	0	0	0	0	0	0	0	0	0	0	0	0	0	0	0	0	0	0	0	0	0	0	0	0	0	0	0	0	0	0	0	0	0	0	0	0	0	0	0
M601T455C21334	M601T455	C21334	611.172	10	0	0	0	0	0	0	0	0	0	0	0	0	0	0	0	0	0	0	0	0	0	0	0	0	0	0	0	0	0	0	0	0	0	0	0	0	0	0	0	0	0	0	0	0	0
M601T455C21334	M601T455	C21334	612.176	11	0	0	0	0	0	0	0	0	0	0	0	0	0	0	0	0	0	0	0	0	0	0	0	0	0	0	0	0	0	0	0	0	0	0	0	0	0	0	0	0	0	0	0	0	0
M601T455C21334	M601T455	C21334	613.179	12	0	0	0	0	0	0	0	0	0	0	0	0	0	0	0	0	0	0	0	0	0	0	0	0	0	0	0	0	0	0	0	0	0	0	0	0	0	0	0	0	0	0	0	0	0
M601T455C21334	M601T455	C21334	614.183	13	0	0	0	0	0	0	0	0	0	0	0	0	0	0	0	0	0	0	0	0	0	0	0	0	0	0	0	0	0	0	0	0	0	0	0	0	0	0	0	0	0	0	0	0	0
M601T455C21334	M601T455	C21334	615.186	14	0	0	0	0	0	0	0	0	0	0	0	0	0	0	0	0	0	0	0	0	0	0	0	0	0	0	0	0	0	0	0	0	0	0	0	0	0	0	0	0	0	0	0	0	0
M601T455C21334	M601T455	C21334	616.189	15	0	0	0	0	0	0	0	0	0	0	0	0	0	0	0	0	0	0	0	0	0	0	0	0	0	0	0	0	0	0	0	0	0	0	0	0	0	0	0	0	0	0	0	0	0
M601T455C21334	M601T455	C21334	617.193	16	0	0	0	0	0	0	0	0	0	0	0	0	0	0	0	0	0	0	0	0	0	0	0	0	0	0	0	0	0	0	0	0	0	0	0	0	0	0	0	0	0	0	0	0	0
M601T455C21334	M601T455	C21334	618.196	17	0	0	0	0	0	0	0	0	0	0	0	0	0	0	0	0	0	0	0	0	0	0	0	0	0	0	0	0	0	0	0	0	0	0	0	0	0	0	0	0	0	0	0	0	0
M83T110C07330	M83T110	C07330	83.0491	0	1	1	1	1	1	1	1	1	1	1	0	0	0	0	0	0	0	0	0	0	0.37074	0.404446	1	0.410625	0.296253	0.286232	1	0.541203	0.600665	1	0	0	0	0	0	0	0	0	0	0	0	0	0	0	0
M83T110C07330	M83T110	C07330	84.0525	1	0	0	0	0	0	0	0	0	0	0	0	0	0	0	0	0	0	0	0	0	0.152708	0.1195	0	0	0.261977	0.100317	0	0	0.118149	0	0	0	0	0	0	0	0	0	0	0	0	0	0	0	0
M83T110C07330	M83T110	C07330	85.0559	2	0	0	0	0	0	0	0	0	0	0	0	0.209827	0.306821	0.208438	0	0	0.177176	0.208409	0.250219	0.180498	0.476552	0.476054	0	0.589375	0.44177	0.613451	0	0.458797	0.281186	0	0	0	0	0	0	0	0	0	0	0	0	0	0	0	0
M83T110C07330	M83T110	C07330	86.0592	3	0	0	0	0	0	0	0	0	0	0	0.32096	0.31692	0.30262	0.251468	0	0	0.212912	0.235746	0.169286	0.198398	0	0	0	0	0	0	0	0	0	0	0	0	0	0	0	0	0	0	0	0	0	0	0	0	0
M83T110C07330	M83T110	C07330	87.0626	4	0	0	0	0	0	0	0	0	0	0	0.3517	0.232315	0.280367	0.277633	0	0	0.268087	0.253577	0.306368	0.236661	0	0	0	0	0	0	0	0	0	0	0.372207	0.39528	0	0.325114	0	0.351159	0	0.374566	0	0.253755	0	0	0	0	0
M83T110C07330	M83T110	C07330	88.0659	5	0	0	0	0	0	0	0	0	0	0	0.32734	0.240939	0.110192	0.262461	0	0	0.341824	0.302268	0.274127	0.384443	0	0	0	0	0	0	0	0	0	0	0.627793	0.60472	0	0.674886	0	0.648841	0	0.625434	0	0.746245	0	0	0	0	0
M103T392C06001	M103T392	C06001	103.039	0	1	1	1	1	1	1	1	1	1	1	0.164985	0	0.269806	0.212583	0	0	0	0.29697	0.176433	0.26166	1	1	1	1	1	0	1	1	1	1	0.101592	0	0	0.154393	0.125405	0.10575	0	0.19337	0.125255	0.110469	0.619982	0.620703	0.73707	1	0.410416
M103T392C06001	M103T392	C06001	104.042	1	0	0	0	0	0	0	0	0	0	0	0	0	0	0	0	0	0	0	0	0	0	0	0	0	0	0	0	0	0	0	0.121103	0.215078	0	0.120269	0.108155	0.0730764	0.233537	0	0.171985	0	0	0	0	0	0
M103T392C06001	M103T392	C06001	105.046	2	0	0	0	0	0	0	0	0	0	0	0.373501	0.576235	0.348735	0.290342	1	0.517524	0	0.209237	0.287036	0.391375	0	0	0	0	0	0	0	0	0	0	0.267689	0.450059	0	0.265404	0.254429	0.339314	0	0.362877	0	0.346818	0.380018	0.379297	0.26293	0	0.589584
M103T392C06001	M103T392	C06001	106.049	3	0	0	0	0	0	0	0	0	0	0	0.170973	0	0.206267	0.299354	0	0.196397	0	0.220095	0.248217	0	0	0	0	0	0	0	0	0	0	0	0.146174	0	0.391804	0.137055	0.199972	0.173775	0.221557	0.186744	0.212623	0.160121	0	0	0	0	0
M103T392C06001	M103T392	C06001	107.052	4	0	0	0	0	0	0	0	0	0	0	0.290541	0.423765	0.175193	0.19772	0	0.286078	0	0.273699	0.288313	0.346966	0	0	0	0	0	0	0	0	0	0	0.363441	0.334862	0.608196	0.322879	0.312038	0.308084	0.544906	0.257009	0.490137	0.382592	0	0	0	0	0
M103T392C01188	M103T392	C01188	103.039	0	1	1	1	1	1	1	1	1	1	1	0.164985	0	0.269806	0.212583	0	0	0	0.29697	0.176433	0.26166	1	1	1	1	1	0	1	1	1	1	0.101592	0	0	0.154393	0.125405	0.10575	0	0.19337	0.125255	0.110469	0.619982	0.620703	0.73707	1	0.410416
M103T392C01188	M103T392	C01188	104.042	1	0	0	0	0	0	0	0	0	0	0	0	0	0	0	0	0	0	0	0	0	0	0	0	0	0	0	0	0	0	0	0.121103	0.215078	0	0.120269	0.108155	0.0730764	0.233537	0	0.171985	0	0	0	0	0	0
M103T392C01188	M103T392	C01188	105.046	2	0	0	0	0	0	0	0	0	0	0	0.373501	0.576235	0.348735	0.290342	1	0.517524	0	0.209237	0.287036	0.391375	0	0	0	0	0	0	0	0	0	0	0.267689	0.450059	0	0.265404	0.254429	0.339314	0	0.362877	0	0.346818	0.380018	0.379297	0.26293	0	0.589584
M103T392C01188	M103T392	C01188	106.049	3	0	0	0	0	0	0	0	0	0	0	0.170973	0	0.206267	0.299354	0	0.196397	0	0.220095	0.248217	0	0	0	0	0	0	0	0	0	0	0	0.146174	0	0.391804	0.137055	0.199972	0.173775	0.221557	0.186744	0.212623	0.160121	0	0	0	0	0
M103T392C01188	M103T392	C01188	107.052	4	0	0	0	0	0	0	0	0	0	0	0.290541	0.423765	0.175193	0.19772	0	0.286078	0	0.273699	0.288313	0.346966	0	0	0	0	0	0	0	0	0	0	0.363441	0.334862	0.608196	0.322879	0.312038	0.308084	0.544906	0.257009	0.490137	0.382592	0	0	0	0	0
M103T392C00989	M103T392	C00989	103.039	0	1	1	1	1	1	1	1	1	1	1	0.164985	0	0.269806	0.212583	0	0	0	0.29697	0.176433	0.26166	1	1	1	1	1	0	1	1	1	1	0.101592	0	0	0.154393	0.125405	0.10575	0	0.19337	0.125255	0.110469	0.619982	0.620703	0.73707	1	0.410416
M103T392C00989	M103T392	C00989	104.042	1	0	0	0	0	0	0	0	0	0	0	0	0	0	0	0	0	0	0	0	0	0	0	0	0	0	0	0	0	0	0	0.121103	0.215078	0	0.120269	0.108155	0.0730764	0.233537	0	0.171985	0	0	0	0	0	0
M103T392C00989	M103T392	C00989	105.046	2	0	0	0	0	0	0	0	0	0	0	0.373501	0.576235	0.348735	0.290342	1	0.517524	0	0.209237	0.287036	0.391375	0	0	0	0	0	0	0	0	0	0	0.267689	0.450059	0	0.265404	0.254429	0.339314	0	0.362877	0	0.346818	0.380018	0.379297	0.26293	0	0.589584
M103T392C00989	M103T392	C00989	106.049	3	0	0	0	0	0	0	0	0	0	0	0.170973	0	0.206267	0.299354	0	0.196397	0	0.220095	0.248217	0	0	0	0	0	0	0	0	0	0	0	0.146174	0	0.391804	0.137055	0.199972	0.173775	0.221557	0.186744	0.212623	0.160121	0	0	0	0	0
M103T392C00989	M103T392	C00989	107.052	4	0	0	0	0	0	0	0	0	0	0	0.290541	0.423765	0.175193	0.19772	0	0.286078	0	0.273699	0.288313	0.346966	0	0	0	0	0	0	0	0	0	0	0.363441	0.334862	0.608196	0.322879	0.312038	0.308084	0.544906	0.257009	0.490137	0.382592	0	0	0	0	0
M106T149C02299	M106T149	C02299	106.065	0	1	1	0.892606	1	1	1	1	0.9527	0.756174	1	0	0.455089	0.132617	0.416845	0.70459	0.0808664	0.704023	0.190731	0.117189	0.10429	1	1	1	1	1	0.498318	0	1	1	0	0.68426	0.169041	0	0.467452	0.737689	0.135416	0.224435	0.132858	0.489762	0.24983	0.0658822	0.89534	1	1	0.250487
M106T149C02299	M106T149	C02299	107.068	1	0	0	0	0	0	0	0	0	0	0	0	0	0	0	0	0	0	0	0	0	0	0	0	0	0	0	0	0	0	0	0	0	0	0	0	0	0	0	0	0	0	0	0	0	0
M106T149C02299	M106T149	C02299	108.072	2	0	0	0	0	0	0	0	0	0	0	0	0	0	0	0	0	0	0	0	0	0	0	0	0	0	0	0	0	0	0	0	0	0	0	0	0	0	0	0	0	0	0	0	0	0
M106T149C02299	M106T149	C02299	109.075	3	0	0	0	0	0	0	0	0	0	0	0	0	0	0	0	0	0	0	0	0	0	0	0	0	0	0	0	0	0	0	0	0	0	0	0	0	0	0	0	0	0	0	0	0	0
M106T149C02299	M106T149	C02299	110.079	4	0	0	0.107394	0	0	0	0	0.0473004	0.243826	0	1	0.544911	0.867383	0.583155	0.29541	0.919134	0.295977	0.809269	0.882811	0.89571	0	0	0	0	0	0.501682	1	0	0	1	0.31574	0.830959	1	0.532548	0.262311	0.864584	0.775565	0.867142	0.510238	0.75017	0.934118	0.10466	0	0	0.749513
M106T149C02299	M106T149	C02299	111.082	5	0	0	0	0	0	0	0	0	0	0	0	0	0	0	0	0	0	0	0	0	0	0	0	0	0	0	0	0	0	0	0	0	0	0	0	0	0	0	0	0	0	0	0	0	0
M106T149C02299	M106T149	C02299	112.085	6	0	0	0	0	0	0	0	0	0	0	0	0	0	0	0	0	0	0	0	0	0	0	0	0	0	0	0	0	0	0	0	0	0	0	0	0	0	0	0	0	0	0	0	0	0
M106T149C02299	M106T149	C02299	113.089	7	0	0	0	0	0	0	0	0	0	0	0	0	0	0	0	0	0	0	0	0	0	0	0	0	0	0	0	0	0	0	0	0	0	0	0	0	0	0	0	0	0	0	0	0	0
M119T298C02022	M119T298	C02022	119.034	0	1	0.982055	0.995308	0	1	0.990814	0.997916	0.985508	1	0.971378	0.126019	0.104084	0.184023	0.121942	0.118141	0.123707	0.100679	0.115472	0.0957019	0.145057	0.27842	0.379652	0.369299	0.441339	0.400513	0.27407	0.403514	0.42775	0.557719	0.583116	0.0652259	0.0903956	0.0430966	0.0453245	0.122277	0.0603433	0.0695849	0.130516	0.0749209	0.107382	0.228112	0.286636	0.250752	0.343754	0.280614
[truncated: 2,226 more rows]
[truncated: 76 more columns]

## Sheet: LE_table_fly_head
Metabolite	peakname	KEGG.ID	mz	head_3d_0h_1	head_3d_0h_10	head_3d_0h_2	head_3d_0h_3	head_3d_0h_4	head_3d_0h_5	head_3d_0h_6	head_3d_0h_7	head_3d_0h_8	head_3d_0h_9	head_3d_12h_1	head_3d_12h_10	head_3d_12h_2	head_3d_12h_3	head_3d_12h_4	head_3d_12h_5	head_3d_12h_6	head_3d_12h_7	head_3d_12h_8	head_3d_12h_9	head_3d_1h_1	head_3d_1h_10	head_3d_1h_2	head_3d_1h_3	head_3d_1h_4	head_3d_1h_5	head_3d_1h_6	head_3d_1h_7	head_3d_1h_8	head_3d_1h_9	head_3d_24h_1	head_3d_24h_10	head_3d_24h_2	head_3d_24h_3	head_3d_24h_4	head_3d_24h_5	head_3d_24h_6	head_3d_24h_7	head_3d_24h_8	head_3d_24h_9	head_3d_3h_1	head_3d_3h_10	head_3d_3h_2	head_3d_3h_3	head_3d_3h_4	head_3d_3h_5
[truncated: 390 more rows]
[truncated: 75 more columns]

[truncated: 2 more sheets: MID_table_fly_muscle, LE_table_fly_muscle]
