# Supplementary material for: Global stable-isotope tracing metabolomics reveals system-wide metabolic alternations in aging Drosophila
Source: Nat Commun. 2022 Jun 20;13:3518. doi: 10.1038/s41467-022-31268-6 (PMC9209425; doi:10.1038/s41467-022-31268-6)
Supplement: Supplementary file 11 — Supplementary Data 8 [file 41467_2022_31268_MOESM11_ESM.xlsx]

## Sheet: kvalue_for_head_3d
Metabolite	peakname	ID	kvalue	R_square
M88T337C00041	M88T337	C00041	0.792459	0.968292
M89T299C00184	M89T299	C00184	0.962521	0.980045
M89T229C01432	M89T229	C01432	0.580612	0.96567
M104T367C00065	M104T367	C00065	0.770204	0.962653
M114T302_2C00148	M114T302_2	C00148	0.62598	0.975778
M116T279C03508	M116T279	C03508	0.789099	0.954199
M117T384C00042	M117T384	C00042	0.608265	0.983541
M131T369C00152	M131T369	C00152	0.0255493	0.83608
M132T399C00049	M132T399	C00049	0.119149	0.98315
M139T280C06393	M139T280	C06393	0.138263	0.950892
M145T366C00026	M145T366	C00026	0.664429	0.95922
M146T393C00025	M146T393	C00025	0.502748	0.947286
M147T392C03196	M147T392	C03196	0.640959	0.968313
M151T211C00385	M151T211	C00385	0.113726	0.825468
M151T240C00379	M151T240	C00379	0.309519	0.939895
M160T258C03210	M160T258	C03210	0.671992	0.948845
M169T195C05130	M169T195	C05130	0.697281	0.966696
M171T429C00093	M171T429	C00093	0.926403	0.993673
M174T392C01042	M174T392	C01042	0.108151	0.991272
M178T188C01586	M178T188	C01586	0.36688	0.978728
M179T297C00795	M179T297	C00795	0.891713	0.9853
M179T384C00795	M179T384	C00795	0.36395	0.977206
M179T259C00267	M179T259	C00267	0.847357	0.959479
M181T293C16884	M181T293	C16884	3.43111	0.999825
M193T229C03703	M193T229	C03703	0.222686	0.914751
M201T282C01239	M201T282	C01239	0.617569	0.987624
M213T167_2C01115	M213T167_2	C01115	1.16203	0.981948
M214T385C01210	M214T385	C01210	0.0279526	0.995537
M217T404C03740	M217T404	C03740	0.879606	0.981146
M222T215C03147	M222T215	C03147	0.361054	0.959956
M227T46C06424	M227T46	C06424	0.00475428	0.987774
M228T413C04797	M228T413	C04797	0.957853	0.996623
M230T364C03752	M230T364	C03752	0.222208	0.983007
M255T44_2C00249	M255T44_2	C00249	0.0101064	0.989044
M266T169C00212	M266T169	C00212	0.0772887	0.995528
M267T213C00294	M267T213	C00294	0.0828101	0.993873
M282T255C00387	M282T255	C00387	0.0832224	0.984085
M306T475C00051	M306T475	C00051	0.0251512	0.778704
M311T41C06425	M311T41	C06425	0.0581946	0.978854
M336T427C01294	M336T427	C01294	0.14797	0.790856
M341T384C00208	M341T384	C00208	0.670255	0.983347
M341T404C00208	M341T404	C00208	1.34994	0.984497
M341T420C00208	M341T420	C00208	0.589342	0.966764
M341T443C01518	M341T443	C01518	0.520967	0.968754
M346T426C00020	M346T426	C00020	0.0959807	0.990728
M347T443C00130	M347T443	C00130	0.0613193	0.974577
M357T415C20888	M357T415	C20888	0.493144	0.976476
M401T384C00252	M401T384	C00252	0.708466	0.983961
M438T192C06124	M438T192	C06124	0.060444	0.927652
M503T443_2C01835	M503T443_2	C01835	0.54452	0.976561
M503T420C01835	M503T420	C01835	0.327836	0.910108
M606T431C00043	M606T431	C00043	0.159952	0.998398
M74T353C00037	M74T353	C00037	0.0871536	0.9869
M133T410C00149	M133T410	C00149	0.236601	0.967329
M134T168_2C00147	M134T168_2	C00147	0.079955	0.9934
M259T470C00092	M259T470	C00092	1.08429	0.993446
M341T359C00089	M341T359	C00089	0.505675	0.900829
M547T443C00307	M547T443	C00307	0.412992	0.939041
M128T295_2C01879	M128T295_2	C01879	0.0881654	0.994535
M155T228C00295	M155T228	C00295	15.2523	0.997773
M197T368C00499	M197T368	C00499	0.00854828	0.972854
M243T161C00299	M243T161	C00299	0.0925596	0.995325
M579T477C00167	M579T477	C00167	0.0251512	0.778704
M87T133_2C00022	M87T133_2	C00022	0.894661	0.980852
M73T384C00163	M73T384	C00163	0.680946	0.981504
M113T110C21187	M113T110	C21187	1.10419	0.97106
M135T213C00160	M135T213	C00160	0.125212	0.969378
M152T146C05135	M152T146	C05135	0.359074	0.988675
M161T442C16390	M161T442	C16390	0.489821	0.963021
M169T133C01424	M169T133	C01424	0.938177	0.967031
M175T367C03217	M175T367	C03217	1.53727	0.991176
M193T111C01494	M193T111	C01494	0.00434342	0.842904
M253T310C03659	M253T310	C03659	0.821367	0.977877
M253T296C03659	M253T296	C03659	0.418873	0.993294
M286T354C06047	M286T354	C06047	0.532425	0.967756
M313T365C05401	M313T365	C05401	0.492524	0.983934
M333T433_2C04359	M333T433_2	C04359	0.0838233	0.997312
M387T384C16489	M387T384	C16489	2.25984	0.999224
M388T414C03174	M388T414	C03174	1.63864	0.763348
M601T455C21334	M601T455	C21334	0.443467	0.897289
M83T110C07330	M83T110	C07330	0.194063	0.659802
M103T392C06001	M103T392	C06001	0.207675	0.936163
M106T149C02299	M106T149	C02299	0.0485221	0.755855
M119T298C02022	M119T298	C02022	1.03834	0.984237
M157T428C06035	M157T428	C06035	1.07511	0.759131
M169T365C20850	M169T365	C20850	0.724018	0.938549
M194T206C15561	M194T206	C15561	0.0715328	0.884203
M206T298C11355	M206T298	C11355	0.26118	0.853768
M229T439C00199	M229T439	C00199	0.388957	0.96408
M279T367C20830	M279T367	C20830	1.43286	0.966629
M287T429C04691	M287T429	C04691	0.413088	0.852579
M311T240C05855	M311T240	C05855	0.0614048	0.657714
M332T364C14875	M332T364	C14875	0.0251512	0.776297
M338T389C03789	M338T389	C03789	1.0868	0.99851
M356T206C16427	M356T206	C16427	1.19737	0.974498
M402T285C17951	M402T285	C17951	0.61326	0.984528
M405T380C02130	M405T380	C02130	1.8351	0.999073
M507T359C00664	M507T359	C00664	0.0197758	0.85217
M856T430C00894	M856T430	C00894	0.886353	0.994629
M104T367C00716	M104T367	C00716	0.770204	0.962653
M114T302_2C00763	M114T302_2	C00763	0.62598	0.975778
M179T297C00159	M179T297	C00159	0.891713	0.9853
M179T259C00247	M179T259	C00247	0.847357	0.959479
M213T167_2C03107	M213T167_2	C03107	1.16203	0.981948
M214T385C04122	M214T385	C04122	0.0279526	0.995537
M222T215C05652	M222T215	C05652	0.361054	0.959956
M228T413C04796	M228T413	C04796	0.957853	0.996623
M341T384C00243	M341T384	C00243	0.670255	0.983347
M341T404C00243	M341T404	C00243	1.34994	0.984497
M341T420C00243	M341T420	C00243	0.589342	0.966764
M341T443C02048	M341T443	C02048	0.520967	0.968754
M346T426C00362	M346T426	C00362	0.0959807	0.990728
M401T384C05402	M401T384	C05402	0.708466	0.983961
M259T470C00279	M259T470	C00279	1.13003	0.958752
M161T442C02360	M161T442	C02360	0.489821	0.963021
M175T367C06033	M175T367	C06033	1.53727	0.991176
M193T111C12204	M193T111	C12204	0.00434342	0.842904
M253T310C03660	M253T310	C03660	0.821367	0.977877
M253T296C03660	M253T296	C03660	0.418873	0.993294
M286T354C06048	M286T354	C06048	0.532425	0.967756
M333T433_2C04703	M333T433_2	C04703	0.0783212	0.993303
M103T392C01188	M103T392	C01188	0.207675	0.936163
M119T298C02045	M119T298	C02045	1.03834	0.984237
M229T439C00231	M229T439	C00231	0.388957	0.96408
M279T367C20829	M279T367	C20829	1.43286	0.966629
M179T297C01487	M179T297	C01487	0.891713	0.9853
M179T259C01487	M179T259	C01487	0.847357	0.959479
M213T167_2C03383	M213T167_2	C03383	1.16203	0.981948
M222T215C05645	M222T215	C05645	0.361054	0.959956
M341T384C00185	M341T384	C00185	0.670255	0.983347
M341T404C00185	M341T404	C00185	1.34994	0.984497
M341T420C00185	M341T420	C00185	0.589342	0.966764
M341T443C20236	M341T443	C20236	0.520967	0.968754
M401T384C01235	M401T384	C01235	0.708466	0.983961
M161T442C02488	M161T442	C02488	0.489821	0.963021
M175T367C04349	M175T367	C04349	1.53727	0.991176
M253T310C06352	M253T310	C06352	0.821367	0.977877
M253T296C06352	M253T296	C06352	0.418873	0.993294
M333T433_2C04641	M333T433_2	C04641	0.0783212	0.993303
M103T392C00989	M103T392	C00989	0.207675	0.936163
M229T439C03291	M229T439	C03291	0.388957	0.96408
M179T297C00267	M179T297	C00267	0.891713	0.9853
M179T259C00159	M179T259	C00159	0.847357	0.959479
M333T433_2C10517	M333T433_2	C10517	0.0783212	0.993303
M229T439C01101	M229T439	C01101	0.388957	0.96408
M179T297C00247	M179T297	C00247	0.891713	0.9853
M179T259C02336	M179T259	C02336	0.847357	0.959479
M229T439C06441	M229T439	C06441	0.388957	0.96408
M229T439C03906	M229T439	C03906	0.388957	0.96408
M229T439C00620	M229T439	C00620	0.388957	0.96408
M90T326C00041	M90T326	C00041	0.690372	0.978236
M104T351_2C00334	M104T351_2	C00334	0.550543	0.972203
M116T293_2C00763	M116T293_2	C00763	0.454812	0.980678
M136T148C00147	M136T148	C00147	0.0521572	0.965832
M137T157_2C00262	M137T157_2	C00262	0.0845286	0.899611
M147T356C00064	M147T356	C00064	0.487244	0.977546
M148T373C00025	M148T373	C00025	0.552756	0.955834
M189T331C02727	M189T331	C02727	0.0496655	0.992091
M204T285_2C02571	M204T285_2	C02571	0.343998	0.995813
M219T385C03738	M219T385	C03738	0.658374	0.976835
M228T192C00881	M228T192	C00881	4.78617	0.667222
M238T239C06313	M238T239	C06313	0.0535582	0.986028
M245T390C00826	M245T390	C00826	0.0406611	0.988788
M246T397C05340	M246T397	C05340	0.167372	0.949235
M268T159C00212	M268T159	C00212	0.0690424	0.998055
M275T398C03296	M275T398	C03296	0.0483322	0.997494
M348T415C00020	M348T415	C00020	0.0732145	0.969729
M400T148C02990	M400T148	C02990	0.0129542	0.991236
M608T405C00043	M608T405	C00043	0.088015	0.937266
M786T372C00016	M786T372	C00016	0.0108795	0.874894
M284T244C00387	M284T244	C00387	0.0880192	0.990557
M505T428_2C00492	M505T428_2	C00492	0.43764	0.979137
M684T469C01613	M684T469	C01613	0.433577	0.95227
M130T276C01879	M130T276	C01879	0.11225	0.997703
M173T416C00093	M173T416	C00093	1.86934	0.984624
M225T265C03227	M225T265	C03227	0.502566	0.986065
M269T203C00294	M269T203	C00294	0.094254	0.997552
M84T277C01234	M84T277	C01234	0.150496	0.797138
M159T372C01109	M159T372	C01109	0.0942582	0.855899
M186T265C05577	M186T265	C05577	0.222851	0.914854
M189T367_2C12989	M189T367_2	C12989	0.130491	0.902192
M235T381C04690	M235T381	C04690	2.90481	0.997673
M667T469C02052	M667T469	C02052	0.410197	0.956458
M134T137C00561	M134T137	C00561	0.0285846	0.892015
M212T301C02427	M212T301	C02427	0.14797	0.790856
M265T339C17226	M265T339	C17226	0.0792832	0.883993
M335T411C10517	M335T411	C10517	0.0618576	0.918311
M336T365C01031	M336T365	C01031	0.107731	0.96451
M116T293_2C00148	M116T293_2	C00148	0.454812	0.980678
M265T339C17227	M265T339	C17227	0.0792832	0.883993
M335T411C04641	M335T411	C04641	0.0618576	0.918311
M335T411C04703	M335T411	C04703	0.0618576	0.918311
M88T355C00133	M88T355	C00133	0.057537	0.974678
M102T362C02721	M102T362	C02721	0.621089	0.976846
M111T228C00583	M111T228	C00583	0.433458	0.967128
M114T392C19911	M114T392	C19911	0.0453772	0.984413
M139T280C03401	M139T280	C03401	0.138263	0.950892
M145T226C00741	M145T226	C00741	1.44118	0.983849
M146T295C20904	M146T295	C20904	0.883062	0.962042
M151T240C00116	M151T240	C00116	1.11219	0.856693
M160T258C17234	M160T258	C17234	0.673548	0.949209
M161T481C16390	M161T481	C16390	0.460126	0.932273
M170T337C03972	M170T337	C03972	0.665301	0.960425
M172T258C03912	M172T258	C03912	0.503694	0.963074
M179T358C00795	M179T358	C00795	0.3823	0.992595
M179T404C00795	M179T404	C00795	0.169142	0.962297
M179T188C00159	M179T188	C00159	0.56505	0.970536
M179T318C00795	M179T318	C00795	0.624598	0.969329
M184T429C03961	M184T429	C03961	0.159786	0.787607
M187T308C05715	M187T308	C05715	0.569747	0.951047
M194T63_2C15561	M194T63_2	C15561	0.203763	0.662275
M207T364C17210	M207T364	C17210	0.189216	0.978304
M213T167_2C03269	M213T167_2	C03269	1.16203	0.981948
M216T385C04690	M216T385	C04690	0.475258	0.989845
M216T363C04690	M216T363	C04690	0.862291	0.993625
M217T264C04020	M217T264	C04020	0.600119	0.874409
M222T295C03147	M222T295	C03147	2.53567	0.989049
M236T171C17217	M236T171	C17217	0.615194	0.993308
M248T240C12109	M248T240	C12109	1.63098	0.997863
M267T303C04390	M267T303	C04390	2.90056	0.7958
M311T41C01607	M311T41	C01607	0.0581946	0.978854
M324T293C16625	M324T293	C16625	2.23029	0.766654
M334T385_2C04540	M334T385_2	C04540	0.104557	0.719234
M339T279C01093	M339T279	C01093	0.666734	0.98826
M341T443C05400	M341T443	C05400	0.520967	0.968754
M373T169C08565	M373T169	C08565	0.134382	0.814122
M383T352C02130	M383T352	C02130	0.415467	0.953732
M399T275C02999	M399T275	C02999	0.531263	0.962289
M401T384C01083	M401T384	C01083	0.708466	0.983961
M470T295C03204	M470T295	C03204	2.1302	0.998818
M492T174C01610	M492T174	C01610	0.0253884	0.678317
M639T288C05928	M639T288	C05928	0.472302	0.960831
M102T362C11735	M102T362	C11735	0.621089	0.976846
M111T228C02912	M111T228	C02912	0.433458	0.967128
M145T226C02431	M145T226	C02431	1.4842	0.989686
M146T295C02218	M146T295	C02218	0.883062	0.962042
M160T258C02207	M160T258	C02207	0.671992	0.948845
M172T258C17366	M172T258	C17366	0.504204	0.965267
M179T188C01487	M179T188	C01487	0.56505	0.970536
M184T429C19813	M184T429	C19813	0.159786	0.787607
M213T167_2C02669	M213T167_2	C02669	1.16203	0.981948
M267T303C21015	M267T303	C21015	2.90056	0.7958
M339T279C05731	M339T279	C05731	0.666734	0.98826
M341T443C01728	M341T443	C01728	0.520967	0.968754
M111T228C02917	M111T228	C02917	0.433458	0.967128
M160T258C01077	M160T258	C01077	0.671992	0.948845
M172T258C04322	M172T258	C04322	0.503694	0.963074
M179T188C00267	M179T188	C00267	0.56505	0.970536
M184T429C19838	M184T429	C19838	0.159786	0.787607
M339T279C05403	M339T279	C05403	0.666734	0.98826
M160T258C01046	M160T258	C01046	0.671992	0.948845
M179T188C00247	M179T188	C00247	0.56505	0.970536
M179T188C02336	M179T188	C02336	0.56505	0.970536
M84T356C01234	M84T356	C01234	0.341288	0.934453
M84T373C01234	M84T373	C01234	0.359185	0.865883
M111T159C02560	M111T159	C02560	1.65117	0.9927
M134T137C20634	M134T137	C20634	0.0285846	0.892015
M151T357C05715	M151T357	C05715	0.771934	0.97068
M160T172C00637	M160T172	C00637	1.2093	0.988925
M170T239C00547	M170T239	C00547	0.0942019	0.86055
M181T377C00267	M181T377	C00267	0.940924	0.895488
M182T403C03290	M182T403	C03290	0.0895758	0.885027
M205T285_3C20234	M205T285_3	C20234	1.29965	0.985846
M206T345C00919	M206T345	C00919	0.642998	0.977524
M213T344C05422	M213T344	C05422	0.14797	0.790856
M225T265C01252	M225T265	C01252	0.502566	0.986065
M226T345C18054	M226T345	C18054	0.77657	0.988845
M231T320C20921	M231T320	C20921	0.0251816	0.946518
M239T416C00279	M239T416	C00279	0.341769	0.896058
M241T356C04138	M241T356	C04138	0.126238	0.882512
M248T313C01594	M248T313	C01594	0.124117	0.657894
M270T378C05648	M270T378	C05648	0.986994	0.997199
M288T370C20644	M288T370	C20644	0.0160361	0.990051
M305T287C20926	M305T287	C20926	0.510605	0.965659
M311T159C04164	M311T159	C04164	1.4165	0.989837
M325T429C00051	M325T429	C00051	0.318925	0.869114
M325T378C00051	M325T378	C00051	0.453732	0.869492
M333T276C01158	M333T276	C01158	0.463497	0.851483
M333T221C01158	M333T221	C01158	0.39529	0.905901
M340T364C15667	M340T364	C15667	14.2523	0.978874
M350T287C14871	M350T287	C14871	0.485882	0.76597
M365T407C02964	M365T407	C02964	0.648086	0.909751
M406T349C20887	M406T349	C20887	0.0381325	0.982725
M406T363C20887	M406T363	C20887	0.0444354	0.745578
M181T377C00247	M181T377	C00247	0.940924	0.895488
M241T356C00884	M241T356	C00884	0.126238	0.882512
M340T364C04751	M340T364	C04751	14.2523	0.978874
M365T407C20861	M365T407	C20861	0.648086	0.909751
M406T349C06372	M406T349	C06372	0.0381325	0.982725
M406T363C06372	M406T363	C06372	0.0444354	0.745578
M365T407C18068	M365T407	C18068	0.648086	0.909751
M365T407C01742	M365T407	C01742	0.648086	0.909751

## Sheet: kvalue_for_head_30d
Metabolite	peakname	ID	kvalue	R_square
M88T337C00041	M88T337	C00041	0.893203	0.98748
M89T299C00184	M89T299	C00184	1.28107	0.989717
M89T229C01432	M89T229	C01432	0.4439	0.901088
M104T367C00065	M104T367	C00065	1.02552	0.962724
M114T302_2C00148	M114T302_2	C00148	0.922151	0.994071
M116T279C03508	M116T279	C03508	1.09479	0.984343
M117T384C00042	M117T384	C00042	0.927387	0.991007
M131T369C00152	M131T369	C00152	0.0905742	0.982167
M132T399C00049	M132T399	C00049	0.218953	0.986982
M145T366C00026	M145T366	C00026	0.711091	0.976566
M146T393C00025	M146T393	C00025	0.890867	0.966602
M147T392C03196	M147T392	C03196	0.905447	0.988288
M151T211C00385	M151T211	C00385	0.0945719	0.749993
M151T240C00379	M151T240	C00379	0.205341	0.924308
M160T258C03210	M160T258	C03210	0.843349	0.98152
M169T195C05130	M169T195	C05130	0.816097	0.983494
M171T429C00093	M171T429	C00093	1.13344	0.991745
M174T392C01042	M174T392	C01042	0.134335	0.995438
M178T188C01586	M178T188	C01586	0.990173	0.989292
M179T297C00795	M179T297	C00795	1.32685	0.992588
M179T384C00795	M179T384	C00795	0.536462	0.925319
M179T259C00267	M179T259	C00267	0.556205	0.997275
M181T293C16884	M181T293	C16884	3.54778	0.999801
M199T47C02679	M199T47	C02679	0.0197752	0.983229
M201T282C01239	M201T282	C01239	0.564372	0.992514
M213T167_2C01115	M213T167_2	C01115	1.73246	0.991816
M214T385C01210	M214T385	C01210	0.0311714	0.993214
M217T404C03740	M217T404	C03740	1.09098	0.992743
M222T215C03147	M222T215	C03147	0.510903	0.976392
M227T46C06424	M227T46	C06424	0.029481	0.998116
M230T364C03752	M230T364	C03752	0.849818	0.980383
M255T44_2C00249	M255T44_2	C00249	0.0461537	0.996391
M266T169C00212	M266T169	C00212	0.116152	0.984533
M267T213C00294	M267T213	C00294	0.106428	0.985742
M271T47C18218	M271T47	C18218	0.0893096	0.95385
M282T255C00387	M282T255	C00387	0.123614	0.980784
M311T41C06425	M311T41	C06425	0.0199918	0.972323
M336T427C01294	M336T427	C01294	0.413088	0.852579
M341T384C00208	M341T384	C00208	1.36731	0.983834
M341T404C00208	M341T404	C00208	3.35697	0.886125
M341T420C00208	M341T420	C00208	0.592279	0.972597
M341T443C01518	M341T443	C01518	0.928005	0.962378
M346T426C00020	M346T426	C00020	0.106467	0.989058
M347T443C00130	M347T443	C00130	0.0990716	0.998373
M357T415C20888	M357T415	C20888	1.0746	0.908934
M401T384C00252	M401T384	C00252	1.41314	0.981559
M438T192C06124	M438T192	C06124	0.0314719	0.986909
M503T443_2C01835	M503T443_2	C01835	0.959049	0.974561
M503T420C01835	M503T420	C01835	0.460373	0.870717
M606T431C00043	M606T431	C00043	0.151014	0.99959
M74T353C00037	M74T353	C00037	0.162494	0.956028
M133T410C00149	M133T410	C00149	0.519122	0.942304
M134T168_2C00147	M134T168_2	C00147	0.0800434	0.994313
M193T384C00191	M193T384	C00191	0.0941496	0.938727
M259T470C00092	M259T470	C00092	1.25183	0.996862
M341T359C00089	M341T359	C00089	0.245806	0.923909
M547T443C00307	M547T443	C00307	0.587842	0.804627
M128T295_2C01879	M128T295_2	C01879	0.085124	0.997183
M197T368C00499	M197T368	C00499	0.0223375	0.957313
M243T161C00299	M243T161	C00299	0.0394887	0.99806
M579T477C00167	M579T477	C00167	0.0251512	0.778704
M87T133_2C00022	M87T133_2	C00022	0.825505	0.992688
M73T384C00163	M73T384	C00163	0.849626	0.993082
M113T110C21187	M113T110	C21187	1.57026	0.993323
M133T87C20578	M133T87	C20578	0.101579	0.703383
M135T213C00160	M135T213	C00160	0.188723	0.849116
M144T386C04076	M144T386	C04076	0.0767075	0.886246
M152T146C05135	M152T146	C05135	0.473453	0.934434
M161T442C16390	M161T442	C16390	0.869847	0.948045
M169T133C01424	M169T133	C01424	1.80476	0.997498
M175T367C03217	M175T367	C03217	0.160374	0.786705
M193T111C01494	M193T111	C01494	0.0702925	0.758714
M253T310C03659	M253T310	C03659	1.49786	0.911326
M253T296C03659	M253T296	C03659	1.00992	0.997579
M258T368C03584	M258T368	C03584	0.0373572	0.870886
M286T354C06047	M286T354	C06047	1.29599	0.991874
M313T365C05401	M313T365	C05401	1.43261	0.999523
M333T433_2C04359	M333T433_2	C04359	0.0903941	0.997458
M103T392C06001	M103T392	C06001	0.249218	0.924891
M119T298C02022	M119T298	C02022	1.5807	0.993595
M194T206C15561	M194T206	C15561	0.0496515	0.981643
M206T298C11355	M206T298	C11355	0.274282	0.889536
M229T439C00199	M229T439	C00199	0.213925	0.867712
M332T364C14875	M332T364	C14875	0.546233	0.974654
M356T206C16427	M356T206	C16427	1.02896	0.991915
M365T392C04734	M365T392	C04734	0.841447	0.958762
M402T285C17951	M402T285	C17951	1.34184	0.977119
M856T430C00894	M856T430	C00894	0.798722	0.990393
M104T367C00716	M104T367	C00716	1.02552	0.962724
M114T302_2C00763	M114T302_2	C00763	0.922151	0.994071
M179T297C00159	M179T297	C00159	1.32685	0.992588
M179T259C00247	M179T259	C00247	0.556205	0.997275
M213T167_2C03107	M213T167_2	C03107	1.73246	0.991816
M214T385C04122	M214T385	C04122	0.0311714	0.993214
M222T215C05652	M222T215	C05652	0.510903	0.976392
M341T384C00243	M341T384	C00243	1.36731	0.983834
M341T404C00243	M341T404	C00243	3.35697	0.886125
M341T420C00243	M341T420	C00243	0.592279	0.972597
M341T443C02048	M341T443	C02048	0.928005	0.962378
M346T426C00362	M346T426	C00362	0.106467	0.989058
M401T384C05402	M401T384	C05402	1.41314	0.981559
M259T470C00279	M259T470	C00279	1.11616	0.963427
M161T442C02360	M161T442	C02360	0.869847	0.948045
M175T367C06033	M175T367	C06033	0.160374	0.786705
M193T111C12204	M193T111	C12204	0.0702925	0.758714
M253T310C03660	M253T310	C03660	1.49786	0.911326
M253T296C03660	M253T296	C03660	1.00992	0.997579
M286T354C06048	M286T354	C06048	1.29599	0.991874
M333T433_2C04703	M333T433_2	C04703	0.0738209	0.994543
M103T392C01188	M103T392	C01188	0.249218	0.924891
M119T298C02045	M119T298	C02045	1.5807	0.993595
M229T439C00231	M229T439	C00231	0.213925	0.867712
M179T297C01487	M179T297	C01487	1.32685	0.992588
M179T259C01487	M179T259	C01487	0.556205	0.997275
M213T167_2C03383	M213T167_2	C03383	1.73246	0.991816
M222T215C05645	M222T215	C05645	0.510903	0.976392
M341T384C00185	M341T384	C00185	1.36731	0.983834
M341T404C00185	M341T404	C00185	3.35697	0.886125
M341T420C00185	M341T420	C00185	0.592279	0.972597
M341T443C20236	M341T443	C20236	0.928005	0.962378
M401T384C01235	M401T384	C01235	1.41314	0.981559
M161T442C02488	M161T442	C02488	0.869847	0.948045
M175T367C04349	M175T367	C04349	0.160374	0.786705
M253T310C06352	M253T310	C06352	1.49786	0.911326
M253T296C06352	M253T296	C06352	1.00992	0.997579
M333T433_2C04641	M333T433_2	C04641	0.0738209	0.994543
M103T392C00989	M103T392	C00989	0.249218	0.924891
M229T439C03291	M229T439	C03291	0.213925	0.867712
M179T297C00267	M179T297	C00267	1.32685	0.992588
M179T259C00159	M179T259	C00159	0.556205	0.997275
M333T433_2C10517	M333T433_2	C10517	0.0738209	0.994543
M229T439C01101	M229T439	C01101	0.213925	0.867712
M179T297C00247	M179T297	C00247	1.32685	0.992588
M179T259C02336	M179T259	C02336	0.556205	0.997275
M229T439C06441	M229T439	C06441	0.213925	0.867712
M229T439C03906	M229T439	C03906	0.213925	0.867712
M229T439C00620	M229T439	C00620	0.213925	0.867712
M90T326C00041	M90T326	C00041	0.774498	0.980516
M104T351_2C00334	M104T351_2	C00334	0.763621	0.994329
M111T187C05130	M111T187	C05130	0.386515	0.896371
M116T293_2C00763	M116T293_2	C00763	0.736087	0.994378
M134T368C00049	M134T368	C00049	0.123745	0.897922
M136T148C00147	M136T148	C00147	0.0699563	0.990252
M137T157_2C00262	M137T157_2	C00262	0.123844	0.820564
M139T266C00785	M139T266	C00785	0.035619	0.886248
M147T356C00064	M147T356	C00064	0.760383	0.994173
M148T373C00025	M148T373	C00025	0.968	0.965854
M189T331C02727	M189T331	C02727	0.0641549	0.971468
M204T285_2C02571	M204T285_2	C02571	0.306658	0.962325
M219T385C03738	M219T385	C03738	0.897726	0.988782
M228T192C00881	M228T192	C00881	0.406257	0.669657
M246T397C05340	M246T397	C05340	0.235445	0.952964
M255T366C03415	M255T366	C03415	0.844871	0.979313
M268T159C00212	M268T159	C00212	0.0885242	0.98849
M275T398C03296	M275T398	C03296	0.0452427	0.988146
M298T100C00170	M298T100	C00170	0.0117847	0.932
M348T415C00020	M348T415	C00020	0.121859	0.981873
M608T405C00043	M608T405	C00043	0.0461568	0.971722
M786T372C00016	M786T372	C00016	0.0200961	0.95631
M284T244C00387	M284T244	C00387	0.14363	0.977506
M505T428_2C00492	M505T428_2	C00492	0.762945	0.966923
M684T469C01613	M684T469	C01613	0.720734	0.956819
M130T276C01879	M130T276	C01879	0.109158	0.996187
M173T416C00093	M173T416	C00093	1.23099	0.991471
M225T265C03227	M225T265	C03227	0.560228	0.997643
M269T203C00294	M269T203	C00294	0.120684	0.976231
M84T277C01234	M84T277	C01234	0.14797	0.790856
M159T372C01109	M159T372	C01109	0.0363385	0.935585
M186T265C05577	M186T265	C05577	0.14797	0.790856
M189T367_2C12989	M189T367_2	C12989	0.134462	0.976698
M235T381C04690	M235T381	C04690	3.9424	0.959113
M667T469C02052	M667T469	C02052	0.603648	0.938956
M131T206C03912	M131T206	C03912	0.207066	0.663586
M212T301C02427	M212T301	C02427	0.14797	0.790856
M335T411C10517	M335T411	C10517	0.0109677	0.956678
M336T365C01031	M336T365	C01031	0.0826212	0.962465
M342T377C01168	M342T377	C01168	14.2523	0.991573
M116T293_2C00148	M116T293_2	C00148	0.736087	0.994378
M131T206C03564	M131T206	C03564	0.207066	0.663586
M335T411C04641	M335T411	C04641	0.0109677	0.956678
M335T411C04703	M335T411	C04703	0.0109677	0.956678
M88T355C00133	M88T355	C00133	0.070746	0.990781
M102T362C02721	M102T362	C02721	0.828855	0.991448
M111T228C00583	M111T228	C00583	1.11206	0.982464
M114T392C19911	M114T392	C19911	0.103196	0.988285
M145T226C00741	M145T226	C00741	0.77657	0.988845
M146T295C20904	M146T295	C20904	0.975324	0.977235
M160T258C17234	M160T258	C17234	0.830384	0.982273
M161T481C16390	M161T481	C16390	0.413985	0.81037
M170T337C03972	M170T337	C03972	0.742005	0.970503
M172T258C03912	M172T258	C03912	0.740538	0.973479
M179T358C00795	M179T358	C00795	0.423912	0.960338
M179T404C00795	M179T404	C00795	0.198719	0.968847
M179T188C00159	M179T188	C00159	1.16903	0.865197
M179T318C00795	M179T318	C00795	1.1347	0.98497
M187T308C05715	M187T308	C05715	0.607084	0.991182
M207T364C17210	M207T364	C17210	0.783598	0.973161
M213T167_2C03269	M213T167_2	C03269	1.73246	0.991816
M216T385C04690	M216T385	C04690	0.585456	0.971671
M216T363C04690	M216T363	C04690	0.94051	0.996224
M217T264C04020	M217T264	C04020	0.141577	0.663432
M222T295C03147	M222T295	C03147	4.86014	0.999858
M236T171C17217	M236T171	C17217	17.2563	0.999967
M267T303C04390	M267T303	C04390	2.72358	0.992923
M292T110C08062	M292T110	C08062	14.2523	0.993669
M311T41C01607	M311T41	C01607	0.0199918	0.972323
M339T279C01093	M339T279	C01093	1.29764	0.983504
M341T443C05400	M341T443	C05400	0.928005	0.962378
M346T169_1C05143	M346T169_1	C05143	0.64098	0.759452
M373T169C08565	M373T169	C08565	0.17695	0.657382
M383T352C02130	M383T352	C02130	0.850548	0.912412
M401T384C01083	M401T384	C01083	1.41314	0.981559
M639T288C05928	M639T288	C05928	0.752367	0.935127
M102T362C11735	M102T362	C11735	0.828855	0.991448
M111T228C02912	M111T228	C02912	1.11206	0.982464
M145T226C02431	M145T226	C02431	0.77657	0.988845
M146T295C02218	M146T295	C02218	0.975324	0.977235
M160T258C02207	M160T258	C02207	0.843349	0.98152
M172T258C17366	M172T258	C17366	0.740538	0.973479
M179T188C01487	M179T188	C01487	1.16903	0.865197
M213T167_2C02669	M213T167_2	C02669	1.73246	0.991816
M267T303C21015	M267T303	C21015	2.72358	0.992923
M339T279C05731	M339T279	C05731	1.29764	0.983504
M341T443C01728	M341T443	C01728	0.928005	0.962378
M111T228C02917	M111T228	C02917	1.11206	0.982464
M160T258C01077	M160T258	C01077	0.843349	0.98152
M172T258C04322	M172T258	C04322	0.740538	0.973479
M179T188C00267	M179T188	C00267	1.16903	0.865197
M339T279C05403	M339T279	C05403	1.29764	0.983504
M160T258C01046	M160T258	C01046	0.843349	0.98152
M179T188C00247	M179T188	C00247	1.16903	0.865197
M179T188C02336	M179T188	C02336	1.16903	0.865197
M84T356C01234	M84T356	C01234	0.489813	0.983986
M84T373C01234	M84T373	C01234	0.503391	0.959257
M111T187C02560	M111T187	C02560	0.386515	0.896371
M111T159C02560	M111T159	C02560	3.41162	0.993405
M151T357C05715	M151T357	C05715	1.11219	0.96079
M160T172C00637	M160T172	C00637	3.02372	0.974735
M170T239C00547	M170T239	C00547	0.365695	0.971965
M181T377C00267	M181T377	C00267	0.581123	0.868977
M182T403C03290	M182T403	C03290	1.71091	0.923973
M205T285_3C20234	M205T285_3	C20234	1.53495	0.980111
M206T345C00919	M206T345	C00919	0.467205	0.975756
M225T265C01252	M225T265	C01252	0.560228	0.997643
M239T416C00279	M239T416	C00279	0.350182	0.888461
M241T276C05645	M241T276	C05645	1.68161	0.991872
M241T356C04138	M241T356	C04138	0.11686	0.974787
M243T238C21079	M243T238	C21079	0.330596	0.878134
M288T370C20644	M288T370	C20644	0.0850879	0.994137
M305T287C20926	M305T287	C20926	1.0415	0.961886
M311T159C04164	M311T159	C04164	0.305601	0.683357
M325T429C00051	M325T429	C00051	0.198575	0.901228
M333T276C01158	M333T276	C01158	0.915914	0.886599
M333T221C01158	M333T221	C01158	0.600607	0.729913
M344T378C21257	M344T378	C21257	0.60128	0.666918
M350T287C14871	M350T287	C14871	0.137047	0.738712
M365T407C02964	M365T407	C02964	0.638412	0.755372
M406T349C20887	M406T349	C20887	0.0181616	0.99532
M527T395C03661	M527T395	C03661	0.148538	0.751927
M181T377C00247	M181T377	C00247	0.581123	0.868977
M241T356C00884	M241T356	C00884	0.11686	0.974787
M365T407C20861	M365T407	C20861	0.638412	0.755372
M406T349C06372	M406T349	C06372	0.0181616	0.99532
M527T395C03848	M527T395	C03848	0.148538	0.751927
M365T407C18068	M365T407	C18068	0.638412	0.755372
M365T407C01742	M365T407	C01742	0.638412	0.755372

## Sheet: kvalue_for_muscle_3d
Metabolite	peakname	ID	kvalue	R_square
M88T335_2C00041	M88T335_2	C00041	1.16229	0.968264
M89T297C00184	M89T297	C00184	0.867781	0.952413
M89T222C01432	M89T222	C01432	0.976764	0.986054
M104T365C00065	M104T365	C00065	0.542397	0.964189
M114T302_2C00148	M114T302_2	C00148	0.408478	0.983146
M116T271C03508	M116T271	C03508	1.12598	0.967387
M117T369C00042	M117T369	C00042	0.861185	0.968412
M131T366C00152	M131T366	C00152	0.164347	0.928812
M132T388C00049	M132T388	C00049	0.252956	0.992855
M139T273C06393	M139T273	C06393	0.233261	0.861085
M140T475C00346	M140T475	C00346	0.00308839	0.975669
M145T351C00026	M145T351	C00026	0.77412	0.976677
M146T380_2C00025	M146T380_2	C00025	0.664612	0.980159
M147T376C03196	M147T376	C03196	0.96412	0.931238
M147T404C03196	M147T404	C03196	2.29577	0.901952
M151T238C00379	M151T238	C00379	0.187888	0.953831
M160T249C03210	M160T249	C03210	0.31211	0.927701
M171T423C00093	M171T423	C00093	1.49009	0.972799
M174T375C01042	M174T375	C01042	0.126656	0.990227
M178T181C01586	M178T181	C01586	0.979051	0.678202
M179T297C00795	M179T297	C00795	0.78513	0.963668
M179T381C00795	M179T381	C00795	0.331159	0.875403
M179T260C00267	M179T260	C00267	1.03132	0.951572
M181T291C16884	M181T291	C16884	3.23237	0.999696
M199T47C02679	M199T47	C02679	0.00555333	0.988113
M201T274C01239	M201T274	C01239	0.582739	0.985052
M213T159C01115	M213T159	C01115	0.950562	0.949034
M214T382C01210	M214T382	C01210	0.00821041	0.995444
M218T393C00651	M218T393	C00651	1.64106	0.993899
M222T206C03147	M222T206	C03147	0.476907	0.964465
M227T46C06424	M227T46	C06424	0.0102574	0.990401
M228T396C04797	M228T396	C04797	1.58062	0.992376
M230T361_1C03752	M230T361_1	C03752	0.351636	0.997565
M282T255C00387	M282T255	C00387	0.186465	0.951166
M300T432C04256	M300T432	C04256	0.254262	0.707643
M341T381C00208	M341T381	C00208	0.400002	0.886021
M341T401C00208	M341T401	C00208	1.30711	0.973036
M341T440C01518	M341T440	C01518	0.32996	0.838522
M347T435C00130	M347T435	C00130	0.0819843	0.951475
M357T404C20888	M357T404	C20888	0.477684	0.85145
M401T381C00252	M401T381	C00252	0.475009	0.922596
M401T400C00252	M401T400	C00252	0.544775	0.890372
M421T477C00689	M421T477	C00689	0.648654	0.939337
M438T193C06124	M438T193	C06124	0.0472702	0.972869
M503T440C01835	M503T440	C01835	0.355378	0.871092
M606T412C00043	M606T412	C00043	0.328398	0.9695
M662T420C00003	M662T420	C00003	0.0083691	0.988754
M74T353C00037	M74T353	C00037	0.150002	0.997999
M133T398C00149	M133T398	C00149	0.963277	0.934264
M134T168C00147	M134T168	C00147	0.111398	0.989835
M218T372_1C01118	M218T372_1	C01118	2.31872	0.699138
M259T460C00092	M259T460	C00092	0.885579	0.955517
M341T356C00089	M341T356	C00089	0.361463	0.793752
M128T286_2C01879	M128T286_2	C01879	0.112961	0.991752
M155T219C00295	M155T219	C00295	1.92172	0.948344
M243T158C00299	M243T158	C00299	0.0383254	0.983702
M579T458C00167	M579T458	C00167	1.05239	0.936961
M87T127C00022	M87T127	C00022	1.01819	0.974469
M73T369C00163	M73T369	C00163	0.849692	0.993162
M113T105C21187	M113T105	C21187	0.736798	0.971939
M144T369C04076	M144T369	C04076	0.700961	0.991649
M152T143C05135	M152T143	C05135	0.404561	0.945574
M161T440C16390	M161T440	C16390	0.366372	0.86388
M169T128C01424	M169T128	C01424	0.270766	0.846059
M175T382C03217	M175T382	C03217	4.11249	0.986842
M195T344C00880	M195T344	C00880	0.245841	0.911981
M195T379C00880	M195T379	C00880	0.372297	0.923714
M207T289C09816	M207T289	C09816	2.19309	0.905517
M253T307C03659	M253T307	C03659	0.854039	0.962597
M286T342C06047	M286T342	C06047	1.06702	0.957344
M313T361C05401	M313T361	C05401	0.739305	0.991341
M333T419C04359	M333T419	C04359	0.0910624	0.995608
M387T380C16489	M387T380	C16489	0.48315	0.842073
M388T395C03174	M388T395	C03174	1.43078	0.986451
M601T441C21334	M601T441	C21334	0.0379342	0.670877
M83T104C07330	M83T104	C07330	1.44599	0.988956
M103T376C06001	M103T376	C06001	1.23302	0.999991
M119T297C02022	M119T297	C02022	0.942064	0.966645
M157T416C06035	M157T416	C06035	1.40975	0.977489
M169T349C20850	M169T349	C20850	0.934249	0.975972
M194T203C15561	M194T203	C15561	0.134245	0.984327
M206T290_2C11355	M206T290_2	C11355	0.795888	0.981291
M229T431C00199	M229T431	C00199	0.741443	0.951488
M229T446C03906	M229T446	C03906	0.822112	0.922627
M279T352C20830	M279T352	C20830	1.46792	0.975877
M287T421C04691	M287T421	C04691	0.647019	0.977988
M311T237C05855	M311T237	C05855	0.285361	0.977164
M332T360C14875	M332T360	C14875	0.868005	0.944359
M356T203C16427	M356T203	C16427	1.23379	0.971765
M402T278C17951	M402T278	C17951	0.468683	0.895694
M405T379C02130	M405T379	C02130	1.05097	0.992545
M445T430C00570	M445T430	C00570	0.00491267	0.989206
M553T372C12447	M553T372	C12447	15.2523	0.998901
M856T424C00894	M856T424	C00894	2.85206	0.988118
M71T297C00546	M71T297	C00546	0.954373	0.956
M113T251C00596	M113T251	C00596	1.20215	0.999258
M113T213C00596	M113T213	C00596	1.00397	0.997486
M113T189C00596	M113T189	C00596	0.39254	0.896971
M126T244C03458	M126T244	C03458	0.288364	0.824311
M130T273C05147	M130T273	C05147	1.97401	0.999804
M133T212C00163	M133T212	C00163	3.55415	0.999924
M149T297C02154	M149T297	C02154	0.0837928	0.89104
M156T396C02220	M156T396	C02220	0.469312	0.966727
M157T321_2C06035	M157T321_2	C06035	1.62967	0.992081
M157T260C02222	M157T260	C02222	1.57448	0.984553
M158T271C03087	M158T271	C03087	1.25952	0.98645
M160T395C01044	M160T395	C01044	0.889149	0.942228
M161T356C02488	M161T356	C02488	0.159119	0.940854
M165T354C01685	M165T354	C01685	0.0965127	0.955748
M167T442C03548	M167T442	C03548	0.903399	0.728986
M169T460C00661	M169T460	C00661	0.752323	0.900168
M173T420C02341	M173T420	C02341	5.15974	0.999934
M174T221_1C01988	M174T221_1	C01988	15.2523	0.998725
M175T352C00072	M175T352	C00072	1.72858	0.993749
M176T309C20844	M176T309	C20844	0.0643503	0.717007
M179T401C01934	M179T401	C01934	1.68101	0.654454
M180T343C00097	M180T343	C00097	2.60612	0.915747
M183T245C11821	M183T245	C11821	0.174814	0.841851
M190T203C17938	M190T203	C17938	1.13427	0.984258
M191T503C00158	M191T503	C00158	2.48818	0.962521
M191T107C07727	M191T107	C07727	0.687557	0.985285
M193T341C00618	M193T341	C00618	0.905713	0.995152
M196T324C04604	M196T324	C04604	1.02855	0.940057
M197T376C06454	M197T376	C06454	0.143777	0.861104
M199T329C06659	M199T329	C06659	0.765509	0.983604
M201T344C06658	M201T344	C06658	15.2523	0.994553
M207T360C03015	M207T360	C03015	0.472709	0.901647
M213T109C03861	M213T109	C03861	1.2641	0.935804
M215T412C19675	M215T412	C19675	0.874921	0.942452
M215T291C10906	M215T291	C10906	1.09007	0.966488
M215T278C15700	M215T278	C15700	1.5738	0.999925
M215T319C15700	M215T319	C15700	0.0670355	0.907025
M221T383C01127	M221T383	C01127	1.83731	0.989015
M224T370C02427	M224T370	C02427	1.41704	0.862296
M230T276C03972	M230T276	C03972	3.71783	0.998056
M231T271C21015	M231T271	C21015	0.0491211	0.939396
M233T413C00439	M233T413	C00439	2.20302	0.90931
M235T228C21087	M235T228	C21087	0.00245048	0.753022
M236T331C20940	M236T331	C20940	2.89806	1
M237T351C20961	M237T351	C20961	4.01848	1
M245T332C02076	M245T332	C02076	0.0319116	0.994107
M246T361C20239	M246T361	C20239	1.61873	0.995175
M246T381C05931	M246T381	C05931	1.74519	0.986583
M249T298C05601	M249T298	C05601	1.61768	0.992729
M254T372C05656	M254T372	C05656	1.6277	0.992657
M255T147C04045	M255T147	C04045	0.898948	0.945348
M257T432C20668	M257T432	C20668	0.857014	0.94919
M273T464C01218	M273T464	C01218	0.0915595	0.81906
M274T446C20589	M274T446	C20589	1.09737	0.935724
M275T474C00345	M275T474	C00345	0.896093	0.819145
M283T295C00647	M283T295	C00647	0.759226	0.947661
M283T251C20654	M283T251	C20654	0.183763	0.883025
M283T272C20654	M283T272	C20654	0.0421592	0.922402
M299T325C11351	M299T325	C11351	2.57775	0.968575
M299T148C03993	M299T148	C03993	0.24193	0.923275
M317T444C01286	M317T444	C01286	2.359	0.973828
M318T300C05939	M318T300	C05939	0.0471072	0.89844
M331T362C05325	M331T362	C05325	0.232185	0.919795
M355T410C04454	M355T410	C04454	2.00664	0.999609
M355T166C17759	M355T166	C17759	2.16375	0.979458
M359T321C01269	M359T321	C01269	17.2563	0.999927
M363T370C05995	M363T370	C05995	1.00413	0.690784
M363T377C05400	M363T377	C05400	0.464835	0.890792
M369T429C01151	M369T429	C01151	0.878351	0.950563
M375T159C02887	M375T159	C02887	0.232611	0.842927
M378T251C01310	M378T251	C01310	1.16474	0.954394
M379T321C05399	M379T321	C05399	0.911578	0.995444
M417T258C00448	M417T258	C00448	0.435949	0.906436
M417T231C16826	M417T231	C16826	0.373625	0.82401
M449T405C20684	M449T405	C20684	13.2524	0.934593
M460T360C14868	M460T360	C14868	1.0228	0.973205
M468T311C16445	M468T311	C16445	0.589562	0.975233
M514T442C19155	M514T442	C19155	1.39467	0.900696
M520T422C11435	M520T422	C11435	3.62874	0.999632
M559T382C01941	M559T382	C01941	4.22733	0.981107
M576T430C04916	M576T430	C04916	0.804018	0.967246
M104T365C00716	M104T365	C00716	0.542397	0.964189
M114T302_2C00763	M114T302_2	C00763	0.408478	0.983146
M116T271C00441	M116T271	C00441	1.12598	0.967387
M151T238C00474	M151T238	C00474	0.187888	0.953831
M160T249C20905	M160T249	C20905	0.660461	0.940864
M179T297C00159	M179T297	C00159	0.78513	0.963668
M179T260C00247	M179T260	C00247	1.03132	0.951572
M213T159C03107	M213T159	C03107	0.950562	0.949034
M214T382C04122	M214T382	C04122	0.00821041	0.995444
M222T206C05652	M222T206	C05652	0.476907	0.964465
M228T396C04796	M228T396	C04796	1.58062	0.992376
M341T381C00243	M341T381	C00243	0.400002	0.886021
M341T401C00243	M341T401	C00243	1.30711	0.973036
M341T440C02048	M341T440	C02048	0.32996	0.838522
M401T381C05402	M401T381	C05402	0.475009	0.922596
M401T400C05402	M401T400	C05402	0.544775	0.890372
M421T477C05396	M421T477	C05396	0.648654	0.939337
M259T460C00279	M259T460	C00279	0.707516	0.846977
M243T158C20225	M243T158	C20225	0.0386171	0.984758
M161T440C02360	M161T440	C02360	0.366372	0.86388
M175T382C06033	M175T382	C06033	4.11249	0.986842
M253T307C03660	M253T307	C03660	0.854039	0.962597
M286T342C06048	M286T342	C06048	1.06702	0.957344
M333T419C04703	M333T419	C04703	0.0829436	0.994568
M103T376C01188	M103T376	C01188	1.23302	0.999991
M119T297C02045	M119T297	C02045	0.942064	0.966645
M229T431C00231	M229T431	C00231	0.741443	0.951488
M229T446C00620	M229T446	C00620	0.822112	0.922627
M279T352C20829	M279T352	C20829	1.46792	0.975877
M113T189C21187	M113T189	C21187	0.39254	0.896971
M130T273C03741	M130T273	C03741	1.97401	0.999804
M149T297C00181	M149T297	C00181	0.202673	0.942837
M157T260C03453	M157T260	C03453	1.57448	0.984553
M161T356C02360	M161T356	C02360	0.159119	0.940854
M167T442C00036	M167T442	C00036	0.903399	0.728986
M179T401C01680	M179T401	C01680	1.68101	0.654454
M180T343C00793	M180T343	C00793	2.60612	0.915747
M191T503C00311	M191T503	C00311	2.48818	0.962521
M191T107C01504	M191T107	C01504	0.687557	0.985285
M193T341C06473	M193T341	C06473	0.905713	0.995152
M215T291C00095	M215T291	C00095	1.09007	0.966488
M221T383C05946	M221T383	C05946	1.83731	0.989015
M230T276C12108	M230T276	C12108	3.71783	0.998056
M231T271C04390	M231T271	C04390	0.0491211	0.939396
M257T432C01236	M257T432	C01236	0.857014	0.94919
M273T464C14899	M273T464	C14899	0.0915595	0.81906
M317T444C04442	M317T444	C04442	2.359	0.973828
M363T377C01728	M363T377	C01728	0.464835	0.890792
M369T429C20986	M369T429	C20986	0.878351	0.950563
M417T258C16826	M417T258	C16826	0.435949	0.906436
M417T231C06111	M417T231	C06111	0.373625	0.82401
M576T430C04896	M576T430	C04896	0.804018	0.967246
M160T249C19694	M160T249	C19694	0.31211	0.927701
M179T297C01487	M179T297	C01487	0.78513	0.963668
M179T260C01487	M179T260	C01487	1.03132	0.951572
M213T159C03383	M213T159	C03383	0.950562	0.949034
M222T206C05645	M222T206	C05645	0.476907	0.964465
M228T396C17758	M228T396	C17758	1.58062	0.992376
M341T381C00185	M341T381	C00185	0.400002	0.886021
M341T401C00185	M341T401	C00185	1.30711	0.973036
M341T440C20236	M341T440	C20236	0.32996	0.838522
M401T400C01235	M401T400	C01235	0.544775	0.890372
M421T477C02995	M421T477	C02995	0.648654	0.939337
M161T440C02488	M161T440	C02488	0.366372	0.86388
M175T382C04349	M175T382	C04349	4.11249	0.986842
M253T307C06352	M253T307	C06352	0.854039	0.962597
M333T419C04641	M333T419	C04641	0.0829436	0.994568
M103T376C00989	M103T376	C00989	1.23302	0.999991
M229T431C03291	M229T431	C03291	0.741443	0.951488
M229T446C06441	M229T446	C06441	0.822112	0.922627
M130T273C01073	M130T273	C01073	1.97401	0.999804
M157T260C02501	M157T260	C02501	1.57448	0.984553
M161T356C16390	M161T356	C16390	0.159119	0.940854
M179T401C01720	M179T401	C01720	1.68101	0.654454
M191T107C20465	M191T107	C20465	0.687557	0.985285
M193T341C15673	M193T341	C15673	0.905713	0.995152
M215T291C00124	M215T291	C00124	1.09007	0.966488
M221T383C20485	M221T383	C20485	1.83731	0.989015
M231T271C15767	M231T271	C15767	0.0491211	0.939396
M273T464C05385	M273T464	C05385	0.0915595	0.81906
M317T444C06893	M317T444	C06893	2.359	0.973828
M417T258C06111	M417T258	C06111	0.435949	0.906436
M417T231C00448	M417T231	C00448	0.373625	0.82401
M160T249C17581	M160T249	C17581	0.31211	0.927701
M179T297C00267	M179T297	C00267	0.78513	0.963668
M179T260C00159	M179T260	C00159	1.03132	0.951572
M222T206C01249	M222T206	C01249	0.476907	0.964465
M341T440C21336	M341T440	C21336	0.32996	0.838522
M421T477C04534	M421T477	C04534	0.648654	0.939337
M253T307C03619	M253T307	C03619	0.854039	0.962597
M333T419C10517	M333T419	C10517	0.0829436	0.994568
M229T431C01101	M229T431	C01101	0.741443	0.951488
M229T446C00199	M229T446	C00199	0.822112	0.922627
M130T273C01110	M130T273	C01110	1.97401	0.999804
M157T260C03676	M157T260	C03676	1.57448	0.984553
M161T356C03652	M161T356	C03652	0.159119	0.940854
M179T401C01582	M179T401	C01582	1.68101	0.654454
M193T341C01062	M193T341	C01062	0.905713	0.995152
M215T291C00221	M215T291	C00221	1.09007	0.966488
M231T271C03415	M231T271	C03415	0.0491211	0.939396
M273T464C04037	M273T464	C04037	0.0915595	0.81906
M417T258C19760	M417T258	C19760	0.435949	0.906436
M417T231C19760	M417T231	C19760	0.373625	0.82401
M179T297C00247	M179T297	C00247	0.78513	0.963668
M179T260C02336	M179T260	C02336	1.03132	0.951572
M341T440C15548	M341T440	C15548	0.32996	0.838522
M421T477C02591	M421T477	C02591	0.648654	0.939337
M229T431C06441	M229T431	C06441	0.741443	0.951488
M229T446C00231	M229T446	C00231	0.822112	0.922627
M161T356C03979	M161T356	C03979	0.159119	0.940854
M193T341C00905	M193T341	C00905	0.905713	0.995152
M215T291C00031	M215T291	C00031	1.09007	0.966488
M90T335C00041	M90T335	C00041	1.15584	0.975253
M104T362_2C00334	M104T362_2	C00334	0.336092	0.941641
M111T198C05130	M111T198	C05130	0.201856	0.69727
M116T302_2C00763	M116T302_2	C00763	0.37105	0.988511
M134T375C00049	M134T375	C00049	0.0333831	0.951914
M137T166C00262	M137T166	C00262	0.140367	0.751948
M147T361_2C00064	M147T361_2	C00064	0.31093	0.994101
M147T383C00064	M147T383	C00064	0.334848	0.996179
M148T380C00025	M148T380	C00025	0.636077	0.982688
M200T265C16355	M200T265	C16355	0.248553	0.8599
M204T297_1C02571	M204T297_1	C02571	0.730248	0.987922
M238T250C06313	M238T250	C06313	0.103077	0.991328
M244T235C00475	M244T235	C00475	0.152104	0.747493
M245T397C00826	M245T397	C00826	0.0681349	0.970259
M246T407C05340	M246T407	C05340	0.104905	0.868818
M255T378C03415	M255T378	C03415	0.710265	0.982438
M275T406C03296	M275T406	C03296	0.539899	0.967833
M298T102C00170	M298T102	C00170	0.0469134	0.977919
M608T412C00043	M608T412	C00043	0.332321	0.970233
M664T419C00003	M664T419	C00003	0.0241258	0.983081
M190T152C01717	M190T152	C01717	4.79348	0.999987
M505T439_1C00492	M505T439_1	C00492	0.297855	0.861368
M684T479C01613	M684T479	C01613	0.451265	0.900302
M130T286C01879	M130T286	C01879	0.0969299	0.992979
M173T422C00093	M173T422	C00093	1.44564	0.973704
M225T275C03227	M225T275	C03227	0.384891	0.998734
M381T359C00089	M381T359	C00089	0.754026	0.995339
M84T287C01234	M84T287	C01234	0.0091929	0.969996
M159T379C01109	M159T379	C01109	0.578849	0.90223
M186T275C05577	M186T275	C05577	0.14797	0.790856
M205T281C04210	M205T281	C04210	1.52326	0.995586
M235T369C04690	M235T369	C04690	0.830084	0.805391
M290T341C16198	M290T341	C16198	1.99014	0.988228
M667T479C02052	M667T479	C02052	0.418877	0.866729
M131T219C03912	M131T219	C03912	0.529805	0.663974
M249T250C05832	M249T250	C05832	0.544522	0.727305
M335T419C10517	M335T419	C10517	0.0657168	0.991259
M342T366C01168	M342T366	C01168	0.862766	0.9876
M531T123C07032	M531T123	C07032	0.00409009	0.827382
M68T302C02659	M68T302	C02659	3.01324	0.999242
M87T362_2C01770	M87T362_2	C01770	0.262218	0.943413
M89T250C00261	M89T250	C00261	0.456916	0.994166
M115T305C02512	M115T305	C02512	0.134919	0.760793
M135T338C04022	M135T338	C04022	1.02278	0.849205
M140T108C00463	M140T108	C00463	0.401595	0.822569
M142T395C00820	M142T395	C00820	0.952501	0.962592
M143T325C19929	M143T325	C19929	0.692537	0.794849
M144T265C04114	M144T265	C04114	0.151414	0.913058
M146T223C06809	M146T223	C06809	0.802624	0.892208
M152T233C17755	M152T233	C17755	0.738962	0.990807
M160T395_2C02480	M160T395_2	C02480	0.766796	0.967044
M160T251C03087	M160T251	C03087	1.85473	0.996192
M161T279C00846	M161T279	C00846	0.271352	0.852908
M169T219C03198	M169T219	C03198	0.982899	0.977312
M170T249C20310	M170T249	C20310	0.170023	0.819635
M175T382C00439	M175T382	C00439	15.2523	0.998772
M180T320C19569	M180T320	C19569	1.52313	0.998053
M181T307C20651	M181T307	C20651	2.45478	0.828565
M181T217C05636	M181T217	C05636	2.19147	0.999247
M184T260C17581	M184T260	C17581	1.64648	0.999951
M187T445C00197	M187T445	C00197	0.596032	0.665998
M192T351C16850	M192T351	C16850	0.944782	0.996893
M196T204C20646	M196T204	C20646	0.170275	0.977667
M197T204C02824	M197T204	C02824	0.924252	0.962342
M198T367C00355	M198T367	C00355	0.67264	0.999332
M199T85C06359	M199T85	C06359	0.0245496	0.780726
M200T279C10447	M200T279	C10447	1.69545	0.996221
M200T373C20941	M200T373	C20941	0.716267	0.983152
M201T401C00279	M201T401	C00279	0.38508	0.78969
M203T291C10906	M203T291	C10906	0.774424	0.957072
M203T259C10906	M203T259	C10906	0.968778	0.96603
M203T313C20581	M203T313	C20581	0.845027	0.951938
M203T273C20581	M203T273	C20581	1.01049	0.948704
M208T290C05835	M208T290	C05835	2.4728	0.999938
M212T396C08538	M212T396	C08538	1.29867	0.981845
M213T430C20960	M213T430	C20960	0.962645	0.949978
M216T357C01207	M216T357	C01207	20.1897	1
M218T381C01061	M218T381	C01061	0.685046	0.928536
M223T433C03394	M223T433	C03394	0.679001	0.92267
M224T367C03147	M224T367	C03147	1.05558	0.999254
M225T201C16453	M225T201	C16453	0.00636975	0.959275
M226T293C19577	M226T293	C19577	1.54573	0.992999
M228T432C03287	M228T432	C03287	1.21643	0.940066
M230T396C12624	M230T396	C12624	1.36869	0.981082
M230T267_1C18338	M230T267_1	C18338	1.63593	0.918139
M236T277C01273	M236T277	C01273	1.35851	0.994183
M237T397C02700	M237T397	C02700	0.0528363	0.716057
M240T338C20843	M240T338	C20843	0.460275	0.739683
M241T380C20958	M241T380	C20958	0.958052	0.972267
M247T447C04137	M247T447	C04137	0.373074	0.920894
M261T282C20386	M261T282	C20386	1.33497	0.983098
M266T306C05711	M266T306	C05711	3.58691	0.988705
M268T317C03539	M268T317	C03539	2.99537	0.974039
M272T290C03175	M272T290	C03175	0.0773185	0.777663
M276T448C20589	M276T448	C20589	1.26149	0.962447
M277T307C21186	M277T307	C21186	0.965988	0.973763
M295T76C19613	M295T76	C19613	0.692114	0.647638
M306T472C01743	M306T472	C01743	0.44659	0.984468
M308T288C00051	M308T288	C00051	1.12043	0.917245
M308T302_2C04421	M308T302_2	C04421	0.14797	0.790856
M317T405C17935	M317T405	C17935	0.101611	0.993804
M327T238C19758	M327T238	C19758	0.351281	0.947455
M346T370C06457	M346T370	C06457	0.144973	0.875791
M357T410C04454	M357T410	C04454	2.33747	0.995442
M396T410C06565	M396T410	C06565	1.64076	0.98746
M407T302C02130	M407T302	C02130	2.67977	1
M481T306C01847	M481T306	C01847	0.758668	0.983127
M495T204C02074	M495T204	C02074	3.01462	0.996633
M497T229C05951	M497T229	C05951	0.262146	0.958111
M511T456C19793	M511T456	C19793	2.28244	0.81374
M546T360_2C12321	M546T360_2	C12321	1.16275	0.99551
M667T381C02052	M667T381	C02052	0.474917	0.934923
M1047T439C16334	M1047T439	C16334	0.572622	0.911268
M116T302_2C00148	M116T302_2	C00148	0.37105	0.988511
M186T275C17580	M186T275	C17580	0.14797	0.790856
M205T281C05548	M205T281	C05548	1.52326	0.995586
M131T219C03564	M131T219	C03564	0.529805	0.663974
M335T419C04641	M335T419	C04641	0.0657168	0.991259
M68T302C00543	M68T302	C00543	0.368377	0.872707
M115T305C07272	M115T305	C07272	0.134919	0.760793
M142T395C05519	M142T395	C05519	0.952501	0.962592
M152T233C03005	M152T233	C03005	0.738962	0.990807
M169T219C05343	M169T219	C05343	0.982899	0.977312
M181T217C05638	M181T217	C05638	2.19147	0.999247
M184T260C03210	M184T260	C03210	1.64648	0.999951
M187T445C00631	M187T445	C00631	0.596032	0.665998
M196T204C02666	M196T204	C02666	0.170275	0.977667
M199T85C14102	M199T85	C14102	0.0245496	0.780726
M200T279C12622	M200T279	C12622	1.69545	0.996221
M203T259C06153	M203T259	C06153	0.968778	0.96603
M216T357C21086	M216T357	C21086	20.1897	1
M218T381C01036	M218T381	C01036	0.685046	0.928536
M223T433C21285	M223T433	C21285	0.679001	0.92267
M230T267_1C04366	M230T267_1	C04366	1.63593	0.918139
M241T380C20957	M241T380	C20957	0.958052	0.972267
M247T447C06655	M247T447	C06655	0.373074	0.920894
M327T238C20354	M327T238	C20354	0.351281	0.947455
M546T360_2C12322	M546T360_2	C12322	1.16275	0.99551
M335T419C04703	M335T419	C04703	0.0657168	0.991259
M142T395C12317	M142T395	C12317	0.952501	0.962592
M169T219C05577	M169T219	C05577	0.982899	0.977312
M184T260C01046	M184T260	C01046	1.64648	0.999951
M203T259C00247	M203T259	C00247	0.968778	0.96603
M223T433C03604	M223T433	C03604	0.679001	0.92267
M327T238C04332	M327T238	C04332	0.321681	0.950405
M142T395C02115	M142T395	C02115	0.952501	0.962592
M169T219C00544	M169T219	C00544	0.982899	0.977312
M203T259C00795	M203T259	C00795	0.968778	0.96603
M223T433C21286	M223T433	C21286	0.679001	0.92267

## Sheet: kvalue_for_muscle_30d
Metabolite	peakname	ID	kvalue	R_square
M88T335_2C00041	M88T335_2	C00041	1.72029	0.981561
M89T297C00184	M89T297	C00184	1.41026	0.965025
M89T222C01432	M89T222	C01432	2.37529	0.969558
M104T365C00065	M104T365	C00065	0.983465	0.983157
M114T302_2C00148	M114T302_2	C00148	0.688647	0.996633
M116T271C03508	M116T271	C03508	1.35341	0.964897
M117T369C00042	M117T369	C00042	1.32262	0.965903
M131T366C00152	M131T366	C00152	0.20745	0.999378
M132T388C00049	M132T388	C00049	0.335625	0.799725
M144T292C00940	M144T292	C00940	0.480991	0.994132
M145T351C00026	M145T351	C00026	1.28813	0.970148
M146T380_2C00025	M146T380_2	C00025	1.19883	0.980456
M147T376C03196	M147T376	C03196	1.29979	0.963399
M147T404C03196	M147T404	C03196	1.137	0.879114
M151T238C00379	M151T238	C00379	0.205157	0.884852
M169T194C05130	M169T194	C05130	2.4533	0.645087
M171T423C00093	M171T423	C00093	2.02512	0.94245
M174T375C01042	M174T375	C01042	0.131247	0.994589
M178T181C01586	M178T181	C01586	0.670165	0.71461
M179T297C00795	M179T297	C00795	1.31906	0.966135
M179T381C00795	M179T381	C00795	0.813318	0.848634
M179T260C00267	M179T260	C00267	0.961888	0.879088
M181T291C16884	M181T291	C16884	2.80777	0.999447
M193T222C03703	M193T222	C03703	0.527308	0.652186
M199T47C02679	M199T47	C02679	0.0470269	0.987646
M201T274C01239	M201T274	C01239	0.724045	0.999662
M213T159C01115	M213T159	C01115	1.41305	0.957407
M217T391C03740	M217T391	C03740	1.38487	0.980172
M218T393C00651	M218T393	C00651	2.22077	0.998638
M222T206C03147	M222T206	C03147	0.831142	0.952101
M227T46C06424	M227T46	C06424	0.0412804	0.998122
M228T396C04797	M228T396	C04797	1.91045	0.997216
M230T361_1C03752	M230T361_1	C03752	0.545037	0.99886
M253T45C08362	M253T45	C08362	0.692751	0.743985
M255T45C00249	M255T45	C00249	0.02375	0.997632
M282T255C00387	M282T255	C00387	0.176759	0.957971
M283T43C01530	M283T43	C01530	0.00592222	0.98663
M300T432C04256	M300T432	C04256	0.274185	0.799579
M306T455C00051	M306T455	C00051	0.0215419	0.959075
M341T381C00208	M341T381	C00208	0.913181	0.84864
M341T401C00208	M341T401	C00208	1.69532	0.980373
M341T440C01518	M341T440	C01518	0.678325	0.834459
M347T435C00130	M347T435	C00130	0.768144	0.916246
M357T404C20888	M357T404	C20888	0.986428	0.708902
M362T449C00144	M362T449	C00144	0.0271033	0.757219
M401T381C00252	M401T381	C00252	1.04382	0.899322
M401T400C00252	M401T400	C00252	1.62348	0.964012
M421T477C00689	M421T477	C00689	1.40189	0.938443
M503T440C01835	M503T440	C01835	0.77863	0.836704
M606T412C00043	M606T412	C00043	0.366685	0.961551
M662T420C00003	M662T420	C00003	0.0175166	0.997267
M74T353C00037	M74T353	C00037	0.188152	0.934274
M133T398C00149	M133T398	C00149	1.25061	0.973855
M134T168C00147	M134T168	C00147	0.083555	0.967023
M259T460C00092	M259T460	C00092	1.63113	0.96217
M341T356C00089	M341T356	C00089	0.37577	0.818336
M547T426C00307	M547T426	C00307	0.153899	0.978373
M128T286_2C01879	M128T286_2	C01879	0.108674	0.998941
M155T219C00295	M155T219	C00295	1.78758	0.964036
M579T458C00167	M579T458	C00167	1.63584	0.924139
M87T127C00022	M87T127	C00022	1.86815	0.985041
M73T369C00163	M73T369	C00163	1.55552	0.999916
M113T105C21187	M113T105	C21187	1.27699	0.970552
M144T369C04076	M144T369	C04076	0.957212	0.993325
M152T143C05135	M152T143	C05135	0.196942	0.948639
M161T440C16390	M161T440	C16390	0.703033	0.81742
M169T128C01424	M169T128	C01424	2.12794	0.734092
M175T382C03217	M175T382	C03217	1.85158	0.979875
M193T108C01494	M193T108	C01494	0.465107	0.695391
M195T344C00880	M195T344	C00880	0.0368395	0.698375
M195T379C00880	M195T379	C00880	0.574335	0.850818
M253T307C03659	M253T307	C03659	1.7321	0.968376
M286T342C06047	M286T342	C06047	1.64165	0.930554
M313T361C05401	M313T361	C05401	0.946009	0.998188
M333T419C04359	M333T419	C04359	0.102201	0.992402
M388T395C03174	M388T395	C03174	2.20965	0.993215
M601T441C21334	M601T441	C21334	1.76117	0.681613
M83T104C07330	M83T104	C07330	2.20047	0.997938
M103T376C06001	M103T376	C06001	2.88994	0.99374
M119T297C02022	M119T297	C02022	1.41691	0.970118
M153T262C02170	M153T262	C02170	0.016429	0.949859
M157T416C06035	M157T416	C06035	1.95964	0.989124
M169T349C20850	M169T349	C20850	0.580657	0.873613
M194T203C15561	M194T203	C15561	0.106465	0.989963
M206T290_2C11355	M206T290_2	C11355	1.11086	0.896138
M229T431C00199	M229T431	C00199	1.25111	0.930397
M229T446C03906	M229T446	C03906	1.63165	0.947598
M279T352C20830	M279T352	C20830	1.57146	0.998352
M287T421C04691	M287T421	C04691	1.48625	0.988568
M311T237C05855	M311T237	C05855	0.255928	0.93796
M332T360C14875	M332T360	C14875	0.895096	0.977459
M356T203C16427	M356T203	C16427	0.988556	0.992738
M402T278C17951	M402T278	C17951	1.04777	0.888039
M405T379C02130	M405T379	C02130	2.21532	0.989444
M553T372C12447	M553T372	C12447	0.546332	0.66558
M856T424C00894	M856T424	C00894	3.54817	0.99614
M71T297C00546	M71T297	C00546	1.55285	0.965914
M113T251C00596	M113T251	C00596	1.11935	0.985599
M113T213C00596	M113T213	C00596	1.27637	0.999675
M113T189C00596	M113T189	C00596	1.05653	0.998096
M130T273C05147	M130T273	C05147	3.46252	0.999308
M133T212C00163	M133T212	C00163	1.74674	0.987419
M149T297C02154	M149T297	C02154	0.148136	0.789445
M156T396C02220	M156T396	C02220	3.44734	0.973209
M157T321_2C06035	M157T321_2	C06035	1.93315	0.991545
M157T260C02222	M157T260	C02222	1.88752	0.998905
M158T271C03087	M158T271	C03087	2.56371	0.993702
M161T356C02488	M161T356	C02488	0.126462	0.944438
M163T292C02522	M163T292	C02522	3.98959	0.999941
M167T442C03548	M167T442	C03548	1.3163	0.820809
M169T460C00661	M169T460	C00661	1.46051	0.943781
M173T420C02341	M173T420	C02341	4.74566	0.998686
M174T221_1C01988	M174T221_1	C01988	0.490814	0.89848
M175T352C00072	M175T352	C00072	2.26228	0.997046
M176T309C20844	M176T309	C20844	0.452235	0.888758
M179T401C01934	M179T401	C01934	1.29517	0.913211
M180T343C00097	M180T343	C00097	3.51861	0.989172
M185T102C07088	M185T102	C07088	0.589386	0.988802
M190T203C17938	M190T203	C17938	1.34645	0.991646
M191T107C07727	M191T107	C07727	1.04886	0.870368
M193T341C00618	M193T341	C00618	0.443278	0.978622
M196T324C04604	M196T324	C04604	1.56164	0.961287
M197T376C06454	M197T376	C06454	0.17466	0.822199
M199T329C06659	M199T329	C06659	1.03573	0.997945
M207T360C03015	M207T360	C03015	0.466324	0.770005
M213T109C03861	M213T109	C03861	1.23528	0.947724
M215T291C10906	M215T291	C10906	1.52459	0.970001
M215T278C15700	M215T278	C15700	16.2514	0.999468
M224T370C02427	M224T370	C02427	0.316527	0.901136
M230T276C03972	M230T276	C03972	1.64727	0.978472
M233T413C00439	M233T413	C00439	2.06672	0.920538
M235T228C21087	M235T228	C21087	0.14797	0.790856
M235T264C05994	M235T264	C05994	0.0528196	0.95509
M245T332C02076	M245T332	C02076	0.013945	0.993594
M246T361C20239	M246T361	C20239	1.54788	0.960038
M246T381C05931	M246T381	C05931	1.77236	0.996452
M249T298C05601	M249T298	C05601	1.99229	0.998703
M251T227C15586	M251T227	C15586	0.0878402	0.706982
M254T372C05656	M254T372	C05656	2.34765	0.996471
M255T147C04045	M255T147	C04045	1.2697	0.972836
M257T432C20668	M257T432	C20668	1.66756	0.9349
M273T464C01218	M273T464	C01218	0.0925671	0.888999
M274T446C20589	M274T446	C20589	1.86091	0.962703
M278T392C03360	M278T392	C03360	14.2523	0.984375
M283T251C20654	M283T251	C20654	0.401786	0.82249
M288T221C05641	M288T221	C05641	0.77657	0.918726
M299T325C11351	M299T325	C11351	3.1245	0.996223
M302T304C16625	M302T304	C16625	0.53663	0.666665
M317T444C01286	M317T444	C01286	0.151105	0.791649
M318T300C05939	M318T300	C05939	0.18486	0.939888
M359T321C01269	M359T321	C01269	17.251	0.999919
M363T370C05995	M363T370	C05995	0.399601	0.979202
M363T377C05400	M363T377	C05400	1.06467	0.864337
M369T429C01151	M369T429	C01151	1.45664	0.927427
M375T159C02887	M375T159	C02887	0.365646	0.87679
M382T371C14865	M382T371	C14865	0.327411	0.716636
M406T431C03174	M406T431	C03174	2.40266	0.767467
M417T258C00448	M417T258	C00448	0.846223	0.886341
M417T231C16826	M417T231	C16826	0.73149	0.775241
M449T405C20684	M449T405	C20684	16.2535	0.999326
M460T360C14868	M460T360	C14868	1.23451	0.988527
M468T311C16445	M468T311	C16445	1.98533	0.893764
M520T422C11435	M520T422	C11435	3.86409	0.998153
M559T382C01941	M559T382	C01941	2.64926	0.950441
M576T430C04916	M576T430	C04916	1.62278	0.967212
M626T415C02280	M626T415	C02280	4.03509	1
M104T365C00716	M104T365	C00716	0.983465	0.983157
M114T302_2C00763	M114T302_2	C00763	0.688647	0.996633
M116T271C00441	M116T271	C00441	1.35341	0.964897
M144T292C05572	M144T292	C05572	0.480991	0.994132
M151T238C00474	M151T238	C00474	0.205157	0.884852
M160T249C20905	M160T249	C20905	1.3052	0.989084
M179T297C00159	M179T297	C00159	1.31906	0.966135
M179T260C00247	M179T260	C00247	0.961888	0.879088
M213T159C03107	M213T159	C03107	1.41305	0.957407
M222T206C05652	M222T206	C05652	0.831142	0.952101
M228T396C04796	M228T396	C04796	1.91045	0.997216
M341T381C00243	M341T381	C00243	0.913181	0.84864
M341T401C00243	M341T401	C00243	1.69532	0.980373
M341T440C02048	M341T440	C02048	0.678325	0.834459
M401T381C05402	M401T381	C05402	1.04382	0.899322
M401T400C05402	M401T400	C05402	1.62348	0.964012
M421T477C05396	M421T477	C05396	1.40189	0.938443
M259T460C00279	M259T460	C00279	1.42894	0.948794
M161T440C02360	M161T440	C02360	0.703033	0.81742
M175T382C06033	M175T382	C06033	1.85158	0.979875
M193T108C12204	M193T108	C12204	0.465107	0.695391
M253T307C03660	M253T307	C03660	1.7321	0.968376
M286T342C06048	M286T342	C06048	1.64165	0.930554
M333T419C04703	M333T419	C04703	0.0800201	0.995435
M103T376C01188	M103T376	C01188	2.88994	0.99374
M119T297C02045	M119T297	C02045	1.41691	0.970118
M229T431C00231	M229T431	C00231	1.25111	0.930397
M229T446C00620	M229T446	C00620	1.63165	0.947598
M279T352C20829	M279T352	C20829	1.57146	0.998352
M113T189C21187	M113T189	C21187	1.05653	0.998096
M130T273C03741	M130T273	C03741	3.46252	0.999308
M149T297C00181	M149T297	C00181	0.257699	0.909499
M157T260C03453	M157T260	C03453	1.88752	0.998905
M161T356C02360	M161T356	C02360	0.126462	0.944438
M163T292C00507	M163T292	C00507	3.98959	0.999941
M167T442C00036	M167T442	C00036	1.3163	0.820809
M179T401C01680	M179T401	C01680	1.29517	0.913211
M180T343C00793	M180T343	C00793	3.51861	0.989172
M191T107C01504	M191T107	C01504	1.04886	0.870368
M193T341C06473	M193T341	C06473	0.443278	0.978622
M215T291C00095	M215T291	C00095	1.52459	0.970001
M230T276C12108	M230T276	C12108	1.64727	0.978472
M257T432C01236	M257T432	C01236	1.66756	0.9349
M273T464C14899	M273T464	C14899	0.0925671	0.888999
M317T444C04442	M317T444	C04442	0.151105	0.791649
M363T377C01728	M363T377	C01728	1.06467	0.864337
M369T429C20986	M369T429	C20986	1.45664	0.927427
M382T371C14864	M382T371	C14864	0.327411	0.716636
M417T258C16826	M417T258	C16826	0.846223	0.886341
M417T231C06111	M417T231	C06111	0.73149	0.775241
M576T430C04896	M576T430	C04896	1.62278	0.967212
M626T415C15925	M626T415	C15925	4.03509	1
M179T297C01487	M179T297	C01487	1.31906	0.966135
M179T260C01487	M179T260	C01487	0.961888	0.879088
M213T159C03383	M213T159	C03383	1.41305	0.957407
M222T206C05645	M222T206	C05645	0.831142	0.952101
M228T396C17758	M228T396	C17758	1.91045	0.997216
M341T381C00185	M341T381	C00185	0.913181	0.84864
M341T401C00185	M341T401	C00185	1.69532	0.980373
M341T440C20236	M341T440	C20236	0.678325	0.834459
M401T400C01235	M401T400	C01235	1.62348	0.964012
M421T477C02995	M421T477	C02995	1.40189	0.938443
M161T440C02488	M161T440	C02488	0.703033	0.81742
M175T382C04349	M175T382	C04349	1.85158	0.979875
M253T307C06352	M253T307	C06352	1.7321	0.968376
M333T419C04641	M333T419	C04641	0.0800201	0.995435
M103T376C00989	M103T376	C00989	2.88994	0.99374
M229T431C03291	M229T431	C03291	1.25111	0.930397
M229T446C06441	M229T446	C06441	1.63165	0.947598
M130T273C01073	M130T273	C01073	3.46252	0.999308
M157T260C02501	M157T260	C02501	1.88752	0.998905
M161T356C16390	M161T356	C16390	0.126462	0.944438
M163T292C01019	M163T292	C01019	3.98959	0.999941
M179T401C01720	M179T401	C01720	1.29517	0.913211
M191T107C20465	M191T107	C20465	1.04886	0.870368
M193T341C15673	M193T341	C15673	0.443278	0.978622
M215T291C00124	M215T291	C00124	1.52459	0.970001
M273T464C05385	M273T464	C05385	0.0925671	0.888999
M317T444C06893	M317T444	C06893	0.151105	0.791649
M417T258C06111	M417T258	C06111	0.846223	0.886341
M417T231C00448	M417T231	C00448	0.73149	0.775241
M179T297C00267	M179T297	C00267	1.31906	0.966135
M179T260C00159	M179T260	C00159	0.961888	0.879088
M222T206C01249	M222T206	C01249	0.831142	0.952101
M341T440C21336	M341T440	C21336	0.678325	0.834459
M421T477C04534	M421T477	C04534	1.40189	0.938443
M253T307C03619	M253T307	C03619	1.7321	0.968376
M333T419C10517	M333T419	C10517	0.0800201	0.995435
M229T431C01101	M229T431	C01101	1.25111	0.930397
M229T446C00199	M229T446	C00199	1.63165	0.947598
M130T273C01110	M130T273	C01110	3.46252	0.999308
M157T260C03676	M157T260	C03676	1.88752	0.998905
M161T356C03652	M161T356	C03652	0.126462	0.944438
M179T401C01582	M179T401	C01582	1.29517	0.913211
M193T341C01062	M193T341	C01062	0.443278	0.978622
M215T291C00221	M215T291	C00221	1.52459	0.970001
M273T464C04037	M273T464	C04037	0.0925671	0.888999
M417T258C19760	M417T258	C19760	0.846223	0.886341
M417T231C19760	M417T231	C19760	0.73149	0.775241
M179T297C00247	M179T297	C00247	1.31906	0.966135
M179T260C02336	M179T260	C02336	0.961888	0.879088
M341T440C15548	M341T440	C15548	0.678325	0.834459
M421T477C02591	M421T477	C02591	1.40189	0.938443
M229T431C06441	M229T431	C06441	1.25111	0.930397
M229T446C00231	M229T446	C00231	1.63165	0.947598
M161T356C03979	M161T356	C03979	0.126462	0.944438
M193T341C00905	M193T341	C00905	0.443278	0.978622
M215T291C00031	M215T291	C00031	1.52459	0.970001
M90T335C00041	M90T335	C00041	1.62023	0.983036
M104T362_2C00334	M104T362_2	C00334	0.440587	0.975729
M116T302_2C00763	M116T302_2	C00763	0.663096	0.996928
M134T375C00049	M134T375	C00049	0.0514828	0.980875
M147T361_2C00064	M147T361_2	C00064	0.396396	0.997682
M147T383C00064	M147T383	C00064	0.439209	0.998306
M148T380C00025	M148T380	C00025	1.10719	0.987818
M204T297_1C02571	M204T297_1	C02571	2.04891	0.978307
M219T391C03738	M219T391	C03738	1.22416	0.964916
M238T250C06313	M238T250	C06313	0.420902	0.975659
M244T235C00475	M244T235	C00475	0.218433	0.680489
M245T397C00826	M245T397	C00826	0.0480627	0.98878
M246T407C05340	M246T407	C05340	0.0460611	0.933179
M246T425C05340	M246T425	C05340	2.00203	0.871442
M255T378C03415	M255T378	C03415	0.413088	0.852579
M275T406C03296	M275T406	C03296	0.80387	0.963648
M298T102C00170	M298T102	C00170	0.112851	0.953877
M608T412C00043	M608T412	C00043	0.401891	0.950888
M664T419C00003	M664T419	C00003	0.0158417	0.998759
M190T152C01717	M190T152	C01717	4.7299	0.999969
M684T479C01613	M684T479	C01613	1.08381	0.845386
M130T286C01879	M130T286	C01879	0.0906822	0.996324
M173T422C00093	M173T422	C00093	2.12888	0.961257
M225T275C03227	M225T275	C03227	0.448726	0.885897
M381T359C00089	M381T359	C00089	0.706267	0.997401
M84T287C01234	M84T287	C01234	-0.00780589	0.972033
M159T379C01109	M159T379	C01109	0.704592	0.937789
M186T275C05577	M186T275	C05577	0.413088	0.852579
M205T281C04210	M205T281	C04210	1.41512	0.999803
M235T369C04690	M235T369	C04690	2.6618	0.686596
M290T341C16198	M290T341	C16198	1.989	0.993982
M667T479C02052	M667T479	C02052	0.59844	0.864319
M249T250C05832	M249T250	C05832	1.51136	0.658905
M335T419C10517	M335T419	C10517	0.0512656	0.980262
M342T366C01168	M342T366	C01168	2.52618	0.98603
M531T123C07032	M531T123	C07032	0.0181123	0.801782
M74T344C05665	M74T344	C05665	0.0251512	0.778704
M87T362_2C01770	M87T362_2	C01770	0.352129	0.949302
M89T250C00261	M89T250	C00261	1.42249	0.973642
M115T305C02512	M115T305	C02512	0.030775	0.759354
M135T338C04022	M135T338	C04022	0.311686	0.724774
M142T395C00820	M142T395	C00820	0.834242	0.983929
M143T325C19929	M143T325	C19929	1.18014	0.745101
M144T265C04114	M144T265	C04114	0.0545702	0.962667
M146T223C06809	M146T223	C06809	1.31595	0.927012
M154T265C05680	M154T265	C05680	0.0597841	0.648895
M160T395_2C02480	M160T395_2	C02480	1.07174	0.980298
M160T251C03087	M160T251	C03087	2.12188	0.999172
M161T279C00846	M161T279	C00846	0.878915	0.814979
M161T389C06442	M161T389	C06442	0.0333712	0.988257
M170T289C00547	M170T289	C00547	2.80478	0.970435
M170T249C20310	M170T249	C20310	0.413088	0.852579
M180T320C19569	M180T320	C19569	1.34601	0.969643
M181T307C20651	M181T307	C20651	0.293915	0.927557
M187T445C00197	M187T445	C00197	1.53509	0.950216
M192T351C16850	M192T351	C16850	0.958705	0.948985
M193T256C00296	M193T256	C00296	0.475517	0.761126
M196T204C20646	M196T204	C20646	0.122513	0.992598
M197T204C02824	M197T204	C02824	0.419093	0.992659
M200T279C10447	M200T279	C10447	2.27163	0.998111
M201T401C00279	M201T401	C00279	1.14555	0.907328
M203T291C10906	M203T291	C10906	1.44576	0.953742
M203T259C10906	M203T259	C10906	0.916047	0.885923
M203T313C20581	M203T313	C20581	1.41006	0.947406
M203T273C20581	M203T273	C20581	1.57977	0.890804
M208T290C05835	M208T290	C05835	3.03447	0.999897
M212T396C08538	M212T396	C08538	1.16765	0.994248
M212T340C18172	M212T340	C18172	0.263363	0.753948
M213T430C20960	M213T430	C20960	1.90529	0.962595
M218T381C01061	M218T381	C01061	0.282657	0.98711
M223T433C03394	M223T433	C03394	1.39805	0.901425
M225T201C16453	M225T201	C16453	0.0464808	0.895663
M226T293C19577	M226T293	C19577	2.11411	0.997747
M228T432C03287	M228T432	C03287	1.52532	0.949238
M230T396C12624	M230T396	C12624	1.55904	0.991908
M230T267_1C18338	M230T267_1	C18338	1.97099	0.980681
M236T277C01273	M236T277	C01273	2.85545	0.993622
M241T380C20958	M241T380	C20958	1.85485	0.979788
M247T447C04137	M247T447	C04137	0.34446	0.86593
M254T358C05932	M254T358	C05932	1.80409	0.992189
M261T282C20386	M261T282	C20386	1.42686	0.977326
M265T251C16365	M265T251	C16365	0.443099	0.752488
M272T290C03175	M272T290	C03175	0.0704911	0.895253
M276T448C20589	M276T448	C20589	3.34986	0.970998
M277T307C21186	M277T307	C21186	2.03085	0.970924
M306T472C01743	M306T472	C01743	0.428551	0.995678
M308T288C00051	M308T288	C00051	3.05931	0.949216
M308T302_2C04421	M308T302_2	C04421	0.14797	0.790856
M317T405C17935	M317T405	C17935	0.0727939	0.998181
M322T306C04544	M322T306	C04544	1.07578	0.897048
M327T238C19758	M327T238	C19758	0.679521	0.906631
M333T419_2C05325	M333T419_2	C05325	0.0416751	0.892961
M346T370C06457	M346T370	C06457	0.252852	0.978031
M357T410C04454	M357T410	C04454	2.44202	1
M396T410C06565	M396T410	C06565	1.47587	0.99973
M481T306C01847	M481T306	C01847	1.05857	0.998196
M495T204C02074	M495T204	C02074	2.96263	0.998617
M497T229C05951	M497T229	C05951	0.851763	0.960143
M511T456C19793	M511T456	C19793	0.901344	0.775044
M546T360_2C12321	M546T360_2	C12321	1.12244	0.999294
M561T396C11460	M561T396	C11460	3.99612	0.777972
M667T381C02052	M667T381	C02052	1.20702	0.908065
M1047T439C16334	M1047T439	C16334	0.871814	0.904618
M116T302_2C00148	M116T302_2	C00148	0.663096	0.996928
M186T275C17580	M186T275	C17580	0.413088	0.852579
M205T281C05548	M205T281	C05548	1.41512	0.999803
M335T419C04641	M335T419	C04641	0.0512656	0.980262
M74T344C01888	M74T344	C01888	0.0251512	0.778704
M115T305C07272	M115T305	C07272	0.030775	0.759354
M142T395C05519	M142T395	C05519	0.834242	0.983929
M187T445C00631	M187T445	C00631	1.53509	0.950216
M196T204C02666	M196T204	C02666	0.122513	0.992598
M200T279C12622	M200T279	C12622	2.27163	0.998111
M203T259C06153	M203T259	C06153	0.916047	0.885923
M218T381C01036	M218T381	C01036	0.282657	0.98711
M223T433C21285	M223T433	C21285	1.39805	0.901425
M230T267_1C04366	M230T267_1	C04366	1.97099	0.980681
M241T380C20957	M241T380	C20957	1.85485	0.979788
M247T447C06655	M247T447	C06655	0.34446	0.86593
M327T238C20354	M327T238	C20354	0.679521	0.906631
M546T360_2C12322	M546T360_2	C12322	1.12244	0.999294
M335T419C04703	M335T419	C04703	0.0512656	0.980262
M74T344C01995	M74T344	C01995	0.0251512	0.778704
M142T395C12317	M142T395	C12317	0.834242	0.983929
M203T259C00247	M203T259	C00247	0.916047	0.885923
M223T433C03604	M223T433	C03604	1.39805	0.901425
M327T238C04332	M327T238	C04332	0.731897	0.913983
M74T344C05986	M74T344	C05986	0.0251512	0.778704
M142T395C02115	M142T395	C02115	0.834242	0.983929
M203T259C00795	M203T259	C00795	0.916047	0.885923
M223T433C21286	M223T433	C21286	1.39805	0.901425
