# Supplementary material for: Global stable-isotope tracing metabolomics reveals system-wide metabolic alternations in aging Drosophila
Source: Nat Commun. 2022 Jun 20;13:3518. doi: 10.1038/s41467-022-31268-6 (PMC9209425; doi:10.1038/s41467-022-31268-6)
Supplement: Supplementary file 12 — Supplementary Data 9 [file 41467_2022_31268_MOESM12_ESM.csv]

KEGG.ID	FlyDatabase.ID	head_3d_1	head_3d_2	head_3d_3	head_30d_1	head_30d_2	head_30d_3
Dmel_CG6741	FBgn0000008	156.9	151.2	179.3	144.3	141.3	162.7
Dmel_CG11648	FBgn0000015	1.2	0.0	1.1	0.0	0.0	1.0
Dmel_CG4032	FBgn0000017	788.0	697.8	722.8	643.8	603.2	625.8
Dmel_CG6093	FBgn0000018	40.4	38.0	30.4	47.8	61.1	52.5
Dmel_CG17907	FBgn0000024	2079.7	1587.9	1795.5	1508.5	1345.7	1267.3
Dmel_CG9151	FBgn0000028	88.2	73.1	85.9	50.7	54.1	48.3
Dmel_CG7899	FBgn0000032	57.6	70.1	68.5	64.7	77.2	53.5
Dmel_CG5610	FBgn0000036	479.2	351.4	395.6	284.6	282.6	228.9
Dmel_CG4356	FBgn0000037	528.2	414.5	444.5	390.1	340.7	321.3
Dmel_CG11348	FBgn0000038	1799.1	1546.9	1849.8	1069.7	870.8	820.0
Dmel_CG6844	FBgn0000039	215.7	187.2	203.2	154.2	122.2	105.0
Dmel_CG4027	FBgn0000042	3273.4	3405.1	3299.7	4168.4	4764.6	4448.5
Dmel_CG12051	FBgn0000043	164.2	128.2	155.4	164.2	164.3	139.6
Dmel_CG10067	FBgn0000044	2756.2	1889.3	1908.5	2110.6	2237.5	1953.9
Dmel_CG7478	FBgn0000045	424.0	301.4	254.3	132.3	122.2	118.6
Dmel_CG18290	FBgn0000046	323.5	272.3	233.7	158.2	153.3	166.9
Dmel_CG5178	FBgn0000047	46.6	23.0	19.6	10.0	14.0	7.3
Dmel_CG9127	FBgn0000052	417.9	392.5	459.7	644.8	702.4	666.7
Dmel_CG31628	FBgn0000053	458.3	428.5	359.7	617.9	748.5	704.5
Dmel_CG3481	FBgn0000055	39.2	56.1	65.2	103.5	77.2	94.5
Dmel_CG5124	FBgn0000057	120.1	141.2	135.9	158.2	156.3	148.0
Dmel_CG3935	FBgn0000061	7.4	6.0	4.3	5.0	7.0	8.4
Dmel_CG7643	FBgn0000063	11.0	6.0	10.9	12.9	14.0	8.4
Dmel_CG6058	FBgn0000064	7087.2	6826.2	6467.9	6299.8	6730.5	7049.2
Dmel_CG2198	FBgn0000071	1.2	1.0	0.0	0.0	1.0	0.0
Dmel_CG10501	FBgn0000075	27.0	28.0	33.7	26.9	16.0	24.1
Dmel_CG12127	FBgn0000077	33.1	51.1	21.7	42.8	36.1	38.8
Dmel_CG17876	FBgn0000078	87.0	67.1	54.3	88.6	120.2	121.8
Dmel_CG18730	FBgn0000079	107.8	40.0	50.0	110.5	144.3	184.8
Dmel_CG5730	FBgn0000083	833.4	893.1	736.9	1199.1	1370.8	1224.2
Dmel_CG9579	FBgn0000084	502.5	516.6	497.8	531.4	510.0	537.6
Dmel_CG2650	FBgn0000092	13.5	11.0	7.6	13.9	15.0	11.5
Dmel_CG1361	FBgn0000094	0.0	3.0	2.2	0.0	1.0	0.0
Dmel_CG3166	FBgn0000097	268.4	224.3	217.4	221.9	219.4	195.3
Dmel_CG7490	FBgn0000100	2745.2	3146.8	2955.2	3845.0	3870.8	4009.7
Dmel_CG7727	FBgn0000108	4710.9	3893.7	4252.9	3727.6	3487.0	3365.0
Dmel_CG18315	FBgn0000109	45.3	46.1	45.6	42.8	49.1	53.5
Dmel_CG31762	FBgn0000114	370.1	362.4	350.0	279.6	335.7	315.0
Dmel_CG6025	FBgn0000115	95.6	79.1	96.7	81.6	101.2	89.2
Dmel_CG32031	FBgn0000116	8481.8	8125.8	7589.5	5305.7	5150.4	5084.8
Dmel_CG11579	FBgn0000117	1676.5	1549.9	1586.8	1396.1	1333.7	1289.3
Dmel_CG5912	FBgn0000119	229.2	195.2	201.1	198.0	181.4	195.3
Dmel_CG5711	FBgn0000120	26444.3	34152.2	32825.2	24512.7	26150.6	31974.5
Dmel_CG5962	FBgn0000121	35764.4	39070.1	36597.7	38478.6	39089.6	47216.3
Dmel_CG6677	FBgn0000139	107.8	117.1	89.1	142.3	133.3	143.8
Dmel_CG6875	FBgn0000140	1.2	1.0	0.0	1.0	0.0	2.1
Dmel_CG6137	FBgn0000146	6.1	13.0	8.7	6.0	10.0	6.3
Dmel_CG3068	FBgn0000147	9.8	11.0	13.0	18.9	17.0	16.8
Dmel_CG2210	FBgn0000150	1107.9	1375.7	1205.3	1246.8	1326.7	1330.3
Dmel_CG9703	FBgn0000152	36.8	19.0	19.6	21.9	24.0	18.9
Dmel_CG7811	FBgn0000153	587.0	592.7	549.9	291.6	388.8	350.7
Dmel_CG3629	FBgn0000157	155.6	170.2	166.3	196.0	174.4	164.8
Dmel_CG10422	FBgn0000158	0.0	0.0	0.0	1.0	1.0	1.0
Dmel_CG5055	FBgn0000163	405.6	347.4	341.3	393.1	420.8	392.7
Dmel_CG18319	FBgn0000173	843.2	761.9	772.8	658.7	653.3	759.1
Dmel_CG3578	FBgn0000179	149.5	134.2	136.9	99.5	109.2	111.3
Dmel_CG4722	FBgn0000180	50.2	38.0	39.1	39.8	27.1	30.4
Dmel_CG3644	FBgn0000181	1148.3	1164.4	1157.5	1333.4	1287.6	1348.1
Dmel_CG6605	FBgn0000183	633.6	512.6	599.9	498.5	419.8	448.3
Dmel_CG8285	FBgn0000206	989.0	857.0	806.4	451.8	432.9	580.6
Dmel_CG5942	FBgn0000212	459.6	404.5	440.2	430.9	431.9	470.4
Dmel_CG4934	FBgn0000221	24.5	24.0	23.9	41.8	42.1	35.7
Dmel_CG14025	FBgn0000228	299.0	299.4	293.5	295.5	355.7	351.7
Dmel_CG5680	FBgn0000229	626.2	579.7	551.0	425.9	418.8	437.8
Dmel_CG12653	FBgn0000233	8.6	2.0	5.4	8.0	5.0	6.3
Dmel_CG9242	FBgn0000239	368.9	378.5	402.1	478.6	464.9	518.7
Dmel_CG17632	FBgn0000241	196.1	239.3	194.5	259.7	328.7	340.2
Dmel_CG9379	FBgn0000244	419.1	486.6	463.0	451.8	473.0	511.3
Dmel_CG17604	FBgn0000246	46.6	29.0	29.3	36.8	29.1	32.5
Dmel_CG31037	FBgn0000247	409.3	357.4	379.3	341.3	348.7	328.6
Dmel_CG5848	FBgn0000250	497.6	538.6	476.0	667.7	628.3	631.0
Dmel_CG1759	FBgn0000251	2.5	0.0	3.3	0.0	1.0	3.1
Dmel_CG8472	FBgn0000253	17301.9	14325.3	15316.0	9781.6	9966.0	10509.8
Dmel_CG3399	FBgn0000256	419.1	397.5	414.1	294.5	293.6	311.8
Dmel_CG12230	FBgn0000257	132.4	143.2	141.3	113.4	134.3	131.2
Dmel_CG15224	FBgn0000259	643.4	561.7	602.1	519.4	554.1	554.4
Dmel_CG6871	FBgn0000261	1453.5	1558.9	1432.5	1468.7	1790.6	1759.7
Dmel_CG4379	FBgn0000273	2017.2	1677.0	1760.7	1632.9	1519.1	1523.4
Dmel_CG12066	FBgn0000274	0.0	1.0	0.0	0.0	0.0	0.0
Dmel_CG1365	FBgn0000276	8.6	5.0	0.0	60.7	28.1	77.7
Dmel_CG1878	FBgn0000278	0.0	0.0	0.0	0.0	1.0	2.1
Dmel_CG1373	FBgn0000279	2.5	1.0	1.1	18.9	3.0	8.4
Dmel_CG6384	FBgn0000283	403.2	377.5	434.7	502.5	493.0	484.0
Dmel_CG11924	FBgn0000286	393.4	402.5	419.5	401.0	419.8	373.8
Dmel_CG4881	FBgn0000287	137.3	113.1	120.6	137.3	100.2	96.6
Dmel_CG8367	FBgn0000289	871.3	828.0	821.7	899.5	866.7	783.2
Dmel_CG4145	FBgn0000299	1980.4	1282.5	1301.0	752.3	859.7	704.5
Dmel_CG12345	FBgn0000303	626.2	570.7	536.9	458.7	389.8	373.8
Dmel_CG5813	FBgn0000307	381.1	330.4	358.7	327.4	282.6	338.1
Dmel_CG9553	FBgn0000308	1246.4	1249.5	1177.1	1419.0	1478.0	1487.7
Dmel_CG2945	FBgn0000316	136.0	148.2	136.9	123.4	121.2	157.5
Dmel_CG7595	FBgn0000317	265.9	225.3	241.3	242.8	291.6	296.1
Dmel_CG11024	FBgn0000318	232.8	295.4	243.5	293.5	288.6	288.7
Dmel_CG9012	FBgn0000319	2049.1	1803.2	1807.4	1713.5	1743.5	1752.3
Dmel_CG9554	FBgn0000320	300.3	299.4	276.1	302.5	292.6	279.3
Dmel_CG9858	FBgn0000326	73.5	95.1	71.7	88.6	73.1	79.8
Dmel_CG3035	FBgn0000330	99.3	113.1	108.7	92.5	133.3	122.8
Dmel_CG1555	FBgn0000337	1.2	0.0	0.0	1.0	1.0	0.0
Dmel_CG5855	FBgn0000339	118.9	134.2	110.9	180.1	172.3	158.5
Dmel_CG1618	FBgn0000346	1903.2	1642.0	1696.6	1048.8	1028.1	933.4
Dmel_CG11330	FBgn0000351	1.2	4.0	7.6	2.0	2.0	3.1
Dmel_CG1708	FBgn0000352	202.2	184.2	190.2	145.3	118.2	132.3
Dmel_CG6517	FBgn0000357	1.2	1.0	6.5	8.0	5.0	4.2
Dmel_CG6524	FBgn0000358	3.7	3.0	2.2	0.0	0.0	1.0
Dmel_CG11213	FBgn0000360	0.0	0.0	0.0	1.0	1.0	0.0
Dmel_CG8669	FBgn0000370	1115.2	1364.6	1386.8	1554.3	1638.3	1785.9
Dmel_CG2714	FBgn0000376	114.0	89.1	109.8	132.3	118.2	135.4
Dmel_CG3193	FBgn0000377	98.0	122.1	106.5	95.5	104.2	100.8
Dmel_CG3954	FBgn0000382	1938.8	1620.0	1821.6	1647.8	1563.1	1566.5
Dmel_CG17678	FBgn0000384	145.8	125.2	138.0	145.3	129.3	166.9
Dmel_CG12410	FBgn0000394	137.3	138.2	136.9	162.2	159.3	153.3
Dmel_CG15671	FBgn0000395	87.0	93.1	98.9	99.5	163.3	128.1
Dmel_CG5940	FBgn0000404	12.3	3.0	6.5	11.9	2.0	6.3
Dmel_CG3510	FBgn0000405	0.0	1.0	2.2	4.0	5.0	2.1
Dmel_CG13279	FBgn0000406	2316.2	2822.4	2763.9	3644.0	4049.1	4176.6
Dmel_CG5893	FBgn0000411	89.5	82.1	73.9	79.6	65.1	66.1
Dmel_CG9745	FBgn0000412	321.1	360.4	365.2	389.1	387.8	346.5
Dmel_CG9695	FBgn0000414	962.0	949.1	1053.2	1092.6	1018.0	997.4
Dmel_CG12070	FBgn0000416	3824.9	3943.8	3826.8	4168.4	4703.5	4791.9
Dmel_CG10697	FBgn0000422	1058.9	1188.4	1284.7	898.6	757.5	776.9
Dmel_CG16792	FBgn0000426	9.8	24.0	15.2	23.9	16.0	28.3
Dmel_CG2189	FBgn0000439	99.3	87.1	98.9	122.4	102.2	117.6
Dmel_CG3324	FBgn0000442	4.9	2.0	4.3	4.0	5.0	8.4
Dmel_CG9741	FBgn0000447	67.4	98.1	103.3	143.3	104.2	114.4
Dmel_CG33183	FBgn0000448	164.2	162.2	156.5	146.3	113.2	129.1
Dmel_CG12028	FBgn0000449	0.0	0.0	0.0	0.0	1.0	1.0
Dmel_CG6611	FBgn0000451	19.6	22.0	14.1	4.0	1.0	6.3
Dmel_CG9285	FBgn0000454	422.8	424.5	328.2	319.4	356.7	302.4
Dmel_CG5663	FBgn0000455	137.3	175.2	152.2	143.3	156.3	144.9
Dmel_CG9908	FBgn0000459	95.6	107.1	96.7	113.4	119.2	133.3
Dmel_CG3619	FBgn0000463	68.6	63.1	45.6	50.7	53.1	70.3
Dmel_CG10443	FBgn0000464	147.1	160.2	168.5	129.4	108.2	133.3
Dmel_CG9438	FBgn0000473	631.1	577.7	628.2	353.3	399.8	425.2
Dmel_CG7780	FBgn0000477	237.8	324.4	366.3	425.9	504.0	558.6
Dmel_CG32498	FBgn0000479	1199.8	990.2	1172.7	1156.3	968.9	947.0
Dmel_CG3093	FBgn0000482	120.1	89.1	84.8	80.6	107.2	94.5
Dmel_CG6117	FBgn0000489	406.9	363.4	358.7	339.3	304.6	317.1
Dmel_CG9885	FBgn0000490	122.6	107.1	103.3	122.4	121.2	127.0
Dmel_CG1897	FBgn0000492	29.4	31.0	32.6	56.7	51.1	55.6
Dmel_CG18361	FBgn0000499	172.8	146.2	135.9	168.2	184.4	189.0
Dmel_CG18090	FBgn0000500	137.3	242.3	206.5	379.1	354.7	366.4
Dmel_CG11094	FBgn0000504	142.2	145.2	197.8	250.8	223.4	225.7
Dmel_CG2711	FBgn0000520	68.6	69.1	77.2	65.7	62.1	87.1
Dmel_CG3929	FBgn0000524	51.5	51.1	53.3	63.7	73.1	51.4
Dmel_CG3331	FBgn0000527	823.6	657.8	564.1	297.5	486.0	413.7
Dmel_CG10604	FBgn0000529	39.2	25.0	35.9	23.9	28.1	30.4
Dmel_CG4920	FBgn0000533	63.7	76.1	72.8	96.5	107.2	91.3
Dmel_CG10952	FBgn0000535	818.6	623.8	729.3	695.6	585.2	522.9
Dmel_CG3525	FBgn0000536	730.4	813.0	796.7	918.5	904.8	949.1
Dmel_CG32346	FBgn0000541	1051.5	886.1	973.8	845.8	829.7	816.8
Dmel_CG2904	FBgn0000542	73.5	50.1	46.7	40.8	60.1	54.6
Dmel_CG5714	FBgn0000543	131.1	120.1	109.8	117.4	136.3	110.2
Dmel_CG1765	FBgn0000546	414.2	368.4	397.8	322.4	310.6	309.7
Dmel_CG12676	FBgn0000547	640.9	518.6	483.7	371.2	431.9	404.2
Dmel_CG7673	FBgn0000551	3.7	5.0	4.3	3.0	4.0	1.0
Dmel_CG2345	FBgn0000552	1.2	0.0	0.0	1.0	0.0	0.0
Dmel_CG1873	FBgn0000557	3574.8	3680.4	3667.1	2793.2	2761.6	2853.7
Dmel_CG2238	FBgn0000559	9075.0	9571.5	9627.4	9426.4	10135.4	10187.5
Dmel_CG7383	FBgn0000560	1.2	5.0	0.0	2.0	3.0	6.3
Dmel_CG4051	FBgn0000562	481.6	421.5	441.3	455.7	453.9	456.7
Dmel_CG5400	FBgn0000564	1.2	1.0	3.3	1.0	0.0	1.0
Dmel_CG7266	FBgn0000565	279.4	274.3	239.1	290.6	226.5	263.5
Dmel_CG5345	FBgn0000566	90.7	123.1	98.9	128.4	135.3	124.9
Dmel_CG32180	FBgn0000567	246.3	209.3	210.9	196.0	195.4	171.1
Dmel_CG8127	FBgn0000568	937.5	796.0	843.4	829.9	801.6	754.9
Dmel_CG1007	FBgn0000575	810.1	707.9	734.7	859.7	765.5	782.2
Dmel_CG2988	FBgn0000576	24.5	15.0	29.3	32.8	27.1	21.0
Dmel_CG9015	FBgn0000577	35.5	25.0	16.3	37.8	14.0	18.9
Dmel_CG15112	FBgn0000578	268.4	244.3	264.1	231.9	250.5	219.4
Dmel_CG17654	FBgn0000579	4549.1	4532.5	4281.1	3878.8	4127.3	4236.5
Dmel_CG7776	FBgn0000581	625.0	558.7	617.3	623.9	555.1	534.4
Dmel_CG14941	FBgn0000588	61.3	25.0	37.0	38.8	44.1	42.0
Dmel_CG6917	FBgn0000592	1713.3	1700.1	1669.4	1965.3	2062.1	2293.0
Dmel_CG17148	FBgn0000594	0.0	0.0	1.1	1.0	1.0	0.0
Dmel_CG2328	FBgn0000606	1.2	0.0	1.1	0.0	0.0	0.0
Dmel_CG8933	FBgn0000611	767.2	689.8	677.1	583.1	588.2	621.6
Dmel_CG8994	FBgn0000615	13.5	14.0	18.5	13.9	15.0	16.8
Dmel_CG6474	FBgn0000617	35.5	46.1	38.0	25.9	35.1	35.7
Dmel_CG15191	FBgn0000618	19.6	16.0	23.9	19.9	31.1	17.8
Dmel_CG10488	FBgn0000625	38.0	31.0	44.6	46.8	37.1	44.1
Dmel_CG6502	FBgn0000629	126.2	110.1	107.6	129.4	127.3	99.7
Dmel_CG17716	FBgn0000633	366.4	318.4	341.3	254.7	216.4	257.2
Dmel_CG3665	FBgn0000635	644.6	589.7	602.1	531.4	517.0	501.9
Dmel_CG5803	FBgn0000636	355.4	284.3	257.6	293.5	294.6	255.1
Dmel_CG17285	FBgn0000639	1.2	0.0	0.0	3.0	6.0	0.0
Dmel_CG3763	FBgn0000640	0.0	0.0	0.0	0.0	0.0	0.0
Dmel_CG4015	FBgn0000644	2.5	3.0	3.3	4.0	0.0	5.2
Dmel_CG10917	FBgn0000658	30.6	14.0	17.4	6.0	12.0	10.5
Dmel_CG10002	FBgn0000659	107.8	97.1	102.2	76.6	63.1	65.1
Dmel_CG6315	FBgn0000662	368.9	389.5	406.5	470.7	376.8	384.3
Dmel_CG4376	FBgn0000667	786.8	529.6	536.9	350.3	344.7	347.5
Dmel_CG1484	FBgn0000709	181.4	166.2	180.4	184.1	169.3	153.3
Dmel_CG2096	FBgn0000711	1370.1	1306.6	1227.1	995.1	965.9	948.1
Dmel_CG2346	FBgn0000715	33.1	45.1	37.0	80.6	74.1	63.0
Dmel_CG9559	FBgn0000719	239.0	248.3	223.9	233.8	229.5	190.0
Dmel_CG10033	FBgn0000721	725.5	759.9	784.7	851.8	964.9	1007.9
Dmel_CG8874	FBgn0000723	535.6	471.6	480.4	544.3	476.0	476.7
Dmel_CG1505	FBgn0000808	0.0	1.0	0.0	2.0	0.0	3.1
Dmel_CG3218	FBgn0000810	102.9	92.1	101.1	118.4	109.2	85.0
Dmel_CG11420	FBgn0000826	2.5	1.0	4.3	7.0	7.0	1.0
Dmel_CG2707	FBgn0000927	2.5	1.0	2.2	4.0	3.0	2.1
Dmel_CG2706	FBgn0000928	7.4	2.0	7.6	10.0	9.0	13.6
Dmel_CG10034	FBgn0000964	53.9	60.1	48.9	51.7	50.1	29.4
Dmel_CG8171	FBgn0000996	24.5	26.0	16.3	15.9	17.0	16.8
Dmel_CG3352	FBgn0001075	36.8	13.0	20.7	18.9	15.0	15.7
Dmel_CG2047	FBgn0001077	1.2	0.0	0.0	1.0	0.0	0.0
Dmel_CG4059	FBgn0001078	493.9	436.5	431.5	436.8	435.9	391.6
Dmel_CG6551	FBgn0001079	58.8	67.1	77.2	65.7	72.1	67.2
Dmel_CG1500	FBgn0001083	118.9	67.1	71.7	57.7	57.1	44.1
Dmel_CG13396	FBgn0001084	15.9	19.0	12.0	29.9	16.0	22.0
Dmel_CG17697	FBgn0001085	98.0	63.1	80.4	57.7	62.1	45.1
Dmel_CG4274	FBgn0001086	3.7	1.0	1.1	1.0	5.0	4.2
Dmel_CG10986	FBgn0001087	455.9	440.5	438.0	399.0	368.7	385.3
Dmel_CG9092	FBgn0001089	40.4	33.0	38.0	40.8	38.1	39.9
Dmel_CG7088	FBgn0001090	3027.0	2886.5	2848.6	2514.6	2727.5	2709.9
Dmel_CG12055	FBgn0001091	3664.3	2901.5	2632.4	1842.9	2127.3	2015.9
Dmel_CG8893	FBgn0001092	3133.7	3001.6	2644.3	2642.9	2845.7	2793.9
Dmel_CG5320	FBgn0001098	2772.1	2206.7	2038.9	1373.2	1154.3	1203.2
Dmel_CG33756	FBgn0001099	7.4	2.0	5.4	10.9	3.0	4.2
Dmel_CG10060	FBgn0001104	232.8	230.3	203.2	238.8	216.4	220.5
Dmel_CG10545	FBgn0001105	1639.7	1536.9	1605.3	1465.7	1448.9	1441.6
Dmel_CG9206	FBgn0001108	376.2	337.4	380.4	335.3	361.7	342.3
Dmel_CG1152	FBgn0001112	53.9	37.0	51.1	51.7	35.1	64.0
Dmel_CG9280	FBgn0001114	1773.3	1835.2	1850.9	1626.9	1942.9	1871.0
Dmel_CG5272	FBgn0001120	1.2	1.0	1.1	2.0	3.0	4.2
Dmel_CG2204	FBgn0001122	1947.4	1682.0	1691.1	1278.7	1221.5	1132.9
Dmel_CG2835	FBgn0001123	541.7	463.6	549.9	426.9	390.8	376.9
Dmel_CG8430	FBgn0001124	1123.8	1155.4	1058.6	1245.8	1314.6	1375.4
Dmel_CG4233	FBgn0001125	1068.7	1152.4	1039.0	1330.4	1428.9	1450.0
Dmel_CG9042	FBgn0001128	4058.9	3724.5	3502.9	2687.7	3032.1	3255.8
Dmel_CG33133	FBgn0001133	83.3	76.1	69.6	82.6	87.2	89.2
Dmel_CG7446	FBgn0001134	83.3	58.1	42.4	33.8	31.1	27.3
Dmel_CG17610	FBgn0001137	87.0	98.1	71.7	103.5	119.2	102.9
Dmel_CG9656	FBgn0001138	49.0	41.0	64.1	31.8	25.1	47.2
Dmel_CG8384	FBgn0001139	426.5	444.5	419.5	468.7	451.9	442.0
Dmel_CG2718	FBgn0001142	1057.6	934.1	864.1	878.7	985.0	998.5
Dmel_CG1743	FBgn0001145	7820.1	7046.5	6702.6	5709.7	5764.6	5899.5
Dmel_CG2692	FBgn0001147	2.5	2.0	2.2	5.0	8.0	0.0
Dmel_CG3388	FBgn0001148	0.0	0.0	1.1	2.0	0.0	0.0
Dmel_CG10045	FBgn0001149	908.1	1060.3	956.4	1107.5	1154.3	1137.1
Dmel_CG7952	FBgn0001150	40.4	31.0	29.3	30.8	25.1	18.9
Dmel_CG6494	FBgn0001168	163.0	189.2	256.5	437.8	277.6	316.0
Dmel_CG5460	FBgn0001169	125.0	107.1	121.7	132.3	141.3	137.5
Dmel_CG11607	FBgn0001170	0.0	2.0	2.2	1.0	2.0	2.1
Dmel_CG8019	FBgn0001179	69.9	59.1	72.8	70.7	76.2	65.1
Dmel_CG9786	FBgn0001180	27.0	20.0	29.3	14.9	16.0	23.1
Dmel_CG4694	FBgn0001185	110.3	130.2	122.8	108.5	112.2	109.2
Dmel_CG3001	FBgn0001186	1888.5	1684.0	1700.9	1436.9	1520.1	1614.8
Dmel_CG8094	FBgn0001187	218.1	310.4	288.0	259.7	365.7	349.6
Dmel_CG3095	FBgn0001189	117.7	96.1	121.7	146.3	135.3	139.6
Dmel_CG5499	FBgn0001197	207.1	213.3	207.6	247.8	226.5	213.1
Dmel_CG10653	FBgn0001202	389.7	369.4	392.4	370.2	354.7	407.4
Dmel_CG1619	FBgn0001206	57.6	52.1	69.6	46.8	52.1	46.2
Dmel_CG7399	FBgn0001208	1625.0	1875.3	1739.0	2167.3	2287.6	2404.3
Dmel_CG9983	FBgn0001215	1027.0	1032.2	1052.1	1027.9	1062.1	1024.7
Dmel_CG8937	FBgn0001216	106.6	102.1	120.6	66.7	77.2	73.5
Dmel_CG7756	FBgn0001217	9.8	15.0	18.5	9.0	18.0	12.6
Dmel_CG4147	FBgn0001218	1469.4	1584.9	1483.6	1814.0	1925.9	2091.5
Dmel_CG8542	FBgn0001220	958.4	1002.2	963.0	1060.8	1133.3	1121.3
Dmel_CG5748	FBgn0001222	291.7	294.4	248.9	291.6	289.6	282.4
Dmel_CG4463	FBgn0001224	68.6	65.1	45.6	70.7	33.1	40.9
Dmel_CG4183	FBgn0001225	215.7	185.2	120.6	173.1	44.1	97.6
Dmel_CG4466	FBgn0001226	78.4	61.1	26.1	49.8	15.0	25.2
Dmel_CG4167	FBgn0001227	25.7	20.0	27.2	15.9	10.0	11.5
Dmel_CG4190	FBgn0001229	50.2	34.0	35.9	13.9	12.0	13.6
Dmel_CG5436	FBgn0001230	294.1	251.3	140.2	233.8	91.2	111.3
Dmel_CG1242	FBgn0001233	1590.7	3155.8	3024.7	3843.0	5591.2	4832.8
Dmel_CG17117	FBgn0001235	1118.9	1050.3	1160.8	1066.7	1045.1	1065.7
Dmel_CG5517	FBgn0001247	404.4	474.6	447.8	409.0	375.8	423.1
Dmel_CG7176	FBgn0001248	1550.3	1717.1	1628.1	2088.7	2069.2	2309.8
Dmel_CG9623	FBgn0001250	453.4	409.5	388.0	346.3	401.8	403.2
Dmel_CG32356	FBgn0001253	30.6	30.0	23.9	32.8	25.1	27.3
Dmel_CG2723	FBgn0001255	2.5	3.0	0.0	4.0	0.0	1.0
Dmel_CG10717	FBgn0001256	0.0	1.0	0.0	12.9	10.0	7.3
Dmel_CG15009	FBgn0001257	341.9	404.5	443.4	447.8	377.8	416.8
Dmel_CG10160	FBgn0001258	33.1	42.1	50.0	70.7	74.1	74.5
Dmel_CG16993	FBgn0001259	15.9	19.0	14.1	16.9	20.0	17.8
Dmel_CG3504	FBgn0001263	3376.3	3385.1	3056.2	2126.5	1897.8	2191.2
Dmel_CG17835	FBgn0001269	38.0	16.0	17.4	35.8	33.1	28.3
Dmel_CG13201	FBgn0001276	36.8	38.0	30.4	28.9	45.1	33.6
Dmel_CG7933	FBgn0001280	69.9	90.1	80.4	59.7	93.2	79.8
Dmel_CG7931	FBgn0001281	0.0	1.0	2.2	0.0	0.0	1.0
Dmel_CG8579	FBgn0001285	1.2	0.0	3.3	5.0	4.0	4.2
Dmel_CG2275	FBgn0001291	176.5	176.2	164.1	226.9	248.5	195.3
Dmel_CG12286	FBgn0001296	430.2	356.4	314.1	330.4	288.6	256.2
Dmel_CG33956	FBgn0001297	730.4	736.9	695.6	727.4	898.8	785.3
Dmel_CG7210	FBgn0001301	170.3	138.2	143.5	122.4	124.2	130.2
Dmel_CG7765	FBgn0001308	562.5	598.7	567.3	623.9	640.3	621.6
Dmel_CG2666	FBgn0001311	40.4	8.0	13.0	6.0	8.0	3.1
Dmel_CG17866	FBgn0001313	0.0	1.0	1.1	0.0	0.0	0.0
Dmel_CG17046	FBgn0001316	743.9	651.8	721.7	744.3	700.4	696.1
Dmel_CG10197	FBgn0001319	62.5	57.1	66.3	53.7	40.1	46.2
Dmel_CG4717	FBgn0001320	47.8	70.1	46.7	74.6	56.1	55.6
Dmel_CG6217	FBgn0001321	9.8	8.0	3.3	10.9	14.0	8.4
Dmel_CG4761	FBgn0001323	50.2	62.1	55.4	57.7	62.1	55.6
Dmel_CG8491	FBgn0001324	205.9	166.2	188.0	179.1	160.3	160.6
Dmel_CG3340	FBgn0001325	19.6	26.0	13.0	12.9	15.0	8.4
Dmel_CG3228	FBgn0001330	47.8	40.0	51.1	55.7	54.1	45.1
Dmel_CG6189	FBgn0001341	42.9	45.1	44.6	38.8	51.1	42.0
Dmel_CG9659	FBgn0001404	643.4	613.7	594.5	560.2	524.1	558.6
Dmel_CG1639	FBgn0001491	77.2	70.1	66.3	64.7	75.2	84.0
Dmel_CG1666	FBgn0001565	428.9	381.5	355.4	334.3	303.6	291.9
Dmel_CG10988	FBgn0001612	80.9	81.1	105.4	77.6	68.1	95.5
Dmel_CG1725	FBgn0001624	1683.9	1477.8	1548.8	1232.9	1358.7	1310.3
Dmel_CG9078	FBgn0001941	197.3	157.2	204.3	204.0	249.5	217.3
Dmel_CG9075	FBgn0001942	5546.7	5732.9	5588.6	6364.5	6218.5	6458.1
Dmel_CG8978	FBgn0001961	366.4	396.5	389.1	387.1	404.8	389.5
Dmel_CG7793	FBgn0001965	438.7	379.5	386.9	388.1	341.7	354.9
Dmel_CG7480	FBgn0001970	0.0	3.0	6.5	6.0	3.0	3.1
Dmel_CG4180	FBgn0001977	58.8	69.1	92.4	85.6	88.2	103.9
Dmel_CG3647	FBgn0001978	172.8	188.2	197.8	215.9	246.5	235.2
Dmel_CG3758	FBgn0001981	3.7	3.0	3.3	1.0	3.0	3.1
Dmel_CG4158	FBgn0001983	1.2	0.0	0.0	0.0	0.0	0.0
Dmel_CG4152	FBgn0001986	71.1	68.1	93.5	77.6	59.1	85.0
Dmel_CG3903	FBgn0001987	209.6	204.2	176.1	222.9	282.6	266.7
Dmel_CG13240	FBgn0001989	419.1	392.5	359.7	284.6	284.6	311.8
Dmel_CG4148	FBgn0001990	39.2	39.0	46.7	38.8	44.1	47.2
Dmel_CG4894	FBgn0001991	1376.3	1233.5	1380.3	1071.7	1056.1	1079.3
Dmel_CG4163	FBgn0001992	4.9	3.0	8.7	4.0	3.0	2.1
Dmel_CG7664	FBgn0001994	546.6	478.6	490.2	513.5	527.1	490.3
Dmel_CG5818	FBgn0001995	78.4	55.1	67.4	72.6	74.1	54.6
Dmel_CG10655	FBgn0002021	98.0	81.1	84.8	78.6	76.2	79.8
Dmel_CG10449	FBgn0002022	148.3	170.2	157.6	190.1	210.4	211.0
Dmel_CG10699	FBgn0002023	52.7	55.1	59.8	46.8	37.1	42.0
Dmel_CG10691	FBgn0002031	257.4	311.4	306.5	284.6	299.6	263.5
Dmel_CG10561	FBgn0002036	187.5	200.2	207.6	150.3	146.3	161.7
Dmel_CG10084	FBgn0002044	365.2	335.4	326.1	379.1	346.7	368.5
Dmel_CG3821	FBgn0002069	44.1	75.1	45.6	95.5	96.2	80.8
Dmel_CG2671	FBgn0002121	368.9	314.4	352.1	405.0	450.9	424.2
Dmel_CG5504	FBgn0002174	163.0	162.2	168.5	154.2	154.3	153.3
Dmel_CG1828	FBgn0002183	145.8	181.2	192.4	212.0	208.4	187.9
Dmel_CG4195	FBgn0002283	80.9	95.1	73.9	99.5	107.2	84.0
Dmel_CG4097	FBgn0002284	214.5	219.3	185.9	259.7	244.5	281.4
Dmel_CG2507	FBgn0002306	256.1	246.3	241.3	245.8	300.6	294.0
Dmel_CG7620	FBgn0002354	41.7	43.1	47.8	29.9	41.1	46.2
Dmel_CG2048	FBgn0002413	607.9	512.6	567.3	468.7	476.0	462.0
Dmel_CG9484	FBgn0002431	906.9	851.0	896.7	952.3	907.8	901.9
Dmel_CG12755	FBgn0002440	0.0	0.0	0.0	2.0	0.0	0.0
Dmel_CG5954	FBgn0002441	171.6	197.2	205.4	227.9	246.5	220.5
Dmel_CG10522	FBgn0002466	1.2	5.0	4.3	3.0	5.0	4.2
Dmel_CG17743	FBgn0002521	327.2	360.4	346.7	320.4	273.5	296.1
Dmel_CG1264	FBgn0002522	15.9	10.0	12.0	9.0	12.0	12.6
Dmel_CG4162	FBgn0002524	170.3	162.2	194.5	164.2	180.4	178.5
Dmel_CG6944	FBgn0002525	171.6	162.2	173.9	202.0	200.4	234.1
Dmel_CG10236	FBgn0002526	360.3	232.3	208.7	209.0	244.5	186.9
Dmel_CG11650	FBgn0002531	2.5	1.0	6.5	5.0	1.0	0.0
Dmel_CG8697	FBgn0002533	1.2	1.0	1.1	2.0	1.0	0.0
Dmel_CG2043	FBgn0002534	2.5	0.0	0.0	0.0	0.0	0.0
Dmel_CG2684	FBgn0002542	8.6	13.0	7.6	22.9	15.0	15.7
Dmel_CG5481	FBgn0002543	47.8	44.1	48.9	32.8	30.1	31.5
Dmel_CG11770	FBgn0002552	71.1	59.1	60.9	69.7	83.2	81.9
Dmel_CG2559	FBgn0002562	0.0	2.0	4.3	38.8	44.1	33.6
Dmel_CG4178	FBgn0002563	180.2	685.8	770.6	546.3	992.0	1367.0
Dmel_CG6821	FBgn0002564	1.2	0.0	1.1	0.0	0.0	1.0
Dmel_CG6806	FBgn0002565	19.6	56.1	32.6	13.9	14.0	36.7
Dmel_CG18028	FBgn0002566	328.4	309.4	355.4	339.3	329.7	354.9
Dmel_CG8024	FBgn0002567	1913.0	1793.2	1783.5	1157.3	1249.5	1293.5
Dmel_CG8694	FBgn0002569	0.0	5.0	1.1	5.0	3.0	4.2
Dmel_CG8696	FBgn0002570	19.6	27.0	22.8	24.9	11.0	29.4
Dmel_CG8695	FBgn0002571	0.0	3.0	3.3	0.0	0.0	0.0
Dmel_CG32120	FBgn0002573	2.5	4.0	3.3	7.0	6.0	3.1
Dmel_CG1689	FBgn0002576	71.1	61.1	43.5	127.4	114.2	112.3
Dmel_CG9369	FBgn0002577	6.1	2.0	7.6	4.0	1.0	8.4
Dmel_CG8342	FBgn0002578	0.0	0.0	1.1	0.0	0.0	0.0
Dmel_CG7622	FBgn0002579	2044.2	2265.7	2100.9	2503.6	2472.0	2471.5
Dmel_CG8922	FBgn0002590	1539.3	1838.2	1746.6	2293.7	2460.9	2509.3
Dmel_CG6104	FBgn0002592	4.9	4.0	5.4	3.0	1.0	4.2
Dmel_CG4087	FBgn0002593	1747.6	2100.5	2055.2	2857.9	2623.3	2818.0
Dmel_CG8346	FBgn0002609	12.3	16.0	15.2	15.9	7.0	10.5
Dmel_CG6779	FBgn0002622	2134.9	2541.1	2359.6	2915.6	2955.9	3066.8
Dmel_CG7939	FBgn0002626	1122.6	1523.8	1371.6	1954.3	2003.0	1968.6
Dmel_CG8354	FBgn0002632	0.0	2.0	1.1	0.0	0.0	1.0
Dmel_CG8361	FBgn0002633	0.0	2.0	0.0	0.0	0.0	1.0
Dmel_CG10480	FBgn0002638	90.7	107.1	98.9	103.5	113.2	90.3
Dmel_CG1692	FBgn0002641	49.0	47.1	78.3	91.5	68.1	78.7
Dmel_CG8118	FBgn0002643	519.6	535.6	551.0	391.1	503.0	478.8
Dmel_CG1483	FBgn0002645	432.6	379.5	401.0	476.6	462.9	452.5
Dmel_CG4965	FBgn0002673	2.5	9.0	7.6	15.9	20.0	9.4
Dmel_CG3697	FBgn0002707	39.2	37.0	33.7	37.8	43.1	44.1
Dmel_CG8923	FBgn0002709	2.5	3.0	2.2	5.0	1.0	1.0
Dmel_CG5303	FBgn0002715	8.6	10.0	4.3	24.9	11.0	15.7
Dmel_CG7753	FBgn0002716	2.5	3.0	3.3	3.0	5.0	2.1
Dmel_CG10120	FBgn0002719	2068.7	2297.8	2138.9	2348.4	3040.1	3141.4
Dmel_CG1705	FBgn0002723	213.2	193.2	182.6	183.1	183.4	179.5
Dmel_CG8337	FBgn0002732	1.2	2.0	0.0	1.0	2.0	1.0
Dmel_CG14548	FBgn0002733	27.0	30.0	31.5	37.8	36.1	34.6
Dmel_CG8328	FBgn0002734	0.0	1.0	0.0	0.0	0.0	0.0
Dmel_CG8333	FBgn0002735	0.0	0.0	0.0	0.0	0.0	0.0
Dmel_CG9401	FBgn0002736	63.7	80.1	69.6	92.5	99.2	78.7
Dmel_CG5596	FBgn0002772	813.7	487.6	391.3	206.0	227.5	235.2
Dmel_CG2184	FBgn0002773	3405.7	1869.3	1742.2	898.6	943.9	858.8
Dmel_CG11680	FBgn0002774	490.2	486.6	502.1	560.2	544.1	492.4
Dmel_CG8631	FBgn0002775	63.7	56.1	60.9	60.7	67.1	60.9
Dmel_CG3297	FBgn0002778	158.1	161.2	178.2	177.1	169.3	151.2
Dmel_CG2050	FBgn0002780	269.6	275.3	253.2	264.7	268.5	275.1
Dmel_CG32491	FBgn0002781	680.2	686.8	695.6	659.7	620.2	660.4
Dmel_CG18740	FBgn0002783	291.7	269.3	271.7	314.4	325.7	278.2
Dmel_CG3416	FBgn0002787	241.4	245.3	218.5	276.6	244.5	277.2
Dmel_CG4696	FBgn0002789	403.2	431.5	414.1	419.9	473.0	433.6
Dmel_CG3060	FBgn0002791	68.6	83.1	71.7	66.7	84.2	98.7
Dmel_CG14251	FBgn0002838	1.2	0.0	0.0	0.0	0.0	0.0
Dmel_CG11308	FBgn0002842	0.0	0.0	0.0	1.0	0.0	0.0
Dmel_CG8982	FBgn0002855	4.9	3.0	6.5	0.0	0.0	0.0
Dmel_CG9024	FBgn0002856	0.0	2.0	1.1	0.0	0.0	0.0
Dmel_CG17956	FBgn0002862	1.2	5.0	2.2	3.0	2.0	0.0
Dmel_CG11719	FBgn0002865	3.7	4.0	8.7	0.0	0.0	2.1
Dmel_CG9470	FBgn0002868	1590.7	2041.5	1728.1	4436.1	7549.2	7576.3
Dmel_CG4312	FBgn0002869	0.0	0.0	0.0	0.0	0.0	0.0
Dmel_CG1960	FBgn0002872	34.3	40.0	40.2	44.8	42.1	37.8
Dmel_CG12047	FBgn0002873	6.1	1.0	3.3	4.0	10.0	6.3
Dmel_CG11156	FBgn0002878	35.5	32.0	30.4	43.8	34.1	28.3
Dmel_CG10890	FBgn0002887	57.6	62.1	43.5	62.7	51.1	53.5
Dmel_CG1925	FBgn0002891	69.9	61.1	63.0	74.6	76.2	88.2
Dmel_CG7972	FBgn0002899	6.1	6.0	14.1	11.9	12.0	8.4
Dmel_CG7347	FBgn0002901	6.1	15.0	25.0	18.9	28.1	28.3
Dmel_CG6019	FBgn0002905	34.3	19.0	35.9	50.7	42.1	37.8
Dmel_CG6920	FBgn0002906	40.4	33.0	27.2	25.9	35.1	37.8
Dmel_CG9045	FBgn0002914	344.4	350.4	358.7	351.3	339.7	319.2
Dmel_CG1517	FBgn0002917	713.3	579.7	645.6	447.8	431.9	333.9
Dmel_CG5670	FBgn0002921	23171.0	17716.4	18992.8	10655.3	10431.0	10340.7
Dmel_CG10250	FBgn0002922	0.0	0.0	1.1	1.0	0.0	0.0
Dmel_CG7831	FBgn0002924	13.5	12.0	10.9	9.0	13.0	12.6
Dmel_CG10129	FBgn0002926	1.2	1.0	1.1	0.0	0.0	0.0
Dmel_CG1857	FBgn0002930	789.2	952.1	882.5	1077.7	1139.3	1153.9
Dmel_CG11450	FBgn0002931	57.6	42.1	44.6	28.9	22.0	27.3
Dmel_CG11988	FBgn0002932	74.8	56.1	45.6	49.8	42.1	56.7
Dmel_CG9347	FBgn0002937	533.1	544.7	547.8	591.1	536.1	529.2
Dmel_CG5125	FBgn0002938	15214.9	12501.1	12741.2	8577.6	8863.8	11013.7
Dmel_CG31783	FBgn0002939	147.1	102.1	98.9	41.8	64.1	67.2
Dmel_CG4550	FBgn0002940	78986.1	99701.2	99236.5	113771.1	102461.0	127278.6
Dmel_CG6534	FBgn0002941	30.6	26.0	25.0	17.9	17.0	15.7
Dmel_CG11614	FBgn0002945	133.6	135.2	144.6	134.3	141.3	131.2
Dmel_CG1763	FBgn0002948	29.4	39.0	48.9	42.8	55.1	50.4
Dmel_CG3779	FBgn0002973	468.1	375.5	427.1	342.3	352.7	319.2
Dmel_CG3851	FBgn0002985	3.7	8.0	14.1	11.9	10.0	12.6
Dmel_CG3736	FBgn0002989	22.1	21.0	33.7	17.9	22.0	23.1
Dmel_CG1133	FBgn0003002	31.9	32.0	22.8	19.9	25.1	27.3
Dmel_CG3029	FBgn0003008	65.0	54.1	47.8	47.8	55.1	63.0
Dmel_CG3134	FBgn0003009	2.5	1.0	0.0	0.0	0.0	0.0
Dmel_CG7411	FBgn0003011	110.3	72.1	76.1	104.5	115.2	93.4
Dmel_CG10901	FBgn0003015	1.2	1.0	2.2	0.0	1.0	1.0
Dmel_CG3479	FBgn0003016	410.6	399.5	353.2	314.4	287.6	315.0
Dmel_CG12743	FBgn0003023	2.5	0.0	2.2	0.0	1.0	1.0
Dmel_CG6824	FBgn0003028	96.8	82.1	77.2	71.6	110.2	90.3
Dmel_CG17673	FBgn0003034	1.2	0.0	0.0	0.0	1.0	0.0
Dmel_CG8114	FBgn0003041	61.3	59.1	53.3	86.6	77.2	81.9
Dmel_CG32443	FBgn0003042	122.6	133.2	113.0	123.4	120.2	100.8
Dmel_CG5109	FBgn0003044	132.4	113.1	125.0	123.4	111.2	98.7
Dmel_CG3440	FBgn0003046	0.0	2.0	0.0	4.0	3.0	2.1
Dmel_CG3443	FBgn0003048	241.4	193.2	236.9	212.0	240.5	180.6
Dmel_CG12212	FBgn0003053	122.6	118.1	110.9	106.5	145.3	149.1
Dmel_CG9757	FBgn0003060	4.9	1.0	3.3	23.9	19.0	7.3
Dmel_CG9888	FBgn0003062	34.3	37.0	40.2	58.7	68.1	56.7
Dmel_CG2150	FBgn0003065	0.0	1.0	0.0	0.0	1.0	1.0
Dmel_CG2647	FBgn0003068	324.8	512.6	636.9	238.8	669.3	749.6
Dmel_CG4001	FBgn0003071	1400.8	1363.6	1301.0	1067.7	1129.3	1154.9
Dmel_CG8251	FBgn0003074	1493.9	1756.1	1684.6	2092.6	2394.8	2361.3
Dmel_CG5165	FBgn0003076	841.9	889.1	869.5	889.6	1080.2	1039.4
Dmel_CG2845	FBgn0003079	170.3	155.2	189.1	167.2	163.3	133.3
Dmel_CG11205	FBgn0003082	80.9	73.1	91.3	106.5	114.2	117.6
Dmel_CG5052	FBgn0003087	8.6	5.0	3.3	3.0	4.0	5.2
Dmel_CG9614	FBgn0003089	8.6	3.0	2.2	3.0	1.0	2.1
Dmel_CG11084	FBgn0003090	76.0	106.1	110.9	142.3	116.2	127.0
Dmel_CG6622	FBgn0003091	1062.5	987.2	1024.9	918.5	773.6	684.6
Dmel_CG1954	FBgn0003093	1226.7	1067.3	1271.6	947.3	940.9	820.0
Dmel_CG3461	FBgn0003116	98.0	126.2	138.0	111.4	101.2	111.3
Dmel_CG3978	FBgn0003117	17.2	16.0	17.4	10.9	13.0	21.0
Dmel_CG17077	FBgn0003118	132.4	118.1	131.5	129.4	115.2	109.2
Dmel_CG12306	FBgn0003124	1.2	0.0	1.1	1.0	3.0	2.1
Dmel_CG9610	FBgn0003129	0.0	1.0	3.3	1.0	2.0	2.1
Dmel_CG8246	FBgn0003130	3.7	5.0	5.4	4.0	8.0	8.4
Dmel_CG9156	FBgn0003132	1.2	1.0	1.1	1.0	0.0	0.0
Dmel_CG6593	FBgn0003134	859.1	848.0	779.3	681.6	738.5	738.1
Dmel_CG33103	FBgn0003137	1986.6	1860.2	1749.8	2282.7	2935.9	2381.2
Dmel_CG12217	FBgn0003139	114.0	124.1	128.2	102.5	109.2	114.4
Dmel_CG10930	FBgn0003140	0.0	1.0	0.0	0.0	0.0	0.0
Dmel_CG16784	FBgn0003141	422.8	378.5	331.5	229.9	228.5	217.3
Dmel_CG5939	FBgn0003149	1137.3	597.7	611.9	290.6	314.6	329.7
Dmel_CG2841	FBgn0003159	365.2	291.4	326.1	284.6	290.6	268.8
Dmel_CG9441	FBgn0003162	1834.6	1278.5	1226.0	553.3	621.2	591.1
Dmel_CG9755	FBgn0003165	1330.9	1033.2	1227.1	935.4	969.9	895.6
Dmel_CG7904	FBgn0003169	365.2	355.4	335.8	321.4	316.6	313.9
Dmel_CG11101	FBgn0003174	31.9	28.0	21.7	21.9	29.1	26.2
Dmel_CG4444	FBgn0003175	574.8	564.7	617.3	516.4	527.1	498.7
Dmel_CG6433	FBgn0003187	2.5	7.0	5.4	7.0	7.0	8.4
Dmel_CG18572	FBgn0003189	143.4	127.2	152.2	148.3	221.4	189.0
Dmel_CG1799	FBgn0003204	508.6	502.6	457.6	385.1	372.7	381.1
Dmel_CG9375	FBgn0003205	328.4	350.4	336.9	336.3	328.7	327.6
Dmel_CG1167	FBgn0003206	182.6	179.2	156.5	161.2	192.4	157.5
Dmel_CG12437	FBgn0003209	417.9	392.5	372.8	471.7	556.1	466.2
Dmel_CG11427	FBgn0003210	242.7	255.3	284.8	258.7	286.6	280.3
Dmel_CG11111	FBgn0003218	1781.9	1412.7	1489.0	1080.7	1045.1	999.5
Dmel_CG31293	FBgn0003227	47.8	39.0	42.4	35.8	28.1	33.6
Dmel_CG10360	FBgn0003231	1008.6	1076.3	1076.0	1524.5	1516.0	1385.9
Dmel_CG16740	FBgn0003248	757.4	865.0	770.6	1362.3	1380.8	1243.1
Dmel_CG10888	FBgn0003249	3073.6	3264.9	3345.3	4951.5	5050.2	4849.6
Dmel_CG9668	FBgn0003250	3006.2	3759.5	3787.7	5249.0	6166.4	6239.7
Dmel_CG7230	FBgn0003254	2.5	3.0	5.4	6.0	8.0	5.2
Dmel_CG8930	FBgn0003255	31.9	25.0	31.5	31.8	31.1	28.3
Dmel_CG12559	FBgn0003256	277.0	245.3	258.7	257.7	254.5	244.6
Dmel_CG3593	FBgn0003257	39.2	42.1	45.6	42.8	37.1	47.2
Dmel_CG10279	FBgn0003261	2845.7	2736.3	2966.0	2631.0	2534.1	2605.9
Dmel_CG6348	FBgn0003267	0.0	1.0	1.1	1.0	0.0	1.0
Dmel_CG1569	FBgn0003268	19.6	19.0	31.5	49.8	55.1	34.6
Dmel_CG10393	FBgn0003270	0.0	0.0	0.0	0.0	1.0	1.0
Dmel_CG4918	FBgn0003274	1712.1	2015.4	1910.7	2431.0	2583.2	2568.1
Dmel_CG1163	FBgn0003275	42.9	48.1	45.6	55.7	59.1	45.1
Dmel_CG1554	FBgn0003277	292.9	319.4	334.8	331.4	364.7	337.0
Dmel_CG4033	FBgn0003278	36.8	38.0	27.2	49.8	43.1	39.9
Dmel_CG5502	FBgn0003279	2881.2	3617.4	3361.6	4364.4	4442.9	4689.0
Dmel_CG4125	FBgn0003285	67.4	68.1	62.0	80.6	87.2	92.4
Dmel_CG6097	FBgn0003292	40.4	43.1	47.8	34.8	35.1	26.2
Dmel_CG1214	FBgn0003295	33.1	33.0	33.7	20.9	32.1	18.9
Dmel_CG1849	FBgn0003300	22.1	17.0	29.3	21.9	13.0	9.4
Dmel_CG9533	FBgn0003301	1273.3	1133.4	1320.5	958.3	913.8	841.0
Dmel_CG4336	FBgn0003302	49.0	36.0	41.3	31.8	46.1	30.4
Dmel_CG7642	FBgn0003308	243.9	269.3	260.8	321.4	353.7	355.9
Dmel_CG4385	FBgn0003310	262.3	240.3	269.5	260.7	278.6	269.8
Dmel_CG14728	FBgn0003312	2.5	2.0	0.0	4.0	7.0	3.1
Dmel_CG1891	FBgn0003317	205.9	227.3	179.3	210.0	197.4	204.7
Dmel_CG4316	FBgn0003319	3.7	5.0	1.1	5.0	2.0	6.3
Dmel_CG1664	FBgn0003321	568.6	544.7	602.1	607.0	497.0	537.6
Dmel_CG17579	FBgn0003326	115.2	102.1	101.1	87.6	89.2	84.0
Dmel_CG5595	FBgn0003330	65.0	80.1	63.0	58.7	66.1	58.8
Dmel_CG9495	FBgn0003334	246.3	237.3	247.8	216.9	273.5	229.9
Dmel_CG1030	FBgn0003339	76.0	59.1	63.0	58.7	42.1	44.1
Dmel_CG8544	FBgn0003345	504.9	408.5	486.9	467.7	462.9	415.8
Dmel_CG9999	FBgn0003346	41.7	46.1	43.5	56.7	65.1	49.3
Dmel_CG3182	FBgn0003353	273.3	264.3	267.4	234.8	236.5	225.7
Dmel_CG31034	FBgn0003356	2.5	6.0	8.7	0.0	1.0	5.2
Dmel_CG31039	FBgn0003358	2.5	4.0	1.1	1.0	1.0	1.0
Dmel_CG16944	FBgn0003360	11336.1	8559.3	8026.4	4587.3	4405.9	4480.0
Dmel_CG18085	FBgn0003366	386.0	427.5	432.6	498.5	505.0	517.6
Dmel_CG2621	FBgn0003371	2239.0	1935.3	2218.3	1743.4	1852.7	1938.2
Dmel_CG3047	FBgn0003372	6.1	14.0	8.7	12.9	4.0	7.3
Dmel_CG12181	FBgn0003374	0.0	0.0	1.1	0.0	0.0	0.0
Dmel_CG7596	FBgn0003375	1.2	1.0	0.0	0.0	0.0	0.0
Dmel_CG12348	FBgn0003380	3528.3	2705.3	3312.7	2225.0	2006.0	2024.3
Dmel_CG13209	FBgn0003382	0.0	1.0	0.0	0.0	0.0	0.0
Dmel_CG2822	FBgn0003386	595.6	500.6	602.1	412.0	374.8	379.0
Dmel_CG13478	FBgn0003388	7.4	3.0	12.0	7.0	9.0	5.2
Dmel_CG3135	FBgn0003390	126.2	125.2	154.3	163.2	178.4	178.5
Dmel_CG3722	FBgn0003391	455.9	380.5	331.5	439.8	384.8	433.6
Dmel_CG18102	FBgn0003392	3960.9	3131.8	3366.0	2080.7	2181.4	1956.0
Dmel_CG7734	FBgn0003396	301.5	279.3	310.8	356.2	380.8	338.1
Dmel_CG4735	FBgn0003401	1.2	1.0	0.0	1.0	0.0	0.0
Dmel_CG9949	FBgn0003410	223.0	240.3	261.9	212.9	227.5	189.0
Dmel_CG9936	FBgn0003415	708.4	572.7	668.4	573.2	583.2	570.1
Dmel_CG4200	FBgn0003416	89.5	91.1	98.9	97.5	84.2	90.3
Dmel_CG1417	FBgn0003423	2122.6	1771.1	1837.9	1116.5	1104.2	1042.6
Dmel_CG10693	FBgn0003429	2677.8	2414.9	2872.6	2665.8	2427.9	2507.2
Dmel_CG16738	FBgn0003430	66.2	57.1	54.3	75.6	67.1	78.7
Dmel_CG9218	FBgn0003435	2158.1	1836.2	1978.1	1330.4	1297.6	1317.7
Dmel_CG11561	FBgn0003444	50.2	50.1	50.0	54.7	58.1	56.7
Dmel_CG32858	FBgn0003447	690.0	652.8	624.9	841.8	889.8	958.6
Dmel_CG4528	FBgn0003449	111.5	123.1	127.2	112.4	105.2	101.8
Dmel_CG7996	FBgn0003450	2.5	1.0	0.0	4.0	0.0	2.1
Dmel_CG3836	FBgn0003459	45.3	55.1	65.2	60.7	45.1	67.2
Dmel_CG11121	FBgn0003460	90.7	112.1	121.7	97.5	102.2	106.0
Dmel_CG11793	FBgn0003462	1172.8	1273.5	1157.5	1291.6	1263.5	1326.1
Dmel_CG9224	FBgn0003463	438.7	404.5	371.7	380.1	413.8	402.1
Dmel_CG1391	FBgn0003464	572.3	548.7	622.8	622.9	576.2	590.1
Dmel_CG10076	FBgn0003475	1290.5	1206.5	1291.2	1127.4	1198.4	1089.8
Dmel_CG7948	FBgn0003479	30.6	35.0	55.4	52.7	40.1	24.1
Dmel_CG3325	FBgn0003480	15.9	14.0	6.5	8.0	10.0	6.3
Dmel_CG31069	FBgn0003482	0.0	1.0	0.0	2.0	3.0	1.0
Dmel_CG3158	FBgn0003483	15.9	8.0	8.7	11.9	13.0	13.6
Dmel_CG10594	FBgn0003486	0.0	0.0	0.0	0.0	0.0	0.0
Dmel_CG6134	FBgn0003495	205.9	214.3	185.9	233.8	245.5	262.5
Dmel_CG7847	FBgn0003499	111.5	83.1	66.3	76.6	91.2	71.4
Dmel_CG8049	FBgn0003502	166.7	153.2	128.2	145.3	150.3	166.9
Dmel_CG3992	FBgn0003507	165.4	186.2	192.4	223.9	248.5	273.0
Dmel_CG17958	FBgn0003512	58.8	65.1	54.3	81.6	71.1	85.0
Dmel_CG6993	FBgn0003513	67.4	110.1	106.5	79.6	76.2	88.2
Dmel_CG3595	FBgn0003514	421.6	425.5	407.6	468.7	504.0	480.9
Dmel_CG4314	FBgn0003515	83.3	111.1	95.6	127.4	110.2	141.7
Dmel_CG14792	FBgn0003517	2272.1	2961.6	2796.5	4066.9	4057.2	4034.9
Dmel_CG5753	FBgn0003520	955.9	786.9	858.6	900.5	871.8	856.7
Dmel_CG1395	FBgn0003525	6.1	3.0	5.4	2.0	2.0	1.0
Dmel_CG8592	FBgn0003527	0.0	0.0	1.1	1.0	0.0	0.0
Dmel_CG12298	FBgn0003545	0.0	0.0	0.0	0.0	1.0	0.0
Dmel_CG4244	FBgn0003557	513.5	509.6	526.0	471.7	483.0	504.0
Dmel_CG17170	FBgn0003559	140.9	135.2	157.6	173.1	186.4	212.1
Dmel_CG8573	FBgn0003567	110.3	95.1	103.3	118.4	114.2	134.4
Dmel_CG6222	FBgn0003575	212.0	199.2	223.9	255.7	250.5	235.2
Dmel_CG8599	FBgn0003598	137.3	134.2	135.9	137.3	141.3	135.4
Dmel_CG8409	FBgn0003607	213.2	272.3	257.6	305.5	290.6	265.6
Dmel_CG8068	FBgn0003612	340.7	310.4	356.5	307.5	299.6	250.9
Dmel_CG3019	FBgn0003638	1540.5	1540.9	1790.1	1304.5	1224.5	1167.5
Dmel_CG11502	FBgn0003651	181.4	213.3	225.0	254.7	231.5	239.4
Dmel_CG18000	FBgn0003654	234.1	182.2	191.3	200.0	176.4	191.1
Dmel_CG3429	FBgn0003655	0.0	0.0	1.1	3.0	7.0	1.0
Dmel_CG2212	FBgn0003656	757.4	701.8	782.5	668.7	622.3	648.9
Dmel_CG12210	FBgn0003660	313.7	270.3	303.2	409.0	453.9	411.6
Dmel_CG5374	FBgn0003676	120.1	164.2	159.8	227.9	287.6	252.0
Dmel_CG4216	FBgn0003683	0.0	0.0	1.1	1.0	0.0	0.0
Dmel_CG9874	FBgn0003687	38.0	37.0	31.5	49.8	50.1	45.1
Dmel_CG5785	FBgn0003701	3.7	5.0	2.2	1.0	5.0	5.2
Dmel_CG1232	FBgn0003710	278.2	238.3	269.5	191.1	201.4	159.6
Dmel_CG7925	FBgn0003714	55.1	68.1	58.7	70.7	51.1	50.4
Dmel_CG14026	FBgn0003716	351.7	331.4	344.5	320.4	324.7	309.7
Dmel_CG6868	FBgn0003719	15.9	16.0	14.1	29.9	37.1	13.6
Dmel_CG4898	FBgn0003721	1464.5	1131.4	1086.9	790.1	773.6	785.3
Dmel_CG10079	FBgn0003731	491.4	514.6	495.6	548.3	650.3	675.1
Dmel_CG1389	FBgn0003733	6.1	0.0	0.0	0.0	2.0	2.1
Dmel_CG16724	FBgn0003741	38.0	61.1	59.8	69.7	71.1	56.7
Dmel_CG10128	FBgn0003742	80.9	90.1	78.3	95.5	87.2	75.6
Dmel_CG8637	FBgn0003744	371.3	318.4	353.2	320.4	323.7	323.4
Dmel_CG15779	FBgn0003747	0.0	1.0	0.0	0.0	1.0	0.0
Dmel_CG9364	FBgn0003748	1190.0	1431.7	1361.8	1516.5	1867.8	1925.6
Dmel_CG5619	FBgn0003751	8.6	2.0	2.2	5.0	6.0	1.0
Dmel_CG7875	FBgn0003861	11044.4	9679.7	10538.2	7114.8	9004.1	10510.8
Dmel_CG8651	FBgn0003862	774.5	627.8	718.4	756.3	827.7	731.8
Dmel_CG18444	FBgn0003863	13.5	42.1	19.6	0.0	4.0	14.7
Dmel_CG1374	FBgn0003866	51.5	41.0	43.5	56.7	57.1	59.8
Dmel_CG6705	FBgn0003867	229.2	315.4	311.9	309.5	325.7	386.4
Dmel_CG1856	FBgn0003870	426.5	341.4	353.2	420.9	456.9	454.6
Dmel_CG10520	FBgn0003882	129.9	177.2	155.4	170.2	168.3	181.6
Dmel_CG1913	FBgn0003884	3585.9	3806.6	3675.7	3034.0	3371.8	3408.1
Dmel_CG2512	FBgn0003885	517.2	499.6	479.3	418.9	350.7	382.2
Dmel_CG9476	FBgn0003886	2.5	2.0	0.0	0.0	1.0	2.1
Dmel_CG3401	FBgn0003888	63.7	66.1	66.3	82.6	99.2	105.0
Dmel_CG9359	FBgn0003889	6.1	4.0	12.0	8.0	4.0	1.0
Dmel_CG4869	FBgn0003890	496.3	407.5	398.9	398.0	340.7	408.4
Dmel_CG9450	FBgn0003891	1881.2	1652.0	1784.6	2117.5	2253.5	2190.1
Dmel_CG2411	FBgn0003892	40.4	53.1	59.8	50.7	43.1	45.1
Dmel_CG10619	FBgn0003896	102.9	111.1	104.3	86.6	72.1	77.7
Dmel_CG2956	FBgn0003900	3.7	2.0	0.0	0.0	2.0	1.0
Dmel_CG2960	FBgn0003941	1837.1	2075.5	1883.5	2427.0	2349.7	2377.0
Dmel_CG5271	FBgn0003942	1924.1	2205.7	2012.9	2586.2	2503.0	2661.6
Dmel_CG11624	FBgn0003943	1123.8	1151.4	1084.7	1287.6	1435.9	1330.3
Dmel_CG10388	FBgn0003944	1.2	1.0	2.2	1.0	0.0	2.1
Dmel_CG1501	FBgn0003950	1.2	0.0	4.3	5.0	4.0	2.1
Dmel_CG7171	FBgn0003961	0.0	0.0	0.0	0.0	0.0	2.1
Dmel_CG2762	FBgn0003963	50.2	69.1	90.2	75.6	75.2	82.9
Dmel_CG4380	FBgn0003964	235.3	236.3	205.4	220.9	201.4	232.0
Dmel_CG2155	FBgn0003965	137.3	179.2	132.6	190.1	239.5	210.0
Dmel_CG9209	FBgn0003969	354.2	319.4	288.0	306.5	363.7	339.1
Dmel_CG3830	FBgn0003975	12.3	23.0	17.4	10.0	17.0	15.7
Dmel_CG3496	FBgn0003977	104.2	101.1	116.3	147.3	150.3	117.6
Dmel_CG10728	FBgn0003978	23.3	18.0	27.2	30.8	25.1	18.9
Dmel_CG9271	FBgn0003983	0.0	0.0	0.0	1.0	0.0	1.0
Dmel_CG10491	FBgn0003984	123.8	96.1	104.3	70.7	98.2	95.5
Dmel_CG2759	FBgn0003996	0.0	2.0	1.1	2.0	1.0	1.0
Dmel_CG5123	FBgn0003997	83.3	84.1	86.9	80.6	74.1	65.1
Dmel_CG7225	FBgn0004003	15.9	17.0	8.7	6.0	4.0	12.6
Dmel_CG3757	FBgn0004034	2.5	2.0	1.1	2.0	0.0	2.1
Dmel_CG2985	FBgn0004045	0.0	0.0	0.0	13.9	4.0	8.4
Dmel_CG11129	FBgn0004047	112.7	135.2	148.9	171.2	171.3	189.0
Dmel_CG9764	FBgn0004049	263.5	202.2	261.9	224.9	220.4	227.8
Dmel_CG7803	FBgn0004050	159.3	153.2	140.2	147.3	136.3	142.8
Dmel_CG17962	FBgn0004052	0.0	0.0	1.1	0.0	0.0	0.0
Dmel_CG1046	FBgn0004053	0.0	0.0	0.0	0.0	0.0	0.0
Dmel_CG1048	FBgn0004054	0.0	0.0	0.0	0.0	1.0	0.0
Dmel_CG3533	FBgn0004055	866.4	880.1	829.3	789.1	858.7	813.7
Dmel_CG12529	FBgn0004057	235.3	263.3	256.5	258.7	290.6	287.7
Dmel_CG3422	FBgn0004066	176.5	192.2	163.0	206.0	194.4	220.5
Dmel_CG14887	FBgn0004087	33.1	30.0	29.3	22.9	25.1	27.3
Dmel_CG3411	FBgn0004101	73.5	63.1	58.7	63.7	53.1	69.3
Dmel_CG12154	FBgn0004102	144.6	138.2	133.7	171.2	122.2	158.5
Dmel_CG5650	FBgn0004103	1078.5	1004.2	1028.2	1069.7	1056.1	1082.5
Dmel_CG5363	FBgn0004106	1.2	5.0	0.0	5.0	4.0	5.2
Dmel_CG10498	FBgn0004107	23.3	28.0	27.2	20.9	29.1	15.7
Dmel_CG9704	FBgn0004108	219.4	227.3	244.5	246.8	230.5	172.2
Dmel_CG7895	FBgn0004110	1.2	2.0	0.0	2.0	1.0	0.0
Dmel_CG4843	FBgn0004117	878.7	649.8	655.4	344.3	401.8	351.7
Dmel_CG6798	FBgn0004118	291.7	264.3	316.3	174.1	202.4	172.2
Dmel_CG30498	FBgn0004132	71.1	95.1	76.1	89.6	95.2	82.9
Dmel_CG1363	FBgn0004133	129.9	146.2	119.6	149.3	144.3	150.1
Dmel_CG12008	FBgn0004167	1316.2	1149.4	1242.3	1224.9	1275.6	1354.4
Dmel_CG16720	FBgn0004168	235.3	224.3	246.7	200.0	191.4	131.2
Dmel_CG7107	FBgn0004169	1518.4	957.2	964.0	584.1	567.1	514.5
Dmel_CG18396	FBgn0004171	1.2	1.0	1.1	0.0	0.0	0.0
Dmel_CG17946	FBgn0004172	0.0	2.0	1.1	0.0	0.0	0.0
Dmel_CG17934	FBgn0004173	1.2	2.0	1.1	1.0	0.0	0.0
Dmel_CG17945	FBgn0004174	0.0	0.0	0.0	0.0	1.0	0.0
Dmel_CG17935	FBgn0004175	2.5	1.0	1.1	0.0	0.0	1.0
Dmel_CG7109	FBgn0004177	1223.1	1139.4	1194.5	1322.5	1284.6	1304.0
Dmel_CG6395	FBgn0004179	1413.0	1352.6	1348.8	858.8	898.8	895.6
Dmel_CG2668	FBgn0004181	15.9	13.0	28.3	0.0	2.0	2.1
Dmel_CG6127	FBgn0004197	13.5	17.0	10.9	14.9	15.0	12.6
Dmel_CG11387	FBgn0004198	697.3	500.6	579.3	371.2	400.8	407.4
Dmel_CG4211	FBgn0004227	799.0	700.8	842.3	701.5	680.4	655.2
Dmel_CG7936	FBgn0004228	1.2	0.0	1.1	0.0	0.0	1.0
Dmel_CG12749	FBgn0004237	290.4	381.5	376.1	479.6	447.9	473.5
Dmel_CG12763	FBgn0004240	31.9	23.0	8.7	208.0	213.4	155.4
Dmel_CG3139	FBgn0004242	6524.7	5164.2	5788.6	3375.3	3160.4	3140.3
Dmel_CG10537	FBgn0004244	2141.0	1660.0	2090.0	1254.8	1173.4	1129.7
Dmel_CG5507	FBgn0004359	90.7	137.2	88.0	132.3	127.3	109.2
Dmel_CG1916	FBgn0004360	14.7	11.0	16.3	18.9	12.0	9.4
Dmel_CG17950	FBgn0004362	204.7	248.3	239.1	260.7	336.7	322.3
Dmel_CG6647	FBgn0004363	3132.4	2893.5	2759.5	2023.0	1971.0	2011.7
Dmel_CG8896	FBgn0004364	417.9	345.4	358.7	308.5	324.7	366.4
Dmel_CG4252	FBgn0004367	41.7	26.0	28.3	28.9	34.1	32.5
Dmel_CG6899	FBgn0004368	550.3	517.6	547.8	506.5	529.1	515.5
Dmel_CG11516	FBgn0004369	621.3	561.7	614.1	567.2	494.0	514.5
Dmel_CG1817	FBgn0004370	489.0	381.5	446.7	367.2	403.8	369.6
Dmel_CG2075	FBgn0004372	0.0	0.0	1.1	0.0	0.0	0.0
Dmel_CG7004	FBgn0004373	872.6	731.9	844.5	839.8	851.7	857.8
Dmel_CG10718	FBgn0004374	7.4	14.0	10.9	10.0	13.0	9.4
Dmel_CG9191	FBgn0004378	0.0	0.0	0.0	0.0	2.0	1.0
Dmel_CG10923	FBgn0004379	1.2	4.0	1.1	10.9	10.0	10.5
Dmel_CG10642	FBgn0004380	291.7	255.3	259.8	242.8	231.5	241.5
Dmel_CG7293	FBgn0004381	297.8	300.4	260.8	244.8	213.4	210.0
Dmel_CG5658	FBgn0004387	415.5	356.4	305.4	387.1	324.7	300.3
Dmel_CG6721	FBgn0004390	256.1	266.3	228.2	231.9	246.5	231.0
Dmel_CG9198	FBgn0004391	62.5	78.1	62.0	69.7	62.1	59.8
Dmel_CG12287	FBgn0004394	24.5	24.0	29.3	19.9	19.0	19.9
Dmel_CG4620	FBgn0004395	388.5	346.4	368.4	404.0	339.7	371.7
Dmel_CG7450	FBgn0004396	78.4	121.1	94.6	117.4	114.2	116.5
Dmel_CG3299	FBgn0004397	892.2	874.1	855.4	585.1	783.6	800.0
Dmel_CG10683	FBgn0004400	1.2	0.0	0.0	1.0	1.0	1.0
Dmel_CG6143	FBgn0004401	935.1	1026.2	1085.8	1287.6	1233.5	1209.5
Dmel_CG1524	FBgn0004403	1312.5	1595.9	1386.8	1716.5	1687.4	1721.9
Dmel_CG8987	FBgn0004406	19.6	16.0	19.6	26.9	17.0	21.0
Dmel_CG14560	FBgn0004414	3.7	1.0	1.1	0.0	0.0	0.0
Dmel_CG4916	FBgn0004419	346.8	300.4	336.9	310.5	358.7	311.8
Dmel_CG1179	FBgn0004425	0.0	1.0	0.0	1.0	0.0	0.0
Dmel_CG1180	FBgn0004428	0.0	0.0	0.0	0.0	0.0	0.0
Dmel_CG9116	FBgn0004429	1.2	1.0	0.0	0.0	1.0	0.0
Dmel_CG1165	FBgn0004430	0.0	0.0	0.0	1.0	1.0	0.0
Dmel_CG9120	FBgn0004431	0.0	1.0	1.1	0.0	2.0	0.0
Dmel_CG9916	FBgn0004432	1940.0	2139.6	2000.9	2354.4	2564.2	2596.5
Dmel_CG17759	FBgn0004435	1739.0	1534.9	1415.1	1198.1	1210.4	1343.9
Dmel_CG2013	FBgn0004436	857.9	753.9	733.6	602.0	580.2	596.4
Dmel_CG5723	FBgn0004449	1471.9	1222.5	1329.2	1135.4	1101.2	1016.3
Dmel_CG1771	FBgn0004456	183.8	181.2	171.7	132.3	144.3	168.0
Dmel_CG8344	FBgn0004463	69.9	65.1	53.3	77.6	85.2	75.6
Dmel_CG4086	FBgn0004465	139.7	156.2	159.8	153.2	139.3	118.6
Dmel_CG7254	FBgn0004507	3375.1	2621.2	2468.3	1622.0	1856.7	1953.9
Dmel_CG10772	FBgn0004509	720.6	692.8	655.4	592.1	655.3	662.5
Dmel_CG6338	FBgn0004510	35.5	40.0	45.6	55.7	55.1	40.9
Dmel_CG9355	FBgn0004511	1.2	3.0	1.1	0.0	2.0	0.0
Dmel_CG3879	FBgn0004512	202.2	169.2	171.7	207.0	179.4	161.7
Dmel_CG10181	FBgn0004513	334.6	286.3	269.5	251.8	256.5	248.8
Dmel_CG7485	FBgn0004514	100.5	101.1	104.3	63.7	50.1	43.0
Dmel_CG14994	FBgn0004516	3123.9	2429.9	2582.4	1347.3	1108.2	1039.4
Dmel_CG1171	FBgn0004552	0.0	0.0	0.0	0.0	2.0	1.0
Dmel_CG7539	FBgn0004554	0.0	1.0	3.3	6.0	4.0	5.2
Dmel_CG9680	FBgn0004556	23.3	23.0	18.5	37.8	33.1	22.0
Dmel_CG2939	FBgn0004567	55.1	46.1	39.1	68.7	62.1	50.4
Dmel_CG4531	FBgn0004569	153.2	145.2	160.9	130.4	129.3	114.4
Dmel_CG12073	FBgn0004573	76.0	67.1	92.4	64.7	69.1	47.2
Dmel_CG15811	FBgn0004574	1467.0	1441.7	1398.8	954.3	917.8	939.7
Dmel_CG3985	FBgn0004575	2773.4	2342.8	2513.9	1844.9	1689.4	1542.3
Dmel_CG3477	FBgn0004577	2.5	0.0	0.0	0.0	0.0	0.0
Dmel_CG6702	FBgn0004580	1495.1	1091.3	1247.7	727.4	659.3	592.2
Dmel_CG30170	FBgn0004581	1.2	2.0	1.1	1.0	1.0	1.0
Dmel_CG4114	FBgn0004583	172.8	141.2	146.7	132.3	144.3	171.1
Dmel_CG3178	FBgn0004584	23.3	32.0	27.2	28.9	36.1	29.4
Dmel_CG10851	FBgn0004587	1800.3	1788.2	2067.2	1516.5	1490.0	1429.0
Dmel_CG17228	FBgn0004595	2496.4	1935.3	2438.9	1856.8	1575.2	1394.3
Dmel_CG7281	FBgn0004597	45.3	54.1	54.3	34.8	41.1	36.7
Dmel_CG18734	FBgn0004598	789.2	723.9	766.2	722.4	734.5	669.9
Dmel_CG1322	FBgn0004606	154.4	151.2	182.6	156.2	180.4	162.7
Dmel_CG1449	FBgn0004607	615.2	508.6	566.3	533.4	524.1	539.7
Dmel_CG4574	FBgn0004611	1383.6	1195.4	1301.0	1225.9	1145.3	1052.0
Dmel_CG7672	FBgn0004618	236.5	280.3	293.5	300.5	276.6	292.9
Dmel_CG8442	FBgn0004619	186.3	161.2	181.5	148.3	120.2	129.1
Dmel_CG6992	FBgn0004620	33.1	37.0	31.5	49.8	55.1	46.2
Dmel_CG7887	FBgn0004622	72.3	49.1	55.4	66.7	51.1	56.7
Dmel_CG8770	FBgn0004623	3816.3	3558.3	3447.5	2338.4	1996.0	2479.9
Dmel_CG8050	FBgn0004629	42.9	50.1	44.6	58.7	80.2	84.0
Dmel_CG1004	FBgn0004635	194.9	192.2	173.9	229.9	244.5	217.3
Dmel_CG1956	FBgn0004636	523.3	473.6	467.3	462.7	540.1	475.6
Dmel_CG6033	FBgn0004638	290.4	293.4	329.3	378.1	365.7	343.3
Dmel_CG9900	FBgn0004643	91.9	81.1	83.7	90.6	116.2	109.2
Dmel_CG4637	FBgn0004644	1.2	5.0	9.8	7.0	3.0	9.4
Dmel_CG3039	FBgn0004646	687.5	658.8	545.6	538.3	550.1	579.6
Dmel_CG3936	FBgn0004647	289.2	240.3	235.8	186.1	209.4	219.4
Dmel_CG4122	FBgn0004648	1348.1	1282.5	1329.2	1267.7	1268.5	1255.7
Dmel_CG11411	FBgn0004650	3.7	2.0	2.2	4.0	4.0	5.2
Dmel_CG14307	FBgn0004652	440.0	409.5	425.0	327.4	294.6	260.4
Dmel_CG3724	FBgn0004654	509.8	579.7	493.4	700.5	830.7	784.3
Dmel_CG3707	FBgn0004655	337.0	305.4	320.6	299.5	290.6	303.4
Dmel_CG2252	FBgn0004656	1095.6	933.1	1094.5	1014.0	1016.0	929.2
Dmel_CG1560	FBgn0004657	470.6	417.5	443.4	406.0	471.9	448.3
Dmel_CG7771	FBgn0004666	25.7	26.0	27.2	22.9	31.1	24.1
Dmel_CG3201	FBgn0004687	383.6	383.5	393.4	453.8	469.9	483.0
Dmel_CG8153	FBgn0004698	322.3	314.4	346.7	330.4	289.6	302.4
Dmel_CG2342	FBgn0004777	8.6	11.0	14.1	0.0	0.0	0.0
Dmel_CG1331	FBgn0004778	0.0	0.0	1.1	0.0	0.0	0.0
Dmel_CG2360	FBgn0004783	2.5	0.0	0.0	0.0	0.0	0.0
Dmel_CG6518	FBgn0004784	3774.6	3732.5	3297.5	2572.3	2201.4	2512.5
Dmel_CG5403	FBgn0004795	232.8	213.3	271.7	205.0	221.4	264.6
Dmel_CG31991	FBgn0004797	138.5	178.2	133.7	148.3	182.4	199.5
Dmel_CG10528	FBgn0004811	77.2	97.1	85.9	96.5	106.2	106.0
Dmel_CG6358	FBgn0004832	36.8	38.0	38.0	39.8	39.1	47.2
Dmel_CG3497	FBgn0004837	106.6	125.2	133.7	111.4	112.2	118.6
Dmel_CG10377	FBgn0004838	2163.0	1970.4	2240.0	2125.5	2295.6	2286.7
Dmel_CG8967	FBgn0004839	27.0	26.0	26.1	20.9	19.0	12.6
Dmel_CG6515	FBgn0004841	30.6	24.0	28.3	20.9	30.1	14.7
Dmel_CG5811	FBgn0004842	3.7	6.0	5.4	3.0	2.0	2.1
Dmel_CG7978	FBgn0004852	438.7	394.5	332.6	339.3	327.7	309.7
Dmel_CG5488	FBgn0004854	40.4	33.0	34.8	45.8	35.1	23.1
Dmel_CG3284	FBgn0004855	50.2	55.1	60.9	63.7	66.1	63.0
Dmel_CG8264	FBgn0004856	171.6	160.2	166.3	199.0	203.4	168.0
Dmel_CG4220	FBgn0004858	182.6	175.2	169.5	143.3	164.3	156.4
Dmel_CG2125	FBgn0004859	192.4	140.2	193.5	204.0	185.4	213.1
Dmel_CG3895	FBgn0004860	161.8	130.2	144.6	162.2	135.3	141.7
Dmel_CG18412	FBgn0004861	257.4	204.2	218.5	224.9	208.4	196.3
Dmel_CG7902	FBgn0004862	2.5	1.0	3.3	3.0	1.0	2.1
Dmel_CG7937	FBgn0004863	6.1	11.0	8.7	5.0	7.0	3.1
Dmel_CG1594	FBgn0004864	183.8	168.2	181.5	177.1	196.4	187.9
Dmel_CG18023	FBgn0004865	232.8	173.2	191.3	144.3	105.2	121.8
Dmel_CG5920	FBgn0004867	2018.4	2765.3	2660.6	3347.4	3238.5	3250.6
Dmel_CG4422	FBgn0004868	1165.5	1229.5	1142.3	1019.0	1158.3	1213.7
Dmel_CG9097	FBgn0004870	50.2	55.1	51.1	47.8	40.1	43.0
Dmel_CG6122	FBgn0004872	2.5	3.0	4.3	5.0	8.0	12.6
Dmel_CG10847	FBgn0004875	1082.1	852.0	1114.0	801.0	677.4	723.4
Dmel_CG6027	FBgn0004876	607.9	480.6	508.6	494.6	445.9	472.5
Dmel_CG2102	FBgn0004878	0.0	0.0	0.0	2.0	1.0	0.0
Dmel_CG1130	FBgn0004880	921.6	674.8	835.8	750.3	642.3	600.6
Dmel_CG10868	FBgn0004882	193.6	178.2	209.8	187.1	162.3	161.7
Dmel_CG6863	FBgn0004885	723.1	714.9	709.7	932.4	938.9	889.3
Dmel_CG1065	FBgn0004888	1243.9	1323.6	1252.1	1040.8	1214.4	1351.3
Dmel_CG6235	FBgn0004889	677.7	685.8	698.8	633.9	767.5	856.7
Dmel_CG3242	FBgn0004892	7.4	4.0	8.7	9.0	6.0	10.5
Dmel_CG10021	FBgn0004893	117.7	109.1	115.2	113.4	118.2	135.4
Dmel_CG1132	FBgn0004895	0.0	0.0	0.0	0.0	0.0	0.0
Dmel_CG3668	FBgn0004896	60.1	52.1	45.6	37.8	29.1	23.1
Dmel_CG11921	FBgn0004897	3.7	3.0	3.3	2.0	3.0	2.1
Dmel_CG11922	FBgn0004898	3.7	7.0	3.3	5.0	3.0	4.2
Dmel_CG2867	FBgn0004901	24.5	23.0	32.6	34.8	34.1	36.7
Dmel_CG6354	FBgn0004903	265.9	301.4	271.7	203.0	229.5	215.2
Dmel_CG17870	FBgn0004907	7644.8	7290.8	7098.3	5520.7	5917.9	5852.3
Dmel_CG7435	FBgn0004908	42.9	34.0	41.3	44.8	46.1	32.5
Dmel_CG15855	FBgn0004910	392.2	369.4	394.5	313.4	321.6	237.3
Dmel_CG1119	FBgn0004913	93.1	105.1	116.3	132.3	123.2	133.3
Dmel_CG9310	FBgn0004914	383.6	370.4	400.0	388.1	393.8	416.8
Dmel_CG5193	FBgn0004915	98.0	104.1	92.4	111.4	123.2	120.7
Dmel_CG2679	FBgn0004919	1144.6	1239.5	1644.4	566.2	1039.1	1298.8
Dmel_CG8261	FBgn0004921	5783.2	5465.6	5383.2	4554.5	4255.6	4102.1
Dmel_CG6146	FBgn0004924	598.1	498.6	534.7	462.7	503.0	491.4
Dmel_CG4153	FBgn0004926	187.5	218.3	253.2	340.3	317.6	347.5
Dmel_CG5993	FBgn0004956	0.0	0.0	0.0	0.0	0.0	0.0
Dmel_CG6205	FBgn0004957	38.0	46.1	51.1	38.8	36.1	44.1
Dmel_CG6578	FBgn0004959	11.0	15.0	10.9	1.0	3.0	3.1
Dmel_CG6975	FBgn0005198	232.8	265.3	248.9	262.7	227.5	256.2
Dmel_CG2674	FBgn0005278	1105.4	1056.3	1235.8	1195.1	1048.1	1069.9
Dmel_CG5395	FBgn0005322	121.3	150.2	151.1	148.3	146.3	149.1
Dmel_CG6054	FBgn0005355	83.3	96.1	77.2	68.7	86.2	99.7
Dmel_CG8887	FBgn0005386	254.9	213.3	265.2	287.6	283.6	262.5
Dmel_CG4790	FBgn0005390	4.9	4.0	1.1	3.0	3.0	1.0
Dmel_CG2979	FBgn0005391	1.2	7.0	3.3	9.0	7.0	7.3
Dmel_CG9998	FBgn0005411	204.7	204.2	206.5	219.9	219.4	218.4
Dmel_CG3114	FBgn0005427	448.5	437.5	436.9	451.8	440.9	437.8
Dmel_CG3922	FBgn0005533	1319.9	1541.9	1379.2	1872.7	1684.4	1768.1
Dmel_CG32156	FBgn0005536	1127.5	1062.3	1091.2	776.2	882.8	778.0
Dmel_CG1464	FBgn0005558	208.3	217.3	239.1	229.9	205.4	198.4
Dmel_CG11049	FBgn0005561	251.2	214.3	236.9	183.1	192.4	201.6
Dmel_CG9262	FBgn0005564	667.9	594.7	598.9	391.1	382.8	381.1
Dmel_CG9429	FBgn0005585	1096.8	1348.6	1331.4	1452.8	1489.0	1637.9
Dmel_CG7576	FBgn0005586	1590.7	1409.7	1394.4	1051.8	993.0	955.4
Dmel_CG31695	FBgn0005590	2.5	1.0	0.0	0.0	3.0	1.0
Dmel_CG4897	FBgn0005593	2366.5	2863.5	2725.8	3583.3	3630.3	3609.7
Dmel_CG14513	FBgn0005596	65.0	67.1	56.5	52.7	57.1	49.3
Dmel_CG3090	FBgn0005612	170.3	138.2	165.2	166.2	163.3	183.7
Dmel_CG8404	FBgn0005613	24.5	21.0	33.7	26.9	35.1	29.4
Dmel_CG18345	FBgn0005614	11337.3	11587.0	12511.9	8214.4	11167.4	15651.3
Dmel_CG3241	FBgn0005616	226.7	203.2	236.9	286.6	236.5	255.1
Dmel_CG10385	FBgn0005617	156.9	178.2	153.2	166.2	166.3	201.6
Dmel_CG3454	FBgn0005619	522.1	461.6	418.4	285.6	274.6	280.3
Dmel_CG3886	FBgn0005624	76.0	51.1	63.0	43.8	55.1	46.2
Dmel_CG10118	FBgn0005626	372.6	346.4	315.2	262.7	208.4	197.4
Dmel_CG13521	FBgn0005631	390.9	380.5	370.6	340.3	306.6	296.1
Dmel_CG1945	FBgn0005632	1547.8	1381.7	1507.5	1353.3	1358.7	1400.6
Dmel_CG7445	FBgn0005633	4.9	4.0	14.1	8.0	4.0	7.3
Dmel_CG3385	FBgn0005636	118.9	102.1	121.7	85.6	68.1	47.2
Dmel_CG4354	FBgn0005638	7.4	6.0	3.3	6.0	1.0	2.1
Dmel_CG10579	FBgn0005640	621.3	456.6	532.6	419.9	399.8	464.1
Dmel_CG1454	FBgn0005642	95.6	109.1	105.4	184.1	143.3	141.7
Dmel_CG2163	FBgn0005648	160.5	181.2	136.9	233.8	225.5	257.2
Dmel_CG5422	FBgn0005649	617.7	586.7	631.5	572.2	566.1	550.2
Dmel_CG9193	FBgn0005655	3.7	3.0	7.6	3.0	10.0	8.4
Dmel_CG7018	FBgn0005658	171.6	156.2	170.6	105.5	105.2	95.5
Dmel_CG5583	FBgn0005659	102.9	98.1	103.3	136.3	131.3	156.4
Dmel_CG2914	FBgn0005660	8.6	10.0	8.7	22.9	20.0	19.9
Dmel_CG16963	FBgn0005664	128.7	15.0	17.4	1.0	3.0	2.1
Dmel_CG32019	FBgn0005666	2348.1	1544.9	1727.0	1136.4	1381.8	1267.3
Dmel_CG3656	FBgn0005670	12.3	11.0	10.9	61.7	66.1	73.5
Dmel_CG17369	FBgn0005671	2753.7	2403.9	2526.9	1775.2	1687.4	1663.1
Dmel_CG10334	FBgn0005672	474.3	427.5	419.5	528.4	462.9	473.5
Dmel_CG5394	FBgn0005674	193.6	199.2	208.7	252.7	262.5	269.8
Dmel_CG4952	FBgn0005677	230.4	213.3	194.5	171.2	174.4	141.7
Dmel_CG5354	FBgn0005683	9.8	5.0	7.6	8.0	12.0	7.3
Dmel_CG5683	FBgn0005694	351.7	348.4	326.1	385.1	337.7	361.2
Dmel_CG8411	FBgn0005695	120.1	116.1	102.2	123.4	130.3	116.5
Dmel_CG5923	FBgn0005696	9.8	12.0	9.8	8.0	7.0	2.1
Dmel_CG4491	FBgn0005771	292.9	292.4	304.3	314.4	273.5	294.0
Dmel_CG7503	FBgn0005775	627.5	503.6	535.8	393.1	321.6	326.5
Dmel_CG8402	FBgn0005777	152.0	158.2	169.5	128.4	131.3	149.1
Dmel_CG10138	FBgn0005778	1.2	2.0	0.0	0.0	0.0	1.0
Dmel_CG6223	FBgn0008635	464.5	409.5	410.8	485.6	443.9	504.0
Dmel_CG33152	FBgn0008636	39.2	42.1	39.1	38.8	34.1	27.3
Dmel_CG9930	FBgn0008646	13.5	10.0	16.3	20.9	22.0	25.2
Dmel_CG6570	FBgn0008651	17.2	19.0	15.2	21.9	29.1	18.9
Dmel_CG4209	FBgn0010014	471.8	440.5	407.6	330.4	305.6	292.9
Dmel_CG1455	FBgn0010015	39.2	35.0	42.4	24.9	25.1	16.8
Dmel_CG3972	FBgn0010019	41.7	42.1	107.6	25.9	44.1	105.0
Dmel_CG4181	FBgn0010038	8.6	11.0	7.6	38.8	35.1	22.0
Dmel_CG4381	FBgn0010039	65.0	61.1	58.7	64.7	77.2	71.4
Dmel_CG11512	FBgn0010040	0.0	2.0	1.1	2.0	0.0	1.0
Dmel_CG12242	FBgn0010041	1.2	2.0	0.0	5.0	2.0	2.1
Dmel_CG4423	FBgn0010042	0.0	0.0	2.2	0.0	0.0	0.0
Dmel_CG4371	FBgn0010043	0.0	2.0	2.2	0.0	0.0	1.0
Dmel_CG4421	FBgn0010044	19.6	24.0	27.2	8.0	10.0	13.6
Dmel_CG1063	FBgn0010051	797.8	719.9	809.7	675.7	754.5	663.6
Dmel_CG8425	FBgn0010052	18.4	13.0	15.2	16.9	14.0	15.7
Dmel_CG15101	FBgn0010053	263.5	316.4	284.8	314.4	248.5	280.3
Dmel_CG3661	FBgn0010078	1585.8	1967.4	1787.9	2479.7	2436.9	2446.3
Dmel_CG9244	FBgn0010100	3921.7	3319.0	3235.6	2565.3	2644.3	2706.7
Dmel_CG17943	FBgn0010105	125.0	152.2	143.5	136.3	113.2	127.0
Dmel_CG8704	FBgn0010109	1.2	2.0	0.0	0.0	1.0	0.0
Dmel_CG15532	FBgn0010113	326.0	310.4	371.7	382.1	364.7	346.5
Dmel_CG2040	FBgn0010114	2192.5	2091.5	2277.0	2343.4	1954.9	1706.1
Dmel_CG9633	FBgn0010173	172.8	171.2	175.0	214.9	238.5	237.3
Dmel_CG6407	FBgn0010194	107.8	100.1	116.3	80.6	74.1	58.8
Dmel_CG33114	FBgn0010197	8.6	11.0	9.8	10.9	10.0	7.3
Dmel_CG2033	FBgn0010198	1427.7	1787.2	1510.7	1893.6	1941.9	2085.2
Dmel_CG8905	FBgn0010213	534.3	489.6	482.6	383.1	381.8	387.4
Dmel_CG17947	FBgn0010215	654.4	608.7	594.5	690.6	648.3	646.8
Dmel_CG11154	FBgn0010217	7845.8	6140.4	5884.2	4225.1	4334.7	4318.4
Dmel_CG12759	FBgn0010220	51.5	71.1	52.2	97.5	94.2	69.3
Dmel_CG18466	FBgn0010222	245.1	218.3	126.1	186.1	205.4	165.9
Dmel_CG12232	FBgn0010223	14.7	5.0	4.3	10.9	6.0	2.1
Dmel_CG1106	FBgn0010225	2533.2	2890.5	2907.3	4097.7	4235.5	4374.0
Dmel_CG8938	FBgn0010226	468.1	454.5	473.9	567.2	585.2	657.3
Dmel_CG17921	FBgn0010228	875.0	857.0	861.9	782.1	730.5	766.4
Dmel_CG5433	FBgn0010235	435.1	434.5	405.4	468.7	449.9	429.4
Dmel_CG12369	FBgn0010238	397.1	368.4	378.2	451.8	488.0	450.4
Dmel_CG17336	FBgn0010240	207.1	200.2	170.6	167.2	119.2	89.2
Dmel_CG8523	FBgn0010241	15.9	4.0	1.1	8.0	13.0	8.4
Dmel_CG9155	FBgn0010246	7.4	12.0	9.8	13.9	17.0	12.6
Dmel_CG40411	FBgn0010247	165.4	159.2	202.2	138.3	162.3	158.5
Dmel_CG9654	FBgn0010258	4.9	3.0	2.2	4.0	2.0	4.2
Dmel_CG3151	FBgn0010263	3546.7	3280.0	3423.6	4270.9	4250.5	4660.6
Dmel_CG13389	FBgn0010265	1502.5	1678.0	1659.6	2005.1	1988.0	2152.4
Dmel_CG15793	FBgn0010269	128.7	158.2	133.7	135.3	127.3	108.1
Dmel_CG4817	FBgn0010278	67.4	90.1	79.3	121.4	146.3	124.9
Dmel_CG5444	FBgn0010280	690.0	683.8	701.0	800.0	729.5	688.8
Dmel_CG10281	FBgn0010282	72.3	109.1	110.9	104.5	88.2	99.7
Dmel_CG7562	FBgn0010287	12.3	14.0	15.2	18.9	15.0	8.4
Dmel_CG4265	FBgn0010288	101.7	124.1	106.5	116.4	116.2	98.7
Dmel_CG1430	FBgn0010292	65.0	56.1	64.1	81.6	73.1	64.0
Dmel_CG10719	FBgn0010300	426.5	368.4	413.0	381.1	387.8	274.0
Dmel_CG4353	FBgn0010303	410.6	361.4	383.7	413.0	332.7	286.6
Dmel_CG10739	FBgn0010309	138.5	121.1	134.8	67.7	79.2	78.7
Dmel_CG2530	FBgn0010313	558.8	552.7	609.7	511.5	507.0	510.3
Dmel_CG3738	FBgn0010314	6.1	18.0	25.0	6.0	10.0	10.5
Dmel_CG9096	FBgn0010315	24.5	39.0	42.4	60.7	59.1	50.4
Dmel_CG1772	FBgn0010316	65.0	51.1	66.3	64.7	70.1	60.9
Dmel_CG10308	FBgn0010317	18.4	15.0	22.8	10.0	13.0	13.6
Dmel_CG2851	FBgn0010323	3.7	5.0	6.5	2.0	3.0	3.1
Dmel_CG5965	FBgn0010328	268.4	288.3	305.4	373.2	383.8	366.4
Dmel_CG1543	FBgn0010329	174.0	160.2	205.4	187.1	154.3	158.5
Dmel_CG2248	FBgn0010333	285.5	292.4	239.1	268.7	273.5	312.9
Dmel_CG8340	FBgn0010339	73.5	82.1	84.8	135.3	91.2	114.4
Dmel_CG9852	FBgn0010340	35.5	44.1	46.7	45.8	42.1	29.4
Dmel_CG12530	FBgn0010341	437.5	438.5	457.6	470.7	517.0	490.3
Dmel_CG1825	FBgn0010342	69.9	72.1	66.3	59.7	62.1	61.9
Dmel_CG8385	FBgn0010348	1203.5	1139.4	1049.9	1150.3	1128.3	1178.0
Dmel_CG7962	FBgn0010350	3054.0	2516.0	2319.4	1841.9	1612.2	1752.3
Dmel_CG11661	FBgn0010352	3884.9	3551.3	3466.0	2816.1	2855.7	2941.9
Dmel_CG17603	FBgn0010355	367.7	338.4	408.7	393.1	380.8	402.1
Dmel_CG7704	FBgn0010356	69.9	76.1	73.9	81.6	80.2	84.0
Dmel_CG18211	FBgn0010357	12.3	35.0	18.5	0.0	2.0	16.8
Dmel_CG4006	FBgn0010379	346.8	328.4	339.1	366.2	378.8	365.4
Dmel_CG12532	FBgn0010380	640.9	604.7	584.7	487.6	549.1	497.7
Dmel_CG3938	FBgn0010382	22.1	19.0	15.2	20.9	11.0	8.4
Dmel_CG6816	FBgn0010383	91.9	77.1	125.0	49.8	54.1	67.2
Dmel_CG1385	FBgn0010385	7.4	10.0	10.9	20.9	11.0	10.5
Dmel_CG8627	FBgn0010387	310.1	394.5	282.6	356.2	403.8	449.4
Dmel_CG10816	FBgn0010388	106.6	58.1	43.5	205.0	755.5	215.2
Dmel_CG7223	FBgn0010389	142.2	128.2	114.1	137.3	156.3	132.3
Dmel_CG2522	FBgn0010391	170.3	164.2	163.0	194.0	217.4	221.5
Dmel_CG1762	FBgn0010395	8.6	7.0	6.5	13.9	22.0	23.1
Dmel_CG10119	FBgn0010397	203.4	212.3	183.7	258.7	241.5	219.4
Dmel_CG6098	FBgn0010398	27.0	15.0	21.7	24.9	24.0	23.1
Dmel_CG2902	FBgn0010399	290.4	268.3	271.7	222.9	204.4	161.7
Dmel_CG3250	FBgn0010401	471.8	615.7	593.4	449.8	367.7	511.3
Dmel_CG11422	FBgn0010403	566.2	841.0	784.7	681.6	536.1	684.6
Dmel_CG8194	FBgn0010406	251.2	260.3	267.4	287.6	256.5	257.2
Dmel_CG4926	FBgn0010407	41.7	36.0	56.5	49.8	37.1	49.3
Dmel_CG3395	FBgn0010408	964.5	1172.4	1097.7	1421.0	1440.9	1541.3
Dmel_CG6510	FBgn0010409	1616.5	2091.5	1937.9	2676.8	2626.3	2705.7
Dmel_CG8900	FBgn0010411	1777.0	2244.7	2047.6	2731.5	2771.6	2896.8
Dmel_CG4464	FBgn0010412	1317.4	1494.8	1411.8	1951.3	1914.8	2022.2
Dmel_CG4545	FBgn0010414	123.8	162.2	148.9	125.4	113.2	113.4
Dmel_CG10497	FBgn0010415	1582.1	1435.7	1602.0	1372.2	1334.7	1357.6
Dmel_CG9984	FBgn0010416	90.7	87.1	98.9	92.5	107.2	102.9
Dmel_CG32211	FBgn0010417	104.2	100.1	64.1	104.5	104.2	123.9
Dmel_CG6538	FBgn0010421	50.2	52.1	51.1	40.8	46.1	48.3
Dmel_CG3710	FBgn0010422	132.4	126.2	117.4	151.3	146.3	138.6
Dmel_CG9073	FBgn0010423	4.9	1.0	1.1	1.0	2.0	0.0
Dmel_CG7930	FBgn0010424	18.4	15.0	18.5	22.9	18.0	23.1
Dmel_CG18681	FBgn0010425	1.2	12.0	0.0	0.0	0.0	2.1
Dmel_CG18543	FBgn0010431	0.0	1.0	1.1	0.0	1.0	0.0
Dmel_CG7508	FBgn0010433	3.7	1.0	1.1	1.0	0.0	1.0
Dmel_CG11949	FBgn0010434	1735.3	1785.2	1792.2	1893.6	2046.1	1857.3
Dmel_CG2727	FBgn0010435	1770.9	1813.2	1700.9	1855.8	1826.7	1947.6
Dmel_CG4337	FBgn0010438	7.4	4.0	8.7	10.0	16.0	9.4
Dmel_CG5974	FBgn0010441	38.0	48.1	60.9	63.7	47.1	67.2
Dmel_CG11280	FBgn0010452	145.8	133.2	131.5	81.6	84.2	84.0
Dmel_CG4698	FBgn0010453	42.9	30.0	32.6	35.8	26.1	21.0
Dmel_CG9847	FBgn0010470	257.4	330.4	331.5	364.2	416.8	402.1
Dmel_CG15427	FBgn0010473	2376.3	1851.2	2188.9	1347.3	1209.4	1156.0
Dmel_CG9432	FBgn0010482	335.8	289.3	342.4	220.9	248.5	218.4
Dmel_CG3845	FBgn0010488	1933.9	1894.3	1949.8	1859.8	2031.1	1948.7
Dmel_CG5304	FBgn0010497	28.2	17.0	27.2	27.9	21.0	17.8
Dmel_CG5370	FBgn0010501	14.7	36.0	29.3	26.9	25.1	32.5
Dmel_CG11546	FBgn0010504	23.3	24.0	31.5	35.8	46.1	43.0
Dmel_CG8996	FBgn0010516	639.7	708.9	648.9	795.1	821.7	885.1
Dmel_CG4539	FBgn0010520	25.7	24.0	31.5	26.9	31.1	27.3
Dmel_CG17753	FBgn0010531	42.9	53.1	41.3	67.7	43.1	54.6
Dmel_CG11140	FBgn0010548	1014.7	1165.4	1051.0	1101.5	1075.2	1195.9
Dmel_CG8799	FBgn0010549	1.2	0.0	4.3	1.0	1.0	0.0
Dmel_CG15081	FBgn0010551	333.3	373.5	392.4	387.1	378.8	446.2
Dmel_CG3727	FBgn0010583	491.4	416.5	445.6	389.1	395.8	396.9
Dmel_CG8392	FBgn0010590	154.4	181.2	169.5	230.9	246.5	241.5
Dmel_CG8946	FBgn0010591	203.4	271.3	254.3	212.0	227.5	213.1
Dmel_CG3018	FBgn0010602	252.5	281.3	255.4	242.8	223.4	216.3
Dmel_CG8886	FBgn0010607	30.6	41.0	32.6	34.8	46.1	33.6
Dmel_CG4311	FBgn0010611	214.5	255.3	290.2	398.0	370.7	382.2
Dmel_CG6105	FBgn0010612	1076.0	1048.3	881.4	667.7	710.4	747.5
Dmel_CG10939	FBgn0010620	265.9	282.3	238.0	287.6	274.6	303.4
Dmel_CG8439	FBgn0010621	106.6	133.2	138.0	312.5	313.6	301.3
Dmel_CG9893	FBgn0010622	66.2	77.1	68.5	64.7	86.2	86.1
Dmel_CG10130	FBgn0010638	160.5	173.2	203.2	261.7	243.5	274.0
Dmel_CG15095	FBgn0010651	188.7	229.3	196.7	190.1	230.5	265.6
Dmel_CG3820	FBgn0010660	176.5	181.2	155.4	179.1	171.3	165.9
Dmel_CG6302	FBgn0010741	84.6	93.1	115.2	107.5	110.2	106.0
Dmel_CG4659	FBgn0010747	262.3	278.3	263.0	299.5	282.6	277.2
Dmel_CG2503	FBgn0010750	88.2	100.1	108.7	93.5	78.2	90.3
Dmel_CG32067	FBgn0010762	334.6	304.4	354.3	330.4	331.7	288.7
Dmel_CG5557	FBgn0010768	61.3	50.1	71.7	53.7	36.1	44.1
Dmel_CG5786	FBgn0010770	36.8	24.0	26.1	36.8	35.1	30.4
Dmel_CG2179	FBgn0010772	838.3	918.1	906.4	903.5	839.7	847.3
Dmel_CG1101	FBgn0010774	329.7	349.4	335.8	337.3	332.7	391.6
Dmel_CG9165	FBgn0010786	337.0	367.4	311.9	298.5	292.6	311.8
Dmel_CG9735	FBgn0010803	96.8	116.1	106.5	116.4	138.3	108.1
Dmel_CG1715	FBgn0010808	326.0	331.4	323.9	294.5	265.5	268.8
Dmel_CG2708	FBgn0010812	99.3	104.1	105.4	129.4	129.3	141.7
Dmel_CG6964	FBgn0010825	875.0	744.9	859.7	760.2	700.4	716.1
Dmel_CG11238	FBgn0010830	88.2	95.1	85.9	123.4	122.2	112.3
Dmel_CG7129	FBgn0010877	315.0	280.3	294.5	320.4	331.7	309.7
Dmel_CG10624	FBgn0010894	82.1	111.1	111.9	120.4	115.2	138.6
Dmel_CG16757	FBgn0010905	891.0	748.9	934.7	714.5	742.5	694.0
Dmel_CG16973	FBgn0010909	770.9	745.9	843.4	899.5	873.8	875.6
Dmel_CG5824	FBgn0010926	60.1	37.0	52.2	79.6	66.1	58.8
Dmel_CG5474	FBgn0011016	165.4	217.3	184.8	222.9	205.4	222.6
Dmel_CG10061	FBgn0011020	18.4	15.0	14.1	10.9	20.0	26.2
Dmel_CG1768	FBgn0011202	241.4	218.3	240.2	288.6	289.6	275.1
Dmel_CG12086	FBgn0011204	267.2	210.3	272.8	210.0	227.5	207.9
Dmel_CG5725	FBgn0011205	143.4	135.2	153.2	167.2	176.4	179.5
Dmel_CG4760	FBgn0011206	1516.0	1096.3	1331.4	870.7	805.6	755.9
Dmel_CG3959	FBgn0011207	126.2	107.1	135.9	117.4	146.3	123.9
Dmel_CG3612	FBgn0011211	7328.6	5919.1	5676.6	3793.2	3863.8	3906.8
Dmel_CG7425	FBgn0011217	1082.1	1115.3	1058.6	1007.0	1081.2	1154.9
Dmel_CG31000	FBgn0011224	1378.7	1120.4	1147.7	1124.4	1029.1	928.1
Dmel_CG5695	FBgn0011225	1652.0	1509.8	1553.1	1323.5	1523.1	1493.0
Dmel_CG8764	FBgn0011227	341.9	313.4	261.9	233.8	232.5	263.5
Dmel_CG14472	FBgn0011230	1633.6	1412.7	1476.0	1605.1	1664.3	1588.5
Dmel_CG3766	FBgn0011232	137.3	139.2	145.6	154.2	144.3	137.5
Dmel_CG5575	FBgn0011236	96.8	92.1	86.9	85.6	84.2	90.3
Dmel_CG2830	FBgn0011244	1.2	1.0	3.3	1.0	0.0	0.0
Dmel_CG18405	FBgn0011259	781.9	584.7	721.7	517.4	518.0	499.8
Dmel_CG4700	FBgn0011260	335.8	284.3	279.3	243.8	255.5	233.1
Dmel_CG17645	FBgn0011270	0.0	0.0	2.2	1.0	0.0	1.0
Dmel_CG4651	FBgn0011272	1704.7	2236.7	1947.6	2757.4	2668.4	2805.4
Dmel_CG6794	FBgn0011274	609.1	579.7	611.9	715.5	716.4	746.5
Dmel_CG2655	FBgn0011276	3.7	2.0	4.3	5.0	5.0	2.1
Dmel_CG3052	FBgn0011277	1.2	3.0	4.3	4.0	3.0	5.2
Dmel_CG6545	FBgn0011278	1.2	0.0	0.0	0.0	0.0	0.0
Dmel_CG10436	FBgn0011279	143.4	177.2	163.0	113.4	92.2	101.8
Dmel_CG1668	FBgn0011280	6264.9	8242.9	7599.3	8659.2	7671.4	9309.7
Dmel_CG11421	FBgn0011281	973.1	1287.6	1165.1	727.4	585.2	729.7
Dmel_CG1176	FBgn0011282	0.0	3.0	3.3	2.0	3.0	9.4
Dmel_CG6641	FBgn0011283	284.3	379.5	334.8	210.0	173.3	241.5
Dmel_CG11276	FBgn0011284	2399.6	2836.4	2668.2	3039.0	3191.4	3138.2
Dmel_CG10844	FBgn0011286	1104.2	856.0	1012.9	624.9	582.2	544.9
Dmel_CG40452	FBgn0011288	1892.2	1752.1	1748.8	1284.6	1187.4	1188.5
Dmel_CG5930	FBgn0011289	231.6	240.3	280.4	258.7	266.5	245.7
Dmel_CG17358	FBgn0011290	139.7	168.2	171.7	157.2	139.3	144.9
Dmel_CG4079	FBgn0011291	30.6	35.0	26.1	27.9	42.1	33.6
Dmel_CG6642	FBgn0011293	589.5	799.0	791.2	647.8	576.2	702.4
Dmel_CG5430	FBgn0011294	166.7	257.3	203.2	155.2	126.3	174.3
Dmel_CG4533	FBgn0011296	123.8	85.1	97.8	68.7	115.2	119.7
Dmel_CG4084	FBgn0011297	30.6	41.0	44.6	55.7	57.1	64.0
Dmel_CG8224	FBgn0011300	594.4	511.6	568.4	498.5	470.9	472.5
Dmel_CG5655	FBgn0011305	371.3	402.5	377.1	283.6	269.5	250.9
Dmel_CG3431	FBgn0011327	53.9	46.1	54.3	55.7	62.1	59.8
Dmel_CG6801	FBgn0011335	78.4	68.1	68.5	73.6	82.2	71.4
Dmel_CG7748	FBgn0011336	317.4	382.5	307.6	326.4	404.8	378.0
Dmel_CG9160	FBgn0011361	601.7	540.7	552.1	364.2	336.7	387.4
Dmel_CG9762	FBgn0011455	790.5	733.9	738.0	665.7	579.2	670.9
Dmel_CG3307	FBgn0011474	138.5	103.1	108.7	75.6	90.2	92.4
Dmel_CG14865	FBgn0011476	36.8	26.0	41.3	30.8	26.1	35.7
Dmel_CG7187	FBgn0011481	614.0	599.7	592.3	524.4	522.0	550.2
Dmel_CG33162	FBgn0011509	51.5	77.1	64.1	73.6	66.1	73.5
Dmel_CG12385	FBgn0011555	1.2	2.0	0.0	0.0	0.0	0.0
Dmel_CG7157	FBgn0011559	3.7	8.0	8.7	0.0	2.0	0.0
Dmel_CG13761	FBgn0011566	66.2	69.1	60.9	75.6	81.2	65.1
Dmel_CG6577	FBgn0011569	2.5	1.0	3.3	5.0	3.0	1.0
Dmel_CG17158	FBgn0011570	155.6	170.2	123.9	152.2	169.3	152.2
Dmel_CG12019	FBgn0011573	115.2	132.2	118.5	157.2	177.4	166.9
Dmel_CG3466	FBgn0011576	1.2	5.0	1.1	1.0	1.0	3.1
Dmel_CG6440	FBgn0011581	514.7	665.8	556.5	1006.0	884.8	836.8
Dmel_CG9652	FBgn0011582	340.7	247.3	316.3	223.9	202.4	201.6
Dmel_CG4758	FBgn0011584	712.0	696.8	673.9	734.4	709.4	762.2
Dmel_CG1871	FBgn0011586	190.0	187.2	182.6	203.0	211.4	204.7
Dmel_CG5076	FBgn0011589	262.3	234.3	293.5	270.7	196.4	201.6
Dmel_CG10580	FBgn0011591	240.2	207.2	231.5	260.7	234.5	200.5
Dmel_CG8581	FBgn0011592	182.6	184.2	151.1	154.2	131.3	129.1
Dmel_CG4568	FBgn0011596	0.0	0.0	2.2	4.0	0.0	2.1
Dmel_CG15444	FBgn0011603	360.3	364.4	369.5	297.5	317.6	325.5
Dmel_CG8625	FBgn0011604	246.3	215.3	203.2	237.8	250.5	253.0
Dmel_CG8590	FBgn0011606	14.7	26.0	12.0	16.9	19.0	34.6
Dmel_CG10922	FBgn0011638	185.1	187.2	164.1	219.9	244.5	215.2
Dmel_CG8597	FBgn0011640	277.0	328.4	332.6	364.2	316.6	376.9
Dmel_CG32018	FBgn0011642	585.8	565.7	610.8	545.3	526.1	535.5
Dmel_CG12399	FBgn0011648	253.7	250.3	229.3	225.9	241.5	222.6
Dmel_CG1775	FBgn0011655	204.7	174.2	220.6	226.9	197.4	201.6
Dmel_CG1429	FBgn0011656	708.4	590.7	655.4	552.3	534.1	501.9
Dmel_CG11482	FBgn0011659	8.6	20.0	14.1	14.9	7.0	10.5
Dmel_CG8169	FBgn0011660	28.2	41.0	31.5	53.7	43.1	40.9
Dmel_CG10701	FBgn0011661	1735.3	1714.1	1839.0	2019.0	2085.2	2148.2
Dmel_CG5099	FBgn0011666	1072.3	951.1	1146.6	847.8	862.7	947.0
Dmel_CG9074	FBgn0011668	9.8	11.0	20.7	0.0	1.0	0.0
Dmel_CG5016	FBgn0011669	2.5	3.0	12.0	0.0	1.0	0.0
Dmel_CG4986	FBgn0011670	2.5	1.0	1.1	0.0	0.0	0.0
Dmel_CG3671	FBgn0011672	235.3	241.3	240.2	255.7	275.6	289.8
Dmel_CG11312	FBgn0011674	38.0	41.0	34.8	70.7	90.2	73.5
Dmel_CG6713	FBgn0011676	261.0	234.3	210.9	214.9	213.4	208.9
Dmel_CG1258	FBgn0011692	0.0	1.0	0.0	2.0	0.0	2.1
Dmel_CG4899	FBgn0011693	7502.6	6702.1	5397.3	5141.6	4316.7	4311.0
Dmel_CG2665	FBgn0011694	8.6	10.0	15.2	0.0	0.0	0.0
Dmel_CG11390	FBgn0011695	5604.3	6504.8	5916.8	8771.6	8123.3	8648.3
Dmel_CG31240	FBgn0011701	229.2	267.3	253.2	265.7	292.6	279.3
Dmel_CG5371	FBgn0011703	14.7	16.0	16.3	26.9	27.1	25.2
Dmel_CG8975	FBgn0011704	15.9	27.0	26.1	27.9	36.1	24.1
Dmel_CG9552	FBgn0011705	23.3	26.0	35.9	54.7	39.1	51.4
Dmel_CG4319	FBgn0011706	7.4	11.0	9.8	4.0	8.0	5.2
Dmel_CG4214	FBgn0011708	247.6	239.3	207.6	275.6	263.5	310.8
Dmel_CG1403	FBgn0011710	105.4	117.1	86.9	107.5	130.3	94.5
Dmel_CG1064	FBgn0011715	95.6	97.1	88.0	93.5	83.2	72.4
Dmel_CG11527	FBgn0011722	454.7	425.5	404.3	367.2	460.9	434.7
Dmel_CG7260	FBgn0011723	2.5	3.0	3.3	3.0	0.0	0.0
Dmel_CG31137	FBgn0011725	329.7	274.3	297.8	297.5	307.6	282.4
Dmel_CG4254	FBgn0011726	392.2	456.6	448.9	567.2	560.1	538.6
Dmel_CG4488	FBgn0011737	180.2	185.2	218.5	187.1	178.4	181.6
Dmel_CG12072	FBgn0011739	411.8	414.5	403.2	376.1	379.8	416.8
Dmel_CG18802	FBgn0011740	149.5	168.2	172.8	169.2	161.3	156.4
Dmel_CG11678	FBgn0011741	95.6	85.1	81.5	98.5	96.2	99.7
Dmel_CG9901	FBgn0011742	284.3	264.3	259.8	286.6	265.5	253.0
Dmel_CG5409	FBgn0011743	0.0	0.0	1.1	0.0	0.0	0.0
Dmel_CG6174	FBgn0011745	306.4	343.4	290.2	281.6	293.6	266.7
Dmel_CG8084	FBgn0011746	117.7	83.1	132.6	105.5	107.2	133.3
Dmel_CG1651	FBgn0011747	2033.1	2093.5	2213.9	1908.6	1924.9	2050.5
Dmel_CG1830	FBgn0011754	527.0	528.6	548.9	530.4	513.0	531.3
Dmel_CG5529	FBgn0011758	55.1	37.0	45.6	31.8	32.1	33.6
Dmel_CG6998	FBgn0011760	2549.1	2099.5	2184.6	2019.0	1962.9	1845.8
Dmel_CG4193	FBgn0011761	0.0	0.0	1.1	1.0	3.0	0.0
Dmel_CG7108	FBgn0011762	3.7	11.0	9.8	7.0	8.0	4.2
Dmel_CG4654	FBgn0011763	294.1	302.4	296.7	306.5	308.6	279.3
Dmel_CG6376	FBgn0011766	415.5	364.4	361.9	409.0	473.0	478.8
Dmel_CG6598	FBgn0011768	327.2	377.5	383.7	375.1	413.8	458.8
Dmel_CG4205	FBgn0011769	29.4	30.0	22.8	35.8	28.1	38.8
Dmel_CG2227	FBgn0011770	198.5	239.3	230.4	203.0	244.5	254.1
Dmel_CG5837	FBgn0011771	171.6	173.2	151.1	156.2	189.4	194.2
Dmel_CG5247	FBgn0011774	30.6	40.0	30.4	67.7	73.1	57.7
Dmel_CG31132	FBgn0011785	291.7	280.3	293.5	262.7	275.6	299.2
Dmel_CG5012	FBgn0011787	68.6	99.1	75.0	84.6	91.2	85.0
Dmel_CG6539	FBgn0011802	41.7	29.0	41.3	41.8	46.1	51.4
Dmel_CG7892	FBgn0011817	451.0	392.5	427.1	321.4	291.6	274.0
Dmel_CG9884	FBgn0011818	231.6	194.2	186.9	159.2	161.3	173.2
Dmel_CG4038	FBgn0011824	30.6	32.0	32.6	36.8	45.1	48.3
Dmel_CG9842	FBgn0011826	449.8	398.5	409.7	393.1	370.7	378.0
Dmel_CG12002	FBgn0011828	640.9	591.7	668.4	412.0	407.8	395.8
Dmel_CG14396	FBgn0011829	24.5	30.0	23.9	10.9	21.0	16.8
Dmel_CG6711	FBgn0011836	58.8	68.1	64.1	61.7	83.2	79.8
Dmel_CG4070	FBgn0011837	334.6	256.3	265.2	360.2	323.7	350.7
Dmel_CG9390	FBgn0012034	2687.6	2858.4	3166.0	3090.7	3907.9	4250.1
Dmel_CG3752	FBgn0012036	3451.1	3485.2	3270.4	3086.7	3610.3	3846.9
Dmel_CG8827	FBgn0012037	225.5	253.3	227.2	249.8	241.5	239.4
Dmel_CG10146	FBgn0012042	14.7	4.0	4.3	76.6	70.1	69.3
Dmel_CG7563	FBgn0012051	400.7	396.5	371.7	464.7	413.8	442.0
Dmel_CG8610	FBgn0012058	225.5	244.3	193.5	175.1	195.4	191.1
Dmel_CG8348	FBgn0012344	250.0	290.4	261.9	366.2	372.7	276.1
Dmel_CG33261	FBgn0013263	98.0	119.1	114.1	118.4	100.2	140.7
Dmel_CG6226	FBgn0013269	52.7	83.1	65.2	102.5	102.2	102.9
Dmel_CG5820	FBgn0013272	2692.5	2625.2	2568.2	2718.5	2955.9	3011.2
Dmel_CG18743	FBgn0013276	2.5	1.0	0.0	1.0	0.0	1.0
Dmel_CG31359	FBgn0013277	1.2	0.0	0.0	3.0	0.0	0.0
Dmel_CG4479	FBgn0013300	0.0	2.0	1.1	0.0	0.0	0.0
Dmel_CG4478	FBgn0013301	0.0	0.0	0.0	0.0	0.0	0.0
Dmel_CG7641	FBgn0013303	493.9	470.6	480.4	362.2	327.7	347.5
Dmel_CG3798	FBgn0013305	1009.8	1051.3	1040.1	1251.8	1388.8	1443.7
Dmel_CG8721	FBgn0013307	167.9	123.1	154.3	140.3	130.3	132.3
Dmel_CG8719	FBgn0013308	2.5	2.0	3.3	6.0	1.0	4.2
Dmel_CG13687	FBgn0013323	7.4	4.0	3.3	18.9	11.0	5.2
Dmel_CG7726	FBgn0013325	1443.7	1801.2	1572.7	2130.5	2046.1	2231.1
Dmel_CG8884	FBgn0013334	6524.7	5232.3	5596.2	3302.7	3120.3	3145.6
Dmel_CG17248	FBgn0013342	5871.5	5155.2	5252.8	4419.1	4178.4	4385.5
Dmel_CG31136	FBgn0013343	772.1	565.7	649.9	412.0	456.9	479.8
Dmel_CG5163	FBgn0013347	125.0	144.2	141.3	130.4	133.3	137.5
Dmel_CG2981	FBgn0013348	58.8	43.1	39.1	32.8	28.1	22.0
Dmel_CG3717	FBgn0013432	74.8	77.1	67.4	92.5	85.2	96.6
Dmel_CG4846	FBgn0013433	107.8	117.1	98.9	87.6	70.1	68.2
Dmel_CG1362	FBgn0013435	47.8	40.0	46.7	37.8	39.1	36.7
Dmel_CG18285	FBgn0013467	2092.0	1853.2	1849.8	1330.4	1297.6	1258.9
Dmel_CG12296	FBgn0013469	34.3	19.0	25.0	27.9	24.0	30.4
Dmel_CG18780	FBgn0013531	18.4	23.0	16.3	31.8	20.0	17.8
Dmel_CG11295	FBgn0013548	24.5	28.0	30.4	36.8	50.1	33.6
Dmel_CG6760	FBgn0013563	67.4	55.1	70.6	55.7	64.1	77.7
Dmel_CG32464	FBgn0013576	3557.7	2930.5	3494.2	2588.2	2408.8	2308.8
Dmel_CG34073	FBgn0013672	14846.0	13872.7	12240.2	12286.2	12700.5	13357.2
Dmel_CG34072	FBgn0013673	33.1	54.1	28.3	23.9	37.1	34.6
Dmel_CG34067	FBgn0013674	52622.7	54591.8	52595.1	51079.3	55922.4	57614.8
Dmel_CG34069	FBgn0013675	11157.2	11107.4	10300.1	9872.2	9781.7	10572.8
Dmel_CG34074	FBgn0013676	33379.6	30073.3	28597.4	24000.2	25350.0	27786.3
Dmel_CG34090	FBgn0013678	24701.6	23848.8	22490.3	22042.9	23335.9	26117.0
Dmel_CG34092	FBgn0013679	4409.4	4847.8	4468.1	4971.4	5515.1	5603.5
Dmel_CG34063	FBgn0013680	757.4	667.8	576.0	493.6	430.9	400.0
Dmel_CG34076	FBgn0013681	860.3	1020.2	953.2	1026.9	1153.3	1194.8
Dmel_CG34086	FBgn0013683	122.6	83.1	60.9	50.7	56.1	49.3
Dmel_CG34083	FBgn0013684	6416.8	6500.8	5811.4	5113.7	5590.2	5752.6
Dmel_CG34089	FBgn0013685	35.5	27.0	22.8	10.0	28.1	13.6
Dmel_CG4166	FBgn0013717	93.1	65.1	80.4	64.7	64.1	73.5
Dmel_CG33991	FBgn0013718	834.6	831.0	782.5	812.0	929.9	905.0
Dmel_CG14779	FBgn0013720	140.9	139.2	132.6	119.4	143.3	139.6
Dmel_CG10108	FBgn0013725	132.4	124.1	138.0	135.3	101.2	101.8
Dmel_CG8705	FBgn0013726	330.9	345.4	326.1	330.4	332.7	312.9
Dmel_CG3273	FBgn0013732	78.4	76.1	71.7	68.7	58.1	65.1
Dmel_CG18076	FBgn0013733	4290.6	3446.2	4047.5	4308.7	4319.7	4281.6
Dmel_CG9556	FBgn0013746	180.2	197.2	188.0	233.8	240.5	275.1
Dmel_CG11027	FBgn0013749	246.3	316.4	279.3	283.6	299.6	316.0
Dmel_CG8156	FBgn0013750	378.7	402.5	385.8	361.2	348.7	427.3
Dmel_CG1072	FBgn0013751	19.6	19.0	17.4	18.9	17.0	26.2
Dmel_CG7959	FBgn0013753	174.0	146.2	141.3	115.4	115.2	109.2
Dmel_CG8274	FBgn0013756	285.5	249.3	278.2	322.4	316.6	349.6
Dmel_CG6703	FBgn0013759	1622.6	1274.5	1455.3	1189.1	1067.1	995.3
Dmel_CG8203	FBgn0013762	112.7	111.1	123.9	102.5	121.2	88.2
Dmel_CG5210	FBgn0013763	1676.5	2184.6	2129.2	2270.8	2491.0	2796.0
Dmel_CG3924	FBgn0013764	154.4	177.2	159.8	170.2	162.3	141.7
Dmel_CG4832	FBgn0013765	419.1	436.5	404.3	369.2	420.8	354.9
Dmel_CG3302	FBgn0013767	82.1	81.1	80.4	196.0	182.4	155.4
Dmel_CG6692	FBgn0013770	2148.3	2095.5	2131.3	2123.5	2433.9	2446.3
Dmel_CG10246	FBgn0013771	229.2	213.3	229.3	225.9	239.5	226.8
Dmel_CG10248	FBgn0013772	80.9	114.1	73.9	100.5	88.2	90.3
Dmel_CG10240	FBgn0013773	55.1	76.1	62.0	82.6	100.2	90.3
Dmel_CG8567	FBgn0013799	317.4	281.3	282.6	232.8	234.5	234.1
Dmel_CG15804	FBgn0013811	12.3	20.0	26.1	49.8	52.1	42.0
Dmel_CG3723	FBgn0013812	185.1	146.2	159.8	188.1	185.4	196.3
Dmel_CG1842	FBgn0013813	71.1	70.1	79.3	114.4	97.2	108.1
Dmel_CG7021	FBgn0013949	175.2	229.3	220.6	256.7	272.5	246.7
Dmel_CG7005	FBgn0013953	50.2	68.1	62.0	64.7	61.1	64.0
Dmel_CG11001	FBgn0013954	444.9	526.6	476.0	446.8	526.1	549.1
Dmel_CG1912	FBgn0013972	822.3	781.9	797.8	474.7	390.8	425.2
Dmel_CG1470	FBgn0013973	507.4	461.6	502.1	486.6	389.8	376.9
Dmel_CG31611	FBgn0013981	1360.3	1508.8	1417.3	1720.5	1687.4	1665.2
Dmel_CG5576	FBgn0013983	55.1	77.1	68.5	71.6	94.2	90.3
Dmel_CG3086	FBgn0013987	345.6	360.4	341.3	382.1	386.8	352.8
Dmel_CG5685	FBgn0013995	1887.3	1577.9	1643.3	953.3	934.9	973.3
Dmel_CG6827	FBgn0013997	513.5	440.5	459.7	431.9	424.9	394.8
Dmel_CG10658	FBgn0014000	194.9	226.3	217.4	252.7	222.4	274.0
Dmel_CG4720	FBgn0014006	250.0	240.3	250.0	224.9	266.5	261.4
Dmel_CG10975	FBgn0014007	201.0	192.2	208.7	224.9	214.4	226.8
Dmel_CG3269	FBgn0014009	778.2	741.9	703.2	695.6	693.4	698.2
Dmel_CG3664	FBgn0014010	1604.2	1606.9	1549.9	1382.2	1465.9	1590.6
Dmel_CG8556	FBgn0014011	198.5	191.2	173.9	188.1	204.4	221.5
Dmel_CG11992	FBgn0014018	476.7	371.4	346.7	621.9	552.1	535.5
Dmel_CG5279	FBgn0014019	927.7	984.2	1076.0	852.8	1034.1	1157.0
Dmel_CG8416	FBgn0014020	1131.2	1173.4	1095.6	1233.9	1353.7	1337.6
Dmel_CG8161	FBgn0014022	35.5	48.1	41.3	38.8	42.1	48.3
Dmel_CG9378	FBgn0014023	79.7	75.1	78.3	86.6	76.2	77.7
Dmel_CG3312	FBgn0014024	172.8	146.2	158.7	199.0	174.4	190.0
Dmel_CG3314	FBgn0014026	3382.4	3897.7	3759.4	4908.7	4901.9	5112.1
Dmel_CG3283	FBgn0014028	1044.1	1043.3	1008.6	876.7	846.7	858.8
Dmel_CG4173	FBgn0014029	205.9	216.3	185.9	182.1	195.4	199.5
Dmel_CG3926	FBgn0014031	245.1	302.4	271.7	424.9	459.9	479.8
Dmel_CG12117	FBgn0014032	95.6	91.1	83.7	71.6	94.2	68.2
Dmel_CG4099	FBgn0014033	181.4	168.2	152.2	221.9	209.4	240.4
Dmel_CG32217	FBgn0014037	656.9	545.7	663.0	701.5	737.5	706.6
Dmel_CG7525	FBgn0014073	253.7	242.3	277.1	267.7	277.6	309.7
Dmel_CG6850	FBgn0014075	446.1	472.6	475.0	432.9	458.9	462.0
Dmel_CG4278	FBgn0014092	36.8	45.1	34.8	39.8	43.1	40.9
Dmel_CG10726	FBgn0014127	36.8	29.0	50.0	48.8	39.1	39.9
Dmel_CG1822	FBgn0014133	1284.3	1097.3	1139.0	1027.9	1008.0	964.9
Dmel_CG4608	FBgn0014135	51.5	26.0	35.9	49.8	34.1	34.6
Dmel_CG3937	FBgn0014141	419.1	335.4	335.8	382.1	452.9	397.9
Dmel_CG5069	FBgn0014143	9.8	13.0	12.0	7.0	9.0	7.3
Dmel_CG4609	FBgn0014163	1754.9	1429.7	1452.0	1210.0	1282.6	1247.3
Dmel_CG12245	FBgn0014179	1.2	1.0	1.1	0.0	0.0	1.0
Dmel_CG16747	FBgn0014184	5794.3	5486.6	5526.7	6645.1	6440.9	6362.6
Dmel_CG7269	FBgn0014189	277.0	346.4	335.8	398.0	417.8	409.5
Dmel_CG18608	FBgn0014269	85.8	102.1	95.6	111.4	88.2	112.3
Dmel_CG3025	FBgn0014340	40.4	60.1	33.7	43.8	73.1	53.5
Dmel_CG10390	FBgn0014342	13.5	23.0	14.1	28.9	31.1	30.4
Dmel_CG10601	FBgn0014343	61.3	55.1	54.3	56.7	59.1	59.8
Dmel_CG2925	FBgn0014366	78.4	99.1	78.3	84.6	103.2	101.8
Dmel_CG32077	FBgn0014368	3.7	5.0	2.2	3.0	2.0	1.0
Dmel_CG9366	FBgn0014380	78.4	90.1	72.8	86.6	94.2	76.6
Dmel_CG1921	FBgn0014388	360.3	302.4	332.6	369.2	372.7	322.3
Dmel_CG9032	FBgn0014391	587.0	473.6	407.6	254.7	244.5	274.0
Dmel_CG14620	FBgn0014395	4.9	5.0	2.2	4.0	3.0	2.1
Dmel_CG3234	FBgn0014396	1239.0	2285.8	3856.2	994.1	2548.1	3393.4
Dmel_CG14804	FBgn0014411	290.4	233.3	243.5	245.8	234.5	237.3
Dmel_CG13397	FBgn0014417	68.6	80.1	76.1	72.6	80.2	72.4
Dmel_CG11899	FBgn0014427	250.0	287.3	268.5	397.0	437.9	506.1
Dmel_CG7216	FBgn0014454	496.3	7.0	6.5	0.0	0.0	1.0
Dmel_CG11654	FBgn0014455	129.9	148.2	159.8	238.8	261.5	227.8
Dmel_CG33962	FBgn0014464	2.5	7.0	2.2	3.0	6.0	4.2
Dmel_CG15350	FBgn0014465	3.7	4.0	2.2	6.0	4.0	2.1
Dmel_CG15351	FBgn0014466	0.0	1.0	3.3	3.0	2.0	1.0
Dmel_CG2060	FBgn0014469	395.8	470.6	375.0	394.1	471.9	539.7
Dmel_CG1864	FBgn0014859	93.1	45.1	76.1	57.7	113.2	86.1
Dmel_CG7538	FBgn0014861	7.4	8.0	6.5	15.9	18.0	13.6
Dmel_CG1019	FBgn0014863	933.8	576.7	594.5	448.8	447.9	418.9
Dmel_CG8175	FBgn0014865	175.2	144.2	85.9	411.0	538.1	267.7
Dmel_CG9022	FBgn0014868	174.0	194.2	208.7	223.9	200.4	208.9
Dmel_CG1721	FBgn0014869	1313.8	1191.4	1084.7	939.4	915.8	991.1
Dmel_CG8912	FBgn0014870	637.3	575.7	677.1	492.6	499.0	510.3
Dmel_CG6155	FBgn0014877	107.8	107.1	97.8	95.5	99.2	99.7
Dmel_CG4299	FBgn0014879	87.0	105.1	119.6	102.5	113.2	133.3
Dmel_CG14630	FBgn0014903	1.2	0.0	0.0	2.0	0.0	1.0
Dmel_CG3488	FBgn0014906	403.2	444.5	459.7	444.8	519.0	496.6
Dmel_CG2846	FBgn0014930	181.4	177.2	189.1	183.1	204.4	202.6
Dmel_CG2678	FBgn0014931	9.8	13.0	9.8	12.9	15.0	15.7
Dmel_CG5264	FBgn0014949	1.2	0.0	0.0	1.0	0.0	0.0
Dmel_CG3469	FBgn0015000	87.0	88.1	89.1	80.6	96.2	101.8
Dmel_CG7754	FBgn0015001	1.2	0.0	1.1	1.0	0.0	1.0
Dmel_CG8953	FBgn0015008	0.0	1.0	0.0	0.0	0.0	0.0
Dmel_CG9538	FBgn0015010	3.7	4.0	0.0	0.0	4.0	6.3
Dmel_CG8956	FBgn0015011	90.7	97.1	91.3	91.5	115.2	96.6
Dmel_CG8977	FBgn0015019	131.1	151.2	175.0	228.9	255.5	194.2
Dmel_CG2028	FBgn0015024	1838.3	1575.9	1648.8	1352.3	1402.8	1458.3
Dmel_CG6215	FBgn0015025	29.4	23.0	23.9	16.9	30.1	24.1
Dmel_CG14028	FBgn0015031	855.4	758.9	721.7	574.2	531.1	541.8
Dmel_CG1438	FBgn0015032	40.4	37.0	22.8	19.9	22.0	12.6
Dmel_CG4321	FBgn0015033	78.4	100.1	82.6	89.6	80.2	109.2
Dmel_CG2062	FBgn0015034	40.4	45.1	56.5	58.7	55.1	59.8
Dmel_CG4105	FBgn0015035	20.8	93.1	25.0	75.6	151.3	295.0
Dmel_CG10755	FBgn0015036	7.4	4.0	8.7	2.0	2.0	4.2
Dmel_CG10842	FBgn0015037	180.2	190.2	179.3	315.4	342.7	256.2
Dmel_CG4485	FBgn0015038	46.6	61.1	51.1	84.6	73.1	86.1
Dmel_CG4486	FBgn0015039	399.5	528.6	458.7	524.4	632.3	667.8
Dmel_CG3616	FBgn0015040	1.2	3.0	2.2	10.0	3.0	4.2
Dmel_CG9054	FBgn0015075	62.5	79.1	72.8	90.6	58.1	61.9
Dmel_CG4035	FBgn0015218	856.6	827.0	814.1	867.7	807.6	825.2
Dmel_CG1469	FBgn0015221	2480.5	2436.9	2337.8	2540.4	2727.5	2509.3
Dmel_CG2216	FBgn0015222	2479.2	2609.1	2232.4	2578.2	2820.7	2810.7
Dmel_CG6575	FBgn0015229	313.7	287.3	261.9	359.2	369.7	332.8
Dmel_CG3853	FBgn0015230	1.2	0.0	2.2	0.0	0.0	0.0
Dmel_CG7199	FBgn0015239	163.0	167.2	159.8	189.1	173.3	201.6
Dmel_CG11783	FBgn0015240	131.1	156.2	129.3	144.3	153.3	152.2
Dmel_CG12101	FBgn0015245	1182.6	1233.5	1192.3	1287.6	1287.6	1258.9
Dmel_CG8293	FBgn0015247	513.5	503.6	477.1	441.8	445.9	438.9
Dmel_CG5330	FBgn0015268	216.9	234.3	225.0	257.7	235.5	228.9
Dmel_CG8318	FBgn0015269	824.8	651.8	696.7	588.1	616.2	549.1
Dmel_CG3041	FBgn0015270	4.9	0.0	5.4	0.0	5.0	3.1
Dmel_CG7833	FBgn0015271	18.4	15.0	22.8	19.9	20.0	29.4
Dmel_CG5373	FBgn0015277	185.1	164.2	185.9	184.1	170.3	172.2
Dmel_CG11621	FBgn0015278	305.2	320.4	333.7	275.6	293.6	321.3
Dmel_CG4141	FBgn0015279	248.8	258.3	246.7	295.5	309.6	334.9
Dmel_CG5289	FBgn0015282	295.4	279.3	256.5	328.4	330.7	316.0
Dmel_CG7619	FBgn0015283	232.8	275.3	220.6	341.3	306.6	289.8
Dmel_CG2849	FBgn0015286	274.5	287.3	236.9	292.6	313.6	309.7
Dmel_CG7434	FBgn0015288	1818.7	2104.5	2020.5	2337.4	2204.4	2293.0
Dmel_CG18247	FBgn0015295	67.4	53.1	53.3	47.8	67.1	66.1
Dmel_CG3715	FBgn0015296	84.6	92.1	88.0	115.4	97.2	91.3
Dmel_CG4457	FBgn0015298	60.1	71.1	72.8	77.6	79.2	87.1
Dmel_CG8396	FBgn0015299	51.5	67.1	51.1	71.6	71.1	56.7
Dmel_CG13591	FBgn0015300	0.0	0.0	0.0	1.0	0.0	0.0
Dmel_CG9564	FBgn0015316	7.4	12.0	10.9	12.9	11.0	10.5
Dmel_CG6720	FBgn0015320	178.9	199.2	166.3	157.2	139.3	156.4
Dmel_CG8284	FBgn0015321	219.4	230.3	200.0	219.9	165.3	199.5
Dmel_CG14637	FBgn0015331	71.1	78.1	57.6	85.6	86.2	77.7
Dmel_CG15865	FBgn0015336	1.2	3.0	0.0	5.0	4.0	7.3
Dmel_CG5861	FBgn0015338	96.8	108.1	109.8	117.4	105.2	119.7
Dmel_CG14906	FBgn0015351	11.0	17.0	21.7	24.9	38.1	23.1
Dmel_CG2034	FBgn0015359	55.1	46.1	45.6	57.7	56.1	63.0
Dmel_CG32300	FBgn0015360	194.9	178.2	169.5	141.3	171.3	143.8
Dmel_CG11798	FBgn0015371	1223.1	1043.3	1080.3	942.3	845.7	786.4
Dmel_CG3870	FBgn0015372	101.7	75.1	68.5	73.6	88.2	85.0
Dmel_CG33122	FBgn0015376	11.0	9.0	3.3	17.9	15.0	25.2
Dmel_CG17051	FBgn0015379	76.0	74.1	71.7	66.7	58.1	94.5
Dmel_CG17348	FBgn0015380	154.4	133.2	154.3	128.4	113.2	88.2
Dmel_CG9019	FBgn0015381	6.1	1.0	3.3	6.0	7.0	4.2
Dmel_CG11397	FBgn0015391	50.2	45.1	58.7	49.8	41.1	48.3
Dmel_CG4029	FBgn0015396	40.4	49.1	39.1	43.8	31.1	35.7
Dmel_CG12283	FBgn0015399	329.7	265.3	265.2	263.7	231.5	200.5
Dmel_CG4977	FBgn0015400	341.9	314.4	330.4	264.7	214.4	212.1
Dmel_CG2899	FBgn0015402	187.5	218.3	231.5	206.0	192.4	180.6
Dmel_CG8014	FBgn0015477	315.0	299.4	314.1	342.3	353.7	334.9
Dmel_CG1877	FBgn0015509	718.2	681.8	706.5	658.7	641.3	616.3
Dmel_CG10379	FBgn0015513	617.7	590.7	607.6	580.1	645.3	640.5
Dmel_CG2302	FBgn0015519	223.0	163.2	207.6	145.3	150.3	112.3
Dmel_CG10328	FBgn0015520	96.8	71.1	83.7	84.6	94.2	84.0
Dmel_CG2986	FBgn0015521	576.0	710.9	676.0	988.1	990.0	1024.7
Dmel_CG14489	FBgn0015522	96.8	95.1	116.3	121.4	114.2	134.4
Dmel_CG10036	FBgn0015524	38.0	39.0	46.7	38.8	24.0	24.1
Dmel_CG1685	FBgn0015527	69.9	75.1	102.2	103.5	88.2	92.4
Dmel_CG13570	FBgn0015544	53.9	57.1	46.7	58.7	66.1	59.8
Dmel_CG4215	FBgn0015546	95.6	81.1	109.8	79.6	60.1	74.5
Dmel_CG7659	FBgn0015550	1.2	0.0	1.1	1.0	1.0	1.0
Dmel_CG10387	FBgn0015553	18.4	33.0	28.3	32.8	27.1	25.2
Dmel_CG1693	FBgn0015558	816.2	688.8	815.1	689.6	595.2	579.6
Dmel_CG1650	FBgn0015561	1.2	5.0	5.4	4.0	3.0	0.0
Dmel_CG1031	FBgn0015568	381.1	454.5	373.9	406.0	412.8	449.4
Dmel_CG1131	FBgn0015569	136.0	178.2	131.5	145.3	171.3	191.1
Dmel_CG2505	FBgn0015570	87.0	113.1	109.8	71.6	78.2	113.4
Dmel_CG1257	FBgn0015571	0.0	1.0	0.0	0.0	1.0	1.0
Dmel_CG1082	FBgn0015572	0.0	6.0	1.1	7.0	4.0	7.3
Dmel_CG1108	FBgn0015574	1.2	5.0	3.3	2.0	0.0	3.1
Dmel_CG1112	FBgn0015575	992.7	1198.4	1122.7	1154.3	1382.8	1478.3
Dmel_CG1121	FBgn0015576	666.7	816.0	655.4	742.3	715.4	825.2
Dmel_CG1128	FBgn0015577	322.3	313.4	350.0	329.4	304.6	322.3
Dmel_CG12390	FBgn0015582	58.8	41.0	37.0	45.8	31.1	53.5
Dmel_CG17797	FBgn0015583	0.0	0.0	0.0	0.0	0.0	0.0
Dmel_CG8622	FBgn0015584	2.5	3.0	6.5	0.0	1.0	0.0
Dmel_CG10852	FBgn0015585	0.0	1.0	3.3	0.0	0.0	0.0
Dmel_CG3801	FBgn0015586	1.2	1.0	3.3	0.0	0.0	0.0
Dmel_CG1451	FBgn0015589	707.1	614.7	643.4	661.7	568.1	553.3
Dmel_CG13633	FBgn0015591	171.6	170.2	146.7	170.2	153.3	135.4
Dmel_CG9660	FBgn0015600	997.6	854.0	953.2	812.0	827.7	829.4
Dmel_CG10159	FBgn0015602	95.6	110.1	91.3	120.4	119.2	131.2
Dmel_CG7100	FBgn0015609	1121.4	908.1	995.6	715.5	702.4	637.3
Dmel_CG11217	FBgn0015614	328.4	337.4	332.6	295.5	273.5	319.2
Dmel_CG9802	FBgn0015615	171.6	205.2	188.0	183.1	162.3	181.6
Dmel_CG10572	FBgn0015618	17.2	13.0	15.2	24.9	23.0	14.7
Dmel_CG3642	FBgn0015621	15.9	13.0	14.1	18.9	14.0	14.7
Dmel_CG11958	FBgn0015622	900.8	1054.3	1044.5	1444.9	1328.7	1506.6
Dmel_CG11567	FBgn0015623	1087.0	918.1	953.2	970.2	942.9	936.5
Dmel_CG5814	FBgn0015625	4.9	9.0	3.3	7.0	8.0	7.3
Dmel_CG2788	FBgn0015663	42.9	48.1	50.0	74.6	75.2	71.4
Dmel_CG5838	FBgn0015664	167.9	161.2	138.0	162.2	138.3	151.2
Dmel_CG10241	FBgn0015714	116.4	132.2	108.7	118.4	82.2	99.7
Dmel_CG9398	FBgn0015721	61.3	62.1	60.9	46.8	39.1	35.7
Dmel_CG3373	FBgn0015737	498.8	498.6	483.7	526.4	607.2	595.3
Dmel_CG8440	FBgn0015754	1587.1	1384.7	1456.4	1129.4	1187.4	1067.8
Dmel_CG6141	FBgn0015756	1562.5	1913.3	1716.1	2193.1	2222.5	2280.4
Dmel_CG5475	FBgn0015765	46.6	60.1	39.1	68.7	74.1	77.7
Dmel_CG10596	FBgn0015766	8294.3	8126.8	7947.1	8023.3	7673.4	8569.5
Dmel_CG10637	FBgn0015772	799.0	658.8	726.0	669.7	672.4	641.5
Dmel_CG18657	FBgn0015773	28.2	33.0	28.3	20.9	22.0	18.9
Dmel_CG10521	FBgn0015774	478.0	394.5	447.8	344.3	304.6	315.0
Dmel_CG9258	FBgn0015776	1204.7	1111.3	1041.2	1012.0	1011.0	1059.4
Dmel_CG9261	FBgn0015777	2949.8	2372.9	2185.7	1332.4	1364.7	1201.1
Dmel_CG9412	FBgn0015778	708.4	644.8	740.1	776.2	777.6	704.5
Dmel_CG6009	FBgn0015781	122.6	148.2	127.2	126.4	134.3	122.8
Dmel_CG17060	FBgn0015789	422.8	416.5	421.7	516.4	578.2	552.3
Dmel_CG5771	FBgn0015790	786.8	824.0	867.3	724.4	800.6	809.5
Dmel_CG4212	FBgn0015791	589.5	603.7	557.6	464.7	500.0	572.2
Dmel_CG7062	FBgn0015793	67.4	73.1	65.2	69.7	92.2	75.6
Dmel_CG3129	FBgn0015794	140.9	168.2	144.6	169.2	170.3	178.5
Dmel_CG5915	FBgn0015795	1218.2	1090.3	1082.5	859.7	973.0	1078.3
Dmel_CG6601	FBgn0015797	237.8	261.3	272.8	241.8	267.5	290.8
Dmel_CG7413	FBgn0015799	191.2	183.2	203.2	208.0	200.4	201.6
Dmel_CG2928	FBgn0015801	311.3	277.3	333.7	378.1	343.7	359.1
Dmel_CG10043	FBgn0015803	223.0	208.3	247.8	222.9	273.5	228.9
Dmel_CG7471	FBgn0015805	161.8	148.2	180.4	232.8	197.4	184.8
Dmel_CG17320	FBgn0015808	318.6	374.5	388.0	379.1	391.8	384.3
Dmel_CG3780	FBgn0015818	31.9	49.1	47.8	51.7	46.1	67.2
Dmel_CG10415	FBgn0015828	79.7	70.1	75.0	94.5	96.2	95.5
Dmel_CG1276	FBgn0015829	107.8	60.1	69.6	80.6	75.2	80.8
Dmel_CG1279	FBgn0015831	1.2	0.0	0.0	1.0	0.0	0.0
Dmel_CG8882	FBgn0015834	514.7	507.6	527.1	521.4	474.0	476.7
Dmel_CG8075	FBgn0015838	80.9	73.1	80.4	84.6	79.2	73.5
Dmel_CG9023	FBgn0015872	262.3	309.4	268.5	366.2	285.6	291.9
Dmel_CG5393	FBgn0015903	85.8	60.1	54.3	83.6	57.1	68.2
Dmel_CG10571	FBgn0015904	28.2	21.0	38.0	23.9	21.0	15.7
Dmel_CG4426	FBgn0015905	24.5	31.0	28.3	31.8	42.1	50.4
Dmel_CG10605	FBgn0015919	42.9	33.0	44.6	31.8	34.1	33.6
Dmel_CG4280	FBgn0015924	687.5	728.9	652.1	667.7	789.6	763.3
Dmel_CG3730	FBgn0015925	36.8	33.0	27.2	45.8	35.1	37.8
Dmel_CG6157	FBgn0015926	2.5	3.0	7.6	8.0	6.0	3.1
Dmel_CG1616	FBgn0015929	22.1	27.0	40.2	32.8	42.1	31.5
Dmel_CG4345	FBgn0015946	1.2	5.0	0.0	4.0	1.0	2.1
Dmel_CG9854	FBgn0015949	534.3	555.7	595.6	555.3	588.2	500.8
Dmel_CG14993	FBgn0016013	114.0	136.2	115.2	144.3	137.3	221.5
Dmel_CG10645	FBgn0016031	392.2	388.5	410.8	414.0	488.0	498.7
Dmel_CG2374	FBgn0016032	73.5	61.1	64.1	84.6	78.2	65.1
Dmel_CG11254	FBgn0016034	11.0	10.0	5.4	9.0	9.0	2.1
Dmel_CG14827	FBgn0016036	1.2	2.0	1.1	1.0	0.0	1.0
Dmel_CG17828	FBgn0016038	132.4	150.2	134.8	150.3	130.3	144.9
Dmel_CG12157	FBgn0016041	292.9	299.4	275.0	216.9	226.5	236.2
Dmel_CG13207	FBgn0016047	18.4	14.0	21.7	25.9	7.0	26.2
Dmel_CG32885	FBgn0016053	1.2	0.0	0.0	0.0	0.0	0.0
Dmel_CG2488	FBgn0016054	0.0	2.0	3.3	4.0	5.0	4.2
Dmel_CG6446	FBgn0016059	431.4	422.5	508.6	530.4	451.9	493.5
Dmel_CG31062	FBgn0016061	410.6	360.4	364.1	279.6	257.5	215.2
Dmel_CG5263	FBgn0016070	278.2	264.3	226.1	229.9	242.5	231.0
Dmel_CG16858	FBgn0016075	1405.7	992.2	960.8	593.1	743.5	661.5
Dmel_CG14029	FBgn0016076	621.3	819.0	1084.7	616.0	1166.3	1362.8
Dmel_CG8804	FBgn0016078	230.4	219.3	190.2	164.2	162.3	165.9
Dmel_CG32045	FBgn0016081	1469.4	1206.5	1273.8	1013.0	1029.1	931.3
Dmel_CG4412	FBgn0016119	949.8	803.0	758.6	601.0	583.2	611.1
Dmel_CG6030	FBgn0016120	1118.9	1042.3	967.3	721.4	727.5	774.8
Dmel_CG10593	FBgn0016122	676.5	879.1	908.6	687.6	849.7	858.8
Dmel_CG1462	FBgn0016123	294.1	281.3	285.8	333.4	314.6	375.9
Dmel_CG1495	FBgn0016126	1914.3	2007.4	1988.9	2221.0	2314.7	2451.6
Dmel_CG5072	FBgn0016131	68.6	63.1	46.7	42.8	61.1	56.7
Dmel_CG9856	FBgn0016641	372.6	323.4	326.1	333.4	370.7	317.1
Dmel_CG7665	FBgn0016650	134.8	113.1	135.9	134.3	120.2	140.7
Dmel_CG6604	FBgn0016660	20.8	20.0	17.4	17.9	18.0	17.8
Dmel_CG3028	FBgn0016672	969.4	1122.4	1068.4	812.0	785.6	797.9
Dmel_CG9976	FBgn0016675	4.9	2.0	4.3	8.0	8.0	0.0
Dmel_CG10207	FBgn0016684	3.7	1.0	5.4	4.0	3.0	9.4
Dmel_CG7917	FBgn0016685	159.3	197.2	186.9	217.9	239.5	263.5
Dmel_CG4634	FBgn0016687	627.5	707.9	681.5	1000.1	1060.1	936.5
Dmel_CG4307	FBgn0016691	1165.5	1042.3	1045.6	707.5	766.5	763.3
Dmel_CG6148	FBgn0016693	400.7	400.5	411.9	387.1	460.9	435.7
Dmel_CG17888	FBgn0016694	2829.7	2793.4	3882.3	2353.4	3338.7	3499.4
Dmel_CG4268	FBgn0016696	1851.8	1857.2	2042.2	1786.2	1487.0	1442.6
Dmel_CG10938	FBgn0016697	144.6	183.2	157.6	169.2	215.4	199.5
Dmel_CG3289	FBgn0016698	62.5	88.1	90.2	98.5	87.2	97.6
Dmel_CG4921	FBgn0016701	328.4	355.4	336.9	351.3	345.7	351.7
Dmel_CG3200	FBgn0016715	83.3	103.1	98.9	148.3	172.3	186.9
Dmel_CG10071	FBgn0016726	811.3	948.1	915.1	1155.3	1030.1	1137.1
Dmel_CG13598	FBgn0016754	387.3	333.4	397.8	364.2	332.7	313.9
Dmel_CG5486	FBgn0016756	637.3	669.8	771.7	763.2	838.7	815.8
Dmel_CG12273	FBgn0016762	22.1	30.0	22.8	24.9	25.1	22.0
Dmel_CG1044	FBgn0016794	131.1	126.2	129.3	154.2	145.3	143.8
Dmel_CG9739	FBgn0016797	504.9	543.7	508.6	527.4	574.2	607.9
Dmel_CG4257	FBgn0016917	1409.4	1392.7	1333.6	1304.5	1450.9	1664.1
Dmel_CG12548	FBgn0016919	20.8	23.0	20.7	17.9	20.0	19.9
Dmel_CG11020	FBgn0016920	31.9	32.0	35.9	27.9	20.0	22.0
Dmel_CG4710	FBgn0016926	920.4	1016.2	1035.8	1176.2	1220.5	1298.8
Dmel_CG4551	FBgn0016930	617.7	468.6	601.0	392.1	434.9	499.8
Dmel_CG13951	FBgn0016970	19.6	22.0	17.4	12.9	24.0	10.5
Dmel_CG18497	FBgn0016977	1929.0	1424.7	1780.3	1505.6	1568.2	1450.0
Dmel_CG8749	FBgn0016978	278.2	286.3	291.3	251.8	266.5	232.0
Dmel_CG8571	FBgn0016983	240.2	229.3	255.4	270.7	261.5	288.7
Dmel_CG9985	FBgn0016984	230.4	236.3	210.9	208.0	249.5	208.9
Dmel_CG12346	FBgn0017414	34.3	34.0	37.0	36.8	34.1	38.8
Dmel_CG5659	FBgn0017418	561.3	532.6	503.2	424.9	440.9	424.2
Dmel_CG5989	FBgn0017429	118.9	107.1	98.9	97.5	93.2	85.0
Dmel_CG5994	FBgn0017430	42.9	52.1	55.4	66.7	59.1	58.8
Dmel_CG2187	FBgn0017448	0.0	0.0	0.0	0.0	2.0	0.0
Dmel_CG12799	FBgn0017456	3.7	2.0	3.3	4.0	5.0	3.1
Dmel_CG3582	FBgn0017457	78.4	112.1	94.6	127.4	129.3	100.8
Dmel_CG3425	FBgn0017482	22.1	40.0	29.3	41.8	47.1	54.6
Dmel_CG2168	FBgn0017545	3595.7	3655.4	3605.1	3725.6	3836.7	3758.7
Dmel_CG2161	FBgn0017550	288.0	275.3	247.8	239.8	253.5	248.8
Dmel_CG10800	FBgn0017551	41.7	38.0	31.5	43.8	54.1	38.8
Dmel_CG4569	FBgn0017556	1.2	2.0	1.1	2.0	1.0	1.0
Dmel_CG8808	FBgn0017558	845.6	933.1	863.0	1180.2	1270.6	1254.7
Dmel_CG1615	FBgn0017561	164.2	155.2	141.3	141.3	152.3	153.3
Dmel_CG2286	FBgn0017566	1799.1	1719.1	1681.4	1299.6	1295.6	1300.9
Dmel_CG3944	FBgn0017567	533.1	606.7	531.5	444.8	436.9	424.2
Dmel_CG4083	FBgn0017572	333.3	356.4	302.1	350.3	374.8	405.3
Dmel_CG4082	FBgn0017577	7.4	7.0	6.5	6.0	11.0	8.4
Dmel_CG9648	FBgn0017578	107.8	101.1	113.0	93.5	106.2	107.1
Dmel_CG6253	FBgn0017579	1596.9	1867.3	1692.2	2317.5	2313.7	2527.2
Dmel_CG17342	FBgn0017581	4835.9	5161.2	5338.6	6796.4	7520.1	7735.9
Dmel_CG6669	FBgn0017590	487.8	394.5	458.7	331.4	314.6	262.5
Dmel_CG14724	FBgn0019624	1509.8	1371.7	1240.1	943.3	917.8	999.5
Dmel_CG3318	FBgn0019643	802.7	800.0	873.8	787.1	673.4	752.8
Dmel_CG8189	FBgn0019644	1720.6	1612.9	1514.0	1042.8	1029.1	1046.8
Dmel_CG11186	FBgn0019650	588.3	596.7	578.2	452.8	477.0	474.6
Dmel_CG8593	FBgn0019662	455.9	421.5	428.2	413.0	359.7	374.8
Dmel_CG10895	FBgn0019686	19.6	27.0	22.8	38.8	30.1	22.0
Dmel_CG3858	FBgn0019809	0.0	2.0	2.2	1.0	2.0	0.0
Dmel_CG1980	FBgn0019828	3.7	3.0	1.1	0.0	1.0	0.0
Dmel_CG3057	FBgn0019830	386.0	422.5	402.1	404.0	415.8	462.0
Dmel_CG8954	FBgn0019890	764.7	748.9	722.8	686.6	705.4	728.6
Dmel_CG6202	FBgn0019925	356.6	380.5	367.4	357.2	372.7	414.7
Dmel_CG4812	FBgn0019928	0.0	0.0	1.1	0.0	1.0	1.0
Dmel_CG2045	FBgn0019929	341.9	394.5	330.4	282.6	345.7	394.8
Dmel_CG5029	FBgn0019932	115.2	106.1	132.6	148.3	174.4	157.5
Dmel_CG15693	FBgn0019936	1025.8	1244.5	1195.5	1671.7	1746.5	1761.8
Dmel_CG10122	FBgn0019938	77.2	81.1	90.2	97.5	125.3	115.5
Dmel_CG5192	FBgn0019940	1394.6	1909.3	1803.1	2194.1	2676.4	2552.4
Dmel_CG5179	FBgn0019949	63.7	59.1	89.1	60.7	63.1	68.2
Dmel_CG6331	FBgn0019952	142.2	164.2	145.6	139.3	165.3	175.3
Dmel_CG6343	FBgn0019957	943.7	839.0	752.1	519.4	566.1	523.9
Dmel_CG6455	FBgn0019960	900.8	796.0	813.0	630.9	580.2	680.4
Dmel_CG8183	FBgn0019968	1126.3	1047.3	1158.6	1017.0	972.0	858.8
Dmel_CG7788	FBgn0019972	83.3	61.1	62.0	52.7	64.1	57.7
Dmel_CG15441	FBgn0019982	248.8	285.3	272.8	262.7	289.6	284.5
Dmel_CG11144	FBgn0019985	523.3	462.6	477.1	358.2	364.7	347.5
Dmel_CG1609	FBgn0019990	118.9	108.1	142.4	108.5	133.3	143.8
Dmel_CG5796	FBgn0020018	39.2	39.0	54.3	50.7	49.1	63.0
Dmel_CG7037	FBgn0020224	334.6	355.4	367.4	356.2	298.6	292.9
Dmel_CG7610	FBgn0020235	1685.1	1422.7	1305.3	875.7	900.8	928.1
Dmel_CG8322	FBgn0020236	1848.1	1625.0	1674.8	1784.2	2473.0	2084.1
Dmel_CG31196	FBgn0020238	3601.8	3243.9	3250.8	2642.9	2682.4	2741.4
Dmel_CG33166	FBgn0020248	2.5	5.0	5.4	9.0	10.0	5.2
Dmel_CG7954	FBgn0020249	279.4	296.4	298.9	377.1	323.7	365.4
Dmel_CG8339	FBgn0020251	326.0	246.3	268.5	224.9	207.4	206.8
Dmel_CG1404	FBgn0020255	454.7	460.6	442.4	420.9	423.9	427.3
Dmel_CG9952	FBgn0020257	251.2	238.3	239.1	184.1	226.5	239.4
Dmel_CG3478	FBgn0020258	14.7	18.0	15.2	11.9	18.0	9.4
Dmel_CG3291	FBgn0020261	223.0	189.2	186.9	177.1	170.3	137.5
Dmel_CG10145	FBgn0020269	322.3	275.3	251.1	209.0	168.3	173.2
Dmel_CG16928	FBgn0020270	78.4	67.1	73.9	81.6	83.2	90.3
Dmel_CG1424	FBgn0020272	9.8	16.0	12.0	16.9	25.1	14.7
Dmel_CG8807	FBgn0020277	180.2	234.3	221.7	166.2	127.3	158.5
Dmel_CG5248	FBgn0020278	172.8	189.2	181.5	182.1	208.4	199.5
Dmel_CG8715	FBgn0020279	861.5	759.9	865.1	865.7	860.7	852.5
Dmel_CG10573	FBgn0020294	239.0	205.2	236.9	153.2	162.3	148.0
Dmel_CG31317	FBgn0020299	341.9	318.4	295.6	278.6	278.6	264.6
Dmel_CG13695	FBgn0020300	36.8	53.1	41.3	44.8	28.1	47.2
Dmel_CG3365	FBgn0020304	741.4	708.9	777.1	854.8	851.7	842.0
Dmel_CG4258	FBgn0020305	25.7	35.0	48.9	48.8	44.1	43.0
Dmel_CG9696	FBgn0020306	643.4	591.7	690.2	698.5	733.5	674.1
Dmel_CG5799	FBgn0020307	95.6	84.1	107.6	86.6	82.2	93.4
Dmel_CG14938	FBgn0020309	1152.0	1023.2	1094.5	1067.7	1143.3	1012.1
Dmel_CG4050	FBgn0020312	120.1	133.2	130.4	135.3	136.3	122.8
Dmel_CG1489	FBgn0020369	251.2	279.3	260.8	313.4	291.6	303.4
Dmel_CG3991	FBgn0020370	382.4	335.4	345.6	309.5	359.7	342.3
Dmel_CG15257	FBgn0020371	0.0	1.0	2.2	0.0	0.0	0.0
Dmel_CG11303	FBgn0020372	1648.3	1401.7	1371.6	527.4	505.0	429.4
Dmel_CG31962	FBgn0020376	0.0	0.0	0.0	0.0	1.0	1.0
Dmel_CG8856	FBgn0020377	1.2	0.0	0.0	0.0	0.0	0.0
Dmel_CG1343	FBgn0020378	82.1	105.1	111.9	89.6	71.1	87.1
Dmel_CG6312	FBgn0020379	208.3	176.2	245.6	188.1	188.4	189.0
Dmel_CG7486	FBgn0020381	69.9	85.1	73.9	95.5	108.2	95.5
Dmel_CG4067	FBgn0020385	666.7	924.1	843.4	1290.6	1548.1	1489.8
Dmel_CG1210	FBgn0020386	838.3	875.1	1101.0	704.5	832.7	932.3
Dmel_CG4107	FBgn0020388	181.4	180.2	177.2	216.9	245.5	223.6
Dmel_CG8363	FBgn0020389	132.4	128.2	139.1	124.4	105.2	124.9
Dmel_CG4007	FBgn0020391	50.2	44.1	54.3	40.8	28.1	34.6
Dmel_CG7436	FBgn0020392	58.8	79.1	90.2	78.6	76.2	75.6
Dmel_CG6864	FBgn0020399	0.0	0.0	1.1	0.0	0.0	0.0
Dmel_CG6814	FBgn0020407	42.9	35.0	43.5	36.8	46.1	35.7
Dmel_CG6297	FBgn0020412	312.5	335.4	318.4	334.3	288.6	344.4
Dmel_CG4559	FBgn0020414	395.8	451.5	448.9	595.1	609.2	544.9
Dmel_CG4475	FBgn0020415	697.3	718.9	691.2	951.3	1035.1	1017.4
Dmel_CG4472	FBgn0020416	188.7	196.2	226.1	346.3	341.7	369.6
Dmel_CG7234	FBgn0020429	0.0	0.0	0.0	0.0	0.0	2.1
Dmel_CG10023	FBgn0020440	378.7	374.5	342.4	339.3	313.6	290.8
Dmel_CG6382	FBgn0020443	327.2	336.4	326.1	372.2	484.0	462.0
Dmel_CG3327	FBgn0020445	67.4	75.1	66.3	77.6	62.1	55.6
Dmel_CG5201	FBgn0020493	192.4	149.2	164.1	235.8	216.4	214.2
Dmel_CG7583	FBgn0020496	966.9	953.1	1005.3	1045.8	1082.2	1005.8
Dmel_CG13387	FBgn0020497	523.3	511.6	516.3	533.4	542.1	518.7
Dmel_CG5020	FBgn0020503	1482.9	1442.7	1507.5	1516.5	1505.0	1479.3
Dmel_CG8221	FBgn0020506	0.0	0.0	0.0	0.0	0.0	0.0
Dmel_CG9540	FBgn0020508	1.2	2.0	0.0	0.0	0.0	0.0
Dmel_CG1262	FBgn0020509	4.9	4.0	2.2	0.0	0.0	0.0
Dmel_CG9749	FBgn0020510	201.0	210.3	202.2	195.0	198.4	202.6
Dmel_CG3989	FBgn0020513	908.1	1140.4	1078.2	1573.2	1923.9	1934.0
Dmel_CG3541	FBgn0020521	835.8	719.9	727.1	652.8	706.4	709.8
Dmel_CG3943	FBgn0020545	175.2	173.2	186.9	218.9	271.5	231.0
Dmel_CG3423	FBgn0020616	147.1	185.2	185.9	194.0	215.4	207.9
Dmel_CG10052	FBgn0020617	25.7	27.0	29.3	29.9	18.0	23.1
Dmel_CG7111	FBgn0020618	2161.8	2728.3	2462.8	3194.2	3237.5	3388.1
Dmel_CG8085	FBgn0020620	330.9	340.4	331.5	281.6	270.5	244.6
Dmel_CG2049	FBgn0020621	1359.1	1417.7	1522.7	1285.6	1488.0	1568.6
Dmel_CG2699	FBgn0020622	225.5	225.3	222.8	224.9	199.4	192.1
Dmel_CG6708	FBgn0020626	324.8	343.4	342.4	354.2	357.7	339.1
Dmel_CG4978	FBgn0020633	2.5	3.0	5.4	2.0	3.0	0.0
Dmel_CG6955	FBgn0020641	0.0	0.0	0.0	0.0	0.0	0.0
Dmel_CG6956	FBgn0020642	1.2	1.0	1.1	3.0	4.0	2.1
Dmel_CG7287	FBgn0020645	0.0	0.0	0.0	1.0	0.0	0.0
Dmel_CG5405	FBgn0020647	724.3	720.9	714.1	607.0	555.1	611.1
Dmel_CG2151	FBgn0020653	647.1	688.8	699.9	890.6	975.0	919.7
Dmel_CG4237	FBgn0020655	190.0	203.2	211.9	187.1	187.4	200.5
Dmel_CG10837	FBgn0020660	94.4	108.1	85.9	116.4	125.3	149.1
Dmel_CG2969	FBgn0020762	729.2	639.8	623.9	464.7	476.0	444.1
Dmel_CG3017	FBgn0020764	392.2	411.5	369.5	298.5	273.5	273.0
Dmel_CG10297	FBgn0020765	0.0	0.0	1.1	0.0	3.0	1.0
Dmel_CG10155	FBgn0020767	969.4	838.0	904.3	801.0	722.5	637.3
Dmel_CG8013	FBgn0020887	198.5	167.2	185.9	174.1	157.3	187.9
Dmel_CG8867	FBgn0020906	0.0	0.0	4.3	0.0	0.0	0.0
Dmel_CG14904	FBgn0020907	1210.8	1043.3	945.6	666.7	684.4	670.9
Dmel_CG15848	FBgn0020908	148.3	106.1	105.4	13.9	17.0	14.7
Dmel_CG11130	FBgn0020909	19.6	29.0	37.0	30.8	35.1	31.5
Dmel_CG4863	FBgn0020910	3582.2	4529.5	4333.3	5727.7	5684.4	5792.5
Dmel_CG1447	FBgn0020912	23.3	25.0	33.7	19.9	29.1	15.7
Dmel_CG8657	FBgn0020930	332.1	306.4	288.0	254.7	219.4	268.8
Dmel_CG32788	FBgn0021738	4.9	5.0	1.1	6.0	0.0	3.1
Dmel_CG1567	FBgn0021742	2.5	1.0	2.2	1.0	3.0	1.0
Dmel_CG4938	FBgn0021750	60.1	58.1	44.6	54.7	68.1	76.6
Dmel_CG32435	FBgn0021760	424.0	397.5	384.7	406.0	435.9	362.2
Dmel_CG4579	FBgn0021761	102.9	119.1	98.9	147.3	120.2	110.2
Dmel_CG5227	FBgn0021764	327.2	270.3	282.6	233.8	229.5	204.7
Dmel_CG7113	FBgn0021765	453.4	502.6	488.0	511.5	566.1	595.3
Dmel_CG11202	FBgn0021767	0.0	0.0	0.0	0.0	0.0	0.0
Dmel_CG9710	FBgn0021768	58.8	72.1	70.6	84.6	94.2	93.4
Dmel_CG12249	FBgn0021776	4.9	2.0	4.3	2.0	2.0	3.1
Dmel_CG9035	FBgn0021795	150.7	200.2	172.8	194.0	230.5	228.9
Dmel_CG5092	FBgn0021796	257.4	246.3	276.1	243.8	270.5	265.6
Dmel_CG3920	FBgn0021800	721.8	643.8	693.4	523.4	580.2	522.9
Dmel_CG12770	FBgn0021814	125.0	143.2	121.7	176.1	145.3	144.9
Dmel_CG8269	FBgn0021825	215.7	246.3	227.2	222.9	186.4	212.1
Dmel_CG8325	FBgn0021847	392.2	354.4	380.4	352.3	342.7	317.1
Dmel_CG8674	FBgn0021856	114.0	83.1	101.1	86.6	89.2	90.3
Dmel_CG9415	FBgn0021872	1160.6	1312.6	1187.9	1643.9	1683.4	1610.6
Dmel_CG2863	FBgn0021874	39.2	33.0	29.3	47.8	48.1	53.5
Dmel_CG3260	FBgn0021875	12.3	31.0	29.3	44.8	51.1	44.1
Dmel_CG18426	FBgn0021895	292.9	267.3	315.2	394.1	341.7	351.7
Dmel_CG7361	FBgn0021906	1335.8	1242.5	1141.2	940.3	878.8	1005.8
Dmel_CG3433	FBgn0021944	44.1	62.1	69.6	71.6	87.2	87.1
Dmel_CG8844	FBgn0021967	417.9	432.5	406.5	345.3	359.7	348.6
Dmel_CG3082	FBgn0021979	1484.1	1451.8	1431.4	1207.0	1095.2	1183.3
Dmel_CG2173	FBgn0021995	52.7	68.1	67.4	94.5	67.1	80.8
Dmel_CG9124	FBgn0022023	518.4	526.6	486.9	550.3	541.1	544.9
Dmel_CG14750	FBgn0022027	41.7	70.1	77.2	81.6	73.1	85.0
Dmel_CG4798	FBgn0022029	122.6	144.2	141.3	156.2	160.3	155.4
Dmel_CG12396	FBgn0022069	77.2	89.1	98.9	107.5	106.2	100.8
Dmel_CG8186	FBgn0022097	577.2	629.8	581.5	474.7	469.9	433.6
Dmel_CG3054	FBgn0022153	226.7	217.3	272.8	277.6	246.5	236.2
Dmel_CG8256	FBgn0022160	758.6	650.8	629.3	523.4	515.0	488.2
Dmel_CG13281	FBgn0022213	90.7	98.1	102.2	113.4	136.3	127.0
Dmel_CG3450	FBgn0022224	33.1	34.0	27.2	33.8	29.1	32.5
Dmel_CG5738	FBgn0022238	536.8	495.6	463.0	481.6	483.0	468.3
Dmel_CG12792	FBgn0022288	51.5	52.1	48.9	68.7	64.1	59.8
Dmel_CG5452	FBgn0022338	49.0	43.1	42.4	63.7	51.1	49.3
Dmel_CG3760	FBgn0022343	88.2	136.2	113.0	175.1	127.3	138.6
Dmel_CG10340	FBgn0022344	143.4	133.2	134.8	100.5	118.2	119.7
Dmel_CG1910	FBgn0022349	285.5	338.4	336.9	388.1	387.8	390.6
Dmel_CG6186	FBgn0022355	7423.0	11292.6	11645.7	16084.4	18929.0	20423.2
Dmel_CG4649	FBgn0022359	65.0	73.1	66.3	47.8	58.1	56.7
Dmel_CG1507	FBgn0022361	1437.5	1214.5	1240.1	877.7	884.8	915.5
Dmel_CG15862	FBgn0022382	1024.5	889.1	960.8	909.5	922.9	780.1
Dmel_CG10270	FBgn0022699	123.8	115.1	100.0	113.4	112.2	90.3
Dmel_CG3986	FBgn0022700	2.5	0.0	0.0	0.0	0.0	0.0
Dmel_CG2054	FBgn0022702	41.7	32.0	25.0	21.9	14.0	24.1
Dmel_CG17146	FBgn0022709	392.2	385.5	367.4	353.3	350.7	359.1
Dmel_CG9210	FBgn0022710	405.6	299.4	366.3	317.4	325.7	339.1
Dmel_CG7128	FBgn0022724	24.5	22.0	20.7	35.8	22.0	19.9
Dmel_CG5005	FBgn0022740	0.0	0.0	0.0	0.0	0.0	0.0
Dmel_CG8815	FBgn0022764	1058.9	946.1	1043.4	961.2	1007.0	942.8
Dmel_CG2984	FBgn0022768	261.0	212.3	257.6	250.8	225.5	219.4
Dmel_CG17058	FBgn0022770	23.3	15.0	14.1	10.0	15.0	16.8
Dmel_CG8782	FBgn0022774	156.9	177.2	138.0	169.2	220.4	217.3
Dmel_CG12153	FBgn0022786	36.8	46.1	46.7	54.7	49.1	56.7
Dmel_CG4261	FBgn0022787	591.9	476.6	519.5	426.9	499.0	494.5
Dmel_CG10244	FBgn0022800	110.3	112.1	115.2	107.5	113.2	110.2
Dmel_CG2207	FBgn0022893	480.4	489.6	479.3	328.4	395.8	435.7
Dmel_CG10269	FBgn0022935	115.2	132.2	130.4	149.3	142.3	136.5
Dmel_CG7405	FBgn0022936	14.7	20.0	19.6	17.9	16.0	28.3
Dmel_CG7035	FBgn0022942	132.4	144.2	126.1	191.1	193.4	170.1
Dmel_CG12357	FBgn0022943	52.7	53.1	41.3	39.8	48.1	42.0
Dmel_CG5654	FBgn0022959	920.4	1122.4	1149.9	1604.1	1563.1	1745.0
Dmel_CG3572	FBgn0022960	150.7	140.2	110.9	134.3	149.3	116.5
Dmel_CG3584	FBgn0022984	280.6	248.3	245.6	219.9	184.4	216.3
Dmel_CG5821	FBgn0022985	291.7	273.3	302.1	290.6	283.6	268.8
Dmel_CG3613	FBgn0022986	219.4	213.3	210.9	188.1	157.3	164.8
Dmel_CG4816	FBgn0022987	452.2	367.4	390.2	324.4	315.6	299.2
Dmel_CG6936	FBgn0023000	74.8	64.1	65.2	35.8	60.1	71.4
Dmel_CG8624	FBgn0023001	38.0	56.1	38.0	36.8	39.1	35.7
Dmel_CG1411	FBgn0023023	534.3	578.7	640.2	636.8	661.3	672.0
Dmel_CG7391	FBgn0023076	187.5	146.2	111.9	203.0	149.3	134.4
Dmel_CG4012	FBgn0023081	451.0	391.5	379.3	367.2	361.7	349.6
Dmel_CG7693	FBgn0023083	584.6	439.5	513.0	464.7	460.9	499.8
Dmel_CG31623	FBgn0023090	6.1	8.0	7.6	13.9	8.0	5.2
Dmel_CG8667	FBgn0023091	4.9	5.0	4.3	9.0	13.0	4.2
Dmel_CG8727	FBgn0023094	111.5	134.2	114.1	128.4	127.3	122.8
Dmel_CG11282	FBgn0023095	464.5	389.5	340.2	323.4	291.6	297.1
Dmel_CG15148	FBgn0023096	58.8	41.0	54.3	51.7	48.1	66.1
Dmel_CG5206	FBgn0023097	301.5	312.4	313.0	323.4	330.7	288.7
Dmel_CG3705	FBgn0023129	1149.5	942.1	769.5	786.1	864.7	944.9
Dmel_CG3771	FBgn0023130	87.0	75.1	78.3	87.6	74.1	66.1
Dmel_CG1782	FBgn0023143	987.8	1082.3	1057.5	1040.8	1071.2	1070.9
Dmel_CG8427	FBgn0023167	33.1	39.0	55.4	43.8	48.1	49.3
Dmel_CG3051	FBgn0023169	774.5	834.0	748.8	656.8	745.5	741.2
Dmel_CG3997	FBgn0023170	1199.8	1380.7	1222.7	1471.7	1400.8	1573.8
Dmel_CG8729	FBgn0023171	41.7	53.1	37.0	53.7	58.1	36.7
Dmel_CG9635	FBgn0023172	773.3	716.9	666.2	851.8	790.6	791.6
Dmel_CG3329	FBgn0023174	231.6	245.3	264.1	310.5	304.6	339.1
Dmel_CG1519	FBgn0023175	154.4	194.2	189.1	215.9	209.4	247.8
Dmel_CG32505	FBgn0023177	139.7	130.2	107.6	100.5	107.2	130.2
Dmel_CG6496	FBgn0023178	221.8	195.2	205.4	348.3	321.6	346.5
Dmel_CG6438	FBgn0023179	1205.9	1186.4	1328.1	1296.6	1199.4	1074.1
Dmel_CG1584	FBgn0023180	4.9	4.0	4.3	6.0	4.0	3.1
Dmel_CG2917	FBgn0023181	18.4	30.0	20.7	23.9	36.1	25.2
Dmel_CG6298	FBgn0023197	2.5	3.0	5.4	1.0	2.0	6.3
Dmel_CG4204	FBgn0023212	339.5	341.4	351.1	359.2	394.8	372.7
Dmel_CG10811	FBgn0023213	1458.4	1381.7	1290.1	1352.3	1489.0	1482.5
Dmel_CG15085	FBgn0023214	17.2	20.0	16.3	34.8	31.1	29.4
Dmel_CG13316	FBgn0023215	368.9	336.4	363.0	309.5	333.7	325.5
Dmel_CG2864	FBgn0023216	62.5	40.0	44.6	39.8	44.1	33.6
Dmel_CG1099	FBgn0023388	882.4	724.9	738.0	615.0	628.3	559.6
Dmel_CG9594	FBgn0023395	0.0	1.0	2.2	3.0	0.0	3.1
Dmel_CG9239	FBgn0023407	805.2	614.7	724.9	704.5	603.2	627.9
Dmel_CG4605	FBgn0023415	1.2	0.0	2.2	1.0	1.0	1.0
Dmel_CG1506	FBgn0023416	859.1	699.8	791.2	505.5	483.0	437.8
Dmel_CG8205	FBgn0023441	486.5	481.6	529.3	565.2	599.2	646.8
Dmel_CG3585	FBgn0023458	1467.0	1151.4	1329.2	1109.5	1106.2	1082.5
Dmel_CG2827	FBgn0023477	658.1	970.2	829.3	1487.6	1739.5	1751.3
Dmel_CG4821	FBgn0023479	2293.0	2514.0	2408.5	2757.4	3141.3	2987.0
Dmel_CG2819	FBgn0023489	160.5	155.2	127.2	203.0	192.4	185.8
Dmel_CG8823	FBgn0023495	0.0	1.0	3.3	4.0	7.0	8.4
Dmel_CG7279	FBgn0023496	0.0	0.0	0.0	3.0	3.0	2.1
Dmel_CG1474	FBgn0023506	40.4	53.1	46.7	44.8	59.1	37.8
Dmel_CG3835	FBgn0023507	784.3	865.0	805.4	1290.6	1313.6	1353.4
Dmel_CG3573	FBgn0023508	292.9	320.4	346.7	275.6	300.6	320.2
Dmel_CG3480	FBgn0023509	78.4	97.1	106.5	92.5	111.2	100.8
Dmel_CG17766	FBgn0023510	572.3	508.6	552.1	418.9	463.9	463.0
Dmel_CG3810	FBgn0023511	193.6	224.3	240.2	188.1	223.4	258.3
Dmel_CG3806	FBgn0023512	68.6	77.1	73.9	120.4	99.2	94.5
Dmel_CG14803	FBgn0023513	34.3	43.1	46.7	52.7	57.1	45.1
Dmel_CG14805	FBgn0023514	83.3	66.1	82.6	105.5	114.2	105.0
Dmel_CG14814	FBgn0023515	20.8	21.0	18.5	36.8	35.1	28.3
Dmel_CG14815	FBgn0023516	159.3	175.2	172.8	170.2	222.4	211.0
Dmel_CG14816	FBgn0023517	35.5	44.1	40.2	34.8	32.1	40.9
Dmel_CG3848	FBgn0023518	220.6	189.2	235.8	196.0	225.5	168.0
Dmel_CG3109	FBgn0023519	69.9	89.1	83.7	69.7	90.2	79.8
Dmel_CG3857	FBgn0023520	18.4	19.0	15.2	18.9	27.1	11.5
Dmel_CG3587	FBgn0023521	24.5	23.0	27.2	27.9	30.1	23.1
Dmel_CG11596	FBgn0023522	57.6	60.1	69.6	81.6	77.2	84.0
Dmel_CG3206	FBgn0023523	4.9	6.0	2.2	4.0	3.0	4.2
Dmel_CG3078	FBgn0023524	274.5	257.3	282.6	235.8	217.4	189.0
Dmel_CG3191	FBgn0023525	57.6	73.1	57.6	65.7	60.1	75.6
Dmel_CG2865	FBgn0023526	139.7	123.1	169.5	179.1	154.3	149.1
Dmel_CG3071	FBgn0023527	53.9	49.1	47.8	60.7	55.1	56.7
Dmel_CG2924	FBgn0023528	420.4	326.4	335.8	265.7	321.6	287.7
Dmel_CG2918	FBgn0023529	560.1	496.6	528.2	553.3	597.2	600.6
Dmel_CG3740	FBgn0023530	51.5	63.1	48.9	49.8	52.1	52.5
Dmel_CG32809	FBgn0023531	1008.6	967.2	1119.5	905.5	742.5	776.9
Dmel_CG17778	FBgn0023534	90.7	113.1	114.1	105.5	84.2	86.1
Dmel_CG18104	FBgn0023535	2.5	1.0	0.0	4.0	3.0	3.1
Dmel_CG3156	FBgn0023536	67.4	40.0	67.4	37.8	61.1	36.7
Dmel_CG17896	FBgn0023537	643.4	771.9	731.5	741.3	799.6	767.5
Dmel_CG3630	FBgn0023540	190.0	148.2	179.3	120.4	96.2	95.5
Dmel_CG3540	FBgn0023541	3.7	6.0	1.1	1.0	0.0	3.1
Dmel_CG3460	FBgn0023542	101.7	91.1	118.5	118.4	139.3	110.2
Dmel_CG4406	FBgn0023545	143.4	163.2	144.6	136.3	163.3	134.4
Dmel_CG3456	FBgn0023549	85.8	74.1	89.1	89.6	85.2	86.1
Dmel_CG18031	FBgn0023550	2.5	23.0	28.3	7.0	6.0	12.6
Dmel_CG10564	FBgn0024150	111.5	87.1	104.3	87.6	89.2	80.8
Dmel_CG10776	FBgn0024179	291.7	307.4	309.8	293.5	281.6	256.2
Dmel_CG4170	FBgn0024183	1348.1	1232.5	1232.5	1069.7	1107.2	1130.8
Dmel_CG6269	FBgn0024184	20.8	17.0	12.0	11.9	11.0	13.6
Dmel_CG8110	FBgn0024187	606.6	545.7	584.7	558.2	544.1	512.4
Dmel_CG12352	FBgn0024188	90.7	87.1	83.7	83.6	94.2	88.2
Dmel_CG33141	FBgn0024189	317.4	278.3	311.9	239.8	227.5	197.4
Dmel_CG7238	FBgn0024191	19.6	37.0	23.9	39.8	36.1	37.8
Dmel_CG11495	FBgn0024194	14.7	18.0	9.8	18.9	25.1	19.9
Dmel_CG10751	FBgn0024196	73.5	139.2	119.6	123.4	121.2	117.6
Dmel_CG4201	FBgn0024222	63.7	60.1	73.9	61.7	77.2	81.9
Dmel_CG6620	FBgn0024227	3.7	0.0	0.0	3.0	7.0	0.0
Dmel_CG10234	FBgn0024230	79.7	99.1	86.9	90.6	88.2	85.0
Dmel_CG18471	FBgn0024232	541.7	460.6	557.6	373.2	306.6	284.5
Dmel_CG5562	FBgn0024234	117.7	173.2	150.0	192.0	174.4	207.9
Dmel_CG6817	FBgn0024236	395.8	390.5	308.7	408.0	411.8	429.4
Dmel_CG8649	FBgn0024238	758.6	735.9	679.3	710.5	778.6	697.2
Dmel_CG10016	FBgn0024244	69.9	73.1	48.9	57.7	60.1	61.9
Dmel_CG17559	FBgn0024245	56.4	55.1	45.6	45.8	40.1	44.1
Dmel_CG5686	FBgn0024248	300.3	268.3	250.0	285.6	272.5	298.2
Dmel_CG9653	FBgn0024250	65.0	58.1	54.3	64.7	58.1	69.3
Dmel_CG1414	FBgn0024251	12.3	15.0	2.2	8.0	8.0	5.2
Dmel_CG1520	FBgn0024273	278.2	258.3	250.0	247.8	219.4	216.3
Dmel_CG18214	FBgn0024277	1656.9	1399.7	1637.9	1394.1	1241.5	1169.6
Dmel_CG4602	FBgn0024285	225.5	242.3	216.3	173.1	181.4	201.6
Dmel_CG15552	FBgn0024288	0.0	1.0	3.3	1.0	7.0	1.0
Dmel_CG1982	FBgn0024289	524.5	924.1	902.1	1039.9	1273.6	1369.1
Dmel_CG5216	FBgn0024291	365.2	357.4	340.2	350.3	352.7	362.2
Dmel_CG1865	FBgn0024293	895.9	1056.3	1069.5	1271.7	1343.7	1350.2
Dmel_CG12172	FBgn0024294	0.0	0.0	0.0	1.0	0.0	2.1
Dmel_CG5105	FBgn0024314	80.9	88.1	82.6	110.5	127.3	148.0
Dmel_CG8098	FBgn0024315	710.8	661.8	723.8	688.6	716.4	690.9
Dmel_CG8178	FBgn0024319	1.2	0.0	0.0	0.0	0.0	0.0
Dmel_CG5722	FBgn0024320	897.1	789.0	788.0	763.2	706.4	743.3
Dmel_CG8524	FBgn0024321	210.8	194.2	179.3	206.0	243.5	203.7
Dmel_CG9738	FBgn0024326	447.3	394.5	427.1	390.1	408.8	391.6
Dmel_CG7717	FBgn0024329	275.7	280.3	296.7	344.3	354.7	350.7
Dmel_CG9473	FBgn0024330	53.9	42.1	59.8	57.7	64.1	56.7
Dmel_CG2720	FBgn0024352	137.3	165.2	166.3	269.7	342.7	275.1
Dmel_CG11418	FBgn0024360	38.0	43.1	38.0	44.8	51.1	45.1
Dmel_CG11415	FBgn0024361	6.1	7.0	7.6	5.0	7.0	6.3
Dmel_CG11412	FBgn0024362	176.5	163.2	184.8	167.2	148.3	165.9
Dmel_CG11417	FBgn0024364	24.5	38.0	38.0	62.7	66.1	60.9
Dmel_CG12773	FBgn0024365	176.5	184.2	194.5	198.0	226.5	176.4
Dmel_CG11409	FBgn0024366	24.5	18.0	18.5	10.9	7.0	16.8
Dmel_CG1071	FBgn0024371	66.2	69.1	56.5	76.6	78.2	68.2
Dmel_CG12363	FBgn0024432	207.1	181.2	182.6	180.1	205.4	239.4
Dmel_CG6046	FBgn0024491	47.8	33.0	27.2	52.7	45.1	49.3
Dmel_CG6773	FBgn0024509	167.9	199.2	196.7	228.9	259.5	240.4
Dmel_CG32315	FBgn0024510	33.1	23.0	21.7	19.9	33.1	27.3
Dmel_CG8614	FBgn0024542	44.1	49.1	44.6	50.7	48.1	40.9
Dmel_CG9351	FBgn0024555	774.5	700.8	686.9	659.7	625.3	623.7
Dmel_CG6050	FBgn0024556	323.5	316.4	314.1	238.8	278.6	291.9
Dmel_CG31289	FBgn0024558	56.4	60.1	76.1	60.7	77.2	68.2
Dmel_CG6549	FBgn0024689	144.6	136.2	132.6	119.4	157.3	148.0
Dmel_CG10110	FBgn0024698	73.5	81.1	64.1	74.6	105.2	77.7
Dmel_CG1783	FBgn0024728	490.2	542.7	510.8	466.7	384.8	416.8
Dmel_CG8357	FBgn0024732	121.3	123.1	127.2	99.5	118.2	101.8
Dmel_CG17521	FBgn0024733	2259.9	2720.3	2512.8	2960.4	3180.4	3298.9
Dmel_CG4993	FBgn0024734	125.0	122.1	144.6	87.6	95.2	114.4
Dmel_CG17116	FBgn0024740	25.7	17.0	18.5	62.7	51.1	48.3
Dmel_CG8200	FBgn0024754	284.3	326.4	334.8	329.4	324.7	351.7
Dmel_CG17023	FBgn0024804	246.3	259.3	250.0	239.8	259.5	260.4
Dmel_CG7020	FBgn0024806	632.4	551.7	610.8	531.4	514.0	475.6
Dmel_CG17686	FBgn0024807	1373.8	1307.6	1433.6	1128.4	1055.1	1035.2
Dmel_CG1587	FBgn0024811	353.0	376.5	397.8	330.4	301.6	304.5
Dmel_CG6948	FBgn0024814	464.5	492.6	454.3	487.6	488.0	488.2
Dmel_CG9388	FBgn0024833	205.9	243.3	260.8	225.9	236.5	266.7
Dmel_CG11895	FBgn0024836	268.4	216.3	266.3	216.9	219.4	163.8
Dmel_CG1963	FBgn0024841	207.1	194.2	192.4	217.9	219.4	205.8
Dmel_CG7393	FBgn0024846	138.5	137.2	114.1	110.5	101.2	108.1
Dmel_CG5649	FBgn0024887	50.2	51.1	65.2	68.7	52.1	70.3
Dmel_CG8548	FBgn0024889	297.8	322.4	320.6	332.4	376.8	361.2
Dmel_CG3100	FBgn0024897	27.0	16.0	22.8	24.9	20.0	12.6
Dmel_CG2670	FBgn0024909	25.7	26.0	22.8	39.8	39.1	33.6
Dmel_CG1303	FBgn0024912	23.3	30.0	40.2	41.8	56.1	43.0
Dmel_CG11062	FBgn0024913	486.5	480.6	407.6	405.0	365.7	374.8
Dmel_CG3181	FBgn0024920	4.9	4.0	5.4	1.0	4.0	1.0
Dmel_CG7398	FBgn0024921	539.2	494.6	556.5	537.3	585.2	610.0
Dmel_CG9108	FBgn0024941	527.0	415.5	471.7	367.2	305.6	281.4
Dmel_CG11219	FBgn0024943	1384.8	1265.5	1205.3	973.2	1083.2	1123.4
Dmel_CG3856	FBgn0024944	280.6	231.3	252.2	218.9	181.4	162.7
Dmel_CG7067	FBgn0024945	116.4	87.1	84.8	93.5	101.2	100.8
Dmel_CG3059	FBgn0024947	451.0	474.6	442.4	439.8	432.9	442.0
Dmel_CG7614	FBgn0024956	40.4	35.0	34.8	68.7	45.1	64.0
Dmel_CG6342	FBgn0024957	386.0	491.6	460.8	588.1	619.2	668.8
Dmel_CG4900	FBgn0024958	203.4	215.3	235.8	194.0	191.4	177.4
Dmel_CG7535	FBgn0024963	1622.6	1397.7	1592.2	950.3	863.7	785.3
Dmel_CG2701	FBgn0024973	154.4	171.2	170.6	204.0	196.4	156.4
Dmel_CG2712	FBgn0024975	20.8	31.0	23.9	22.9	27.1	28.3
Dmel_CG2715	FBgn0024980	106.6	99.1	96.7	85.6	93.2	88.2
Dmel_CG4293	FBgn0024983	68.6	85.1	65.2	87.6	97.2	76.6
Dmel_CG11448	FBgn0024985	873.8	795.0	846.7	821.9	810.6	702.4
Dmel_CG3719	FBgn0024986	138.5	138.2	114.1	146.3	125.3	118.6
Dmel_CG3056	FBgn0024987	1109.1	957.2	1087.9	673.7	697.4	684.6
Dmel_CG3777	FBgn0024989	24.5	17.0	16.3	10.9	9.0	8.4
Dmel_CG2694	FBgn0024991	22.1	24.0	20.7	50.7	44.1	35.7
Dmel_CG2658	FBgn0024992	145.8	159.2	151.1	186.1	176.4	164.8
Dmel_CG2662	FBgn0024993	18.4	22.0	9.8	14.9	17.0	17.8
Dmel_CG2675	FBgn0024994	45.3	61.1	64.1	59.7	62.1	63.0
Dmel_CG2680	FBgn0024995	87.0	87.1	76.1	58.7	52.1	67.2
Dmel_CG2677	FBgn0024996	138.5	125.2	128.2	126.4	121.2	136.5
Dmel_CG2681	FBgn0024997	83.3	100.1	106.5	129.4	92.2	121.8
Dmel_CG2685	FBgn0024998	63.7	58.1	67.4	75.6	45.1	52.5
Dmel_CG18642	FBgn0025109	50.2	60.1	56.5	42.8	50.1	57.7
Dmel_CG1683	FBgn0025111	11.0	11.0	4.3	4.0	6.0	5.2
Dmel_CG16870	FBgn0025115	0.0	0.0	0.0	2.0	0.0	0.0
Dmel_CG1605	FBgn0025185	25.7	39.0	35.9	45.8	42.1	39.9
Dmel_CG5709	FBgn0025186	190.0	214.3	215.2	180.1	200.4	166.9
Dmel_CG11182	FBgn0025334	7.4	5.0	5.4	4.0	1.0	3.1
Dmel_CG4585	FBgn0025335	159.3	148.2	135.9	177.1	175.4	196.3
Dmel_CG4882	FBgn0025336	121.3	102.1	105.4	87.6	85.2	97.6
Dmel_CG4581	FBgn0025352	555.2	656.8	504.3	669.7	704.4	721.3
Dmel_CG18455	FBgn0025360	148.3	169.2	158.7	168.2	172.3	162.7
Dmel_CG5277	FBgn0025366	642.2	614.7	627.1	639.8	607.2	664.6
Dmel_CG12389	FBgn0025373	57.6	66.1	63.0	61.7	78.2	85.0
Dmel_CG3795	FBgn0025378	0.0	1.0	0.0	0.0	0.0	0.0
Dmel_CG14782	FBgn0025381	283.1	278.3	244.5	333.4	342.7	297.1
Dmel_CG14791	FBgn0025382	46.6	74.1	71.7	46.8	52.1	35.7
Dmel_CG14780	FBgn0025383	1.2	0.0	0.0	4.0	1.0	0.0
Dmel_CG12184	FBgn0025387	0.0	0.0	1.1	0.0	1.0	2.1
Dmel_CG12179	FBgn0025388	31.9	33.0	23.9	35.8	37.1	24.1
Dmel_CG14796	FBgn0025390	236.5	226.3	261.9	318.4	292.6	277.2
Dmel_CG14808	FBgn0025391	79.7	89.1	84.8	64.7	78.2	74.5
Dmel_CG32810	FBgn0025394	288.0	260.3	303.2	274.6	248.5	282.4
Dmel_CG8453	FBgn0025454	839.5	1000.2	919.5	1000.1	1177.4	1447.9
Dmel_CG6292	FBgn0025455	539.2	479.6	542.3	481.6	476.0	497.7
Dmel_CG5413	FBgn0025456	66.2	70.1	71.7	112.4	92.2	117.6
Dmel_CG7581	FBgn0025457	52.7	60.1	58.7	52.7	41.1	42.0
Dmel_CG4303	FBgn0025463	126.2	126.2	109.8	128.4	144.3	127.0
Dmel_CG8717	FBgn0025469	31.9	33.0	39.1	50.7	40.1	45.1
Dmel_CG7773	FBgn0025519	90.7	85.1	96.7	98.5	80.2	102.9
Dmel_CG9102	FBgn0025525	176.5	156.2	165.2	164.2	152.3	143.8
Dmel_CG1659	FBgn0025549	294.1	284.3	265.2	227.9	209.4	206.8
Dmel_CG4101	FBgn0025558	4.9	13.0	4.3	7.0	17.0	10.5
Dmel_CG5836	FBgn0025571	346.8	403.5	409.7	461.7	397.8	393.7
Dmel_CG3245	FBgn0025573	0.0	0.0	0.0	0.0	0.0	0.0
Dmel_CG5212	FBgn0025574	507.4	484.6	440.2	406.0	365.7	363.3
Dmel_CG9677	FBgn0025582	413.0	455.5	435.8	509.5	529.1	508.2
Dmel_CG18106	FBgn0025583	1013.5	1063.3	1128.2	1022.9	1614.2	1429.0
Dmel_CG18374	FBgn0025592	273.3	352.4	327.1	402.0	432.9	453.6
Dmel_CG11325	FBgn0025595	270.8	391.5	356.5	309.5	404.8	459.9
Dmel_CG10372	FBgn0025608	267.2	346.4	326.1	293.5	308.6	381.1
Dmel_CG3062	FBgn0025612	0.0	0.0	1.1	0.0	1.0	0.0
Dmel_CG3081	FBgn0025613	2.5	3.0	1.1	3.0	2.0	2.1
Dmel_CG3024	FBgn0025615	102.9	150.2	116.3	129.4	122.2	122.8
Dmel_CG13359	FBgn0025616	0.0	0.0	0.0	0.0	0.0	0.0
Dmel_CG13360	FBgn0025620	381.1	319.4	277.1	82.6	101.2	112.3
Dmel_CG16989	FBgn0025621	145.8	167.2	178.2	222.9	220.4	220.5
Dmel_CG4025	FBgn0025624	101.7	104.1	95.6	116.4	124.2	137.5
Dmel_CG4290	FBgn0025625	354.2	351.4	393.4	323.4	317.6	349.6
Dmel_CG4281	FBgn0025626	112.7	103.1	117.4	122.4	142.3	124.9
Dmel_CG4194	FBgn0025627	4.9	3.0	5.4	10.9	5.0	9.4
Dmel_CG4199	FBgn0025628	261.0	301.4	328.2	450.8	511.0	501.9
Dmel_CG4045	FBgn0025629	49.0	38.0	51.1	56.7	53.1	48.3
Dmel_CG4061	FBgn0025630	60.1	77.1	57.6	81.6	70.1	73.5
Dmel_CG4322	FBgn0025631	378.7	346.4	333.7	383.1	392.8	371.7
Dmel_CG4313	FBgn0025632	58.8	57.1	78.3	67.7	75.2	61.9
Dmel_CG13366	FBgn0025633	305.2	317.4	294.5	316.4	253.5	273.0
Dmel_CG13367	FBgn0025634	57.6	69.1	89.1	108.5	71.1	85.0
Dmel_CG17829	FBgn0025635	56.4	51.1	64.1	50.7	54.1	35.7
Dmel_CG16983	FBgn0025637	438.7	524.6	461.9	462.7	436.9	483.0
Dmel_CG16982	FBgn0025638	263.5	278.3	278.2	266.7	270.5	267.7
Dmel_CG13363	FBgn0025639	626.2	555.7	627.1	500.5	490.0	467.2
Dmel_CG13369	FBgn0025640	107.8	108.1	106.5	101.5	121.2	118.6
Dmel_CG14622	FBgn0025641	698.5	685.8	677.1	730.4	770.5	734.9
Dmel_CG32812	FBgn0025642	2.5	3.0	2.2	7.0	6.0	12.6
Dmel_CG3588	FBgn0025643	172.8	171.2	169.5	313.4	162.3	271.9
Dmel_CG15218	FBgn0025674	218.1	229.3	234.8	210.0	211.4	206.8
Dmel_CG3217	FBgn0025676	128.7	121.1	116.3	96.5	124.2	103.9
Dmel_CG5809	FBgn0025678	137.3	154.2	165.2	222.9	198.4	213.1
Dmel_CG3772	FBgn0025680	1088.3	1150.4	1002.1	1184.1	1100.2	1143.4
Dmel_CG3558	FBgn0025681	426.5	441.5	467.3	385.1	403.8	397.9
Dmel_CG9148	FBgn0025682	259.8	256.3	226.1	276.6	271.5	281.4
Dmel_CG3164	FBgn0025683	2176.5	2175.6	2115.0	2161.3	2686.4	2850.6
[truncated: 10,158 more rows]
