# Supplementary material for: Global stable-isotope tracing metabolomics reveals system-wide metabolic alternations in aging Drosophila
Source: Nat Commun. 2022 Jun 20;13:3518. doi: 10.1038/s41467-022-31268-6 (PMC9209425; doi:10.1038/s41467-022-31268-6)
Supplement: Supplementary file 14 — Source Data [file 41467_2022_31268_MOESM14_ESM.xlsx]

## Sheet: Figure 1c
Fiugre 1c
The metabolic network of labeled metabolites and labeled metabolic pathways of 293T cell dataset acquired on TripleTOF 6600
Metabolites						Metabolic pathways
edge			node(labeled metabolites)
from	to		Metabolite	Polarity		pathway name	Pathway.length	Overlap	Percentage(%)	is.labeled
C00037	C00213		M74T345C00037	Negative		Alanine, aspartate and glutamate metabolism;hsa00250	28	20	71.4286	TRUE
C00037	C03790		M74T362C00037	Negative		Purine metabolism;hsa00230	92	37	40.2174	TRUE
C00037	C03508		M84T294C02659	Negative		Pentose and glucuronate interconversions;hsa00040	55	27	49.0909	TRUE
C00037	C00177		M85T137C00741	Negative		Ascorbate and aldarate metabolism;hsa00053	47	22	46.8085	TRUE
C00037	C02055		M87T130C00022	Negative		Amino sugar and nucleotide sugar metabolism;hsa00520	108	36	33.3333	TRUE
C00037	C03961		M88T391C00041	Negative		Pyrimidine metabolism;hsa00240	66	26	39.3939	TRUE
C00037	C00581		M88T332C00041	Negative		Galactose metabolism;hsa00052	46	20	43.4783	TRUE
C00037	C00188		M88T332C00213	Negative		Cysteine and methionine metabolism;hsa00270	62	24	38.7097	TRUE
C00037	C01419		M88T415C00041	Negative		Arginine and proline metabolism;hsa00330	77	27	35.0649	TRUE
C00037	C00065		M88T249C00213	Negative		Fructose and mannose metabolism;hsa00051	54	21	38.8889	TRUE
C00037	C01586		M88T249C00041	Negative		Pentose phosphate pathway;hsa00030	35	16	45.7143	TRUE
C00037	C05380		M88T351C00041	Negative		Histidine metabolism;hsa00340	47	19	40.4255	TRUE
C00037	C03290		M89T263C01432	Negative		Lysine biosynthesis;hsa00300	35	13	37.1429	TRUE
C00037	C03710		M89T263C00184	Negative		Glycine, serine and threonine metabolism;hsa00260	50	15	30	TRUE
C00037	C02718		M89T224_2C00184	Negative		Starch and sucrose metabolism;hsa00500	37	12	32.4324	TRUE
C00037	C01259		M89T224_2C01432	Negative		Glyoxylate and dicarboxylate metabolism;hsa00630	61	16	26.2295	TRUE
C00037	C01242		M89T289C01432	Negative		Arginine biosynthesis;hsa00220	23	8	34.7826	TRUE
C00037	C02564		M101T219C00109	Negative		Vitamin B6 metabolism;hsa00750	28	9	32.1429	TRUE
C00037	C02412		M102T260C02721	Negative		Citrate cycle (TCA cycle);hsa00020	20	7	35	TRUE
C00037	C01921		M102T260C11735	Negative		Riboflavin metabolism;hsa00740	20	7	35	TRUE
C00037	C05466		M102T260C01026	Negative		Phenylalanine, tyrosine and tryptophan biosynthesis;hsa00400	35	10	28.5714	TRUE
C00037	C03838		M102T260C00334	Negative		D-Glutamine and D-glutamate metabolism;hsa00471	12	5	41.6667	TRUE
C00037	C05464		M102T260C02356	Negative		Glutathione metabolism;hsa00480	38	10	26.3158	TRUE
C00037	C05596		M102T247C02721	Negative		Tyrosine metabolism;hsa00350	78	17	21.7949	TRUE
C00037	C05729		M102T247C11735	Negative		Pyruvate metabolism;hsa00620	31	8	25.8065	TRUE
C00037	C05951		M102T247C01026	Negative		Butanoate metabolism;hsa00650	42	10	23.8095	TRUE
C00037	C01326		M102T247C00334	Negative		Phosphonate and phosphinate metabolism;hsa00440	56	12	21.4286	TRUE
C00037	C05598		M102T247C02356	Negative		Nicotinate and nicotinamide metabolism;hsa00760	55	11	20	TRUE
C00037	C05519		M104T365C00065	Negative		Inositol phosphate metabolism;hsa00562	44	9	20.4545	TRUE
C00037	C15809		M104T365C00716	Negative		Oxidative phosphorylation;hsa00190	16	4	25	TRUE
C00037	C00820		M104T294C00065	Negative		Taurine and hypotaurine metabolism;hsa00430	22	5	22.7273	TRUE
C00037	C12317		M104T294C00716	Negative		Pantothenate and CoA biosynthesis;hsa00770	28	6	21.4286	TRUE
C00037	C16623		M111T227C00106	Negative		Valine, leucine and isoleucine biosynthesis;hsa00290	23	5	21.7391	TRUE
C00037	C17323		M111T306C00106	Negative		Thiamine metabolism;hsa00730	31	6	19.3548	TRUE
C00037	C19813		M111T366C00106	Negative		Glycosaminoglycan biosynthesis - heparan sulfate / heparin;hsa00534	7	2	28.5714	TRUE
C00037	C19838		M112T210C19706	Negative		Sulfur metabolism;hsa00920	32	6	18.75	TRUE
C00037	C01026		M113T285C02512	Negative		Phenylalanine metabolism;hsa00360	72	12	16.6667	TRUE
C00037	C00719		M113T285C02565	Negative		D-Arginine and D-ornithine metabolism;hsa00472	10	2	20	TRUE
C00037	C20784		M113T460C02512	Negative		Glycolysis / Gluconeogenesis;hsa00010	31	5	16.129	TRUE
C00037	C05678		M114T366C19911	Negative		beta-Alanine metabolism;hsa00410	32	5	15.625	TRUE
C00037	C21016		M114T298C00763	Negative		Folate biosynthesis;hsa00790	41	6	14.6341	TRUE
C02659	C20315		M114T298C00148	Negative		Glycosaminoglycan biosynthesis - chondroitin sulfate / dermatan sulfate;hsa00532	12	2	16.6667	TRUE
C00741	C00810		M114T205C00148	Negative		Synthesis and degradation of ketone bodies;hsa00072	6	1	16.6667	TRUE
C00741	C01769		M114T205C00763	Negative		Lysine degradation;hsa00310	52	7	13.4615	TRUE
C00741	C06010		M115T208C01384	Negative		One carbon pool by folate;hsa00670	9	1	11.1111	TRUE
C00022	C00900		M116T295C00441	Negative		Nitrogen metabolism;hsa00910	19	2	10.5263	TRUE
C00022	C06033		M116T295C03508	Negative		Neomycin, kanamycin and gentamicin biosynthesis;hsa00524	81	9	11.1111	TRUE
C00022	C05125		M117T383C00042	Negative		Caffeine metabolism;hsa00232	21	2	9.52381	TRUE
C00022	C06393		M119T289C02022	Negative		Glycerophospholipid metabolism;hsa00564	52	5	9.61538	TRUE
C00022	C00186		M119T289C02045	Negative		Sphingolipid metabolism;hsa00600	25	2	8	TRUE
C00022	C00256		M121T125C00180	Negative		Glycerolipid metabolism;hsa00561	35	3	8.57143	TRUE
C00022	C00074		M125T361_2C00178	Negative		Tryptophan metabolism;hsa00380	81	8	9.87654	TRUE
C00022	C00546		M127T361_2C00906	Negative		Mannose type O-glycan biosynthesis;hsa00515	27	2	7.40741	TRUE
C00022	C00227		M128T332C02237	Negative		Biosynthesis of unsaturated fatty acids;hsa01040	54	4	7.40741	TRUE
C00022	C00024		M128T332C04282	Negative		Propanoate metabolism;hsa00640	48	3	6.25	TRUE
C00022	C00058		M128T332C01877	Negative		Ether lipid metabolism;hsa00565	25	1	4	TRUE
C00022	C03015		M128T332C04281	Negative		Fatty acid biosynthesis;hsa00061	50	3	6	TRUE
C00022	C00149		M128T292C01879	Negative		Selenocompound metabolism;hsa00450	27	1	3.7037	TRUE
C00022	C00497		M129T232C20254	Negative		Linoleic acid metabolism;hsa00591	28	1	3.57143	TRUE
C00022	C00036		M131T382C00152	Negative		Terpenoid backbone biosynthesis;hsa00900	45	2	4.44444	TRUE
C00022	C03248		M131T366_2C00152	Negative		Primary bile acid biosynthesis;hsa00120	47	2	4.25532	TRUE
C00022	C03981		M132T414C00402	Negative		N-Glycan biosynthesis;hsa00510	36	1	2.77778	TRUE
C00022	C00065		M132T414C00049	Negative		Ubiquinone and other terpenoid-quinone biosynthesis;hsa00130	90	4	4.44444	TRUE
C00022	C00740		M132T398C00402	Negative		Arachidonic acid metabolism;hsa00590	75	1	1.33333	TRUE
C00022	C00716		M132T398C00049	Negative		Metabolism of xenobiotics by cytochrome P450;hsa00980	121	3	2.47934	TRUE
C00022	C00084		M133T401C00149	Negative		Porphyrin and chlorophyll metabolism;hsa00860	138	3	2.17391	TRUE
C00022	C06010		M133T427C00149	Negative
C00022	C01011		M133T455C00149	Negative
C00022	C00041		M134T475C06056	Negative
C00022	C02132		M134T154C00147	Negative
C00022	C02614		M135T315C01620	Negative
C00022	C04115		M136T101C00108	Negative
C00022	C03790		M144T265C00940	Negative
C00022	C03210		M144T265C05572	Negative
C00022	C04593		M144T287C05947	Negative
C00022	C04020		M145T366C00026	Negative
C00022	C01127		M145T361_2C00819	Negative
C00022	C05946		M145T361_2C00064	Negative
C00022	C02703		M146T260C20253	Negative
C00022	C02119		M146T260C05941	Negative
C00022	C04137		M146T260C02218	Negative
C00022	C04210		M146T443C00025	Negative
C00022	C00078		M146T295C02218	Negative
C00022	C00082		M146T295C20253	Negative
C00022	C03589		M146T391_2C00025	Negative
C00022	C00097		M146T247C20253	Negative
C00022	C02207		M148T272C00073	Negative
C00022	C00251		M151T230C00474	Negative
C00022	C02634		M151T230C00379	Negative
C00022	C02635		M153T266C00802	Negative
C00022	C01286		M155T227C00295	Negative
C00022	C02514		M157T261C19719	Negative
C00022	C00133		M159T382C00322	Negative
C00022	C02291		M160T227C19694	Negative
C00022	C05406		M160T227C03210	Negative
C00022	C03652		M160T227C17581	Negative
C00022	C01187		M160T227C01077	Negative
C00022	C02721		M160T267C17234	Negative
C00022	C05601		M160T267C03210	Negative
C00022	C06201		M160T374C02207	Negative
C00022	C01616		M160T374C01046	Negative
C00022	C03826		M160T374C01234	Negative
C00022	C00684		M160T374C01077	Negative
C00022	C00270		M160T374C00956	Negative
C00022	C00793		M161T369C03761	Negative
C00022	C03979		M162T182C05127	Negative
C00022	C00491		M162T182C02193	Negative
C00022	C00679		M164T288C00919	Negative
C00022	C02749		M164T178C02647	Negative
C00022	C00885		M165T340C00502	Negative
C00022	C06159		M165T340C00878	Negative
C00022	C00957		M165T340C05411	Negative
C00022	C00033		M165T340C05412	Negative
C00022	C03921		M165T340C01685	Negative
C00022	C01275		M168T361C13482	Negative
C00022	C02882		M169T305C20850	Negative
C00022	C06326		M170T331C03871	Negative
C00022	C02193		M171T424C00093	Negative
C00022	C05527		M171T372C00093	Negative
C00022	C05699		M171T408C00093	Negative
C00022	C06203		M171T332C05565	Negative
C00022	C06762		M172T270C17366	Negative
C00022	C07718		M172T270C01250	Negative
C00022	C07725		M173T435C00417	Negative
C00022	C11355		M173T435C02341	Negative
C00022	C04442		M173T308_2C00429	Negative
C00022	C11426		M174T391C01042	Negative
C00022	C14086		M175T267C17206	Negative
C00022	C14095		M175T267C06452	Negative
C00022	C14107		M175T366C03217	Negative
C00022	C02612		M175T366C06033	Negative
C00022	C16069		M175T366C04349	Negative
C00022	C00506		M175T389C01062	Negative
C00022	C16198		M175T389C06473	Negative
C00022	C16210		M175T389C15673	Negative
C00022	C16149		M175T389C00618	Negative
C00022	C16519		M175T389C00905	Negative
C00022	C16518		M175T475C06033	Negative
C00022	C02798		M175T475C03217	Negative
C00022	C16624		M175T414C00438	Negative
C00022	C00204		M176T204C03145	Negative
C00022	C17237		M176T119C16074	Negative
C00022	C17238		M179T292C00137	Negative
C00022	C17242		M179T292C00795	Negative
C00022	C17262		M179T253C00159	Negative
C00022	C02218		M179T253C01487	Negative
C00022	C18318		M179T253C00267	Negative
C00022	C05689		M179T253C00247	Negative
C00022	C20258		M179T382_1C00795	Negative
C00022	C20485		M179T224C00159	Negative
C00022	C20687		M179T224C01487	Negative
C00022	C20686		M179T224C00267	Negative
C00022	C18608		M179T224C00247	Negative
C00022	C20685		M180T288_2C00082	Negative
C00022	C20680		M181T288_2C16884	Negative
C00022	C01216		M184T294C03961	Negative
C00022	C20746		M184T294C11511	Negative
C00022	C20781		M184T294C19813	Negative
C00022	C20994		M184T260C02376	Negative
C00022	C20904		M185T343C06451	Negative
C00022	C21180		M187T273C00385	Negative
C00022	C02167		M187T224C00532	Negative
C00041	C00049		M187T224C01904	Negative
C00041	C03210		M188T385C00624	Negative
C00041	C00133		M189T317C00666	Negative
C00041	C00606		M189T317C00680	Negative
C00041	C00328		M191T474C00158	Negative
C00041	C03227		M191T474C00311	Negative
C00041	C00886		M191T569C00158	Negative
C00041	C01212		M191T492C00158	Negative
C00041	C05688		M191T492C00311	Negative
C00041	C02700		M191T516C00158	Negative
C00041	C02999		M191T516C00311	Negative
C00041	C00097		M192T168C00561	Negative
C00041	C17950		M193T383C00191	Negative
C00041	C20942		M193T383C00333	Negative
C00213	C01043		M193T383C08348	Negative
C00213	C01026		M195T375C00880	Negative
C00213	C00300		M195T375C00257	Negative
C00213	C00218		M195T351C00880	Negative
C00213	C00719		M195T351C00257	Negative
C00109	C02876		M196T307C00327	Negative
C00109	C06032		M197T444C01127	Negative
C00109	C06030		M197T444C05946	Negative
C00109	C00188		M197T444C20485	Negative
C00109	C01234		M197T372C06454	Negative
C00109	C02488		M198T233C01929	Negative
C00109	C01118		M199T263C01721	Negative
C00109	C05984		M199T263C00861	Negative
C00109	C02291		M199T263C01019	Negative
C00109	C00155		M200T340_2C01118	Negative
C00109	C06006		M201T256C06231	Negative
C00109	C05335		M201T256C01239	Negative
C00109	C05699		M204T261C03298	Negative
C00109	C17234		M204T261C01152	Negative
C00109	C02356		M205T345C01990	Negative
C00109	C21017		M205T294C16673	Negative
C00109	C20905		M206T134C05620	Negative
C11735	C16561		M206T134C03519	Negative
C00334	C00555		M206T158C03519	Negative
C00334	C02946		M206T158C05620	Negative
C00334	C01035		M207T288C20631	Negative
C00334	C00884		M208T392C20258	Negative
C00334	C15767		M209T284C05422	Negative
C00334	C15987		M209T287C00121	Negative
C02356	C21015		M209T287C02204	Negative
C00065	C00168		M209T287C00259	Negative
C00065	C01005		M209T287C00181	Negative
C00065	C00979		M209T262C00121	Negative
C00065	C00740		M209T262C00259	Negative
C00065	C02218		M209T262C02204	Negative
C00065	C00078		M209T262C00181	Negative
C00065	C00097		M211T390C05527	Negative
C00065	C02934		M211T285C04471	Negative
C00065	C00542		M211T285C04053	Negative
C00065	C02291		M211T285C03387	Negative
C00065	C02737		M211T285C03289	Negative
C00065	C01162		M211T285C06440	Negative
C00065	C03872		M212T298C20845	Negative
C00065	C02553		M215T256C00031	Negative
C00065	C04771		M215T256C00124	Negative
C00065	C05699		M215T256C06153	Negative
C00065	C11822		M215T256C01934	Negative
C00065	C05821		M215T256C01680	Negative
C00065	C06481		M215T317C05568	Negative
C00065	C04377		M215T317C03817	Negative
C00065	C20466		M216T354C03752	Negative
C00065	C20628		M217T412C03740	Negative
C00065	C17355		M217T401C03740	Negative
C00065	C06735		M219T418C03409	Negative
C00106	C03030		M221T224C01061	Negative
C00106	C00380		M221T197C16362	Negative
C00106	C00429		M224T185C06326	Negative
C00106	C00813		M226T372C16850	Negative
C00106	C01168		M226T443C06047	Negative
C00106	C00299		M226T443C06048	Negative
C00106	C00526		M227T404C02798	Negative
C00106	C03584		M227T404C16849	Negative
C00106	C20231		M227T257C03198	Negative
C02512	C05711		M227T257C05343	Negative
C02512	C05670		M227T192C00526	Negative
C00763	C03564		M227T238C00534	Negative
C00763	C05939		M227T45C06424	Negative
C00148	C03564		M228T391_1C17758	Negative
C00148	C03912		M228T391_1C04797	Negative
C00148	C01157		M228T391_1C04796	Negative
C00148	C00763		M228T447_2C17758	Negative
C00148	C02702		M228T447_2C04797	Negative
C00148	C12470		M228T447_2C04796	Negative
C00148	C19706		M232T343C03771	Negative
C00148	C19781		M233T217C16674	Negative
C00148	C20563		M233T318C16674	Negative
C01384	C01596		M233T230_2C16674	Negative
C01384	C02167		M236T245C06313	Negative
C00441	C03082		M236T181C03142	Negative
C00441	C03283		M236T161C03142	Negative
C00441	C16850		M237T401C21294	Negative
C00441	C12115		M241T333C01697	Negative
C00441	C18172		M241T333C01489	Negative
C00441	C18174		M241T44C16537	Negative
C00441	C20258		M243T106C20772	Negative
C00441	C20644		M243T406C02985	Negative
C03508	C05519		M243T235C02067	Negative
C00042	C00122		M243T157C00299	Negative
C00042	C00091		M245T382C01163	Negative
C00042	C04593		M245T382C04484	Negative
C00042	C05931		M245T382C04553	Negative
C00042	C00311		M245T382C02167	Negative
C00042	C03174		M245T382C02514	Negative
C00042	C00232		M246T272C00018	Negative
C00042	C01118		M246T382_2C01215	Negative
C00042	C04479		M248T298C08538	Negative
C00042	C04421		M249T393C00669	Negative
C00042	C12836		M250T391C01233	Negative
C02022	C16884		M250T158C02564	Negative
C02022	C03604		M251T344C06054	Negative
C02045	C21286		M251T174C05512	Negative
C00180	C06206		M253T473C05844	Negative
C00180	C00512		M253T316C03659	Negative
C00180	C06433		M253T316C03660	Negative
C00180	C01586		M253T316C06352	Negative
C00180	C02253		M253T43C08362	Negative
C00180	C00423		M254T370C04556	Negative
C00180	C00587		M255T405C04115	Negative
C00180	C01273		M255T405C01267	Negative
C00180	C09815		M255T345C04115	Negative
C00180	C09814		M255T345C01267	Negative
C00180	C06321		M256T249C00140	Negative
C00180	C01416		M256T167C02997	Negative
C00180	C04634		M257T382C01236	Negative
C00180	C06337		M257T382C04442	Negative
C00180	C00805		M257T382C01286	Negative
C00180	C17268		M257T382C20668	Negative
C00180	C20645		M257T351_1C01236	Negative
C00178	C02376		M257T351_1C04442	Negative
C00178	C03088		M257T351_1C01286	Negative
C00178	C05281		M257T351_1C20668	Negative
C00178	C00906		M257T351_1C06893	Negative
C00178	C21028		M257T191D02742	Negative
C00178	C00214		M258T412C01102	Negative
C00178	C20232		M258T270C03584	Negative
C04282	C05941		M259T351C04188	Negative
C04282	C05942		M259T351C04582	Negative
C04281	C05938		M259T449C00636	Negative
C04281	C05947		M259T449C00085	Negative
C01879	C03740		M259T449C05345	Negative
C01879	C18005		M259T449C03267	Negative
C00152	C04540		M259T449C00092	Negative
C00152	C02512		M259T468C00636	Negative
C00152	C02362		M259T468C00085	Negative
C00152	C03402		M259T468C05345	Negative
C00152	C20631		M259T468C03267	Negative
C00402	C06380		M259T468C00092	Negative
C00049	C03082		M261T383C04434	Negative
C00049	C05840		M261T383C05364	Negative
C00049	C00152		M261T383C04324	Negative
C00049	C00438		M262T199C19580	Negative
C00049	C02512		M266T392C05932	Negative
C00049	C01042		M266T392C05539	Negative
C00049	C00099		M267T210C00294	Negative
C00049	C00122		M267T298C15767	Negative
C00049	C00402		M271T46C18218	Negative
C00049	C01044		M271T63C18218	Negative
C00049	C02715		M272T409C01133	Negative
C00049	C03139		M272T409C21333	Negative
C00049	C03794		M273T449C04666	Negative
C00049	C03406		M273T364C04666	Negative
C00049	C04540		M273T440C00673	Negative
C00049	C06113		M273T235C04479	Negative
C00049	C04823		M275T424_2C00491	Negative
C00049	C02984		M275T391C00491	Negative
C00049	C10733		M275T456C05282	Negative
C00049	C19710		M275T206_2C04732	Negative
C00049	C00441		M275T444C00449	Negative
C00149	C04348		M279T43C01595	Negative
C00149	C02887		M281T43C00712	Negative
C00149	C00186		M281T43C08367	Negative
C00149	C00122		M287T398C05648	Negative
C06056	C06057		M288T245C05926	Negative
C00147	C00262		M289T460C01112	Negative
C00147	C00212		M289T460C01101	Negative
C00147	C00170		M289T460C03291	Negative
C00147	C00559		M289T462C03406	Negative
C00147	C04083		M291T458C20440	Negative
C00147	C20773		M296T98C00170	Negative
C01620	C03064		M300T436C04256	Negative
C00108	C00196		M302T401C05711	Negative
C00108	C02247		M303T443C12270	Negative
C00108	C02775		M305T347C01726	Negative
C00108	C03005		M306T396C00051	Negative
C00108	C00251		M306T442C00051	Negative
C00108	C00328		M307T460C00365	Negative
C00108	C05653		M308T368C00270	Negative
C00108	C03147		M309T493C01151	Negative
C00108	C00292		M309T493C20986	Negative
C00108	C05835		M309T493C01182	Negative
C00108	C04302		M312T467C04640	Negative
C00108	C00632		M313T433C04376	Negative
C00108	C03141		M316T372C04540	Negative
C00108	C08062		M318T389C14180	Negative
C00108	C16235		M320T353C06501	Negative
C00108	C16716		M320T477C03495	Negative
C00108	C10733		M320T383C04544	Negative
C00108	C20634		M321T401C00364	Negative
C00108	C20579		M321T332C00644	Negative
C00026	C00433		M321T332C01096	Negative
C00026	C00091		M321T332C06311	Negative
C00026	C00311		M321T414C05403	Negative
C00026	C05379		M322T437C00055	Negative
C00026	C00940		M322T450C00055	Negative
C00026	C05572		M323T432C00105	Negative
C00026	C01251		M326T260C00330	Negative
C00026	C00232		M327T42C06429	Negative
C00026	C00217		M333T391C00455	Negative
C00026	C03196		M334T376C01031	Negative
C00026	C01682		M336T384C06376	Negative
C00026	C05381		M336T384C04501	Negative
C00026	C00449		M336T384C04257	Negative
C00026	C00302		M337T426C04677	Negative
C00026	C03623		M337T391C04454	Negative
C00026	C16254		M337T40C08316	Negative
C00026	C01087		M338T487C17267	Negative
C00026	C02630		M338T442C17267	Negative
C00026	C04529		M339T494C00354	Negative
C00026	C16579		M339T567C00354	Negative
C00026	C16625		M346T420C00020	Negative
C00026	C06547		M346T420C00362	Negative
C00026	C20447		M346T476C00362	Negative
C00064	C00169		M346T476C00020	Negative
C00064	C00940		M347T437C00130	Negative
C00064	C02716		M347T377C04691	Negative
C00064	C00819		M352T361C01304	Negative
C00064	C00352		M353T454C01268	Negative
C00064	C03090		M354T451C16698	Negative
C00064	C04148		M362T288C05556	Negative
C00064	C05939		M365T414C04734	Negative
C00064	C02282		M369T496C00447	Negative
C20253	C20254		M369T496C11472	Negative
C20253	C20249		M369T496C19879	Negative
C02218	C03726		M378T387C03451	Negative
C02218	C02515		M378T364C03451	Negative
C02218	C20904		M379T351C00185	Negative
C00025	C00026		M379T351C00243	Negative
C00025	C00064		M379T351C00208	Negative
C00025	C03287		M379T351C01518	Negative
C00025	C01165		M379T351C02048	Negative
C00025	C01879		M380T439C07025	Negative
C00025	C05829		M380T468C07025	Negative
C00025	C00624		M383T371C00021	Negative
C00025	C00217		M383T454C00021	Negative
C00025	C00334		M385T309C03156	Negative
C00025	C03618		M388T438C00575	Negative
C00025	C05931		M401T472C00363	Negative
C00025	C00051		M401T267C00761	Negative
C00025	C01045		M402T474C00112	Negative
C00025	C01046		M403T485C00015	Negative
C00025	C03912		M403T465C00015	Negative
C00025	C00669		M403T443C02591	Negative
C00025	C09332		M403T443C18050	Negative
C00025	C05167		M403T443C16688	Negative
C00025	C03153		M403T443C20237	Negative
C00025	C05928		M426T361C00224	Negative
C00025	C04305		M426T452C00008	Negative
C00025	C00415		M426T452C00054	Negative
C00025	C00439		M426T476C00008	Negative
C00025	C00449		M426T476C00054	Negative
C00025	C01047		M440T331C14861	Negative
C00025	C06112		M442T479C00035	Negative
C00025	C02320		M445T440C00570	Negative
C00025	C05711		M462T477C00361	Negative
C00025	C06114		M462T486C03794	Negative
C00025	C03541		M466T484C00458	Negative
C00025	C05595		M481T473C00459	Negative
C00025	C05929		M482T491C00063	Negative
C00025	C06462		M486T484C07024	Negative
C00025	C02987		M490T473C00131	Negative
C00025	C15699		M506T476C00286	Negative
C00025	C15767		M506T476C00002	Negative
C00025	C04138		M522T495C00044	Negative
C00025	C18006		M535T433C00190	Negative
C00025	C18008		M535T433C00935	Negative
C00025	C19152		M535T433C18094	Negative
C00025	C00876		M535T433C01623	Negative
C00025	C19151		M536T449C00789	Negative
C00025	C18802		M540T428C02741	Negative
C00025	C02166		M558T419C00301	Negative
C00025	C05574		M562T394C21348	Negative
C00025	C20775		M564T412C21137	Negative
C00025	C12270		M564T412C12318	Negative
C00025	C20776		M565T442C00029	Negative
C00025	C20843		M565T442C00052	Negative
C00025	C20926		M566T408C12321	Negative
C00025	C20948		M566T408C12322	Negative
C00025	C21015		M579T475C00167	Negative
C00025	C20995		M580T331_1C04121	Negative
C00073	C01180		M580T455C12320	Negative
C00073	C03172		M580T455C12319	Negative
C00073	C00155		M606T430C00043	Negative
C00073	C00409		M606T468C00043	Negative
C00073	C03145		M611T487C00127	Negative
C00073	C00109		M613T438C00128	Negative
C00073	C00855		M613T487C00128	Negative
C00073	C03354		M620T485C20742	Negative
C00073	C02989		M629T452C03691	Negative
C00073	C02430		M662T428C00003	Negative
C00073	C15999		M673T140C13889	Negative
C00073	C15998		M702T479C21423	Negative
C00073	C17234		M702T479C21424	Negative
C00379	C02895		M702T479C20744	Negative
C00379	C01394		M76T349C00037	Positive
C00802	C01444		M86T248C02659	Positive
C00802	C02091		M86T248C06145	Positive
C00295	C00337		M86T162C00481	Positive
C00295	C01103		M87T357C01089	Positive
C00322	C02360		M87T357C01770	Positive
C00322	C00527		M90T248C00041	Positive
C00322	C05662		M90T333_2C00041	Positive
C00322	C05533		M90T333_2C00213	Positive
C00322	C02220		M90T350C00213	Positive
C00322	C00956		M90T350C00546	Positive
C00322	C06157		M102T391_2C01234	Positive
C00322	C16583		M102T361_1C01234	Positive
C01077	C02291		M104T356C00334	Positive
C17234	C20905		M104T356C01026	Positive
C00956	C05560		M106T364C00065	Positive
C00956	C04076		M106T364C00716	Positive
C00956	C05557		M106T294C00065	Positive
C00956	C05556		M106T294C00716	Positive
C00956	C19886		M112T198C00380	Positive
C05127	C05827		M114T257C03912	Positive
C02647	C03771		M114T257C03564	Positive
C00502	C02266		M114T257C04322	Positive
C00502	C02753		M116T298_2C00763	Positive
C00502	C03826		M116T298_2C00148	Positive
C00878	C03826		M118T245C15561	Positive
C00093	C00116		M118T287C15987	Positive
C00093	C00111		M118T208_2C02240	Positive
C00093	C00118		M118T208_2C15499	Positive
C00093	C00681		M124T309C10164	Positive
C00093	C04641		M126T218C02376	Positive
C00093	C04703		M128T202C02946	Positive
C00093	C00513		M128T313C06772	Positive
C00093	C03120		M129T345_2C16673	Positive
C00093	C00670		M130T391_2C01879	Positive
C00093	C01225		M130T360_2C01879	Positive
C00093	C01233		M130T233C01879	Positive
C00093	C03892		M130T305C01879	Positive
C00093	C00344		M130T292C01879	Positive
C00093	C10517		M133T365C00152	Positive
C00093	C03974		M134T414C00402	Positive
C05565	C05829		M134T414C00049	Positive
C17366	C17367		M134T391_2C00049	Positive
C01250	C04133		M134T391_2C00402	Positive
C00417	C00490		M134T429C00049	Positive
C00417	C02341		M134T429C00402	Positive
C02341	C11514		M136T153C00147	Positive
C02341	C11515		M136T257C06056	Positive
C00429	C02642		M137T161C00262	Positive
C00429	C04639		M137T209C00262	Positive
C01042	C12270		M137T140C00262	Positive
C01042	C20776		M138T283C00108	Positive
C06452	C06454		M139T282C00785	Positive
C06033	C06034		M141T302C03283	Positive
C06033	C06035		M142T260C03824	Positive
C00618	C04575		M142T260C04226	Positive
C00618	C00800		M143T309C06231	Positive
C00618	C14899		M145T290C02295	Positive
C00438	C03703		M146T204C16473	Positive
C16074	C16075		M146T204C08734	Positive
C16074	C07086		M147T360_2C00064	Positive
C00137	C00691		M147T394C00064	Positive
C00137	C00191		M148T442C00025	Positive
C00137	C01177		M148T391_2C00025	Positive
C00137	C03546		M148T423C00025	Positive
C00137	C04006		M148T459C00025	Positive
C00137	C03659		M149T258C01180	Positive
C00137	C03660		M150T283C00073	Positive
C00137	C06352		M150T271C00073	Positive
C00137	C01235		M152T251C00242	Positive
C00137	C01225		M152T219C00242	Positive
C00137	C01194		M153T229C01904	Positive
C00137	C03868		M153T229C00532	Positive
C00795	C01097		M157T400C00149	Positive
C00795	C01697		M157T400C00497	Positive
C00159	C00275		M157T354C00439	Positive
C00159	C03862		M159T390C00499	Positive
C00159	C05400		M159T265C02504	Positive
C00159	C02492		M159T265C05994	Positive
C00159	C00392		M160T207C03087	Positive
C00159	C02478		M162T402C00956	Positive
C00159	C01728		M163T315C03979	Positive
C00159	C21336		M163T315C06159	Positive
C01487	C02962		M163T315C03827	Positive
C00267	C00668		M163T315C01088	Positive
C00267	C00794		M163T315C02488	Positive
C00267	C00369		M164T206C06809	Positive
C00267	C01083		M164T216C05834	Positive
C00247	C00794		M166T241C00684	Positive
C00247	C02888		M166T241C03826	Positive
C00247	C01507		M169T260C00819	Positive
C00247	C19679		M170T210C13636	Positive
C00082	C00355		M170T210C04043	Positive
C00082	C00146		M170T210C02519	Positive
C00082	C01179		M170T210C20310	Positive
C00082	C03004		M170T210C13635	Positive
C00082	C00826		M171T337C20918	Positive
C00082	C02993		M171T337C20920	Positive
C00082	C00483		M173T423C00093	Positive
C00082	C00811		M174T198C06210	Positive
C00082	C04368		M174T376C17366	Positive
C00082	C02839		M174T376C01250	Positive
C00082	C02515		M174T354C03771	Positive
C00082	C01392		M175T393C02220	Positive
C00082	C07027		M175T375C01047	Positive
C00082	C12461		M175T342C01047	Positive
C00082	C08565		M176T390C01042	Positive
C00082	C01060		M176T305C01042	Positive
C00082	C01468		M176T234C02631	Positive
C00082	C15809		M177T414C00438	Positive
C00082	C04350		M179T396C01419	Positive
C00082	C20800		M180T256C01214	Positive
C00082	C20983		M180T256C00329	Positive
C00082	C21308		M180T256C02262	Positive
C00082	C00079		M180T184C01214	Positive
C06451	C06452		M180T184C02262	Positive
C06451	C06455		M180T286C01214	Positive
C06451	C20396		M180T286C00329	Positive
C00385	C05515		M180T286C02262	Positive
C00385	C00655		M182T216C00811	Positive
C00385	C01762		M182T216C00166	Positive
C00385	C16353		M182T216C01772	Positive
C00385	C16357		M182T216C12621	Positive
C00385	C16358		M182T216C10945	Positive
C00385	C07130		M183T291C00922	Positive
C00624	C04133		M186T391C01005	Positive
C00666	C04390		M188T425C02989	Positive
C00666	C04421		M188T425C15998	Positive
C00666	C00680		M188T425C15999	Positive
C00666	C03972		M188T241C20258	Positive
C00680	C03871		M188T225_2C17236	Positive
C00680	C04877		M188T300C20258	Positive
C00158	C00566		M188T300C01215	Positive
C00158	C00311		M189T337_2C02727	Positive
C00158	C00417		M189T373C02727	Positive
C00158	C20333		M189T255C03884	Positive
C00158	C20775		M190T384C00624	Positive
C00311	C05379		M190T439C00624	Positive
C00311	C00417		M190T203C06326	Positive
C00311	C02927		M191T237C00544	Positive
C00561	C00844		M191T237C01161	Positive
C00561	C01870		M191T237C14109	Positive
C00561	C16075		M191T237C03198	Positive
C00561	C21329		M191T237C16215	Positive
C00191	C05385		M192T228C00850	Positive
C00191	C03033		M192T204C02712	Positive
C00191	C06370		M194T199C06430	Positive
C00191	C00800		M194T199C02670	Positive
C00191	C00905		M194T235C04411	Positive
C00191	C02670		M194T235C02123	Positive
C00191	C03387		M196T314C00822	Positive
C00191	C04674		M200T374C20941	Positive
C00191	C05787		M200T340C06114	Positive
C00191	C04900		M201T384C00279	Positive
C00191	C11376		M201T222C03383	Positive
C00191	C00818		M201T222C01040	Positive
C00191	C10025		M201T222C01115	Positive
C00191	C20383		M201T222C20251	Positive
C00191	C20890		M201T222C00198	Positive
C00333	C04037		M201T207C00198	Positive
C00333	C00879		M201T207C02669	Positive
C00333	C00470		M201T207C00691	Positive
C00333	C00558		M201T207C02779	Positive
C00333	C06430		M201T207C03383	Positive
C00333	C02273		M203T214C06153	Positive
C00333	C15930		M204T290C02571	Positive
C00333	C20889		M204T173C04083	Positive
C00880	C01216		M207T360C01990	Positive
C00880	C03383		M208T259C16624	Positive
C00880	C02669		M208T206C03519	Positive
C00257	C00345		M208T206C05620	Positive
C00257	C01062		M212T205C08348	Positive
C00257	C06473		M213T390C00666	Positive
C00257	C20888		M213T390C00680	Positive
C00327	C05933		M216T381C01233	Positive
C00327	C03406		M217T159C06662	Positive
C00327	C03626		M218T338C21285	Positive
C00327	C15532		M218T338C03604	Positive
C00327	C00062		M218T338C21286	Positive
C00327	C00077		M218T338C03394	Positive
C01127	C03079		M219T292_1C04045	Positive
C05946	C05947		M219T383C03738	Positive
C00861	C01131		M219T383C20958	Positive
C01019	C02985		M219T383C20957	Positive
C01019	C02475		M219T411C03738	Positive
C01019	C01721		M219T411C20957	Positive
C01019	C04698		M219T411C20958	Positive
C01019	C18028		M219T354C04020	Positive
C01118	C02291		M220T376C21333	Positive
C06231	C06442		M221T286C16149	Positive
C06231	C16432		M221T286C01275	Positive
C06231	C19929		M221T207C01298	Positive
C01239	C04540		M222T247C00140	Positive
C01239	C04375		M223T443C00542	Positive
C01152	C01262		M223T258C20843	Positive
C16673	C16674		M224T315C03147	Positive
C00121	C01685		M226T311C11355	Positive
C00121	C00299		M226T311C18054	Positive
C00121	C00309		M227T246C12989	Positive
C00121	C00212		M227T410C00931	Positive
C00121	C03150		M227T380C00931	Positive
C00121	C00387		M228T252C00826	Positive
C00121	C00475		M230T446C04797	Positive
C00121	C01762		M230T446C04796	Positive
C00121	C03169		M230T312C05570	Positive
C00121	C15586		M232T427C04479	Positive
C00121	C02494		M233T396C06055	Positive
C00121	C16352		M236T207C01273	Positive
C00121	C16427		M237T307C02700	Positive
C00121	C16431		M238T160C03750	Positive
C00121	C16447		M238T181C03750	Positive
C00121	C16449		M239T439C11434	Positive
C00121	C05841		M240T262C02953	Positive
C00259	C03906		M241T350C00491	Positive
C00259	C01114		M241T350C01420	Positive
C00259	C00532		M244T230C00475	Positive
C00259	C02761		M244T351C05711	Positive
C00259	C00508		M245T406_1C01099	Positive
C00181	C02266		M245T406_1C01131	Positive
C00181	C00379		M245T315C06657	Positive
C00181	C00310		M246T353C17952	Positive
C00181	C02352		M246T400C05340	Positive
C04053	C06118		M247T337C04137	Positive
C04053	C04349		M247T337C06655	Positive
C04053	C19965		M248T501C05931	Positive
C04053	C04865		M250T384C03287	Positive
C06440	C06473		M252T137C05198	Positive
C06440	C02779		M252T256_2C00559	Positive
C00031	C01083		M254T338C05932	Positive
C00031	C00089		M254T338C05539	Positive
C00031	C00208		M255T365C03393	Positive
C00031	C01158		M256T235C21008	Positive
C00031	C01175		M256T235C04874	Positive
C00031	C00092		M258T234C06606	Positive
C00031	C00198		M259T190D02742	Positive
C00031	C03107		M260T380C00103	Positive
C00031	C02779		M260T411C12213	Positive
C00031	C00103		M260T411C00352	Positive
C00031	C00185		M260T411C06377	Positive
C00031	C00095		M260T160C02029	Positive
C00031	C00965		M260T303C05939	Positive
C00031	C02655		M261T468C05345	Positive
C00031	C00394		M268T219C00330	Positive
C00031	C00243		M268T219C00212	Positive
C00031	C02827		M269T361C00199	Positive
C00031	C00689		M269T361C00231	Positive
C00031	C02995		M269T361C00117	Positive
C00031	C04534		M269T361C06441	Positive
C00031	C02048		M269T209C00294	Positive
C00031	C01246		M270T106C02916	Positive
C00031	C05402		M271T226C17238	Positive
C00031	C06219		M272T135_2C06160	Positive
C00031	C03855		M277T347C01283	Positive
C00031	C01190		M277T457C05282	Positive
C00031	C00252		M277T444C00449	Positive
C00031	C00844		M278T447C01094	Positive
C00031	C00761		M284T225C01993	Positive
C00031	C00668		M287T459C03838	Positive
C00031	C08325		M288T191C02838	Positive
C00031	C01533		M290T347C04462	Positive
C00031	C02074		M290T300C20917	Positive
C00031	C02013		M290T372C20919	Positive
C00031	C06218		M290T372C20917	Positive
C00031	C03470		M290T372C21016	Positive
C00031	C05855		M291T393C04421	Positive
C00031	C05837		M291T462C03406	Positive
C00031	C04197		M293T246C20942	Positive
C00031	C04164		M293T360_2C18048	Positive
C00031	C04817		M295T209C11045	Positive
C00031	C05713		M297T264C21408	Positive
C00031	C05839		M297T365C03296	Positive
C00031	C06216		M298T157C00170	Positive
C00031	C06217		M298T130C00170	Positive
C00031	C15548		M298T97C00170	Positive
C00031	C17759		M300T96C08367	Positive
C00031	C03993		M300T96C00712	Positive
C00031	C15970		M305T442C12270	Positive
C00031	C01518		M307T442_1C02355	Positive
C00031	C20236		M307T297C06673	Positive
C00031	C20577		M307T209_1C06673	Positive
C00031	C08907		M308T396C00051	Positive
C00031	C08888		M314T467C04640	Positive
C00031	C08897		M315T433C04376	Positive
C00031	C21186		M318T141C12144	Positive
C00124	C01697		M322T477C20775	Positive
C00124	C03383		M322T382C04544	Positive
C00124	C02669		M324T437C00055	Positive
C00124	C00880		M325T432C00105	Positive
C00124	C03269		M328T313C21257	Positive
C00124	C00243		M329T262_1C05143	Positive
C00124	C05402		M331T278C16488	Positive
C00124	C05401		M332T407C00360	Positive
C00124	C05796		M332T367C00270	Positive
C00124	C01235		M332T263C00921	Positive
C00124	C05400		M333T476C05325	Positive
C00124	C05399		M335T448C00455	Positive
C00124	C01290		M335T431C04641	Positive
C00124	C02686		M335T431C10517	Positive
C00124	C04737		M335T431C04703	Positive
C00124	C01613		M336T431C01304	Positive
C00124	C06126		M339T426C04677	Positive
C00124	C06037		M341T494C00354	Positive
C00124	C04911		M345T401C00364	Positive
C00124	C06136		M346T313C01743	Positive
C00124	C05404		M346T313C20350	Positive
C00124	C00984		M348T420C01367	Positive
C00124	C01113		M348T420C00020	Positive
C01934	C02991		M348T476C00020	Positive
C01934	C03979		M348T476C01367	Positive
C01680	C06159		M348T393_1C00020	Positive
C03752	C20589		M348T393_1C01367	Positive
C03752	C20844		M350T372C14871	Positive
C03409	C05133		M353T496C11472	Positive
C16362	C16363		M353T496C19879	Positive
C16362	C16364		M353T468C20816	Positive
C02798	C05672		M356T450C21027	Positive
C02798	C03167		M358T428C04540	Positive
C02798	C17941		M359T381_2C20888	Positive
C03198	C03590		M359T224C20888	Positive
C03198	C05343		M371T435C16699	Positive
C00526	C00881		M371T435C21383	Positive
C00526	C02674		M371T435C19791	Positive
C00534	C00647		M371T435C11516	Positive
C04797	C06048		M377T381C01268	Positive
C04796	C06047		M384T297C00611	Positive
C03771	C20234		M385T370C00021	Positive
C03771	C21026		M388T348C17951	Positive
C01697	C06311		M388T365C17951	Positive
C20772	C20773		M413T285C08543	Positive
C00299	C01368		M428T490C00224	Positive
C00299	C00475		M428T452C00224	Positive
C00299	C00526		M428T427C00224	Positive
C01163	C01278		M461T360C00415	Positive
C01163	C04553		M466T191C01921	Positive
C04484	C06035		M479T284C05951	Positive
C04484	C05375		M481T301C03646	Positive
C02167	C02514		M508T476C00053	Positive
C02167	C20366		M546T354C06620	Positive
C00018	C00250		M549T407C03319	Positive
C00018	C00647		M549T407C11912	Positive
C00018	C00627		M549T407C03442	Positive
C00018	C00118		M549T407C03187	Positive
C00018	C00199		M549T407C07277	Positive
C00018	C00117		M550T488C11920	Positive
C01215	C01270		M550T488C11923	Positive
C08538	C08539		M550T488C12446	Positive
C08538	C08565		M550T488C18636	Positive
C08538	C08543		M564T394C11926	Positive
C08538	C17754		M564T394C00688	Positive
C08538	C17757		M564T394C11907	Positive
C08538	C08557		M565T469C00842	Positive
C08538	C17758		M565T487C04268	Positive
C00669	C04544		M565T487C04346	Positive
C00669	C03646		M572T400C00498	Positive
C00669	C01879		M606T442C00394	Positive
C00669	C20995		M606T442C00096	Positive
C01233	C04635		M612T451C20415	Positive
C01233	C04438		M639T500C06240	Positive
C01233	C05973		M639T500C04573	Positive
C06054	C06055		M639T500C13952	Positive
C08362	C16520		M889T489C00512	Positive
C08362	C21171
C04556	C04752
C04115	C04324
C04115	C04434
C04115	C05364
C01267	C04666
C00140	C01674
C00140	C00329
C00140	C00357
C00140	C01133
C00140	C00611
C00140	C00461
C00140	C00645
C00140	C04540
C00140	C04755
C00140	C06372
C00140	C04501
C00140	C19802
C00140	C19804
C00140	C20887
C00140	C00033
C04442	C20589
C04188	C04582
C04582	C15650
C00636	C06192
C00636	C21335
C00636	C21336
C00636	C21314
C00085	C00354
C00085	C00644
C00085	C00095
C00085	C00279
C00085	C00665
C00085	C00352
C00085	C02591
C00085	C00092
C00085	C00275
C00085	C06019
C00085	C01096
C00085	C00118
C00085	C18050
C05345	C05378
C05345	C18096
C05345	C06019
C05345	C00644
C05345	C00665
C05345	C00668
C05345	C01172
C05345	C02336
C05345	C01096
C05345	C02591
C00092	C01096
C00092	C01236
C00092	C00689
C00092	C02995
C00092	C04534
C00092	C04006
C00092	C16489
C00092	C17209
C00092	C00103
C00092	C20668
C00092	C00663
C04434	C18345
C04324	C04484
C04324	C05364
C04324	C04434
C19580	C19581
C00294	C01993
C00294	C11631
C00294	C00130
C00294	C00212
C00294	C00262
C00294	C00121
C18218	C19614
C18218	C08285
C01133	C20328
C21333	C21334
C04666	C04916
C00673	C01801
C00491	C01962
C00491	C05824
C04732	C19154
C00449	C04076
C01595	C04717
C01595	C04056
C01595	C07338
C01595	C07289
C01595	C14825
C01595	C14826
C01595	C14827
C01595	C14831
C01595	C06426
C01595	C02050
C01595	C19937
C01595	C20703
C00712	C03195
C00712	C01203
C00712	C19616
C00712	C19418
C00712	C19670
C00712	C20702
C00712	C00510
C05648	C05651
C01112	C04478
C01101	C03291
C03291	C14899
C20440	C20986
C00170	C03089
C00170	C04188
C00170	C01137
C00170	C19787
C12270	C20776
C01726	C02855
C00051	C00127
C00051	C01419
C00051	C00669
C00051	C03174
C00051	C01031
C00051	C02589
C00051	C05526
C00051	C03451
C00051	C05730
C00051	C02166
C00051	C02320
C00051	C02090
C00051	C03899
C00051	C00920
C00051	C14180
C00051	C14791
C00051	C14793
C00051	C14792
C00051	C14803
C00051	C14804
C00051	C14805
C00051	C14806
C00051	C14847
C00051	C14848
C00051	C14855
C00051	C14856
C00051	C14861
C00051	C14865
C00051	C14864
C00051	C14863
C00051	C14868
C00051	C14874
C00051	C14871
C00051	C11583
C00051	C16567
C00051	C16562
C00051	C16563
C00051	C16566
C00051	C17267
C00051	C18870
C00051	C11278
C00051	C00037
C00365	C01346
C00365	C00526
C00365	C00460
C00365	C00458
C00365	C00364
C00270	C03410
C00270	C00645
C00270	C06241
C00270	C04015
C00270	C04016
C00270	C04017
C00270	C04730
C00270	C06128
C00270	C04884
C00270	C04927
C00270	C06139
C00270	C06140
C01151	C20440
C01151	C01182
C04376	C04640
C03495	C04187
C00364	C00459
C01096	C02888
C00055	C00380
C00055	C00117
C00055	C00475
C00055	C00112
C00055	C00063
C00055	C00513
C00055	C00307
C00055	C00570
C00055	C00269
C00055	C01064
C00055	C00128
C00055	C04121
C00055	C05673
C00055	C05674
C00055	C11436
C00055	C17945
C00055	C19794
C00055	C18059
C00055	C20627
C00105	C00299
C00105	C01103
C00105	C00106
C00105	C06198
C00105	C04652
C00105	C04702
C00105	C04882
C00105	C00190
C00105	C20357
C00105	C00203
C00105	C21079
C00330	C00362
C06429	C16169
C06429	C20855
C00455	C01185
C00455	C03150
C01031	C14180
C06376	C06377
C04501	C06156
C04257	C06241
C04677	C04916
C04677	C04823
C04677	C04734
C04454	C04732
C04454	C18910
C08316	C16531
C00020	C00130
C00020	C00147
C00020	C00117
C00020	C00212
C00020	C01260
C00020	C06197
C00020	C00054
C00020	C00575
C00020	C05993
C00020	C00224
C00020	C03361
C00020	C05983
C00020	C00498
C00020	C00301
C00020	C03794
C00020	C06433
C00020	C06192
C00020	C00857
C00020	C00882
C00020	C01469
C00020	C05921
C00020	C04713
C00020	C05560
C00020	C05686
C00020	C16238
C00020	C20190
C00020	C04058
C00020	C20684
C00020	C20641
C00020	C20784
C00130	C04734
C00130	C00262
C00130	C00655
C00130	C00144
C00130	C03794
C00130	C06435
C01304	C15563
C01304	C18910
C01304	C05925
C01268	C04454
C01268	C01304
C00447	C05382
C19879	C19880
C00185	C00221
C00185	C04534
C00185	C01093
C00185	C06219
C00185	C02964
C00185	C00760
C00243	C00267
C00243	C05403
C00243	C05396
C00243	C06371
C00208	C02130
C00208	C01083
C00208	C02995
C00208	C20237
C07025	C07026
C00021	C00155
C00021	C00212
C00021	C03431
C00021	C00147
C00021	C03539
C00363	C00364
C00363	C00459
C00363	C03442
C00363	C11916
C00363	C11911
C00363	C06620
C00363	C11933
C00363	C11912
C00363	C11920
C00363	C11921
C00363	C11919
C00363	C12447
C00363	C11923
C00363	C12443
C00363	C12446
C00363	C12444
C00363	C12481
C00363	C03319
C00363	C18643
C00363	C18636
C00363	C20415
C00363	C12321
C00363	C12322
C00363	C21348
C00363	C21349
C00363	C21356
C00363	C21350
C00112	C00705
C00112	C01788
C00015	C00105
C00015	C00075
C00015	C00029
C00015	C00043
C00015	C00052
C00015	C00167
C00015	C00190
C00015	C01346
C00015	C00203
C00015	C01170
C00015	C18094
C00015	C00935
C00015	C02199
C00015	C00617
C00015	C06240
C00015	C01623
C00015	C04652
C00015	C11521
C00015	C16154
C00015	C19971
C00015	C20357
C00015	C12211
C00015	C19725
C18050	C18068
C00224	C01260
C00008	C00020
C00008	C00104
C00008	C01260
C00008	C06197
C00008	C00206
C00008	C00498
C00008	C16426
C00008	C04058
C00054	C05696
C00035	C00144
C00035	C01228
C00035	C00394
C00035	C00096
C00035	C00361
C00035	C00976
C00035	C00325
C00035	C02031
C00570	C03872
C00361	C00362
C00458	C00460
C00458	C00705
C00063	C00075
C00063	C00112
C00063	C00941
C00063	C00458
C07024	C07025
C00131	C00206
C00131	C12347
C00286	C00362
C00286	C00330
C00286	C00361
C00286	C12347
C00002	C00008
C00002	C00020
C00002	C00081
C00002	C00575
C00002	C01260
C00002	C03483
C00002	C02739
C00002	C00131
C00002	C07024
C00002	C16424
C00002	C00147
C00002	C20190
C00002	C04058
C00002	C20936
C00002	C20935
C00044	C01261
C00044	C04895
C00044	C00058
C00044	C01304
C00044	C00144
C00044	C05922
C00044	C04494
C00044	C00942
C00044	C00286
C00044	C15563
C00044	C21310
C00044	C20567
C00044	C00035
C00190	C03737
C00190	C00935
C00935	C03906
C00935	C18094
C00789	C01068
C02741	C04896
C00301	C01201
C00301	C01253
C00301	C16011
C00301	C13050
C12318	C12319
C12318	C21073
C12318	C21137
C00029	C00167
C00029	C00103
C00029	C00105
C00029	C00052
C00029	C04089
C00029	C02591
C00029	C00689
C00029	C11521
C00029	C12210
C00029	C01083
C00052	C00617
C00052	C00446
C00052	C00243
C00052	C00105
C00052	C03733
C00052	C05796
C00052	C01235
C00167	C05385
C00167	C03033
C00167	C00190
C00167	C00617
C00167	C01623
C00167	C02330
C00167	C16155
C00167	C00191
C12320	C12321
C12320	C12322
C12319	C12320
C00043	C00645
C00043	C04501
C00043	C00203
C00043	C01170
C00043	C04573
C00043	C04739
C00043	C04631
C00043	C00105
C00043	C04738
C00043	C19823
C00043	C20245
C00043	C04613
C00043	C20849
C00128	C03691
C00128	C00270
C00003	C00004
C00003	C00153
C00003	C00301
C00003	C00020
C00003	C00455
C00003	C00006
C00003	C00857
C00003	C13050
C00003	C20744
C00003	C20784
C00003	C21423
C00003	C21424
C06145	C06146
C00481	C01162
C01089	C04546
C01089	C00164
C01770	C01991
C00546	C00937
C00546	C05235
C00546	C01888
C00546	C03451
C00546	C05999
C00546	C15499
C00546	C16848
C00380	C00475
C03912	C20330
C03912	C17366
C03564	C05147
C15561	C15562
C02946	C05936
C00262	C00385
C00262	C05512
C00262	C16999
C00262	C19787
C00785	C20522
C03283	C06442
C03283	C19929
C03824	C04409
C03824	C10164
C04226	C16159
C02295	C02930
C16473	C16483
C16473	C16479
C16473	C16480
C16473	C16474
C08734	C08735
C08734	C08733
C01180	C15606
C01180	C17210
C00242	C00385
C00242	C00387
C00242	C00330
C00497	C01384
C00497	C20747
C00439	C01045
C00499	C00603
C00499	C02091
C00499	C02350
C02504	C02631
C02504	C04411
C05994	C06255
C03087	C05548
C03979	C20781
C03827	C20781
C06809	C20799
C03826	C05406
C20310	C20311
C20918	C20921
C20918	C20920
C02220	C03453
C02220	C03824
C02631	C04411
C01214	C01283
C00329	C00352
C00329	C03752
C00329	C01075
C00329	C06023
C00329	C00734
C02262	C06377
C00811	C01197
C00811	C04415
C00811	C05627
C00811	C16423
C00811	C16827
C00811	C03672
C00166	C05607
C00166	C05852
C00166	C00254
C00166	C02265
C00166	C00601
C00166	C02763
C00166	C20646
C00166	C20653
C01772	C05158
C12621	C12623
C10945	C12206
C10945	C02666
C10945	C05608
C00922	C03652
C00922	C02295
C01005	C03232
C01005	C17022
C02727	C05548
C00544	C05593
C00544	C01036
C00544	C05585
C00544	C01179
C00544	C05852
C00544	C15882
C00544	C17570
C00544	C20737
C01161	C05593
C01161	C04043
C01161	C04642
C01161	C05582
C01161	C03077
C14109	C14110
C00850	C15584
C00822	C05604
C00822	C17935
C20941	C20942
C00279	C03393
C00279	C04691
C00279	C05382
C00279	C00447
C00279	C05345
C00279	C01847
C00279	C03604
C01040	C02670
C01040	C03289
C01115	C06430
C01115	C01825
C01115	C15930
C00198	C00257
C00198	C00221
C00691	C01214
C00691	C04287
C00691	C06891
C00691	C20251
C00691	C06153
C04083	C07330
C04083	C16427
C21285	C21294
C03604	C21286
C03394	C21285
C03394	C03604
C20957	C20958
C20957	C21160
C01275	C03057
C01275	C03203
C01298	C04673
C01298	C11351
C00542	C01118
C18054	C19686
C18054	C19830
C00931	C01024
C05570	C05571
C05570	C05575
C05570	C20994
C06055	C06056
C06055	C07335
C06055	C11638
C01273	C02526
C01273	C03750
C02700	C05653
C11434	C11435
C11434	C11437
C00475	C05822
C01099	C01721
C06657	C06658
C06657	C06656
C05931	C05932
C05198	C21102
C00559	C05512
C03393	C06054
C04874	C04895
C04874	C05925
C04874	C05926
C04874	C21065
C04874	C21008
C06606	C06608
C00103	C00267
C00103	C00498
C00103	C01231
C00103	C00394
C00103	C00501
C00103	C00208
C00103	C00668
C00103	C00842
C00103	C04645
C00103	C06592
C12213	C12214
C12213	C20668
C00352	C00357
C00352	C06156
C02029	C16447
C02029	C16448
C00212	C01367
C00212	C05692
C00212	C11501
C00212	C11500
C00199	C01182
C00199	C01068
C00199	C00309
C00199	C00345
C00199	C00231
C00199	C01112
C00199	C06019
C00199	C15556
C00231	C00310
C00231	C01101
C00231	C19674
C00117	C00119
C00117	C01151
C00117	C00121
C00117	C00301
C00117	C03090
C00117	C01168
C00117	C00199
C00117	C00620
C00117	C00130
C00117	C00455
C00117	C05382
C00117	C03536
C00117	C04359
C00117	C20986
C02916	C03758
C02916	C04043
C02916	C06517
C17238	C17239
C17238	C04350
C06160	C06161
C01283	C01294
C01094	C05378
C01094	C16848
C01094	C00577
C01993	C11631
C03838	C04376
C20917	C20918
C20917	C20919
C04421	C04462
C21408	C21409
C21408	C19831
C03296	C03415
C12144	C12145
C16488	C16489
C00360	C00559
C00921	C01300
C10517	C11546
C01743	C17582
C01743	C17583
C01743	C01823
C01743	C21257
C01743	C21260
C01743	C17701
C20350	C20351
C20350	C21253
C01367	C02353
C14871	C14872
C14871	C14873
C14871	C14875
C14871	C14870
C19791	C19792
C19791	C19793
C11516	C11544
C00611	C04847
C00611	C04886
C08543	C08565
C08543	C17753
C00415	C00504
C00415	C00921
C00415	C03204
C05951	C05952
C00053	C00054
C00053	C00224
C00053	C00094
C06620	C11907
C06620	C11922
C06620	C11918
C06620	C12318
C06620	C11930
C06620	C11928
C03319	C03442
C03319	C11907
C03319	C21350
C03319	C03187
C11912	C11926
C07277	C11907
C07277	C20682
C00688	C03187
C00688	C03319
C00688	C11927
C00688	C11907
C11907	C11930
C11907	C11926
C11907	C19960
C00842	C06017
C00842	C02097
C00842	C11907
C04268	C11907
C04268	C11909
C04268	C21208
C04268	C21348
C04346	C11907
C04346	C20415
C00096	C00976
C00096	C00144
C00096	C00636
C00096	C01222
C00096	C02280
C00096	C11516
C00096	C15925
C04573	C13952
C04573	C20395
C00512	C05195
C00512	C02137
C00512	C06322
C00512	C01586
C00512	C02949
C00512	C07118
C00512	C02247
C00512	C09820
C00512	C19684
C00048	C00037
C00430	C00037
C00051	C00037
C01326	C02659
C00207	C02659
C01594	C02659
C00466	C00741
C00022	C00041
C00048	C00213
C00037	C00213
C00067	C00213
C00067	C00184
C00111	C00184
C00116	C00184
C00058	C00109
C00073	C00109
C00100	C00109
C00022	C02721
C00218	C02721
C00048	C11735
C00797	C11735
C00037	C01026
C00067	C01026
C00213	C01026
C00719	C01026
C00025	C00334
C00232	C00334
C00109	C02356
C00022	C00065
C00037	C00065
C00022	C00716
C00105	C00106
C00148	C19706
C00049	C02512
C00097	C02512
C00736	C02512
C00152	C02512
C00177	C02512
C00791	C02565
C01043	C02565
C14695	C19911
C00148	C00763
C00431	C00763
C00077	C00148
C00122	C01384
C00497	C01384
C00049	C00441
C00263	C00441
C00037	C03508
C00188	C03508
C01888	C03508
C00261	C00180
C00156	C00180
C00178	C00906
C00217	C02237
C00433	C04282
C03440	C04282
C01157	C01877
C01157	C04281
C00025	C01879
C00669	C01879
C20231	C20254
C01563	C20254
C20253	C20254
C00049	C00152
C00036	C00402
C00049	C00402
C00036	C00049
C00041	C00049
C00022	C00149
C00048	C00149
C00024	C00149
C00036	C00149
C00314	C06056
C06055	C06056
C00002	C00147
C00020	C00147
C00021	C00147
C00072	C01620
C00090	C00108
C00026	C00940
C00064	C00940
C03680	C05572
C00026	C05572
C04281	C05947
C05938	C05947
C05946	C05947
C00025	C00026
C00064	C00819
C00217	C00819
C00025	C00064
C00222	C20253
C00433	C05941
C04282	C05941
C00022	C02218
C00065	C02218
C00506	C02218
C01060	C02218
C00019	C00073
C00255	C00474
C00309	C00474
C00181	C00379
C00310	C00379
C00312	C00379
C00169	C00802
C00603	C00802
C00133	C19719
C00740	C19719
C00133	C19694
C00256	C19694
C00022	C03210
C00041	C03210
C02627	C17581
C17580	C17581
C00033	C01077
C00155	C01077
C00263	C01077
C00073	C17234
C00109	C17234
C00155	C17234
C02291	C17234
C00022	C02207
C00099	C02207
C00025	C01046
C00067	C01046
C00218	C01046
C00019	C01234
C00109	C01234
C06547	C01234
C00322	C00956
C00450	C00956
C00356	C03761
C00388	C05127
C00022	C02193
C00114	C00919
C01035	C02647
C00652	C00878
C04575	C05411
C04575	C05412
C00121	C01685
C00588	C13482
C01210	C13482
C00077	C20850
C00680	C03871
C03972	C03871
C03680	C05565
C03912	C17366
C00437	C01250
C00158	C00417
C00311	C00417
C00417	C02341
C00106	C00429
C00033	C01042
C00049	C01042
C03088	C17206
C03030	C17206
C06451	C06452
C00048	C03217
C00022	C06033
C02612	C06033
C00204	C04349
C04053	C04349
C20680	C04349
C00257	C01062
C00770	C01062
C02780	C01062
C00257	C06473
C01218	C06473
C06440	C06473
C02780	C06473
C00770	C15673
C02780	C15673
C00312	C00618
C00191	C00905
C00514	C00905
C00800	C00905
C00049	C00438
C00169	C00438
C00337	C00438
C00058	C03145
C00073	C03145
C02505	C16074
C00764	C00795
C00095	C00159
C00089	C00267
C00095	C00267
C00103	C00267
C00221	C00267
C00243	C00267
C00252	C00267
C00273	C00247
C00022	C00082
C02022	C16884
C00048	C03961
C00036	C03961
C00037	C03961
C00036	C11511
C00048	C19813
C00036	C19813
C00037	C19813
C00178	C02376
C00058	C06451
C03167	C06451
C00242	C00385
C00262	C00385
C00366	C00385
C00259	C00532
C00312	C00532
C00508	C00532
C00309	C01904
C00310	C01904
C00025	C00624
C00047	C00680
C00666	C00680
C00033	C00158
C00036	C00158
C00048	C00311
C00026	C00311
C00042	C00311
C00158	C00311
C00261	C00561
C01326	C00561
C00137	C00191
C00167	C00191
C00124	C00880
C00198	C00257
C00204	C00257
C00022	C01127
C00048	C01127
C00022	C05946
C00048	C05946
C00022	C20485
C00048	C20485
C06452	C06454
C00135	C01929
C00860	C01929
C01019	C01721
C01099	C01721
C00507	C00861
C00042	C01118
C00109	C01118
C00155	C01118
C00263	C01118
C00542	C01118
C00135	C03298
C04259	C03298
C00135	C01152
C00048	C01990
C00036	C01990
C02265	C05620
C00079	C03519
C00152	C20631
C00022	C20258
C00441	C20258
C03972	C20258
C00072	C05422
C04575	C05422
C00294	C00121
C00117	C00121
C00022	C05527
C00606	C05527
C00204	C04471
C00191	C03387
C00072	C03289
C01040	C03289
C00204	C20845
C20844	C20845
C00492	C00124
C00446	C00124
C00691	C06153
C03277	C05568
C03277	C03817
C00204	C03752
C00329	C03752
C00151	C03740
C01879	C03740
C01044	C03409
C00164	C01061
C00122	C01061
C01036	C01061
C00048	C16362
C16361	C16362
C00022	C06326
C01826	C06326
C00441	C16850
C00944	C16850
C04796	C06047
C04797	C06048
C00022	C02798
C00074	C02798
C16848	C16849
C00633	C03198
C01179	C03198
C01984	C03198
C03198	C05343
C00106	C00526
C00299	C00526
C00365	C00526
C00250	C00534
C05761	C06424
C00355	C17758
C08538	C17758
C00355	C04797
C00355	C04796
C00062	C03771
C00086	C03771
C00792	C03771
C02647	C03771
C01110	C03771
C03680	C16674
C16673	C16674
C00272	C06313
C00292	C03142
C21285	C21294
C00124	C01697
C00795	C01697
C00764	C01489
C00251	C20772
C00325	C02985
C01019	C02985
C01168	C02067
C00105	C00299
C00106	C00299
C00121	C00299
C00230	C01163
C00058	C04484
C00230	C04484
C04324	C04484
C01163	C04553
C00022	C02167
C00628	C02167
C01384	C02167
C00022	C02514
C00122	C02514
C02167	C02514
C00033	C01215
C00232	C01215
C08537	C08538
C08540	C08538
C00025	C00669
C00051	C00669
C00097	C00669
C00093	C01233
C00189	C01233
C00037	C02564
C01494	C02564
C03393	C06054
C00262	C05512
C00559	C05512
C00245	C05844
C00137	C03659
C00137	C03660
C00137	C06352
C01279	C04556
C03373	C04556
C00022	C04115
C00036	C04115
C01100	C01267
C00135	C02997
C00092	C01236
C00345	C01236
C01172	C01236
C00022	C04442
C00118	C04442
C00204	C04442
C00345	C04442
C00022	C01286
C00118	C01286
C01216	C01286
C00092	C20668
C12213	C20668
C00111	C06893
C00222	C06893
C06892	C06893
C00188	C01102
C00263	C01102
C00106	C03584
C00170	C04188
C03089	C04188
C04188	C04582
C00096	C00636
C00275	C00636
C00095	C05345
C00118	C05345
C00275	C05345
C00279	C05345
[truncated: 647 more rows]

## Sheet: Figure 1d
Figure 1d
Details of labeled metabolites and labeled isotopologues of 293T cell dataset acquired on TripleTOF 6600
labeled metabolites												labeled isotopologues
MetTracer			X13CMS			geoRge			El-MAVEN			MetTracer			X13CMS			geoRge			El-MAVEN
metabolite	polarity		metabolite	polarity		metabolite	polarity		metabolite	polarity		isotopologue	polarity		isotopologue	polarity		isotopologue	polarity		isotopologue	polarity
M74T345C00037	Negative		M74T345C00037	Negative		M88T332C00041	Negative		M243T406C02985	Negative		M74T345C00037_M2	Negative		M74T345C00037_M1	Negative		M88T332C00041_M2	Negative		M243T406C02985_M4	Negative
M74T362C00037	Negative		M88T415C00041	Negative		M88T332C00213	Negative		M243T157C00299	Negative		M74T362C00037_M2	Negative		M74T345C00037_M2	Negative		M88T391C00041_M3	Negative		M243T406C02985_M5	Negative
M84T294C02659	Negative		M88T391C00041	Negative		M88T391C00041	Negative		M243T235C02067	Negative		M84T294C02659_M2	Negative		M88T415C00041_M3	Negative		M88T249C00213_M3	Negative		M243T157C00299_M7	Negative
M85T137C00741	Negative		M88T249C00213	Negative		M88T249C00213	Negative		M245T337C04137	Negative		M85T137C00741_M4	Negative		M88T391C00041_M1	Negative		M88T332C00041_M3	Negative		M243T157C00299_M8	Negative
M87T130C00022	Negative		M88T249C00041	Negative		M88T249C00041	Negative		M246T272C00018	Negative		M87T130C00022_M3	Negative		M88T391C00041_M3	Negative		M89T224_2C00184_M4	Negative		M243T235C02067_M5	Negative
M88T391C00041	Negative		M88T332C00041	Negative		M89T224_2C00184	Negative		M251T174C05512	Negative		M88T391C00041_M1	Negative		M88T249C00213_M2	Negative		M101T219C00109_M4	Negative		M243T235C02067_M7	Negative
M88T332C00041	Negative		M88T332C00213	Negative		M89T224_2C01432	Negative		M241T44C16537	Negative		M88T391C00041_M2	Negative		M88T249C00213_M3	Negative		M102T260C02721_M3	Negative		M243T235C02067_M8	Negative
M88T332C00213	Negative		M89T224_2C00184	Negative		M101T219C00109	Negative		M253T473C05844	Negative		M88T391C00041_M3	Negative		M88T332C00041_M2	Negative		M111T306C00106_M3	Negative		M245T337C04137_M3	Negative
M88T415C00041	Negative		M89T224_2C01432	Negative		M102T260C02721	Negative		M253T43C08362	Negative		M88T332C00041_M3	Negative		M88T332C00041_M3	Negative		M114T298C00763_M4	Negative		M246T272C00018_M4	Negative
M88T249C00213	Negative		M101T219C00109	Negative		M102T260C11735	Negative		M257T382C20668	Negative		M88T332C00213_M3	Negative		M89T224_2C00184_M2	Negative		M117T383C00042_M3	Negative		M251T174C05512_M1	Negative
M88T249C00041	Negative		M102T260C02721	Negative		M102T260C01026	Negative		M257T382C01286	Negative		M88T415C00041_M3	Negative		M89T224_2C00184_M3	Negative		M125T361_2C00178_M5	Negative		M251T174C05512_M5	Negative
M88T351C00041	Negative		M102T260C11735	Negative		M102T260C00334	Negative		M257T382C01236	Negative		M88T249C00213_M3	Negative		M101T219C00109_M1	Negative		M127T361_2C00906_M4	Negative		M251T174C05512_M6	Negative
M89T263C01432	Negative		M102T260C01026	Negative		M102T260C02356	Negative		M272T409C21333	Negative		M88T249C00041_M3	Negative		M101T219C00109_M2	Negative		M128T292C01879_M4	Negative		M251T174C05512_M7	Negative
M89T263C00184	Negative		M102T260C00334	Negative		M111T306C00106	Negative		M272T409C01133	Negative		M88T351C00041_M3	Negative		M101T219C00109_M4	Negative		M131T366_2C00152_M3	Negative		M241T44C16537_M1	Negative
M89T224_2C00184	Negative		M102T260C02356	Negative		M114T298C00763	Negative		M236T245C06313	Negative		M89T263C01432_M3	Negative		M102T260C02721_M3	Negative		M132T414C00402_M3	Negative		M241T44C16537_M13	Negative
M89T224_2C01432	Negative		M111T306C00106	Negative		M114T298C00148	Negative		M273T449C04666	Negative		M89T263C00184_M3	Negative		M111T306C00106_M1	Negative		M134T475C06056_M1	Negative		M241T44C16537_M15	Negative
M89T289C01432	Negative		M112T210C19706	Negative		M117T383C00042	Negative		M299T46C00517	Negative		M89T224_2C00184_M3	Negative		M111T306C00106_M3	Negative		M131T366_2C00152_M4	Negative		M253T473C05844_M5	Negative
M101T219C00109	Negative		M114T366C19911	Negative		M125T361_2C00178	Negative		M275T206_2C04732	Negative		M89T224_2C01432_M3	Negative		M111T306C00106_M9	Negative		M133T401C00149_M3	Negative		M253T43C08362_M5	Negative
M102T260C02721	Negative		M114T298C00763	Negative		M127T361_2C00906	Negative		M267T210C00294	Negative		M89T289C01432_M3	Negative		M112T210C19706_M1	Negative		M132T398C00402_M4	Negative		M253T43C08362_M14	Negative
M102T260C11735	Negative		M114T298C00148	Negative		M128T292C01879	Negative		M271T46C18218	Negative		M101T219C00109_M2	Negative		M112T210C19706_M4	Negative		M132T414C00402_M4	Negative		M253T43C08362_M15	Negative
M102T260C01026	Negative		M116T295C00441	Negative		M131T366_2C00152	Negative		M275T456C05282	Negative		M101T219C00109_M3	Negative		M114T366C19911_M2	Negative		M134T154C00147_M2	Negative		M257T382C20668_M4	Negative
M102T260C00334	Negative		M116T295C03508	Negative		M132T414C00402	Negative		M275T444C00449	Negative		M101T219C00109_M4	Negative		M114T366C19911_M3	Negative		M134T154C00147_M3	Negative		M257T382C20668_M5	Negative
M102T260C02356	Negative		M117T383C00042	Negative		M132T414C00049	Negative		M279T43C01595	Negative		M102T260C02721_M1	Negative		M114T366C19911_M4	Negative		M147T389C03196_M2	Negative		M257T382C01286_M4	Negative
M102T247C02721	Negative		M125T361_2C00178	Negative		M134T475C06056	Negative		M282T251C00387	Negative		M102T260C02721_M3	Negative		M114T298C00763_M2	Negative		M146T247C20253_M3	Negative		M257T382C01286_M5	Negative
M102T247C11735	Negative		M127T361_2C00906	Negative		M133T401C00149	Negative		M259T382_2C03267	Negative		M102T260C02721_M4	Negative		M114T298C00763_M4	Negative		M145T361_2C00819_M4	Negative		M257T382C01236_M4	Negative
M102T247C01026	Negative		M128T332C02237	Negative		M132T398C00402	Negative		M257T382C04442	Negative		M102T260C11735_M1	Negative		M114T298C00763_M5	Negative		M147T389C03196_M3	Negative		M257T382C01236_M5	Negative
M102T247C00334	Negative		M128T332C04282	Negative		M132T398C00049	Negative		M259T351C04582	Negative		M102T260C11735_M3	Negative		M116T295C00441_M2	Negative		M146T391_2C00025_M4	Negative		M272T409C21333_M6	Negative
M102T247C02356	Negative		M128T332C01877	Negative		M134T154C00147	Negative		M259T351C04188	Negative		M102T260C11735_M4	Negative		M117T383C00042_M3	Negative		M146T295C02218_M4	Negative		M272T409C01133_M6	Negative
M104T365C00065	Negative		M128T332C04281	Negative		M147T389C03196	Negative		M259T382_2C00636	Negative		M102T260C01026_M1	Negative		M117T383C00042_M4	Negative		M147T389C03196_M4	Negative		M236T245C06313_M5	Negative
M104T365C00716	Negative		M128T292C01879	Negative		M146T247C20253	Negative		M259T449C00636	Negative		M102T260C01026_M3	Negative		M125T361_2C00178_M5	Negative		M146T260C20253_M5	Negative		M236T245C06313_M6	Negative
M104T294C00065	Negative		M129T232C20254	Negative		M145T361_2C00819	Negative		M259T449C00085	Negative		M102T260C01026_M4	Negative		M127T361_2C00906_M4	Negative		M146T295C02218_M5	Negative		M236T245C06313_M7	Negative
M104T294C00716	Negative		M131T366_2C00152	Negative		M145T361_2C00064	Negative		M259T382_2C00275	Negative		M102T260C00334_M1	Negative		M127T361_2C00906_M5	Negative		M145T361_2C00819_M6	Negative		M273T449C04666_M1	Negative
M111T227C00106	Negative		M132T398C00402	Negative		M146T391_2C00025	Negative		M228T447_2C17758	Negative		M102T260C00334_M3	Negative		M128T332C02237_M3	Negative		M145T361_2C00819_M7	Negative		M273T449C04666_M2	Negative
M111T306C00106	Negative		M132T398C00049	Negative		M146T295C02218	Negative		M259T449C05345	Negative		M102T260C00334_M4	Negative		M128T292C01879_M2	Negative		M144T287C05947_M10	Negative		M273T449C04666_M3	Negative
M111T366C00106	Negative		M132T414C00402	Negative		M146T295C20253	Negative		M259T468C00636	Negative		M102T260C02356_M1	Negative		M128T292C01879_M4	Negative		M151T230C00474_M4	Negative		M299T46C00517_M2	Negative
M112T210C19706	Negative		M132T414C00049	Negative		M146T260C20253	Negative		M259T468C00085	Negative		M102T260C02356_M3	Negative		M128T292C01879_M5	Negative		M153T266C00802_M3	Negative		M275T206_2C04732_M5	Negative
M113T285C02512	Negative		M133T401C00149	Negative		M146T260C05941	Negative		M259T468C05345	Negative		M102T260C02356_M4	Negative		M129T232C20254_M3	Negative		M151T230C00474_M5	Negative		M275T206_2C04732_M6	Negative
M113T285C02565	Negative		M134T475C06056	Negative		M146T260C02218	Negative		M259T468C03267	Negative		M102T247C02721_M1	Negative		M129T232C20254_M4	Negative		M157T261C19719_M5	Negative		M267T210C00294_M1	Negative
M113T460C02512	Negative		M134T154C00147	Negative		M144T287C05947	Negative		M259T468C00092	Negative		M102T247C02721_M3	Negative		M131T366_2C00152_M1	Negative		M160T267C17234_M3	Negative		M267T210C00294_M5	Negative
M114T366C19911	Negative		M135T315C01620	Negative		M151T230C00474	Negative		M259T382_2C00092	Negative		M102T247C11735_M1	Negative		M131T366_2C00152_M3	Negative		M162T182C05127_M2	Negative		M267T210C00294_M6	Negative
M114T298C00763	Negative		M144T287C05947	Negative		M151T230C00379	Negative		M259T382_2C05345	Negative		M102T247C11735_M3	Negative		M131T366_2C00152_M4	Negative		M162T182C05127_M3	Negative		M267T210C00294_M7	Negative
M114T298C00148	Negative		M145T366C00026	Negative		M153T266C00802	Negative		M259T449C03267	Negative		M102T247C01026_M1	Negative		M132T398C00402_M3	Negative		M170T331C03871_M3	Negative		M271T46C18218_M1	Negative
M114T205C00148	Negative		M145T361_2C00819	Negative		M157T261C19719	Negative		M259T449C00092	Negative		M102T247C01026_M3	Negative		M132T398C00402_M4	Negative		M171T424C00093_M3	Negative		M271T46C18218_M14	Negative
M114T205C00763	Negative		M145T361_2C00064	Negative		M160T267C17234	Negative		M205T345C01990	Negative		M102T247C00334_M1	Negative		M132T414C00402_M1	Negative		M171T372C00093_M3	Negative		M271T46C18218_M16	Negative
M115T208C01384	Negative		M146T247C20253	Negative		M160T267C03210	Negative		M175T389C00618	Negative		M102T247C00334_M3	Negative		M132T414C00402_M3	Negative		M173T435C00417_M2	Negative		M275T456C05282_M2	Negative
M116T295C00441	Negative		M146T295C02218	Negative		M162T182C05127	Negative		M175T389C15673	Negative		M102T247C02356_M1	Negative		M132T414C00402_M4	Negative		M173T435C00417_M3	Negative		M275T456C05282_M4	Negative
M116T295C03508	Negative		M146T295C20253	Negative		M162T182C02193	Negative		M175T389C06473	Negative		M102T247C02356_M3	Negative		M133T401C00149_M1	Negative		M169T305C20850_M7	Negative		M275T456C05282_M5	Negative
M117T383C00042	Negative		M146T260C20253	Negative		M170T331C03871	Negative		M175T389C01062	Negative		M104T365C00065_M1	Negative		M133T401C00149_M2	Negative		M174T391C01042_M4	Negative		M275T456C05282_M7	Negative
M119T289C02022	Negative		M146T260C05941	Negative		M171T424C00093	Negative		M193T383C00191	Negative		M104T365C00065_M3	Negative		M133T401C00149_M3	Negative		M173T308_2C00429_M5	Negative		M275T456C05282_M8	Negative
M119T289C02045	Negative		M146T260C02218	Negative		M171T372C00093	Negative		M193T383C00333	Negative		M104T365C00716_M1	Negative		M133T401C00149_M4	Negative		M179T382_1C00795_M5	Negative		M275T456C05282_M9	Negative
M121T125C00180	Negative		M146T391_2C00025	Negative		M173T435C00417	Negative		M175T389C00905	Negative		M104T365C00716_M3	Negative		M134T475C06056_M1	Negative		M179T382_1C00795_M6	Negative		M275T456C05282_M10	Negative
M125T361_2C00178	Negative		M147T389C03196	Negative		M173T435C02341	Negative		M193T383C08348	Negative		M104T294C00065_M1	Negative		M134T475C06056_M2	Negative		M180T288_2C00082_M6	Negative		M275T444C00449_M2	Negative
M127T361_2C00906	Negative		M148T272C00073	Negative		M169T305C20850	Negative		M195T351C00257	Negative		M104T294C00065_M3	Negative		M134T154C00147_M1	Negative		M184T260C02376_M4	Negative		M275T444C00449_M4	Negative
M128T332C02237	Negative		M151T106C02086	Negative		M174T391C01042	Negative		M195T375C00880	Negative		M104T294C00716_M1	Negative		M134T154C00147_M2	Negative		M180T288_2C00082_M8	Negative		M275T444C00449_M5	Negative
M128T332C04282	Negative		M151T230C00474	Negative		M173T308_2C00429	Negative		M195T375C00257	Negative		M104T294C00716_M3	Negative		M134T154C00147_M3	Negative		M184T260C02376_M5	Negative		M279T43C01595_M2	Negative
M128T332C01877	Negative		M151T230C00379	Negative		M179T382_1C00795	Negative		M195T351C00880	Negative		M111T227C00106_M2	Negative		M135T315C01620_M3	Negative		M180T288_2C00082_M9	Negative		M279T43C01595_M3	Negative
M128T332C04281	Negative		M153T266C00802	Negative		M180T288_2C00082	Negative		M196T299C00355	Negative		M111T227C00106_M3	Negative		M135T315C01620_M4	Negative		M188T385C00624_M3	Negative		M282T251C00387_M5	Negative
M128T292C01879	Negative		M157T261C19719	Negative		M184T260C02376	Negative		M258T270C03584	Negative		M111T306C00106_M1	Negative		M144T287C05947_M1	Negative		M188T385C00624_M4	Negative		M259T382_2C03267_M4	Negative
M129T232C20254	Negative		M160T227C19694	Negative		M188T385C00624	Negative		M226T443C06048	Negative		M111T306C00106_M2	Negative		M144T287C05947_M5	Negative		M187T224C00532_M6	Negative		M257T382C04442_M4	Negative
M131T382C00152	Negative		M160T227C03210	Negative		M187T224C00532	Negative		M219T269C00643	Negative		M111T306C00106_M3	Negative		M144T287C05947_M10	Negative		M188T385C00624_M5	Negative		M257T382C04442_M5	Negative
M131T366_2C00152	Negative		M160T227C17581	Negative		M187T224C01904	Negative		M226T443C06047	Negative		M111T366C00106_M2	Negative		M145T366C00026_M1	Negative		M187T224C00532_M7	Negative		M259T351C04582_M6	Negative
M132T414C00402	Negative		M160T227C01077	Negative		M196T307C00327	Negative		M227T192C00526	Negative		M111T366C00106_M3	Negative		M145T366C00026_M2	Negative		M188T385C00624_M6	Negative		M259T351C04188_M6	Negative
M132T414C00049	Negative		M160T267C17234	Negative		M195T375C00880	Negative		M228T447_2C04796	Negative		M112T210C19706_M3	Negative		M145T366C00026_M3	Negative		M187T224C00532_M8	Negative		M259T382_2C00636_M4	Negative
M132T398C00402	Negative		M160T267C03210	Negative		M195T375C00257	Negative		M228T391_1C17758	Negative		M112T210C19706_M5	Negative		M145T366C00026_M4	Negative		M188T385C00624_M8	Negative		M259T449C00636_M6	Negative
M132T398C00049	Negative		M162T182C05127	Negative		M195T351C00880	Negative		M228T447_2C04797	Negative		M113T285C02512_M2	Negative		M145T366C00026_M5	Negative		M188T385C00624_M9	Negative		M259T449C00085_M6	Negative
M133T401C00149	Negative		M162T182C02193	Negative		M195T351C00257	Negative		M228T391_1C04796	Negative		M113T285C02512_M4	Negative		M145T366C00026_M7	Negative		M196T307C00327_M2	Negative		M259T382_2C00275_M4	Negative
M133T427C00149	Negative		M168T453_2C13482	Negative		M219T418C03409	Negative		M228T391_1C04797	Negative		M113T285C02565_M2	Negative		M145T361_2C00819_M4	Negative		M196T307C00327_M3	Negative		M228T447_2C17758_M4	Negative
M133T455C00149	Negative		M169T305C20850	Negative		M229T365C04575	Negative		M247T325C20959	Negative		M113T285C02565_M4	Negative		M145T361_2C00819_M5	Negative		M195T375C00880_M6	Negative		M228T447_2C17758_M7	Negative
M134T475C06056	Negative		M170T331C03871	Negative		M229T365C20896	Negative		M247T325C20960	Negative		M113T460C02512_M2	Negative		M146T247C20253_M3	Negative		M195T351C00880_M6	Negative		M228T447_2C17758_M9	Negative
M134T154C00147	Negative		M171T424C00093	Negative		M229T365C21095	Negative		M213T45C17076	Negative		M113T460C02512_M4	Negative		M146T295C02218_M1	Negative		M219T418C03409_M4	Negative		M259T449C05345_M6	Negative
M135T315C01620	Negative		M171T372C00093	Negative		M229T365C20889	Negative		M250T391C01233	Negative		M114T366C19911_M2	Negative		M146T295C02218_M2	Negative		M229T365C04575_M3	Negative		M259T468C00636_M4	Negative
M136T101C00108	Negative		M172T270C17366	Negative		M229T365C20890	Negative		M216T351C15532	Negative		M114T366C19911_M4	Negative		M146T295C02218_M4	Negative		M233T318C16674_M2	Negative		M259T468C00085_M4	Negative
M144T265C00940	Negative		M172T270C01250	Negative		M233T318C16674	Negative		M217T412C03740	Negative		M114T298C00763_M2	Negative		M146T295C02218_M5	Negative		M233T318C16674_M5	Negative		M259T468C05345_M4	Negative
M144T265C05572	Negative		M173T435C00417	Negative		M236T181C03142	Negative		M217T401C03740	Negative		M114T298C00763_M3	Negative		M146T260C20253_M4	Negative		M236T181C03142_M4	Negative		M259T468C03267_M4	Negative
M144T287C05947	Negative		M173T435C02341	Negative		M236T245C06313	Negative		M448T202C05464	Negative		M114T298C00763_M4	Negative		M146T260C20253_M5	Negative		M236T245C06313_M5	Negative		M259T468C00092_M4	Negative
M145T366C00026	Negative		M173T308_2C00429	Negative		M243T406C02985	Negative		M462T486C03794	Negative		M114T298C00763_M5	Negative		M146T391_2C00025_M2	Negative		M233T318C16674_M8	Negative		M259T382_2C00092_M4	Negative
M145T361_2C00819	Negative		M174T391C01042	Negative		M250T391C01233	Negative		M466T484C00458	Negative		M114T298C00148_M2	Negative		M146T391_2C00025_M3	Negative		M236T181C03142_M5	Negative		M259T382_2C05345_M4	Negative
M145T361_2C00064	Negative		M175T414C00438	Negative		M251T174C05512	Negative		M481T393C00459	Negative		M114T298C00148_M3	Negative		M146T391_2C00025_M4	Negative		M243T406C02985_M5	Negative		M259T449C03267_M6	Negative
M146T260C20253	Negative		M179T253C00159	Negative		M253T316C03659	Negative		M481T473C00459	Negative		M114T298C00148_M4	Negative		M146T391_2C00025_M5	Negative		M250T391C01233_M4	Negative		M259T449C00092_M6	Negative
M146T260C05941	Negative		M179T253C01487	Negative		M253T316C03660	Negative		M482T491C00063	Negative		M114T298C00148_M5	Negative		M147T389C03196_M2	Negative		M250T391C01233_M5	Negative		M205T345C01990_M5	Negative
M146T260C02218	Negative		M179T253C00267	Negative		M253T316C06352	Negative		M448T202C05466	Negative		M114T205C00148_M3	Negative		M147T389C03196_M3	Negative		M251T174C05512_M6	Negative		M175T389C00618_M6	Negative
M146T443C00025	Negative		M179T253C00247	Negative		M258T412C01102	Negative		M486T484C07024	Negative		M114T205C00763_M3	Negative		M147T389C03196_M4	Negative		M253T316C03659_M6	Negative		M175T389C15673_M6	Negative
M146T295C02218	Negative		M179T292C00137	Negative		M259T449C00636	Negative		M402T474C00112	Negative		M115T208C01384_M1	Negative		M147T389C03196_M5	Negative		M258T412C01102_M3	Negative		M175T389C06473_M6	Negative
M146T295C20253	Negative		M179T292C00795	Negative		M259T449C00085	Negative		M403T465C00015	Negative		M115T208C01384_M2	Negative		M148T272C00073_M1	Negative		M259T449C00636_M5	Negative		M175T389C01062_M6	Negative
M146T391_2C00025	Negative		M179T382_1C00795	Negative		M259T449C05345	Negative		M403T485C00015	Negative		M115T208C01384_M3	Negative		M148T272C00073_M4	Negative		M255T44C00249_M10	Negative		M193T383C00191_M6	Negative
M146T247C20253	Negative		M180T288_2C00082	Negative		M259T449C03267	Negative		M506T476C00002	Negative		M116T295C00441_M2	Negative		M151T106C02086_M3	Negative		M261T383C04434_M6	Negative		M193T383C00333_M6	Negative
M148T272C00073	Negative		M184T294C03961	Negative		M259T449C00092	Negative		M426T361C00224	Negative		M116T295C00441_M4	Negative		M151T106C02086_M11	Negative		M255T44C00249_M13	Negative		M175T389C00905_M6	Negative
M151T230C00474	Negative		M184T294C11511	Negative		M255T44C00249	Negative		M462T477C00361	Negative		M116T295C03508_M2	Negative		M151T230C00474_M4	Negative		M255T44C00249_M14	Negative		M193T383C08348_M6	Negative
M151T230C00379	Negative		M184T294C19813	Negative		M261T383C04434	Negative		M426T476C00054	Negative		M116T295C03508_M4	Negative		M151T230C00474_M5	Negative		M267T298C15767_M5	Negative		M195T351C00257_M6	Negative
M153T266C00802	Negative		M184T260C02376	Negative		M261T383C05364	Negative		M426T476C00008	Negative		M117T383C00042_M2	Negative		M153T266C00802_M1	Negative		M267T298C15767_M6	Negative		M195T375C00880_M5	Negative
M155T227C00295	Negative		M187T273C00385	Negative		M261T383C04324	Negative		M426T452C00054	Negative		M117T383C00042_M3	Negative		M153T266C00802_M3	Negative		M267T298C15767_M7	Negative		M195T375C00880_M6	Negative
M157T261C19719	Negative		M187T260C00532	Negative		M267T298C15767	Negative		M426T452C00008	Negative		M117T383C00042_M4	Negative		M157T261C19719_M5	Negative		M272T409C01133_M3	Negative		M195T375C00257_M5	Negative
M159T382C00322	Negative		M187T260C01904	Negative		M272T409C01133	Negative		M442T479C00035	Negative		M119T289C02022_M4	Negative		M160T227C19694_M6	Negative		M267T298C15767_M8	Negative		M195T375C00257_M6	Negative
M160T227C19694	Negative		M187T224C00532	Negative		M272T409C21333	Negative		M445T440C00570	Negative		M119T289C02045_M4	Negative		M160T267C17234_M1	Negative		M272T409C01133_M4	Negative		M195T351C00880_M6	Negative
M160T227C03210	Negative		M187T224C01904	Negative		M273T440C00673	Negative		M620T485C20742	Negative		M121T125C00180_M7	Negative		M160T267C17234_M2	Negative		M267T298C15767_M9	Negative		M196T299C00355_M2	Negative
M160T227C17581	Negative		M188T385C00624	Negative		M275T444C00449	Negative		M540T428C02741	Negative		M125T361_2C00178_M2	Negative		M160T267C17234_M3	Negative		M273T440C00673_M7	Negative		M196T299C00355_M5	Negative
M160T227C01077	Negative		M191T492C00158	Negative		M275T456C05282	Negative		M562T394C21348	Negative		M125T361_2C00178_M5	Negative		M162T182C05127_M1	Negative		M275T444C00449_M5	Negative		M196T299C00355_M8	Negative
M160T267C17234	Negative		M191T492C00311	Negative		M291T458C20440	Negative		M565T442C00052	Negative		M127T361_2C00906_M3	Negative		M162T182C05127_M2	Negative		M275T456C05282_M7	Negative		M258T270C03584_M4	Negative
M160T267C03210	Negative		M191T569C00158	Negative		M296T98C00170	Negative		M565T442C00029	Negative		M127T361_2C00906_M5	Negative		M162T182C05127_M3	Negative		M291T458C20440_M4	Negative		M226T443C06048_M4	Negative
M160T374C02207	Negative		M191T474C00158	Negative		M303T443C12270	Negative		M579T475C00167	Negative		M128T332C02237_M3	Negative		M168T453_2C13482_M1	Negative		M296T98C00170_M4	Negative		M226T443C06048_M5	Negative
M160T374C01046	Negative		M191T474C00311	Negative		M305T347C01726	Negative		M606T430C00043	Negative		M128T332C04282_M3	Negative		M169T305C20850_M2	Negative		M296T98C00170_M6	Negative		M226T443C06048_M9	Negative
M160T374C01234	Negative		M195T375C00880	Negative		M307T460C00365	Negative		M611T487C00127	Negative		M128T332C01877_M3	Negative		M169T305C20850_M7	Negative		M296T98C00170_M7	Negative		M219T269C00643_M1	Negative
M160T374C01077	Negative		M195T375C00257	Negative		M306T396C00051	Negative		M613T438C00128	Negative		M128T332C04281_M3	Negative		M170T331C03871_M2	Negative		M296T98C00170_M8	Negative		M226T443C06047_M4	Negative
M160T374C00956	Negative		M195T351C00880	Negative		M313T433C04376	Negative		M613T487C00128	Negative		M128T292C01879_M2	Negative		M170T331C03871_M3	Negative		M303T443C12270_M4	Negative		M226T443C06047_M5	Negative
M161T369C03761	Negative		M195T351C00257	Negative		M320T477C03495	Negative		M558T419C00301	Negative		M128T292C01879_M5	Negative		M171T424C00093_M1	Negative		M303T443C12270_M6	Negative		M226T443C06047_M9	Negative
M162T182C05127	Negative		M196T299C00355	Negative		M321T414C05403	Negative		M629T452C03691	Negative		M129T232C20254_M2	Negative		M171T424C00093_M3	Negative		M305T347C01726_M5	Negative		M227T192C00526_M4	Negative
M162T182C02193	Negative		M196T307C00327	Negative		M323T432C00105	Negative		M662T428C00003	Negative		M129T232C20254_M3	Negative		M171T372C00093_M3	Negative		M303T443C12270_M7	Negative		M228T447_2C04796_M4	Negative
M164T288C00919	Negative		M200T340_2C01118	Negative		M337T426C04677	Negative		M664T398C00004	Negative		M129T232C20254_M4	Negative		M172T270C17366_M2	Negative		M303T443C12270_M8	Negative		M228T447_2C04796_M7	Negative
M164T178C02647	Negative		M201T256C06231	Negative		M337T40C08316	Negative		M673T140C13889	Negative		M131T382C00152_M1	Negative		M172T270C17366_M4	Negative		M307T460C00365_M5	Negative		M228T447_2C04796_M9	Negative
M165T340C00502	Negative		M201T256C01239	Negative		M337T391C04454	Negative		M822T393C00016	Negative		M131T382C00152_M2	Negative		M172T270C17366_M6	Negative		M303T443C12270_M9	Negative		M228T391_1C17758_M2	Negative
M165T340C00878	Negative		M205T294C16673	Negative		M354T451C16698	Negative		M535T433C00190	Negative		M131T382C00152_M4	Negative		M173T435C00417_M1	Negative		M307T460C00365_M6	Negative		M228T391_1C17758_M4	Negative
M165T340C05411	Negative		M207T361C20631	Negative		M362T288C05556	Negative		M506T476C00286	Negative		M131T366_2C00152_M2	Negative		M173T435C00417_M2	Negative		M306T396C00051_M7	Negative		M228T447_2C04797_M4	Negative
M165T340C05412	Negative		M208T392C20258	Negative		M383T371C00021	Negative		M535T433C18094	Negative		M131T366_2C00152_M3	Negative		M173T435C00417_M3	Negative		M303T443C12270_M10	Negative		M228T447_2C04797_M7	Negative
M165T340C01685	Negative		M209T287C00121	Negative		M388T438C00575	Negative		M535T433C01623	Negative		M131T366_2C00152_M4	Negative		M173T435C00417_M4	Negative		M303T443C12270_M11	Negative		M228T447_2C04797_M9	Negative
M168T361C13482	Negative		M209T287C02204	Negative		M403T465C00015	Negative		M535T433C00935	Negative		M132T414C00402_M2	Negative		M173T435C00417_M5	Negative		M313T433C04376_M5	Negative		M228T391_1C04796_M2	Negative
M169T305C20850	Negative		M209T287C00259	Negative		M402T474C00112	Negative		M536T449C00789	Negative		M132T414C00402_M3	Negative		M173T435C00417_M6	Negative		M313T433C04376_M6	Negative		M228T391_1C04796_M4	Negative
M170T331C03871	Negative		M209T287C00181	Negative		M403T485C00015	Negative		M567T453C11921	Negative		M132T414C00402_M4	Negative		M173T435C00417_M8	Negative		M320T477C03495_M4	Negative		M228T391_1C04797_M2	Negative
M171T424C00093	Negative		M209T311C00121	Negative		M426T452C00008	Negative		M567T453C11916	Negative		M132T414C00049_M2	Negative		M173T308_2C00429_M1	Negative		M321T414C05403_M3	Negative		M228T391_1C04797_M4	Negative
M171T372C00093	Negative		M209T311C00259	Negative		M426T452C00054	Negative		M567T453C12444	Negative		M132T414C00049_M3	Negative		M173T308_2C00429_M2	Negative		M320T477C03495_M5	Negative		M247T325C20959_M5	Negative
M171T408C00093	Negative		M209T311C02204	Negative		M426T476C00008	Negative		M313T433C04376	Negative		M132T414C00049_M4	Negative		M173T308_2C00429_M5	Negative		M321T414C05403_M4	Negative		M247T325C20960_M5	Negative
M171T332C05565	Negative		M209T311C00181	Negative		M426T476C00054	Negative		M320T477C03495	Negative		M132T398C00402_M2	Negative		M174T391C01042_M1	Negative		M320T477C03495_M6	Negative		M213T45C17076_M10	Negative
M172T270C17366	Negative		M211T390C05527	Negative		M462T486C03794	Negative		M320T383C04544	Negative		M132T398C00402_M3	Negative		M174T391C01042_M2	Negative		M321T414C05403_M5	Negative		M250T391C01233_M3	Negative
M172T270C01250	Negative		M211T285C04471	Negative		M481T473C00459	Negative		M321T401C00364	Negative		M132T398C00402_M4	Negative		M174T391C01042_M4	Negative		M321T414C05403_M6	Negative		M216T351C15532_M3	Negative
M173T435C00417	Negative		M211T285C04053	Negative		M490T473C00131	Negative		M322T437C00055	Negative		M132T398C00049_M2	Negative		M174T391C01042_M5	Negative		M323T432C00105_M5	Negative		M216T351C15532_M8	Negative
M173T435C02341	Negative		M211T285C03387	Negative		M506T476C00286	Negative		M322T450C00055	Negative		M132T398C00049_M3	Negative		M175T414C00438_M3	Negative		M320T477C03495_M8	Negative		M217T412C03740_M3	Negative
M173T308_2C00429	Negative		M211T285C03289	Negative		M506T476C00002	Negative		M323T432C00105	Negative		M132T398C00049_M4	Negative		M175T414C00438_M4	Negative		M320T477C03495_M9	Negative		M217T412C03740_M5	Negative
M174T391C01042	Negative		M211T285C06440	Negative		M536T449C00789	Negative		M388T438C00575	Negative		M133T401C00149_M2	Negative		M179T253C00159_M1	Negative		M320T477C03495_M10	Negative		M217T412C03740_M7	Negative
M175T267C17206	Negative		M215T256C00031	Negative		M540T428C02741	Negative		M309T493C01151	Negative		M133T401C00149_M3	Negative		M179T253C00159_M6	Negative		M320T477C03495_M11	Negative		M217T412C03740_M8	Negative
M175T267C06452	Negative		M215T256C00124	Negative		M535T433C00190	Negative		M337T426C04677	Negative		M133T401C00149_M4	Negative		M179T253C00159_M7	Negative		M320T477C03495_M12	Negative		M217T401C03740_M3	Negative
M175T366C03217	Negative		M215T256C06153	Negative		M535T433C00935	Negative		M337T40C08316	Negative		M133T427C00149_M2	Negative		M179T292C00137_M6	Negative		M320T477C03495_M13	Negative		M217T401C03740_M5	Negative
M175T366C06033	Negative		M215T256C01934	Negative		M535T433C18094	Negative		M338T442C17267	Negative		M133T427C00149_M3	Negative		M179T382_1C00795_M6	Negative		M337T426C04677_M5	Negative		M217T401C03740_M7	Negative
M175T366C04349	Negative		M215T256C01680	Negative		M535T433C01623	Negative		M338T487C17267	Negative		M133T427C00149_M4	Negative		M180T288_2C00082_M1	Negative		M337T40C08316_M6	Negative		M217T401C03740_M8	Negative
M175T389C01062	Negative		M215T317C05568	Negative		M565T442C00029	Negative		M339T494C00354	Negative		M133T455C00149_M2	Negative		M180T288_2C00082_M7	Negative		M337T391C04454_M9	Negative		M448T202C05464_M1	Negative
M175T389C06473	Negative		M215T317C03817	Negative		M565T442C00052	Negative		M289T447C20993	Negative		M133T455C00149_M3	Negative		M184T294C03961_M1	Negative		M337T391C04454_M11	Negative		M462T486C03794_M5	Negative
M175T389C15673	Negative		M216T354C03752	Negative		M580T331_1C04121	Negative		M289T462C03406	Negative		M133T455C00149_M4	Negative		M184T294C03961_M2	Negative		M337T391C04454_M13	Negative		M462T486C03794_M6	Negative
M175T389C00618	Negative		M216T351C15532	Negative		M606T430C00043	Negative		M291T458C20440	Negative		M134T475C06056_M1	Negative		M184T294C03961_M5	Negative		M337T391C04454_M14	Negative		M462T486C03794_M7	Negative
M175T389C00905	Negative		M217T412C03740	Negative		M613T438C00128	Negative		M300T436C04256	Negative		M134T475C06056_M2	Negative		M184T260C02376_M2	Negative		M337T391C04454_M15	Negative		M462T486C03794_M8	Negative
M175T475C06033	Negative		M219T418C03409	Negative		M620T485C20742	Negative		M303T443C12270	Negative		M134T154C00147_M1	Negative		M184T260C02376_M3	Negative		M337T391C04454_M16	Negative		M462T486C03794_M9	Negative
M175T475C03217	Negative		M221T224C01061	Negative		M662T428C00003	Negative		M306T396C00051	Negative		M134T154C00147_M2	Negative		M184T260C02376_M4	Negative		M337T40C08316_M20	Negative		M462T486C03794_M10	Negative
M175T414C00438	Negative		M226T372C16850	Negative		M85T360_1C01380	Positive		M306T442C00051	Negative		M134T154C00147_M3	Negative		M184T260C02376_M5	Negative		M354T451C16698_M4	Negative		M462T486C03794_M11	Negative
M176T204C03145	Negative		M227T238C00534	Negative		M102T391_2C01234	Positive		M307T411_1C00365	Negative		M135T315C01620_M4	Negative		M187T273C00385_M1	Negative		M354T451C16698_M5	Negative		M462T486C03794_M12	Negative
M176T119C16074	Negative		M228T391_1C17758	Negative		M104T356C00334	Positive		M307T460C00365	Negative		M136T101C00108_M5	Negative		M187T273C00385_M3	Negative		M337T40C08316_M22	Negative		M466T484C00458_M5	Negative
M179T292C00137	Negative		M228T391_1C04797	Negative		M104T356C01026	Positive		M308T368C00270	Negative		M144T265C00940_M5	Negative		M187T260C00532_M7	Negative		M354T451C16698_M6	Negative		M466T484C00458_M8	Negative
M179T292C00795	Negative		M228T391_1C04796	Negative		M112T198C00380	Positive		M309T493C01182	Negative		M144T265C05572_M5	Negative		M187T224C00532_M3	Negative		M354T451C16698_M7	Negative		M481T393C00459_M2	Negative
M179T253C00159	Negative		M229T365C04575	Negative		M130T391_2C01879	Positive		M309T493C20986	Negative		M144T287C05947_M4	Negative		M187T224C00532_M6	Negative		M362T288C05556_M6	Negative		M481T393C00459_M5	Negative
M179T253C01487	Negative		M229T365C20896	Negative		M130T360_2C01879	Positive		M378T387C03451	Negative		M144T287C05947_M5	Negative		M188T385C00624_M2	Negative		M383T371C00021_M6	Negative		M481T393C00459_M9	Negative
M179T253C00267	Negative		M229T365C21095	Negative		M134T391_2C00049	Positive		M362T288C05556	Negative		M145T366C00026_M2	Negative		M188T385C00624_M4	Negative		M383T371C00021_M7	Negative		M481T393C00459_M10	Negative
M179T253C00247	Negative		M229T365C20889	Negative		M134T391_2C00402	Positive		M369T496C00447	Negative		M145T366C00026_M3	Negative		M188T385C00624_M5	Negative		M388T438C00575_M3	Negative		M481T473C00459_M1	Negative
M179T382_1C00795	Negative		M229T365C20890	Negative		M148T391_2C00025	Positive		M369T496C11472	Negative		M145T366C00026_M4	Negative		M188T385C00624_M6	Negative		M383T371C00021_M8	Negative		M481T473C00459_M5	Negative
M179T224C00159	Negative		M229T440C00111	Negative		M147T360_2C00064	Positive		M369T496C19879	Negative		M145T366C00026_M5	Negative		M188T385C00624_M7	Negative		M388T438C00575_M11	Negative		M481T473C00459_M6	Negative
M179T224C01487	Negative		M229T440C00118	Negative		M171T337C20918	Positive		M375T206C00255	Negative		M145T361_2C00819_M5	Negative		M191T492C00158_M2	Negative		M403T465C00015_M4	Negative		M481T473C00459_M7	Negative
M179T224C00267	Negative		M232T385C17942	Negative		M171T337C20920	Positive		M352T361C01304	Negative		M145T361_2C00064_M5	Negative		M191T492C00158_M4	Negative		M402T474C00112_M5	Negative		M481T473C00459_M8	Negative
M179T224C00247	Negative		M233T318C16674	Negative		M176T390C01042	Positive		M378T364C03451	Negative		M146T260C20253_M1	Negative		M191T492C00158_M6	Negative		M403T465C00015_M6	Negative		M481T473C00459_M9	Negative
M180T288_2C00082	Negative		M236T245C06313	Negative		M174T354C03771	Positive		M383T371C00021	Negative		M146T260C20253_M3	Negative		M191T569C00158_M6	Negative		M402T474C00112_M7	Negative		M482T491C00063_M5	Negative
M181T288_2C16884	Negative		M236T181C03142	Negative		M175T393C02220	Positive		M380T488C07025	Negative		M146T260C05941_M1	Negative		M191T474C00158_M1	Negative		M403T465C00015_M7	Negative		M482T491C00063_M7	Negative
M184T294C03961	Negative		M236T161C03142	Negative		M186T391C01005	Positive		M346T420C00020	Negative		M146T260C05941_M3	Negative		M191T474C00158_M2	Negative		M403T485C00015_M7	Negative		M482T491C00063_M8	Negative
M184T294C11511	Negative		M241T59C14086	Negative		M190T384C00624	Positive		M346T420C00362	Negative		M146T260C05941_M5	Negative		M191T474C00158_M3	Negative		M402T474C00112_M8	Negative		M448T202C05466_M1	Negative
M184T294C19813	Negative		M243T106C20772	Negative		M204T290C02571	Positive		M346T452C00362	Negative		M146T260C02218_M1	Negative		M191T474C00158_M4	Negative		M403T465C00015_M8	Negative		M486T484C07024_M5	Negative
M184T260C02376	Negative		M243T406C02985	Negative		M207T360C01990	Positive		M346T476C00020	Negative		M146T260C02218_M3	Negative		M191T474C00158_M5	Negative		M403T485C00015_M10	Negative		M402T474C00112_M5	Negative
M185T343C06451	Negative		M243T235C02067	Negative		M219T383C03738	Positive		M346T476C00362	Negative		M146T443C00025_M2	Negative		M191T474C00158_M6	Negative		M426T452C00008_M4	Negative		M402T474C00112_M6	Negative
M187T273C00385	Negative		M246T272C00018	Negative		M219T383C20958	Positive		M346T452C00020	Negative		M146T295C02218_M2	Negative		M191T474C00158_M8	Negative		M426T452C00008_M5	Negative		M402T474C00112_M7	Negative
M187T224C00532	Negative		M248T298C08538	Negative		M219T383C20957	Positive		M347T437C00130	Negative		M146T295C02218_M3	Negative		M195T375C00880_M1	Negative		M426T476C00008_M5	Negative		M402T474C00112_M8	Negative
M187T224C01904	Negative		M250T391C01233	Negative		M219T354C04020	Positive		M131T366_2C00152	Negative		M146T295C20253_M2	Negative		M195T375C00880_M6	Negative		M426T476C00008_M6	Negative		M403T465C00015_M5	Negative
M188T385C00624	Negative		M251T174C05512	Negative		M220T376C21333	Positive		M131T382C00152	Negative		M146T295C20253_M3	Negative		M195T351C00880_M1	Negative		M426T476C00008_M7	Negative		M403T465C00015_M6	Negative
M189T317C00666	Negative		M253T316C03659	Negative		M232T427C04479	Positive		M132T414C00402	Negative		M146T391_2C00025_M2	Negative		M195T351C00880_M6	Negative		M426T452C00008_M8	Negative		M403T465C00015_M7	Negative
M189T317C00680	Negative		M253T316C03660	Negative		M238T160C03750	Positive		M132T414C00049	Negative		M146T391_2C00025_M3	Negative		M196T299C00355_M5	Negative		M462T486C03794_M6	Negative		M403T465C00015_M8	Negative
M191T474C00158	Negative		M253T316C06352	Negative		M247T337C04137	Positive		M132T398C00402	Negative		M146T391_2C00025_M4	Negative		M196T307C00327_M1	Negative		M462T486C03794_M7	Negative		M403T485C00015_M5	Negative
M191T474C00311	Negative		M254T370C04556	Negative		M247T337C06655	Positive		M132T398C00049	Negative		M146T391_2C00025_M5	Negative		M196T307C00327_M2	Negative		M462T486C03794_M9	Negative		M403T485C00015_M6	Negative
M191T569C00158	Negative		M255T44C00249	Negative		M252T137C05198	Positive		M133T401C00149	Negative		M146T247C20253_M1	Negative		M196T307C00327_M3	Negative		M462T486C03794_M10	Negative		M403T485C00015_M7	Negative
M191T492C00158	Negative		M256T249C00140	Negative		M259T190D02742	Positive		M125T361_2C00178	Negative		M146T247C20253_M3	Negative		M200T340_2C01118_M15	Negative		M481T473C00459_M5	Negative		M403T485C00015_M8	Negative
M191T492C00311	Negative		M257T382C01236	Negative		M277T457C05282	Positive		M127T361_2C00906	Negative		M148T272C00073_M4	Negative		M201T256C06231_M5	Negative		M481T473C00459_M6	Negative		M403T485C00015_M9	Negative
M191T516C00158	Negative		M257T382C04442	Negative		M277T444C00449	Positive		M128T292C01879	Negative		M151T230C00474_M3	Negative		M201T256C06231_M6	Negative		M481T473C00459_M8	Negative		M506T476C00002_M5	Negative
M191T516C00311	Negative		M257T382C01286	Negative		M293T360_2C18048	Positive		M129T232C20254	Negative		M151T230C00474_M5	Negative		M201T256C06231_M7	Negative		M490T473C00131_M5	Negative		M506T476C00002_M6	Negative
M192T168C00561	Negative		M257T382C20668	Negative		M291T393C04421	Positive		M146T391_2C00025	Negative		M151T230C00379_M3	Negative		M201T256C06231_M8	Negative		M506T476C00286_M8	Negative		M506T476C00002_M7	Negative
M193T383C00191	Negative		M257T191D02742	Negative		M298T97C00170	Positive		M147T389C03196	Negative		M151T230C00379_M5	Negative		M205T294C16673_M5	Negative		M506T476C00286_M9	Negative		M506T476C00002_M8	Negative
M193T383C00333	Negative		M258T412C01102	Negative		M298T130C00170	Positive		M146T443C00025	Negative		M153T266C00802_M3	Negative		M207T361C20631_M5	Negative		M481T473C00459_M7	Negative		M426T361C00224_M6	Negative
M193T383C08348	Negative		M259T351C04188	Negative		M307T297C06673	Positive		M148T204C00073	Negative		M155T227C00295_M3	Negative		M208T392C20258_M1	Negative		M481T473C00459_M14	Negative		M462T477C00361_M5	Negative
M195T375C00880	Negative		M259T351C04582	Negative		M308T396C00051	Positive		M148T272C00073	Negative		M155T227C00295_M4	Negative		M208T392C20258_M4	Negative		M481T473C00459_M34	Negative		M462T477C00361_M6	Negative
M195T375C00257	Negative		M259T449C00636	Negative		M305T442C12270	Positive		M134T154C00147	Negative		M157T261C19719_M5	Negative		M208T392C20258_M5	Negative		M506T476C00286_M10	Negative		M462T477C00361_M7	Negative
M195T351C00880	Negative		M259T449C00085	Negative		M322T477C20775	Positive		M135T315C01620	Negative		M159T382C00322_M2	Negative		M209T287C00121_M2	Negative		M536T449C00789_M5	Negative		M462T477C00361_M8	Negative
M195T351C00257	Negative		M259T449C05345	Negative		M325T432C00105	Positive		M145T366C00026	Negative		M160T227C19694_M3	Negative		M209T287C00121_M6	Negative		M540T428C02741_M4	Negative		M426T476C00054_M5	Negative
M196T307C00327	Negative		M259T449C03267	Negative		M339T426C04677	Positive		M145T458C00819	Negative		M160T227C19694_M6	Negative		M209T311C00121_M7	Negative		M540T428C02741_M5	Negative		M426T476C00054_M6	Negative
M197T444C01127	Negative		M259T449C00092	Negative		M349T443C00130	Positive		M205T294C16673	Negative		M160T227C03210_M3	Negative		M209T311C00121_M10	Negative		M540T428C02741_M6	Negative		M426T476C00054_M7	Negative
M197T444C05946	Negative		M259T468C00636	Negative		M350T372C14871	Positive		M145T361_2C00819	Negative		M160T227C03210_M6	Negative		M211T390C05527_M3	Negative		M536T449C00789_M10	Negative		M426T476C00054_M8	Negative
M197T444C20485	Negative		M259T468C00085	Negative		M356T450C21027	Positive		M145T458C00064	Negative		M160T227C17581_M3	Negative		M211T390C05527_M5	Negative		M540T428C02741_M7	Negative		M426T476C00008_M5	Negative
M197T372C06454	Negative		M259T468C05345	Negative		M358T428C04540	Positive		M145T361_2C00064	Negative		M160T227C17581_M6	Negative		M211T285C04471_M4	Negative		M535T433C00190_M13	Negative		M426T476C00008_M6	Negative
M198T233C01929	Negative		M259T468C03267	Negative		M384T297C00611	Positive		M146T260C05941	Negative		M160T227C01077_M3	Negative		M211T285C04471_M5	Negative		M540T428C02741_M9	Negative		M426T476C00008_M7	Negative
M199T263C01721	Negative		M259T468C00092	Negative		M385T370C00021	Positive		M89T224_2C01432	Negative		M160T227C01077_M6	Negative		M215T256C00031_M6	Negative		M536T449C00789_M13	Negative		M426T476C00008_M8	Negative
M199T263C00861	Negative		M261T383C04434	Negative		M428T452C00224	Positive		M89T224_2C00184	Negative		M160T267C17234_M2	Negative		M215T317C05568_M5	Negative		M540T428C02741_M10	Negative		M426T452C00054_M5	Negative
M199T263C01019	Negative		M261T383C05364	Negative		M428T427C00224	Positive		M102T260C01026	Negative		M160T267C03210_M2	Negative		M216T354C03752_M1	Negative		M540T428C02741_M11	Negative		M426T452C00054_M6	Negative
M200T340_2C01118	Negative		M261T383C04324	Negative		M461T360C00415	Positive		M102T260C02721	Negative		M160T374C02207_M2	Negative		M216T354C03752_M3	Negative		M540T428C02741_M12	Negative		M426T452C00054_M7	Negative
M201T256C06231	Negative		M267T210C00294	Negative		M508T476C00053	Positive		M102T260C11735	Negative		M160T374C01046_M2	Negative		M216T354C03752_M5	Negative		M540T428C02741_M13	Negative		M426T452C00054_M8	Negative
M201T256C01239	Negative		M267T298C15767	Negative					M102T260C02356	Negative		M160T374C01234_M2	Negative		M216T354C03752_M7	Negative		M540T428C02741_M29	Negative		M426T452C00008_M5	Negative
M204T261C03298	Negative		M272T409C01133	Negative					M74T345C00037	Negative		M160T374C01077_M2	Negative		M216T354C03752_M8	Negative		M540T428C02741_M30	Negative		M426T452C00008_M6	Negative
M204T261C01152	Negative		M272T409C21333	Negative					M84T294C02659	Negative		M160T374C00956_M2	Negative		M216T351C15532_M3	Negative		M540T428C02741_M31	Negative		M426T452C00008_M7	Negative
M205T345C01990	Negative		M273T364C04666	Negative					M102T260C00334	Negative		M161T369C03761_M1	Negative		M216T351C15532_M8	Negative		M540T428C02741_M32	Negative		M426T452C00008_M8	Negative
M205T294C16673	Negative		M273T440C00673	Negative					M88T391C00041	Negative		M161T369C03761_M2	Negative		M217T412C03740_M8	Negative		M540T428C02741_M34	Negative		M442T479C00035_M4	Negative
M206T134C05620	Negative		M273T235C04479	Negative					M88T415C00041	Negative		M161T369C03761_M4	Negative		M219T418C03409_M4	Negative		M565T442C00029_M10	Negative		M442T479C00035_M5	Negative
M206T134C03519	Negative		M275T424_2C00491	Negative					M88T249C00213	Negative		M161T369C03761_M6	Negative		M219T418C03409_M7	Negative		M540T428C02741_M35	Negative		M442T479C00035_M6	Negative
M206T158C03519	Negative		M275T456C05282	Negative					M88T249C00041	Negative		M162T182C05127_M2	Negative		M221T224C01061_M1	Negative		M565T442C00029_M11	Negative		M442T479C00035_M7	Negative
M206T158C05620	Negative		M275T206_2C04732	Negative					M115T208C01384	Negative		M162T182C05127_M3	Negative		M221T224C01061_M6	Negative		M565T442C00029_M12	Negative		M442T479C00035_M8	Negative
M207T288C20631	Negative		M275T444C00449	Negative					M116T295C03508	Negative		M162T182C05127_M6	Negative		M221T224C01061_M11	Negative		M565T442C00029_M13	Negative		M442T479C00035_M9	Negative
M208T392C20258	Negative		M281T43C00712	Negative					M116T295C00441	Negative		M162T182C02193_M2	Negative		M226T372C16850_M3	Negative		M565T442C00029_M14	Negative		M445T440C00570_M5	Negative
M209T284C05422	Negative		M281T43C08367	Negative					M117T383C00042	Negative		M164T288C00919_M5	Negative		M227T238C00534_M5	Negative		M580T331_1C04121_M3	Negative		M445T440C00570_M7	Negative
M209T287C00121	Negative		M283T43C01530	Negative					M117T458C00042	Negative		M164T178C02647_M4	Negative		M228T391_1C17758_M4	Negative		M606T430C00043_M5	Negative		M445T440C00570_M8	Negative
M209T287C02204	Negative		M289T460C01112	Negative					M119T289C02022	Negative		M165T340C00502_M1	Negative		M228T391_1C17758_M5	Negative		M606T430C00043_M6	Negative		M620T485C20742_M5	Negative
M209T287C00259	Negative		M289T460C01101	Negative					M119T289C02045	Negative		M165T340C00502_M5	Negative		M228T391_1C17758_M6	Negative		M606T430C00043_M9	Negative		M620T485C20742_M10	Negative
M209T287C00181	Negative		M289T460C03291	Negative					M111T227C00106	Negative		M165T340C00878_M1	Negative		M228T391_1C17758_M7	Negative		M606T430C00043_M10	Negative		M620T485C20742_M11	Negative
M209T262C00121	Negative		M289T462C03406	Negative					M104T365C00065	Negative		M165T340C00878_M5	Negative		M228T391_1C17758_M8	Negative		M613T438C00128_M3	Negative		M620T485C20742_M12	Negative
M209T262C00259	Negative		M291T458C20440	Negative					M104T365C00716	Negative		M165T340C05411_M1	Negative		M228T391_1C17758_M9	Negative		M613T438C00128_M4	Negative		M540T428C02741_M5	Negative
M209T262C02204	Negative		M296T98C00170	Negative					M104T294C00065	Negative		M165T340C05411_M5	Negative		M229T365C04575_M1	Negative		M606T430C00043_M12	Negative		M540T428C02741_M10	Negative
M209T262C00181	Negative		M302T401C05711	Negative					M104T294C00716	Negative		M165T340C05412_M1	Negative		M229T365C04575_M2	Negative		M613T438C00128_M5	Negative		M540T428C02741_M11	Negative
M211T390C05527	Negative		M303T443C12270	Negative					M111T306C00106	Negative		M165T340C05412_M5	Negative		M229T365C04575_M3	Negative		M606T430C00043_M14	Negative		M540T428C02741_M12	Negative
M211T285C04471	Negative		M305T347C01726	Negative					M113T460C02512	Negative		M165T340C01685_M1	Negative		M229T365C04575_M4	Negative		M613T438C00128_M7	Negative		M562T394C21348_M4	Negative
M211T285C04053	Negative		M306T396C00051	Negative					M113T285C02565	Negative		M165T340C01685_M5	Negative		M229T365C04575_M5	Negative		M613T438C00128_M8	Negative		M562T394C21348_M6	Negative
M211T285C03387	Negative		M307T460C00365	Negative					M113T285C02512	Negative		M168T361C13482_M3	Negative		M229T365C04575_M6	Negative		M613T438C00128_M9	Negative		M562T394C21348_M7	Negative
M211T285C03289	Negative		M313T433C04376	Negative					M114T298C00763	Negative		M168T361C13482_M4	Negative		M229T440C00111_M5	Negative		M613T438C00128_M10	Negative		M562T394C21348_M10	Negative
M211T285C06440	Negative		M316T372C04540	Negative					M114T298C00148	Negative		M169T305C20850_M2	Negative		M232T385C17942_M7	Negative		M606T430C00043_M18	Negative		M565T442C00052_M6	Negative
M212T298C20845	Negative		M318T389C14180	Negative					M175T366C04349	Negative		M169T305C20850_M5	Negative		M232T385C17942_M10	Negative		M613T438C00128_M12	Negative		M565T442C00052_M11	Negative
M215T256C00031	Negative		M320T477C03495	Negative					M175T366C03217	Negative		M170T331C03871_M3	Negative		M233T318C16674_M1	Negative		M620T485C20742_M11	Negative		M565T442C00052_M12	Negative
M215T256C00124	Negative		M321T401C00364	Negative					M175T366C06033	Negative		M171T424C00093_M3	Negative		M233T318C16674_M2	Negative		M662T428C00003_M4	Negative		M565T442C00052_M13	Negative
M215T256C06153	Negative		M321T414C05403	Negative					M175T414C00438	Negative		M171T372C00093_M3	Negative		M233T318C16674_M5	Negative		M662T428C00003_M6	Negative		M565T442C00052_M14	Negative
M215T256C01934	Negative		M322T450C00055	Negative					M213T345C19679	Negative		M171T408C00093_M3	Negative		M233T318C16674_M8	Negative		M662T428C00003_M7	Negative		M565T442C00029_M6	Negative
M215T256C01680	Negative		M323T432C00105	Negative					M172T270C17366	Negative		M171T332C05565_M2	Negative		M236T245C06313_M5	Negative		M662T428C00003_M8	Negative		M565T442C00029_M11	Negative
M215T317C05568	Negative		M326T260C00330	Negative					M168T361C13482	Negative		M172T270C17366_M2	Negative		M236T245C06313_M9	Negative		M662T428C00003_M9	Negative		M565T442C00029_M12	Negative
M215T317C03817	Negative		M333T391C00455	Negative					M229T440C00118	Negative		M172T270C17366_M4	Negative		M236T245C06313_M11	Negative		M662T428C00003_M10	Negative		M565T442C00029_M13	Negative
M216T354C03752	Negative		M337T426C04677	Negative					M229T440C00111	Negative		M172T270C17366_M5	Negative		M236T181C03142_M2	Negative		M662T428C00003_M11	Negative		M565T442C00029_M14	Negative
M217T412C03740	Negative		M337T391C04454	Negative					M171T424C00093	Negative		M172T270C17366_M6	Negative		M236T181C03142_M3	Negative		M662T428C00003_M12	Negative		M579T475C00167_M6	Negative
M217T401C03740	Negative		M337T40C08316	Negative					M171T372C00093	Negative		M172T270C01250_M2	Negative		M236T181C03142_M4	Negative		M662T428C00003_M13	Negative		M579T475C00167_M11	Negative
M219T418C03409	Negative		M338T487C17267	Negative					M171T408C00093	Negative		M172T270C01250_M4	Negative		M236T161C03142_M2	Negative		M662T428C00003_M14	Negative		M579T475C00167_M12	Negative
M221T224C01061	Negative		M339T494C00354	Negative					M172T270C01250	Negative		M172T270C01250_M5	Negative		M236T161C03142_M3	Negative		M85T360_1C01380_M4	Positive		M579T475C00167_M13	Negative
M221T197C16362	Negative		M339T567C00354	Negative					M173T435C00417	Negative		M172T270C01250_M6	Negative		M236T161C03142_M4	Negative		M102T391_2C01234_M6	Positive		M579T475C00167_M14	Negative
M224T185C06326	Negative		M346T420C00020	Negative					M173T435C02341	Negative		M173T435C00417_M2	Negative		M236T161C03142_M5	Negative		M104T356C00334_M4	Positive		M606T430C00043_M5	Negative
M226T372C16850	Negative		M346T420C00362	Negative					M173T479C00062	Negative		M173T435C00417_M4	Negative		M241T59C14086_M3	Negative		M112T198C00380_M3	Positive		M606T430C00043_M6	Negative
M226T443C06047	Negative		M354T451C16698	Negative					M174T391C01042	Negative		M173T435C00417_M5	Negative		M243T106C20772_M1	Negative		M130T391_2C01879_M4	Positive		M606T430C00043_M7	Negative
M226T443C06048	Negative		M364T265C00611	Negative					M246T265C05548	Negative		M173T435C00417_M6	Negative		M243T106C20772_M2	Negative		M130T360_2C01879_M5	Positive		M606T430C00043_M8	Negative
M227T404C02798	Negative		M364T265C20887	Negative					M223T382C20918	Negative		M173T435C02341_M2	Negative		M243T106C20772_M3	Negative		M134T391_2C00049_M3	Positive		M606T430C00043_M13	Negative
M227T404C16849	Negative		M364T265C06372	Negative					M188T385C00624	Negative		M173T435C02341_M4	Negative		M243T106C20772_M10	Negative		M134T391_2C00049_M4	Positive		M606T430C00043_M14	Negative
M227T257C03198	Negative		M378T387C03451	Negative					M189T317C00680	Negative		M173T435C02341_M5	Negative		M243T406C02985_M1	Negative		M148T391_2C00025_M5	Positive		M606T430C00043_M15	Negative
M227T257C05343	Negative		M383T371C00021	Negative					M189T317C00666	Negative		M173T435C02341_M6	Negative		M243T406C02985_M5	Negative		M147T360_2C00064_M7	Positive		M606T430C00043_M16	Negative
M227T192C00526	Negative		M388T438C00575	Negative					M245T382C04484	Negative		M173T308_2C00429_M1	Negative		M243T235C02067_M1	Negative		M171T337C20918_M6	Positive		M611T487C00127_M2	Negative
M227T238C00534	Negative		M402T474C00112	Negative					M179T382_1C00795	Negative		M173T308_2C00429_M2	Negative		M243T235C02067_M7	Negative		M176T390C01042_M4	Positive		M611T487C00127_M3	Negative
M227T45C06424	Negative		M403T465C00015	Negative					M179T292C00137	Negative		M173T308_2C00429_M4	Negative		M243T235C02067_M8	Negative		M174T354C03771_M6	Positive		M611T487C00127_M4	Negative
M228T391_1C17758	Negative		M403T485C00015	Negative					M179T292C00795	Negative		M174T391C01042_M2	Negative		M246T272C00018_M1	Negative		M175T393C02220_M6	Positive		M611T487C00127_M5	Negative
M228T391_1C04797	Negative		M406T339C01367	Negative					M180T288_2C00082	Negative		M174T391C01042_M4	Negative		M246T272C00018_M4	Negative		M186T391C01005_M4	Positive		M611T487C00127_M7	Negative
M228T391_1C04796	Negative		M426T476C00008	Negative					M245T382C02514	Negative		M174T391C01042_M5	Negative		M248T298C08538_M5	Negative		M186T391C01005_M5	Positive		M611T487C00127_M9	Negative
M228T447_2C17758	Negative		M426T476C00054	Negative					M245T382C02167	Negative		M174T391C01042_M6	Negative		M250T391C01233_M2	Negative		M190T384C00624_M6	Positive		M611T487C00127_M10	Negative
M228T447_2C04797	Negative		M426T452C00008	Negative					M245T382C01163	Negative		M175T267C17206_M1	Negative		M250T391C01233_M3	Negative		M190T384C00624_M7	Positive		M613T438C00128_M1	Negative
M228T447_2C04796	Negative		M426T452C00054	Negative					M245T382C04553	Negative		M175T267C06452_M1	Negative		M250T391C01233_M4	Negative		M204T290C02571_M3	Positive		M613T438C00128_M3	Negative
M232T343C03771	Negative		M440T331C14861	Negative					M215T317C03817	Negative		M175T366C03217_M6	Negative		M250T391C01233_M5	Negative		M207T360C01990_M5	Positive		M613T438C00128_M5	Negative
M233T217C16674	Negative		M442T479C00035	Negative					M187T224C01904	Negative		M175T366C06033_M6	Negative		M250T391C01233_M9	Negative		M219T383C03738_M3	Positive		M613T438C00128_M6	Negative
M233T318C16674	Negative		M445T440C00570	Negative					M187T224C00532	Negative		M175T366C04349_M6	Negative		M250T391C01233_M13	Negative		M219T354C04020_M3	Positive		M613T438C00128_M7	Negative
M233T230_2C16674	Negative		M462T486C03794	Negative					M151T230C00474	Negative		M175T389C01062_M2	Negative		M250T391C01233_M17	Negative		M220T376C21333_M8	Positive		M613T438C00128_M8	Negative
M236T245C06313	Negative		M481T393C00459	Negative					M151T230C00379	Negative		M175T389C06473_M2	Negative		M250T391C01233_M18	Negative		M232T427C04479_M5	Positive		M613T438C00128_M9	Negative
M236T181C03142	Negative		M481T473C00459	Negative					M155T227C00295	Negative		M175T389C15673_M2	Negative		M251T174C05512_M1	Negative		M232T427C04479_M6	Positive		M613T438C00128_M10	Negative
M236T161C03142	Negative		M482T491C00063	Negative					M215T317C05568	Negative		M175T389C00618_M2	Negative		M251T174C05512_M6	Negative		M238T160C03750_M3	Positive		M613T438C00128_M11	Negative
M237T401C21294	Negative		M490T473C00131	Negative					M209T311C00121	Negative		M175T389C00905_M2	Negative		M253T316C03659_M1	Negative		M238T160C03750_M4	Positive		M613T438C00128_M19	Negative
M241T333C01697	Negative		M506T476C00286	Negative					M209T311C00259	Negative		M175T475C06033_M2	Negative		M253T316C03659_M3	Negative		M247T337C04137_M3	Positive		M613T487C00128_M1	Negative
M241T333C01489	Negative		M506T476C00002	Negative					M209T311C02204	Negative		M175T475C06033_M3	Negative		M253T316C03659_M6	Negative		M252T137C05198_M5	Positive		M613T487C00128_M2	Negative
M241T44C16537	Negative		M522T495C00044	Negative					M209T311C00181	Negative		M175T475C06033_M4	Negative		M253T316C03659_M8	Negative		M252T137C05198_M7	Positive		M613T487C00128_M3	Negative
M243T106C20772	Negative		M535T433C00190	Negative					M209T287C00121	Negative		M175T475C03217_M2	Negative		M253T316C03659_M9	Negative		M259T190D02742_M5	Positive		M613T487C00128_M5	Negative
M243T406C02985	Negative		M535T433C00935	Negative					M209T287C00259	Negative		M175T475C03217_M3	Negative		M254T370C04556_M5	Negative		M259T190D02742_M6	Positive		M613T487C00128_M6	Negative
M243T235C02067	Negative		M535T433C18094	Negative					M209T287C00181	Negative		M175T475C03217_M4	Negative		M255T44C00249_M1	Negative		M259T190D02742_M7	Positive		M613T487C00128_M7	Negative
M243T157C00299	Negative		M535T433C01623	Negative					M209T287C02204	Negative		M175T414C00438_M1	Negative		M256T249C00140_M1	Negative		M277T457C05282_M5	Positive		M613T487C00128_M8	Negative
M245T382C01163	Negative		M536T449C00789	Negative					M158T340C00651	Negative		M175T414C00438_M2	Negative		M256T249C00140_M8	Negative		M277T444C00449_M5	Positive		M613T487C00128_M10	Negative
M245T382C04484	Negative		M540T428C02741	Negative					M159T382C00322	Negative		M175T414C00438_M3	Negative		M257T382C01236_M5	Negative		M293T360_2C18048_M4	Positive		M558T419C00301_M5	Negative
M245T382C04553	Negative		M558T419C00301	Negative					M160T267C03210	Negative		M176T204C03145_M1	Negative		M257T382C01236_M6	Negative		M293T360_2C18048_M5	Positive		M558T419C00301_M10	Negative
M245T382C02167	Negative		M562T394C21348	Negative					M161T369C03761	Negative		M176T119C16074_M2	Negative		M257T382C01236_M7	Negative		M293T360_2C18048_M6	Positive		M558T419C00301_M11	Negative
M245T382C02514	Negative		M565T442C00029	Negative					M237T307C02700	Positive		M176T119C16074_M7	Negative		M257T191D02742_M5	Negative		M291T393C04421_M11	Positive		M558T419C00301_M12	Negative
M246T272C00018	Negative		M565T442C00052	Negative					M254T247C19717	Positive		M179T292C00137_M1	Negative		M257T191D02742_M6	Negative		M298T97C00170_M5	Positive		M629T452C03691_M5	Negative
M246T382_2C01215	Negative		M579T475C00167	Negative					M240T262C02953	Positive		M179T292C00137_M6	Negative		M258T412C01102_M1	Negative		M293T360_2C18048_M10	Positive		M629T452C03691_M8	Negative
M248T298C08538	Negative		M580T331_1C04121	Negative					M244T351C05711	Positive		M179T292C00795_M1	Negative		M258T412C01102_M2	Negative		M298T97C00170_M6	Positive		M629T452C03691_M11	Negative
M249T393C00669	Negative		M580T455C12320	Negative					M244T230C00475	Positive		M179T292C00795_M6	Negative		M258T412C01102_M3	Negative		M298T130C00170_M6	Positive		M629T452C03691_M15	Negative
M250T391C01233	Negative		M580T455C12319	Negative					M250T384C03287	Positive		M179T253C00159_M6	Negative		M258T412C01102_M4	Negative		M298T97C00170_M7	Positive		M629T452C03691_M19	Negative
M250T158C02564	Negative		M606T430C00043	Negative					M228T252C00826	Positive		M179T253C01487_M6	Negative		M258T412C01102_M6	Negative		M307T297C06673_M5	Positive		M662T428C00003_M5	Negative
M251T344C06054	Negative		M611T487C00127	Negative					M230T446C04796	Positive		M179T253C00267_M6	Negative		M258T412C01102_M19	Negative		M308T396C00051_M4	Positive		M662T428C00003_M10	Negative
M251T174C05512	Negative		M613T438C00128	Negative					M230T446C04797	Positive		M179T253C00247_M6	Negative		M259T351C04188_M1	Negative		M307T297C06673_M7	Positive		M662T428C00003_M11	Negative
M253T473C05844	Negative		M620T485C20742	Negative					M246T400C05340	Positive		M179T382_1C00795_M6	Negative		M259T449C00636_M1	Negative		M308T396C00051_M6	Positive		M662T428C00003_M12	Negative
M253T316C03659	Negative		M662T428C00003	Negative					M230T312C05570	Positive		M179T224C00159_M6	Negative		M259T449C00636_M2	Negative		M305T442C12270_M11	Positive		M664T398C00004_M5	Negative
M253T316C03660	Negative		M664T398C00004	Negative					M261T468C05345	Positive		M179T224C01487_M6	Negative		M259T449C00636_M5	Negative		M322T477C20775_M4	Positive		M664T398C00004_M10	Negative
M253T316C06352	Negative		M76T349C00037	Positive					M268T219C00330	Positive		M179T224C00267_M6	Negative		M259T449C00636_M12	Negative		M325T432C00105_M7	Positive		M664T398C00004_M11	Negative
M253T43C08362	Negative		M90T333_2C00041	Positive					M268T219C00212	Positive		M179T224C00247_M6	Negative		M259T449C00636_M13	Negative		M339T426C04677_M4	Positive		M664T398C00004_M12	Negative
M254T370C04556	Negative		M90T333_2C00213	Positive					M269T209C00294	Positive		M180T288_2C00082_M5	Negative		M259T468C00636_M1	Negative		M339T426C04677_M8	Positive		M664T398C00004_M13	Negative
M255T405C04115	Negative		M102T361_1C01234	Positive					M260T303C05939	Positive		M180T288_2C00082_M7	Negative		M259T468C00636_M4	Negative		M349T443C00130_M3	Positive		M673T140C13889_M3	Negative
M255T405C01267	Negative		M102T391_2C01234	Positive					M247T337C06655	Positive		M181T288_2C16884_M4	Negative		M259T468C00636_M5	Negative		M349T443C00130_M7	Positive		M673T140C13889_M5	Negative
M255T345C04115	Negative		M104T356C00334	Positive					M247T337C04137	Positive		M184T294C03961_M2	Negative		M261T383C04434_M1	Negative		M350T372C14871_M7	Positive		M673T140C13889_M14	Negative
M255T345C01267	Negative		M104T356C01026	Positive					M252T256_2C00559	Positive		M184T294C03961_M3	Negative		M261T383C04434_M3	Negative		M356T450C21027_M5	Positive		M673T140C13889_M15	Negative
M256T249C00140	Negative		M112T198C00380	Positive					M252T137C05198	Positive		M184T294C03961_M4	Negative		M261T383C04434_M6	Negative		M358T428C04540_M19	Positive		M673T140C13889_M31	Negative
M256T167C02997	Negative		M116T298_2C00763	Positive					M227T284C00931	Positive		M184T294C11511_M2	Negative		M267T210C00294_M5	Negative		M358T428C04540_M24	Positive		M822T393C00016_M5	Negative
M257T382C01236	Negative		M116T298_2C00148	Positive					M260T411C12213	Positive		M184T294C11511_M3	Negative		M267T210C00294_M6	Negative		M384T297C00611_M5	Positive		M822T393C00016_M6	Negative
M257T382C04442	Negative		M118T287C15987	Positive					M260T411C00352	Positive		M184T294C11511_M4	Negative		M267T298C15767_M2	Negative		M385T370C00021_M6	Positive		M822T393C00016_M7	Negative
M257T382C01286	Negative		M128T202C02946	Positive					M260T411C06377	Positive		M184T294C19813_M2	Negative		M267T298C15767_M3	Negative		M384T297C00611_M7	Positive		M535T433C00190_M6	Negative
M257T382C20668	Negative		M129T345_2C16673	Positive					M208T259C16624	Positive		M184T294C19813_M3	Negative		M267T298C15767_M4	Negative		M385T370C00021_M7	Positive		M535T433C00190_M11	Negative
M257T351_1C01236	Negative		M130T233C01879	Positive					M204T290C02571	Positive		M184T294C19813_M4	Negative		M267T298C15767_M5	Negative		M384T297C00611_M8	Positive		M535T433C00190_M12	Negative
M257T351_1C04442	Negative		M130T292C01879	Positive					M205T353C03955	Positive		M184T260C02376_M1	Negative		M267T298C15767_M6	Negative		M385T370C00021_M8	Positive		M535T433C00190_M13	Negative
M257T351_1C01286	Negative		M130T391_2C01879	Positive					M205T353C04210	Positive		M184T260C02376_M5	Negative		M267T298C15767_M7	Negative		M384T297C00611_M9	Positive		M506T476C00286_M5	Negative
M257T351_1C20668	Negative		M130T360_2C01879	Positive					M205T316C03955	Positive		M185T343C06451_M1	Negative		M267T298C15767_M8	Negative		M385T370C00021_M9	Positive		M506T476C00286_M6	Negative
M257T351_1C06893	Negative		M132T248C20314	Positive					M205T316C04210	Positive		M185T343C06451_M2	Negative		M267T298C15767_M9	Negative		M385T370C00021_M10	Positive		M506T476C00286_M7	Negative
M257T191D02742	Negative		M133T365C00152	Positive					M207T360C01990	Positive		M187T273C00385_M3	Negative		M267T298C15767_M10	Negative		M384T297C00611_M12	Positive		M506T476C00286_M8	Negative
M258T412C01102	Negative		M134T391_2C00049	Positive					M208T206C05620	Positive		M187T224C00532_M3	Negative		M272T409C01133_M1	Negative		M384T297C00611_M13	Positive		M535T433C18094_M6	Negative
M258T270C03584	Negative		M134T391_2C00402	Positive					M208T206C03519	Positive		M187T224C01904_M3	Negative		M272T409C01133_M2	Negative		M384T297C00611_M15	Positive		M535T433C18094_M11	Negative
M259T351C04188	Negative		M136T153C00147	Positive					M209T248C00328	Positive		M188T385C00624_M2	Negative		M272T409C01133_M3	Negative		M428T452C00224_M4	Positive		M535T433C18094_M12	Negative
M259T351C04582	Negative		M137T209C00262	Positive					M200T340C06114	Positive		M188T385C00624_M4	Negative		M273T364C04666_M5	Negative		M428T452C00224_M5	Positive		M535T433C18094_M13	Negative
M259T449C00636	Negative		M138T283C00108	Positive					M192T204C02712	Positive		M188T385C00624_M5	Negative		M273T440C00673_M2	Negative		M428T427C00224_M6	Positive		M535T433C01623_M6	Negative
M259T449C00085	Negative		M143T309C06231	Positive					M200T374C20941	Positive		M188T385C00624_M6	Negative		M273T440C00673_M7	Negative		M428T427C00224_M7	Positive		M535T433C01623_M11	Negative
M259T449C05345	Negative		M147T360_2C00064	Positive					M221T286C16149	Positive		M188T385C00624_M7	Negative		M273T440C00673_M17	Negative		M461T360C00415_M5	Positive		M535T433C01623_M12	Negative
M259T449C03267	Negative		M148T442C00025	Positive					M221T286C01275	Positive		M189T317C00666_M3	Negative		M273T440C00673_M18	Negative		M508T476C00053_M9	Positive		M535T433C01623_M13	Negative
M259T449C00092	Negative		M148T391_2C00025	Positive					M222T247C00140	Positive		M189T317C00680_M3	Negative		M273T235C04479_M2	Negative					M535T433C00935_M6	Negative
M259T468C00636	Negative		M150T271C00073	Positive					M223T443C00542	Positive		M191T474C00158_M2	Negative		M273T235C04479_M4	Negative					M535T433C00935_M11	Negative
M259T468C00085	Negative		M157T354C00439	Positive					M223T258C20843	Positive		M191T474C00158_M4	Negative		M273T235C04479_M6	Negative					M535T433C00935_M12	Negative
M259T468C05345	Negative		M157T307C03680	Positive					M227T410C00931	Positive		M191T474C00158_M5	Negative		M275T424_2C00491_M3	Negative					M535T433C00935_M13	Negative
M259T468C03267	Negative		M157T307C03817	Positive					M227T380C00931	Positive		M191T474C00158_M6	Negative		M275T424_2C00491_M15	Negative					M536T449C00789_M5	Negative
M259T468C00092	Negative		M157T307C05568	Positive					M216T381C01233	Positive		M191T474C00311_M2	Negative		M275T456C05282_M1	Negative					M536T449C00789_M10	Negative
M261T383C04434	Negative		M159T265C02504	Positive					M297T264C21408	Positive		M191T474C00311_M4	Negative		M275T456C05282_M5	Negative					M536T449C00789_M12	Negative
M261T383C05364	Negative		M159T265C05994	Positive					M219T411C20957	Positive		M191T474C00311_M5	Negative		M275T456C05282_M6	Negative					M536T449C00789_M13	Negative
M261T383C04324	Negative		M164T206C06809	Positive					M219T411C20958	Positive		M191T474C00311_M6	Negative		M275T456C05282_M7	Negative					M567T453C11921_M6	Negative
M262T199C19580	Negative		M168T429C04076	Positive					M219T411C03738	Positive		M191T569C00158_M2	Negative		M275T456C05282_M9	Negative					M567T453C11916_M6	Negative
M266T392C05932	Negative		M171T337C20918	Positive					M219T354C04020	Positive		M191T569C00158_M4	Negative		M275T206_2C04732_M1	Negative					M567T453C12444_M6	Negative
M266T392C05539	Negative		M171T337C20920	Positive					M384T297C00611	Positive		M191T569C00158_M5	Negative		M275T206_2C04732_M5	Negative					M313T433C04376_M5	Negative
M267T210C00294	Negative		M173T342C00093	Positive					M388T448C14862	Positive		M191T569C00158_M6	Negative		M275T444C00449_M5	Negative					M313T433C04376_M6	Negative
M267T298C15767	Negative		M173T423C00093	Positive					M353T496C19879	Positive		M191T492C00158_M2	Negative		M281T43C00712_M1	Negative					M313T433C04376_M7	Negative
M271T46C18218	Negative		M176T390C01042	Positive					M353T496C11472	Positive		M191T492C00158_M4	Negative		M281T43C00712_M16	Negative					M313T433C04376_M8	Negative
M271T63C18218	Negative		M177T414C00438	Positive					M396T375C03112	Positive		M191T492C00158_M5	Negative		M283T43C01530_M1	Negative					M320T477C03495_M2	Negative
M272T409C01133	Negative		M182T287_2C00082	Positive					M385T370C00021	Positive		M191T492C00158_M6	Negative		M283T43C01530_M2	Negative					M320T477C03495_M4	Negative
M272T409C21333	Negative		M182T287_2C03290	Positive					M427T453C05526	Positive		M191T492C00311_M2	Negative		M289T460C01112_M6	Negative					M320T477C03495_M5	Negative
M273T449C04666	Negative		M183T291C00922	Positive					M348T393_1C01367	Positive		M191T492C00311_M4	Negative		M289T460C01112_M7	Negative					M320T477C03495_M6	Negative
M273T364C04666	Negative		M186T391C01005	Positive					M348T393_1C00020	Positive		M191T492C00311_M5	Negative		M289T460C01112_M16	Negative					M320T477C03495_M7	Negative
M273T440C00673	Negative		M189T337_2C02727	Positive					M348T476C01367	Positive		M191T492C00311_M6	Negative		M289T460C01112_M20	Negative					M320T477C03495_M8	Negative
M273T235C04479	Negative		M190T384C00624	Positive					M348T476C00020	Positive		M191T516C00158_M2	Negative		M289T460C01112_M24	Negative					M320T477C03495_M9	Negative
M275T424_2C00491	Negative		M190T203C06326	Positive					M348T420C00020	Positive		M191T516C00158_M4	Negative		M289T462C03406_M1	Negative					M320T477C03495_M10	Negative
M275T391C00491	Negative		M201T222C03383	Positive					M348T420C01367	Positive		M191T516C00158_M5	Negative		M289T462C03406_M3	Negative					M320T383C04544_M2	Negative
M275T456C05282	Negative		M201T222C01040	Positive					M428T490C00224	Positive		M191T516C00158_M6	Negative		M291T458C20440_M4	Negative					M320T383C04544_M3	Negative
M275T206_2C04732	Negative		M201T222C01115	Positive					M350T372C14871	Positive		M191T516C00311_M2	Negative		M291T458C20440_M5	Negative					M320T383C04544_M4	Negative
M275T444C00449	Negative		M201T222C20251	Positive					M353T468C20816	Positive		M191T516C00311_M4	Negative		M296T98C00170_M1	Negative					M320T383C04544_M5	Negative
M279T43C01595	Negative		M201T222C00198	Positive					M336T431C01304	Positive		M191T516C00311_M5	Negative		M296T98C00170_M4	Negative					M321T401C00364_M1	Negative
M281T43C00712	Negative		M204T290C02571	Positive					M565T469C00842	Positive		M191T516C00311_M6	Negative		M296T98C00170_M5	Negative					M321T401C00364_M6	Negative
M281T43C08367	Negative		M207T360C01990	Positive					M606T442C00394	Positive		M192T168C00561_M7	Negative		M296T98C00170_M6	Negative					M321T401C00364_M8	Negative
M287T398C05648	Negative		M208T206C03519	Positive					M606T442C00096	Positive		M193T383C00191_M2	Negative		M296T98C00170_M7	Negative					M321T401C00364_M9	Negative
M288T245C05926	Negative		M208T206C05620	Positive					M920T487_2C18799	Positive		M193T383C00191_M6	Negative		M296T98C00170_M8	Negative					M322T437C00055_M5	Negative
M289T460C01112	Negative		M216T381C01233	Positive					M508T476C00053	Positive		M193T383C00333_M2	Negative		M302T401C05711_M1	Negative					M322T437C00055_M7	Negative
M289T460C01101	Negative		M218T338C21285	Positive					M428T427C00224	Positive		M193T383C00333_M6	Negative		M302T401C05711_M2	Negative					M322T437C00055_M8	Negative
M289T460C03291	Negative		M218T338C03604	Positive					M428T452C00224	Positive		M193T383C08348_M2	Negative		M302T401C05711_M3	Negative					M322T450C00055_M5	Negative
M289T462C03406	Negative		M218T338C21286	Positive					M455T446C04823	Positive		M193T383C08348_M6	Negative		M302T401C05711_M9	Negative					M322T450C00055_M7	Negative
M291T458C20440	Negative		M218T338C03394	Positive					M484T472C00063	Positive		M195T375C00880_M6	Negative		M302T401C05711_M10	Negative					M322T450C00055_M8	Negative
M296T98C00170	Negative		M219T292_1C04045	Positive					M343T339C21336	Positive		M195T375C00257_M6	Negative		M303T443C12270_M1	Negative					M323T432C00105_M5	Negative
M300T436C04256	Negative		M219T411C03738	Positive					M291T446C20993	Positive		M195T351C00880_M6	Negative		M303T443C12270_M2	Negative					M323T432C00105_M6	Negative
M302T401C05711	Negative		M219T411C20957	Positive					M291T393C04421	Positive		M195T351C00257_M6	Negative		M303T443C12270_M4	Negative					M323T432C00105_M7	Negative
M303T443C12270	Negative		M219T411C20958	Positive					M291T462C03406	Positive		M196T307C00327_M2	Negative		M303T443C12270_M5	Negative					M323T432C00105_M8	Negative
M305T347C01726	Negative		M219T383C03738	Positive					M313T365C03373	Positive		M197T444C01127_M3	Negative		M303T443C12270_M6	Negative					M388T438C00575_M2	Negative
M306T396C00051	Negative		M219T383C20958	Positive					M305T442C12270	Positive		M197T444C05946_M3	Negative		M303T443C12270_M7	Negative					M388T438C00575_M3	Negative
M306T442C00051	Negative		M219T383C20957	Positive					M307T209_1C06673	Positive		M197T444C20485_M3	Negative		M303T443C12270_M8	Negative					M388T438C00575_M5	Negative
M307T460C00365	Negative		M219T354C04020	Positive					M307T297C06673	Positive		M197T372C06454_M3	Negative		M303T443C12270_M9	Negative					M388T438C00575_M8	Negative
M308T368C00270	Negative		M220T376C21333	Positive					M308T432C00239	Positive		M198T233C01929_M4	Negative		M303T443C12270_M10	Negative					M309T493C01151_M5	Negative
M309T493C01151	Negative		M221T286C16149	Positive					M308T396C00051	Positive		M199T263C01721_M3	Negative		M303T443C12270_M11	Negative					M337T426C04677_M4	Negative
M309T493C20986	Negative		M221T286C01275	Positive					M287T459C03838	Positive		M199T263C01721_M5	Negative		M305T347C01726_M3	Negative					M337T426C04677_M5	Negative
M309T493C01182	Negative		M222T247C00140	Positive					M297T365C03296	Positive		M199T263C00861_M3	Negative		M305T347C01726_M4	Negative					M337T426C04677_M6	Negative
M312T467C04640	Negative		M223T443C00542	Positive					M277T457C05282	Positive		M199T263C00861_M5	Negative		M305T347C01726_M5	Negative					M337T426C04677_M7	Negative
M313T433C04376	Negative		M224T315C03147	Positive					M277T444C00449	Positive		M199T263C01019_M3	Negative		M305T347C01726_M6	Negative					M337T426C04677_M8	Negative
M316T372C04540	Negative		M227T380C00931	Positive					M284T250C00387	Positive		M199T263C01019_M5	Negative		M305T347C01726_M7	Negative					M337T40C08316_M2	Negative
M318T389C14180	Negative		M230T262_1C04796	Positive					M309T381C20423	Positive		M200T340_2C01118_M3	Negative		M306T396C00051_M1	Negative					M337T40C08316_M4	Negative
M320T353C06501	Negative		M230T262_1C17758	Positive					M290T347C04462	Positive		M201T256C06231_M5	Negative		M306T396C00051_M4	Negative					M337T40C08316_M6	Negative
M320T477C03495	Negative		M232T427C04479	Positive					M290T372C20919	Positive		M201T256C06231_M6	Negative		M306T396C00051_M5	Negative					M337T40C08316_M18	Negative
M320T383C04544	Negative		M233T396C06055	Positive					M290T372C20917	Positive		M201T256C01239_M5	Negative		M306T396C00051_M6	Negative					M337T40C08316_M20	Negative
M321T401C00364	Negative		M235T339C04690	Positive					M290T372C21016	Positive		M201T256C01239_M6	Negative		M306T396C00051_M7	Negative					M337T40C08316_M22	Negative
M321T332C00644	Negative		M236T207C01273	Positive					M332T407C00360	Positive		M201T256C01239_M7	Negative		M307T460C00365_M4	Negative					M338T442C17267_M7	Negative
M321T332C01096	Negative		M238T160C03750	Positive					M333T476C05325	Positive		M201T256C01239_M8	Negative		M307T460C00365_M5	Negative					M338T487C17267_M2	Negative
M321T332C06311	Negative		M238T181C03750	Positive					M335T448C00455	Positive		M204T261C03298_M7	Negative		M307T460C00365_M6	Negative					M338T487C17267_M3	Negative
M321T414C05403	Negative		M239T439C11434	Positive					M335T431C04703	Positive		M204T261C01152_M7	Negative		M307T460C00365_M7	Negative					M338T487C17267_M4	Negative
M322T437C00055	Negative		M240T262C02953	Positive					M335T431C10517	Positive		M205T345C01990_M3	Negative		M313T433C04376_M1	Negative					M338T487C17267_M5	Negative
M322T450C00055	Negative		M241T381C01286	Positive					M335T431C04641	Positive		M205T294C16673_M5	Negative		M313T433C04376_M5	Negative					M339T494C00354_M6	Negative
M323T432C00105	Negative		M241T381C04442	Positive					M325T432C00105	Positive		M206T134C05620_M3	Negative		M313T433C04376_M6	Negative					M289T447C20993_M1	Negative
M326T260C00330	Negative		M241T381C06893	Positive					M358T376C01031	Positive		M206T134C03519_M3	Negative		M313T433C04376_M8	Negative					M289T447C20993_M3	Negative
M327T42C06429	Negative		M241T381C01236	Positive					M339T426C04677	Positive		M206T158C03519_M3	Negative		M316T372C04540_M1	Negative					M289T462C03406_M2	Negative
M333T391C00455	Negative		M241T381C20668	Positive					M341T494C00354	Positive		M206T158C05620_M3	Negative		M316T372C04540_M3	Negative					M289T462C03406_M3	Negative
M334T376C01031	Negative		M246T400C05340	Positive					M343T339C15548	Positive		M207T288C20631_M3	Negative		M318T389C14180_M5	Negative					M289T462C03406_M4	Negative
M336T384C06376	Negative		M247T337C04137	Positive					M318T141C12144	Positive		M207T288C20631_M4	Negative		M318T389C14180_M6	Negative					M291T458C20440_M5	Negative
M336T384C04501	Negative		M247T337C06655	Positive					M322T477C20775	Positive		M208T392C20258_M2	Negative		M320T477C03495_M1	Negative					M300T436C04256_M8	Negative
M336T384C04257	Negative		M250T384C03287	Positive					M322T382C04544	Positive		M208T392C20258_M3	Negative		M320T477C03495_M2	Negative					M303T443C12270_M2	Negative
M337T426C04677	Negative		M252T137C05198	Positive					M345T442C00364	Positive		M208T392C20258_M4	Negative		M320T477C03495_M4	Negative					M303T443C12270_M4	Negative
M337T391C04454	Negative		M254T338C05932	Positive					M324T437C00055	Positive		M208T392C20258_M5	Negative		M320T477C03495_M5	Negative					M303T443C12270_M5	Negative
M337T40C08316	Negative		M254T338C05539	Positive					M136T153C00147	Positive		M209T284C05422_M6	Negative		M320T477C03495_M6	Negative					M303T443C12270_M6	Negative
M338T487C17267	Negative		M258T234C06606	Positive					M134T414C00049	Positive		M209T287C00121_M1	Negative		M320T477C03495_M7	Negative					M303T443C12270_M7	Negative
M338T442C17267	Negative		M259T190D02742	Positive					M134T414C00402	Positive		M209T287C00121_M2	Negative		M320T477C03495_M8	Negative					M303T443C12270_M8	Negative
M339T494C00354	Negative		M260T380C00103	Positive					M137T161C00262	Positive		M209T287C00121_M4	Negative		M320T477C03495_M9	Negative					M303T443C12270_M9	Negative
M339T567C00354	Negative		M260T411C12213	Positive					M137T209C00262	Positive		M209T287C00121_M5	Negative		M320T477C03495_M10	Negative					M303T443C12270_M10	Negative
M346T420C00020	Negative		M260T411C00352	Positive					M137T140C00262	Positive		M209T287C02204_M1	Negative		M320T477C03495_M11	Negative					M303T443C12270_M11	Negative
M346T420C00362	Negative		M260T411C06377	Positive					M138T283C00108	Positive		M209T287C02204_M2	Negative		M321T401C00364_M9	Negative					M306T396C00051_M2	Negative
M346T476C00362	Negative		M260T303C05939	Positive					M130T391_2C01879	Positive		M209T287C02204_M4	Negative		M321T414C05403_M1	Negative					M306T396C00051_M4	Negative
M346T476C00020	Negative		M261T468C05345	Positive					M130T360_2C01879	Positive		M209T287C02204_M5	Negative		M321T414C05403_M2	Negative					M306T396C00051_M5	Negative
M347T437C00130	Negative		M269T361C00199	Positive					M130T305C01879	Positive		M209T287C00259_M1	Negative		M321T414C05403_M3	Negative					M306T396C00051_M7	Negative
M347T377C04691	Negative		M269T361C00231	Positive					M130T292C01879	Positive		M209T287C00259_M2	Negative		M321T414C05403_M4	Negative					M306T442C00051_M5	Negative
M352T361C01304	Negative		M269T361C00117	Positive					M133T365C00152	Positive		M209T287C00259_M4	Negative		M321T414C05403_M5	Negative					M307T411_1C00365_M5	Negative
M353T454C01268	Negative		M269T361C06441	Positive					M134T429C00402	Positive		M209T287C00259_M5	Negative		M321T414C05403_M6	Negative					M307T411_1C00365_M7	Negative
M354T451C16698	Negative		M269T209C00294	Positive					M134T429C00049	Positive		M209T287C00181_M1	Negative		M321T414C05403_M7	Negative					M307T411_1C00365_M8	Negative
M362T288C05556	Negative		M277T347C01283	Positive					M148T459C00025	Positive		M209T287C00181_M2	Negative		M322T450C00055_M8	Negative					M307T460C00365_M5	Negative
M365T414C04734	Negative		M277T444C00449	Positive					M148T294C00025	Positive		M209T287C00181_M4	Negative		M323T432C00105_M5	Negative					M307T460C00365_M7	Negative
M369T496C00447	Negative		M284T225C01993	Positive					M148T391_2C00025	Positive		M209T287C00181_M5	Negative		M323T432C00105_M8	Negative					M308T368C00270_M1	Negative
M369T496C11472	Negative		M287T459C03838	Positive					M148T442C00025	Positive		M209T262C00121_M1	Negative		M323T432C00105_M11	Negative					M308T368C00270_M3	Negative
M369T496C19879	Negative		M290T300C20917	Positive					M145T290C02295	Positive		M209T262C00121_M2	Negative		M323T432C00105_M12	Negative					M308T368C00270_M11	Negative
M378T387C03451	Negative		M291T393C04421	Positive					M139T282C00785	Positive		M209T262C00259_M1	Negative		M323T432C00105_M13	Negative					M309T493C01182_M5	Negative
M378T364C03451	Negative		M291T462C03406	Positive					M143T309C06231	Positive		M209T262C00259_M2	Negative		M323T432C00105_M14	Negative					M309T493C20986_M5	Negative
M379T351C00185	Negative		M293T360_2C18048	Positive					M183T291C00922	Positive		M209T262C02204_M1	Negative		M326T260C00330_M9	Negative					M378T387C03451_M1	Negative
M379T351C00243	Negative		M298T130C00170	Positive					M147T360_2C00064	Positive		M209T262C02204_M2	Negative		M326T260C00330_M17	Negative					M378T387C03451_M3	Negative
M379T351C00208	Negative		M298T157C00170	Positive					M147T394C00064	Positive		M209T262C00181_M1	Negative		M333T391C00455_M6	Negative					M378T387C03451_M4	Negative
M379T351C01518	Negative		M298T97C00170	Positive					M129T345_2C16673	Positive		M209T262C00181_M2	Negative		M333T391C00455_M9	Negative					M378T387C03451_M5	Negative
M379T351C02048	Negative		M305T442C12270	Positive					M102T391_2C01234	Positive		M211T390C05527_M3	Negative		M333T391C00455_M12	Negative					M362T288C05556_M4	Negative
M380T439C07025	Negative		M307T209_1C06673	Positive					M104T356C00334	Positive		M211T285C04471_M5	Negative		M333T391C00455_M13	Negative					M362T288C05556_M6	Negative
M380T468C07025	Negative		M307T297C06673	Positive					M104T356C01026	Positive		M211T285C04053_M5	Negative		M337T426C04677_M1	Negative					M369T496C00447_M7	Negative
M383T371C00021	Negative		M308T396C00051	Positive					M112T198C00380	Positive		M211T285C03387_M5	Negative		M337T426C04677_M4	Negative					M369T496C11472_M7	Negative
M383T454C00021	Negative		M315T433C04376	Positive					M114T257C03912	Positive		M211T285C03289_M5	Negative		M337T426C04677_M5	Negative					M369T496C19879_M7	Negative
M385T309C03156	Negative		M322T477C20775	Positive					M126T218C02376	Positive		M211T285C06440_M5	Negative		M337T426C04677_M7	Negative					M375T206C00255_M1	Negative
M388T438C00575	Negative		M325T432C00105	Positive					M114T257C03564	Positive		M212T298C20845_M2	Negative		M337T391C04454_M1	Negative					M375T206C00255_M3	Negative
M401T472C00363	Negative		M328T313C21257	Positive					M114T257C04322	Positive		M212T298C20845_M3	Negative		M337T391C04454_M2	Negative					M352T361C01304_M3	Negative
M401T267C00761	Negative		M332T407C00360	Positive					M116T298_2C00148	Positive		M212T298C20845_M4	Negative		M337T391C04454_M5	Negative					M352T361C01304_M6	Negative
M402T474C00112	Negative		M335T448C00455	Positive					M116T298_2C00763	Positive		M212T298C20845_M5	Negative		M337T391C04454_M6	Negative					M352T361C01304_M8	Negative
M403T485C00015	Negative		M335T431C04641	Positive					M118T367C00431	Positive		M215T256C00031_M6	Negative		M337T391C04454_M7	Negative					M378T364C03451_M3	Negative
M403T465C00015	Negative		M335T431C10517	Positive					M141T302C03283	Positive		M215T256C00124_M6	Negative		M337T391C04454_M8	Negative					M378T364C03451_M8	Negative
M403T443C02591	Negative		M335T431C04703	Positive					M179T396C01419	Positive		M215T256C06153_M6	Negative		M337T391C04454_M9	Negative					M383T371C00021_M5	Negative
M403T443C18050	Negative		M339T426C04677	Positive					M177T414C00438	Positive		M215T256C01934_M6	Negative		M337T391C04454_M11	Negative					M383T371C00021_M6	Negative
M403T443C16688	Negative		M341T494C00354	Positive					M159T390C00499	Positive		M215T256C01680_M6	Negative		M337T391C04454_M12	Negative					M383T371C00021_M7	Negative
M403T443C20237	Negative		M346T313C01743	Positive					M173T348C05565	Positive		M215T317C05568_M5	Negative		M337T391C04454_M13	Negative					M383T371C00021_M9	Negative
M426T361C00224	Negative		M346T313C20350	Positive					M174T354C03771	Positive		M215T317C03817_M5	Negative		M337T391C04454_M14	Negative					M380T488C07025_M2	Negative
M426T452C00008	Negative		M348T420C01367	Positive					M157T354C00439	Positive		M216T354C03752_M3	Negative		M337T391C04454_M16	Negative					M380T488C07025_M4	Negative
M426T452C00054	Negative		M348T420C00020	Positive					M175T375C01047	Positive		M216T354C03752_M5	Negative		M337T391C04454_M17	Negative					M380T488C07025_M5	Negative
M426T476C00008	Negative		M348T476C00020	Positive					M176T390C01042	Positive		M217T412C03740_M8	Negative		M337T40C08316_M1	Negative					M380T488C07025_M6	Negative
M426T476C00054	Negative		M348T476C01367	Positive					M186T391C01005	Positive		M217T401C03740_M8	Negative		M337T40C08316_M2	Negative					M380T488C07025_M7	Negative
M440T331C14861	Negative		M349T443C00130	Positive					M188T241C20258	Positive		M219T418C03409_M4	Negative		M337T40C08316_M4	Negative					M346T420C00020_M5	Negative
M442T479C00035	Negative		M350T372C14871	Positive					M188T300C20258	Positive		M221T224C01061_M6	Negative		M337T40C08316_M5	Negative					M346T420C00020_M6	Negative
M445T440C00570	Negative		M353T468C20816	Positive					M188T300C01215	Positive		M221T224C01061_M8	Negative		M337T40C08316_M6	Negative					M346T420C00020_M7	Negative
M462T477C00361	Negative		M356T450C21027	Positive					M189T373C02727	Positive		M221T197C16362_M2	Negative		M337T40C08316_M20	Negative					M346T420C00020_M8	Negative
M462T486C03794	Negative		M358T428C04540	Positive					M190T384C00624	Positive		M221T197C16362_M6	Negative		M337T40C08316_M22	Negative					M346T420C00362_M5	Negative
M466T484C00458	Negative		M361T364C04437	Positive					M157T307C05568	Positive		M224T185C06326_M4	Negative		M338T487C17267_M1	Negative					M346T420C00362_M6	Negative
M481T473C00459	Negative		M384T297C00611	Positive					M157T307C03817	Positive		M226T372C16850_M3	Negative		M338T487C17267_M5	Negative					M346T420C00362_M7	Negative
M482T491C00063	Negative		M385T370C00021	Positive					M157T307C03680	Positive		M226T443C06047_M5	Negative		M339T494C00354_M1	Negative					M346T420C00362_M8	Negative
M486T484C07024	Negative		M388T365C17951	Positive					M175T393C02220	Positive		M226T443C06048_M5	Negative		M339T494C00354_M5	Negative					M346T452C00362_M1	Negative
M490T473C00131	Negative		M388T348C17951	Positive					M160T246C03087	Positive		M227T404C02798_M1	Negative		M339T494C00354_M6	Negative					M346T452C00362_M3	Negative
M506T476C00286	Negative		M428T452C00224	Positive					M150T271C00073	Positive		M227T404C02798_M2	Negative		M339T567C00354_M6	Negative					M346T452C00362_M5	Negative
M506T476C00002	Negative		M428T427C00224	Positive					M152T251C00242	Positive		M227T404C02798_M3	Negative		M346T420C00020_M1	Negative					M346T452C00362_M6	Negative
M522T495C00044	Negative		M428T490C00224	Positive					M152T219C00242	Positive		M227T404C16849_M1	Negative		M346T420C00020_M4	Negative					M346T476C00020_M1	Negative
M535T433C00190	Negative		M461T360C00415	Positive					M173T423C00093	Positive		M227T404C16849_M2	Negative		M346T420C00020_M6	Negative					M346T476C00020_M2	Negative
M535T433C00935	Negative		M481T301C03646	Positive					M173T342C00093	Positive		M227T404C16849_M3	Negative		M354T451C16698_M1	Negative					M346T476C00020_M3	Negative
M535T433C18094	Negative		M508T476C00053	Positive					M164T206C06809	Positive		M227T257C03198_M5	Negative		M354T451C16698_M2	Negative					M346T476C00020_M4	Negative
M535T433C01623	Negative		M550T488C11920	Positive								M227T257C03198_M6	Negative		M354T451C16698_M3	Negative					M346T476C00020_M5	Negative
M536T449C00789	Negative		M550T488C11923	Positive								M227T257C05343_M5	Negative		M354T451C16698_M4	Negative					M346T476C00020_M6	Negative
M540T428C02741	Negative		M550T488C12446	Positive								M227T257C05343_M6	Negative		M354T451C16698_M5	Negative					M346T476C00020_M7	Negative
M558T419C00301	Negative		M550T488C18636	Positive								M227T192C00526_M9	Negative		M354T451C16698_M6	Negative					M346T476C00362_M1	Negative
M562T394C21348	Negative											M227T238C00534_M5	Negative		M354T451C16698_M7	Negative					M346T476C00362_M2	Negative
M564T412C21137	Negative											M227T45C06424_M14	Negative		M364T265C00611_M1	Negative					M346T476C00362_M3	Negative
M564T412C12318	Negative											M228T391_1C17758_M5	Negative		M364T265C00611_M16	Negative					M346T476C00362_M4	Negative
M565T442C00029	Negative											M228T391_1C17758_M7	Negative		M364T265C00611_M17	Negative					M346T476C00362_M5	Negative
M565T442C00052	Negative											M228T391_1C17758_M8	Negative		M378T387C03451_M8	Negative					M346T476C00362_M6	Negative
M566T408C12321	Negative											M228T391_1C17758_M9	Negative		M383T371C00021_M1	Negative					M346T476C00362_M7	Negative
M566T408C12322	Negative											M228T391_1C04797_M5	Negative		M383T371C00021_M5	Negative					M346T452C00020_M1	Negative
M579T475C00167	Negative											M228T391_1C04797_M7	Negative		M383T371C00021_M6	Negative					M346T452C00020_M3	Negative
M580T331_1C04121	Negative											M228T391_1C04797_M8	Negative		M383T371C00021_M7	Negative					M346T452C00020_M5	Negative
M580T455C12320	Negative											M228T391_1C04797_M9	Negative		M383T371C00021_M8	Negative					M346T452C00020_M6	Negative
M580T455C12319	Negative											M228T391_1C04796_M5	Negative		M388T438C00575_M1	Negative					M347T437C00130_M2	Negative
M606T430C00043	Negative											M228T391_1C04796_M7	Negative		M388T438C00575_M3	Negative					M347T437C00130_M4	Negative
M606T468C00043	Negative											M228T391_1C04796_M8	Negative		M388T438C00575_M11	Negative					M347T437C00130_M5	Negative
M611T487C00127	Negative											M228T391_1C04796_M9	Negative		M402T474C00112_M2	Negative					M347T437C00130_M7	Negative
M613T438C00128	Negative											M228T447_2C17758_M1	Negative		M402T474C00112_M5	Negative					M347T437C00130_M9	Negative
M613T487C00128	Negative											M228T447_2C17758_M4	Negative		M402T474C00112_M7	Negative					M131T366_2C00152_M3	Negative
M620T485C20742	Negative											M228T447_2C17758_M5	Negative		M402T474C00112_M8	Negative					M131T366_2C00152_M4	Negative
M629T452C03691	Negative											M228T447_2C17758_M6	Negative		M402T474C00112_M23	Negative					M131T382C00152_M1	Negative
M662T428C00003	Negative											M228T447_2C17758_M9	Negative		M402T474C00112_M24	Negative					M131T382C00152_M2	Negative
M673T140C13889	Negative											M228T447_2C04797_M1	Negative		M402T474C00112_M27	Negative					M132T414C00402_M2	Negative
M702T479C21423	Negative											M228T447_2C04797_M4	Negative		M402T474C00112_M28	Negative					M132T414C00402_M3	Negative
M702T479C21424	Negative											M228T447_2C04797_M5	Negative		M403T465C00015_M6	Negative					M132T414C00402_M4	Negative
M702T479C20744	Negative											M228T447_2C04797_M6	Negative		M403T465C00015_M7	Negative					M132T414C00049_M2	Negative
M76T349C00037	Positive											M228T447_2C04797_M9	Negative		M403T465C00015_M8	Negative					M132T414C00049_M3	Negative
M86T248C02659	Positive											M228T447_2C04796_M1	Negative		M403T465C00015_M9	Negative					M132T414C00049_M4	Negative
M86T248C06145	Positive											M228T447_2C04796_M4	Negative		M403T485C00015_M1	Negative					M132T398C00402_M2	Negative
M86T162C00481	Positive											M228T447_2C04796_M5	Negative		M403T485C00015_M6	Negative					M132T398C00402_M3	Negative
M87T357C01089	Positive											M228T447_2C04796_M6	Negative		M403T485C00015_M7	Negative					M132T398C00402_M4	Negative
M87T357C01770	Positive											M228T447_2C04796_M9	Negative		M403T485C00015_M8	Negative					M132T398C00049_M2	Negative
M90T248C00041	Positive											M232T343C03771_M4	Negative		M403T485C00015_M9	Negative					M132T398C00049_M3	Negative
M90T333_2C00041	Positive											M233T217C16674_M5	Negative		M403T485C00015_M10	Negative					M132T398C00049_M4	Negative
M90T333_2C00213	Positive											M233T318C16674_M2	Negative		M406T339C01367_M1	Negative					M133T401C00149_M2	Negative
M90T350C00213	Positive											M233T318C16674_M5	Negative		M406T339C01367_M10	Negative					M133T401C00149_M3	Negative
M90T350C00546	Positive											M233T230_2C16674_M5	Negative		M406T339C01367_M28	Negative					M133T401C00149_M4	Negative
M102T391_2C01234	Positive											M236T245C06313_M5	Negative		M426T476C00008_M1	Negative					M125T361_2C00178_M5	Negative
M102T361_1C01234	Positive											M236T245C06313_M6	Negative		M426T476C00008_M2	Negative					M127T361_2C00906_M5	Negative
M104T356C00334	Positive											M236T245C06313_M7	Negative		M426T476C00008_M4	Negative					M128T292C01879_M2	Negative
M104T356C01026	Positive											M236T181C03142_M3	Negative		M426T476C00008_M5	Negative					M128T292C01879_M5	Negative
M106T364C00065	Positive											M236T161C03142_M3	Negative		M426T476C00008_M6	Negative					M129T232C20254_M3	Negative
M106T364C00716	Positive											M237T401C21294_M4	Negative		M426T476C00008_M7	Negative					M129T232C20254_M4	Negative
M106T294C00065	Positive											M241T333C01697_M3	Negative		M426T476C00008_M8	Negative					M146T391_2C00025_M2	Negative
M106T294C00716	Positive											M241T333C01489_M3	Negative		M426T452C00008_M1	Negative					M146T391_2C00025_M3	Negative
M112T198C00380	Positive											M241T44C16537_M1	Negative		M426T452C00008_M4	Negative					M146T391_2C00025_M4	Negative
M114T257C03912	Positive											M241T44C16537_M13	Negative		M426T452C00008_M5	Negative					M146T391_2C00025_M5	Negative
M114T257C03564	Positive											M243T106C20772_M3	Negative		M426T452C00008_M6	Negative					M147T389C03196_M2	Negative
M114T257C04322	Positive											M243T106C20772_M4	Negative		M426T452C00008_M7	Negative					M147T389C03196_M3	Negative
M116T298_2C00763	Positive											M243T106C20772_M5	Negative		M426T452C00008_M8	Negative					M147T389C03196_M4	Negative
M116T298_2C00148	Positive											M243T406C02985_M5	Negative		M426T452C00008_M23	Negative					M147T389C03196_M5	Negative
M118T245C15561	Positive											M243T235C02067_M5	Negative		M440T331C14861_M3	Negative					M146T443C00025_M2	Negative
M118T287C15987	Positive											M243T235C02067_M7	Negative		M442T479C00035_M1	Negative					M146T443C00025_M5	Negative
M118T208_2C02240	Positive											M243T235C02067_M8	Negative		M442T479C00035_M5	Negative					M148T204C00073_M1	Negative
M118T208_2C15499	Positive											M243T157C00299_M8	Negative		M442T479C00035_M6	Negative					M148T204C00073_M4	Negative
M124T309C10164	Positive											M245T382C01163_M2	Negative		M442T479C00035_M7	Negative					M148T272C00073_M4	Negative
M126T218C02376	Positive											M245T382C04484_M2	Negative		M442T479C00035_M9	Negative					M134T154C00147_M1	Negative
M128T202C02946	Positive											M245T382C04553_M2	Negative		M445T440C00570_M5	Negative					M134T154C00147_M2	Negative
M128T313C06772	Positive											M245T382C02167_M2	Negative		M445T440C00570_M8	Negative					M134T154C00147_M3	Negative
M129T345_2C16673	Positive											M245T382C02514_M2	Negative		M462T486C03794_M6	Negative					M135T315C01620_M3	Negative
M130T391_2C01879	Positive											M246T272C00018_M4	Negative		M462T486C03794_M7	Negative					M135T315C01620_M4	Negative
M130T360_2C01879	Positive											M246T382_2C01215_M1	Negative		M462T486C03794_M9	Negative					M145T366C00026_M2	Negative
M130T233C01879	Positive											M248T298C08538_M5	Negative		M462T486C03794_M10	Negative					M145T366C00026_M3	Negative
M130T305C01879	Positive											M249T393C00669_M8	Negative		M481T393C00459_M10	Negative					M145T366C00026_M4	Negative
M130T292C01879	Positive											M250T391C01233_M2	Negative		M481T473C00459_M1	Negative					M145T366C00026_M5	Negative
M133T365C00152	Positive											M250T391C01233_M3	Negative		M481T473C00459_M2	Negative					M145T458C00819_M5	Negative
M134T414C00402	Positive											M250T391C01233_M4	Negative		M481T473C00459_M5	Negative					M205T294C16673_M5	Negative
M134T414C00049	Positive											M250T391C01233_M5	Negative		M481T473C00459_M6	Negative					M145T361_2C00819_M5	Negative
M134T391_2C00049	Positive											M250T158C02564_M3	Negative		M481T473C00459_M7	Negative					M145T458C00064_M5	Negative
M134T391_2C00402	Positive											M250T158C02564_M5	Negative		M481T473C00459_M8	Negative					M145T361_2C00064_M5	Negative
M134T429C00049	Positive											M251T344C06054_M2	Negative		M481T473C00459_M9	Negative					M146T260C05941_M3	Negative
M134T429C00402	Positive											M251T174C05512_M5	Negative		M481T473C00459_M34	Negative					M146T260C05941_M5	Negative
M136T153C00147	Positive											M251T174C05512_M6	Negative		M481T473C00459_M35	Negative					M89T224_2C01432_M3	Negative
M136T257C06056	Positive											M253T473C05844_M5	Negative		M482T491C00063_M5	Negative					M89T224_2C00184_M3	Negative
M137T161C00262	Positive											M253T316C03659_M3	Negative		M482T491C00063_M7	Negative					M102T260C01026_M3	Negative
M137T209C00262	Positive											M253T316C03659_M6	Negative		M482T491C00063_M8	Negative					M102T260C01026_M4	Negative
M137T140C00262	Positive											M253T316C03660_M3	Negative		M490T473C00131_M5	Negative					M102T260C02721_M3	Negative
M138T283C00108	Positive											M253T316C03660_M6	Negative		M490T473C00131_M6	Negative					M102T260C02721_M4	Negative
M139T282C00785	Positive											M253T316C06352_M3	Negative		M490T473C00131_M23	Negative					M102T260C11735_M3	Negative
M141T302C03283	Positive											M253T316C06352_M6	Negative		M490T473C00131_M25	Negative					M102T260C11735_M4	Negative
M142T260C03824	Positive											M253T43C08362_M2	Negative		M490T473C00131_M26	Negative					M102T260C02356_M3	Negative
M142T260C04226	Positive											M254T370C04556_M1	Negative		M506T476C00286_M1	Negative					M102T260C02356_M4	Negative
M143T309C06231	Positive											M254T370C04556_M5	Negative		M506T476C00286_M5	Negative					M74T345C00037_M2	Negative
M145T290C02295	Positive											M255T405C04115_M6	Negative		M506T476C00286_M6	Negative					M84T294C02659_M2	Negative
M146T204C16473	Positive											M255T405C01267_M1	Negative		M506T476C00286_M7	Negative					M84T294C02659_M4	Negative
M146T204C08734	Positive											M255T345C04115_M5	Negative		M506T476C00286_M8	Negative					M102T260C00334_M3	Negative
M147T360_2C00064	Positive											M255T345C01267_M4	Negative		M522T495C00044_M1	Negative					M102T260C00334_M4	Negative
M147T394C00064	Positive											M255T345C01267_M5	Negative		M522T495C00044_M5	Negative					M88T391C00041_M1	Negative
M148T442C00025	Positive											M256T249C00140_M8	Negative		M522T495C00044_M7	Negative					M88T391C00041_M2	Negative
M148T391_2C00025	Positive											M256T167C02997_M1	Negative		M535T433C00190_M13	Negative					M88T391C00041_M3	Negative
M148T423C00025	Positive											M257T382C01236_M5	Negative		M535T433C00190_M17	Negative					M88T415C00041_M1	Negative
M148T459C00025	Positive											M257T382C04442_M5	Negative		M536T449C00789_M1	Negative					M88T415C00041_M2	Negative
M149T258C01180	Positive											M257T382C01286_M5	Negative		M536T449C00789_M5	Negative					M88T415C00041_M3	Negative
M150T283C00073	Positive											M257T382C20668_M5	Negative		M536T449C00789_M10	Negative					M88T249C00213_M3	Negative
M150T271C00073	Positive											M257T351_1C01236_M2	Negative		M536T449C00789_M12	Negative					M88T249C00041_M3	Negative
M152T251C00242	Positive											M257T351_1C04442_M2	Negative		M536T449C00789_M13	Negative					M115T208C01384_M1	Negative
M152T219C00242	Positive											M257T351_1C01286_M2	Negative		M540T428C02741_M5	Negative					M115T208C01384_M2	Negative
M153T229C01904	Positive											M257T351_1C20668_M2	Negative		M540T428C02741_M9	Negative					M115T208C01384_M3	Negative
M153T229C00532	Positive											M257T351_1C06893_M2	Negative		M540T428C02741_M10	Negative					M115T208C01384_M4	Negative
M157T400C00149	Positive											M257T191D02742_M5	Negative		M540T428C02741_M11	Negative					M116T295C03508_M2	Negative
M157T400C00497	Positive											M257T191D02742_M6	Negative		M540T428C02741_M12	Negative					M116T295C03508_M4	Negative
M157T354C00439	Positive											M258T412C01102_M1	Negative		M540T428C02741_M23	Negative					M116T295C00441_M2	Negative
M159T390C00499	Positive											M258T412C01102_M2	Negative		M540T428C02741_M25	Negative					M116T295C00441_M4	Negative
M159T265C02504	Positive											M258T412C01102_M3	Negative		M540T428C02741_M27	Negative					M117T383C00042_M3	Negative
M159T265C05994	Positive											M258T412C01102_M4	Negative		M540T428C02741_M28	Negative					M117T383C00042_M4	Negative
M160T207C03087	Positive											M258T270C03584_M3	Negative		M540T428C02741_M29	Negative					M117T458C00042_M4	Negative
M162T402C00956	Positive											M259T351C04188_M6	Negative		M540T428C02741_M30	Negative					M119T289C02022_M4	Negative
M163T315C03979	Positive											M259T351C04582_M6	Negative		M540T428C02741_M32	Negative					M119T289C02045_M4	Negative
M163T315C06159	Positive											M259T449C00636_M6	Negative		M558T419C00301_M5	Negative					M111T227C00106_M2	Negative
M163T315C03827	Positive											M259T449C00085_M6	Negative		M558T419C00301_M10	Negative					M111T227C00106_M3	Negative
M163T315C01088	Positive											M259T449C05345_M6	Negative		M562T394C21348_M1	Negative					M104T365C00065_M1	Negative
M163T315C02488	Positive											M259T449C03267_M6	Negative		M562T394C21348_M2	Negative					M104T365C00716_M1	Negative
M164T206C06809	Positive											M259T449C00092_M6	Negative		M562T394C21348_M4	Negative					M104T294C00065_M3	Negative
M164T216C05834	Positive											M259T468C00636_M6	Negative		M562T394C21348_M5	Negative					M104T294C00716_M3	Negative
M166T241C00684	Positive											M259T468C00085_M6	Negative		M562T394C21348_M6	Negative					M111T306C00106_M1	Negative
M166T241C03826	Positive											M259T468C05345_M6	Negative		M565T442C00029_M1	Negative					M111T306C00106_M2	Negative
M169T260C00819	Positive											M259T468C03267_M6	Negative		M565T442C00029_M2	Negative					M111T306C00106_M3	Negative
M170T210C13636	Positive											M259T468C00092_M6	Negative		M565T442C00029_M3	Negative					M113T460C02512_M4	Negative
M170T210C04043	Positive											M261T383C04434_M6	Negative		M565T442C00029_M6	Negative					M113T285C02565_M2	Negative
M170T210C02519	Positive											M261T383C05364_M6	Negative		M565T442C00029_M8	Negative					M113T285C02565_M3	Negative
M170T210C20310	Positive											M261T383C04324_M6	Negative		M565T442C00029_M11	Negative					M113T285C02565_M4	Negative
M170T210C13635	Positive											M262T199C19580_M3	Negative		M565T442C00029_M12	Negative					M113T285C02512_M2	Negative
M171T337C20918	Positive											M262T199C19580_M8	Negative		M565T442C00029_M13	Negative					M113T285C02512_M3	Negative
M171T337C20920	Positive											M266T392C05932_M5	Negative		M565T442C00029_M14	Negative					M113T285C02512_M4	Negative
M173T423C00093	Positive											M266T392C05539_M5	Negative		M579T475C00167_M6	Negative					M114T298C00763_M2	Negative
M174T198C06210	Positive											M267T210C00294_M5	Negative		M579T475C00167_M11	Negative					M114T298C00763_M3	Negative
M174T376C17366	Positive											M267T210C00294_M6	Negative		M579T475C00167_M12	Negative					M114T298C00763_M4	Negative
M174T376C01250	Positive											M267T210C00294_M8	Negative		M579T475C00167_M13	Negative					M114T298C00763_M5	Negative
M174T354C03771	Positive											M267T298C15767_M3	Negative		M579T475C00167_M14	Negative					M114T298C00148_M2	Negative
M175T393C02220	Positive											M267T298C15767_M4	Negative		M579T475C00167_M15	Negative					M114T298C00148_M3	Negative
M175T375C01047	Positive											M267T298C15767_M5	Negative		M580T331_1C04121_M2	Negative					M114T298C00148_M4	Negative
M175T342C01047	Positive											M267T298C15767_M6	Negative		M580T331_1C04121_M3	Negative					M114T298C00148_M5	Negative
M176T390C01042	Positive											M267T298C15767_M7	Negative		M580T455C12320_M3	Negative					M175T366C04349_M1	Negative
M176T305C01042	Positive											M267T298C15767_M8	Negative		M580T455C12320_M6	Negative					M175T366C04349_M3	Negative
M176T234C02631	Positive											M267T298C15767_M9	Negative		M580T455C12320_M11	Negative					M175T366C03217_M1	Negative
M177T414C00438	Positive											M271T46C18218_M12	Negative		M580T455C12320_M12	Negative					M175T366C03217_M3	Negative
M179T396C01419	Positive											M271T46C18218_M14	Negative		M606T430C00043_M1	Negative					M175T366C06033_M1	Negative
M180T256C01214	Positive											M271T46C18218_M16	Negative		M606T430C00043_M5	Negative					M175T366C06033_M3	Negative
M180T256C00329	Positive											M271T63C18218_M1	Negative		M606T430C00043_M6	Negative					M175T414C00438_M2	Negative
M180T256C02262	Positive											M272T409C01133_M3	Negative		M606T430C00043_M7	Negative					M175T414C00438_M3	Negative
M180T184C01214	Positive											M272T409C21333_M3	Negative		M606T430C00043_M8	Negative					M175T414C00438_M4	Negative
M180T184C02262	Positive											M273T449C04666_M2	Negative		M606T430C00043_M9	Negative					M213T345C19679_M6	Negative
M180T286C01214	Positive											M273T364C04666_M5	Negative		M606T430C00043_M10	Negative					M172T270C17366_M6	Negative
M180T286C00329	Positive											M273T440C00673_M2	Negative		M606T430C00043_M13	Negative					M168T361C13482_M4	Negative
M180T286C02262	Positive											M273T235C04479_M1	Negative		M606T430C00043_M14	Negative					M229T440C00118_M3	Negative
M182T216C00811	Positive											M273T235C04479_M2	Negative		M606T430C00043_M15	Negative					M229T440C00111_M3	Negative
M182T216C00166	Positive											M273T235C04479_M4	Negative		M606T430C00043_M16	Negative					M171T424C00093_M3	Negative
M182T216C01772	Positive											M275T424_2C00491_M3	Negative		M611T487C00127_M1	Negative					M171T372C00093_M3	Negative
M182T216C12621	Positive											M275T391C00491_M1	Negative		M611T487C00127_M2	Negative					M171T408C00093_M3	Negative
M182T216C10945	Positive											M275T391C00491_M2	Negative		M611T487C00127_M3	Negative					M172T270C01250_M6	Negative
M183T291C00922	Positive											M275T391C00491_M3	Negative		M611T487C00127_M4	Negative					M173T435C00417_M1	Negative
M186T391C01005	Positive											M275T391C00491_M4	Negative		M611T487C00127_M5	Negative					M173T435C02341_M1	Negative
M188T425C02989	Positive											M275T456C05282_M4	Negative		M611T487C00127_M6	Negative					M173T479C00062_M1	Negative
M188T425C15998	Positive											M275T456C05282_M5	Negative		M611T487C00127_M7	Negative					M174T391C01042_M2	Negative
M188T425C15999	Positive											M275T456C05282_M7	Negative		M611T487C00127_M8	Negative					M174T391C01042_M4	Negative
M188T241C20258	Positive											M275T456C05282_M8	Negative		M611T487C00127_M9	Negative					M174T391C01042_M5	Negative
M188T225_2C17236	Positive											M275T456C05282_M9	Negative		M611T487C00127_M10	Negative					M174T391C01042_M6	Negative
M188T300C20258	Positive											M275T456C05282_M10	Negative		M611T487C00127_M11	Negative					M246T265C05548_M1	Negative
M188T300C01215	Positive											M275T206_2C04732_M5	Negative		M611T487C00127_M12	Negative					M246T265C05548_M2	Negative
M189T337_2C02727	Positive											M275T444C00449_M5	Negative		M613T438C00128_M1	Negative					M246T265C05548_M3	Negative
M189T373C02727	Positive											M279T43C01595_M2	Negative		M613T438C00128_M3	Negative					M223T382C20918_M2	Negative
M189T255C03884	Positive											M281T43C00712_M2	Negative		M613T438C00128_M5	Negative					M223T382C20918_M3	Negative
M190T384C00624	Positive											M281T43C08367_M2	Negative		M613T438C00128_M7	Negative					M223T382C20918_M4	Negative
M190T439C00624	Positive											M287T398C05648_M4	Negative		M613T438C00128_M8	Negative					M188T385C00624_M2	Negative
M190T203C06326	Positive											M288T245C05926_M1	Negative		M613T438C00128_M9	Negative					M188T385C00624_M4	Negative
M191T237C00544	Positive											M289T460C01112_M2	Negative		M613T438C00128_M10	Negative					M188T385C00624_M5	Negative
M191T237C01161	Positive											M289T460C01101_M2	Negative		M613T438C00128_M11	Negative					M188T385C00624_M6	Negative
M191T237C14109	Positive											M289T460C03291_M2	Negative		M613T438C00128_M12	Negative					M188T385C00624_M7	Negative
M191T237C03198	Positive											M289T462C03406_M2	Negative		M620T485C20742_M1	Negative					M189T317C00680_M3	Negative
M191T237C16215	Positive											M289T462C03406_M3	Negative		M620T485C20742_M5	Negative					M189T317C00666_M3	Negative
M192T228C00850	Positive											M289T462C03406_M4	Negative		M620T485C20742_M10	Negative					M245T382C04484_M3	Negative
M192T204C02712	Positive											M291T458C20440_M5	Negative		M620T485C20742_M11	Negative					M179T382_1C00795_M6	Negative
M194T199C06430	Positive											M296T98C00170_M5	Negative		M620T485C20742_M12	Negative					M179T292C00137_M6	Negative
M194T199C02670	Positive											M296T98C00170_M6	Negative		M662T428C00003_M1	Negative					M179T292C00795_M6	Negative
M194T235C04411	Positive											M296T98C00170_M7	Negative		M662T428C00003_M5	Negative					M180T288_2C00082_M7	Negative
M194T235C02123	Positive											M296T98C00170_M8	Negative		M662T428C00003_M6	Negative					M245T382C02514_M3	Negative
M196T314C00822	Positive											M300T436C04256_M8	Negative		M662T428C00003_M9	Negative					M245T382C02167_M3	Negative
M200T374C20941	Positive											M302T401C05711_M2	Negative		M662T428C00003_M10	Negative					M245T382C01163_M3	Negative
M200T340C06114	Positive											M302T401C05711_M4	Negative		M662T428C00003_M11	Negative					M245T382C04553_M3	Negative
M201T384C00279	Positive											M302T401C05711_M6	Negative		M662T428C00003_M12	Negative					M215T317C03817_M2	Negative
M201T222C03383	Positive											M302T401C05711_M7	Negative		M662T428C00003_M13	Negative					M215T317C03817_M3	Negative
M201T222C01040	Positive											M302T401C05711_M9	Negative		M664T398C00004_M1	Negative					M215T317C03817_M4	Negative
M201T222C01115	Positive											M303T443C12270_M2	Negative		M76T349C00037_M2	Positive					M215T317C03817_M6	Negative
M201T222C20251	Positive											M303T443C12270_M4	Negative		M90T333_2C00041_M1	Positive					M187T224C01904_M5	Negative
M201T222C00198	Positive											M303T443C12270_M5	Negative		M90T333_2C00041_M3	Positive					M187T224C00532_M5	Negative
M201T207C00198	Positive											M303T443C12270_M6	Negative		M102T361_1C01234_M4	Positive					M151T230C00474_M5	Negative
M201T207C02669	Positive											M303T443C12270_M7	Negative		M102T391_2C01234_M2	Positive					M151T230C00379_M5	Negative
M201T207C00691	Positive											M303T443C12270_M8	Negative		M102T391_2C01234_M3	Positive					M155T227C00295_M5	Negative
M201T207C02779	Positive											M303T443C12270_M9	Negative		M102T391_2C01234_M4	Positive					M215T317C05568_M2	Negative
M201T207C03383	Positive											M303T443C12270_M10	Negative		M104T356C00334_M4	Positive					M215T317C05568_M3	Negative
M203T214C06153	Positive											M303T443C12270_M11	Negative		M112T198C00380_M1	Positive					M215T317C05568_M4	Negative
M204T290C02571	Positive											M305T347C01726_M2	Negative		M112T198C00380_M2	Positive					M215T317C05568_M6	Negative
M204T173C04083	Positive											M305T347C01726_M3	Negative		M112T198C00380_M3	Positive					M209T311C00121_M5	Negative
M207T360C01990	Positive											M305T347C01726_M4	Negative		M116T298_2C00763_M2	Positive					M209T311C00259_M5	Negative
M208T259C16624	Positive											M305T347C01726_M5	Negative		M116T298_2C00763_M3	Positive					M209T311C02204_M5	Negative
M208T206C03519	Positive											M305T347C01726_M6	Negative		M116T298_2C00763_M4	Positive					M209T311C00181_M5	Negative
M208T206C05620	Positive											M306T396C00051_M2	Negative		M116T298_2C00763_M5	Positive					M209T287C00121_M5	Negative
M212T205C08348	Positive											M306T396C00051_M4	Negative		M118T287C15987_M1	Positive					M209T287C00259_M5	Negative
M213T390C00666	Positive											M306T396C00051_M5	Negative		M128T202C02946_M1	Positive					M209T287C00181_M5	Negative
M213T390C00680	Positive											M306T396C00051_M7	Negative		M128T202C02946_M2	Positive					M209T287C02204_M5	Negative
M216T381C01233	Positive											M306T442C00051_M5	Negative		M128T202C02946_M4	Positive					M158T340C00651_M3	Negative
M217T159C06662	Positive											M307T460C00365_M5	Negative		M128T202C02946_M5	Positive					M159T382C00322_M6	Negative
M218T338C21285	Positive											M307T460C00365_M7	Negative		M129T345_2C16673_M5	Positive					M160T267C03210_M2	Negative
M218T338C03604	Positive											M308T368C00270_M3	Negative		M130T233C01879_M5	Positive					M161T369C03761_M6	Negative
M218T338C21286	Positive											M308T368C00270_M10	Negative		M130T292C01879_M5	Positive					M237T307C02700_M1	Positive
M218T338C03394	Positive											M308T368C00270_M11	Negative		M130T391_2C01879_M2	Positive					M254T247C19717_M6	Positive
M219T292_1C04045	Positive											M309T493C01151_M5	Negative		M130T391_2C01879_M3	Positive					M240T262C02953_M4	Positive
M219T383C03738	Positive											M309T493C20986_M5	Negative		M130T391_2C01879_M4	Positive					M240T262C02953_M5	Positive
M219T383C20958	Positive											M309T493C01182_M5	Negative		M130T391_2C01879_M5	Positive					M240T262C02953_M6	Positive
M219T383C20957	Positive											M312T467C04640_M5	Negative		M130T360_2C01879_M4	Positive					M240T262C02953_M7	Positive
M219T411C03738	Positive											M313T433C04376_M5	Negative		M130T360_2C01879_M5	Positive					M240T262C02953_M8	Positive
M219T411C20957	Positive											M313T433C04376_M6	Negative		M132T248C20314_M2	Positive					M244T351C05711_M2	Positive
M219T411C20958	Positive											M313T433C04376_M8	Negative		M132T248C20314_M4	Positive					M244T230C00475_M5	Positive
M219T354C04020	Positive											M316T372C04540_M3	Negative		M132T248C20314_M5	Positive					M244T230C00475_M8	Positive
M220T376C21333	Positive											M318T389C14180_M5	Negative		M133T365C00152_M4	Positive					M244T230C00475_M9	Positive
M221T286C16149	Positive											M318T389C14180_M10	Negative		M134T391_2C00049_M1	Positive					M250T384C03287_M2	Positive
M221T286C01275	Positive											M320T353C06501_M5	Negative		M134T391_2C00049_M2	Positive					M250T384C03287_M4	Positive
M221T207C01298	Positive											M320T477C03495_M2	Negative		M134T391_2C00049_M3	Positive					M250T384C03287_M5	Positive
M222T247C00140	Positive											M320T477C03495_M4	Negative		M134T391_2C00049_M4	Positive					M228T252C00826_M4	Positive
M223T443C00542	Positive											M320T477C03495_M5	Negative		M136T153C00147_M1	Positive					M228T252C00826_M7	Positive
M223T258C20843	Positive											M320T477C03495_M6	Negative		M136T153C00147_M2	Positive					M228T252C00826_M10	Positive
M224T315C03147	Positive											M320T477C03495_M7	Negative		M136T153C00147_M3	Positive					M230T446C04796_M6	Positive
M226T311C11355	Positive											M320T477C03495_M8	Negative		M137T209C00262_M1	Positive					M230T446C04797_M6	Positive
M226T311C18054	Positive											M320T477C03495_M9	Negative		M137T209C00262_M2	Positive					M246T400C05340_M3	Positive
M227T246C12989	Positive											M320T477C03495_M10	Negative		M137T209C00262_M3	Positive					M230T312C05570_M1	Positive
M227T410C00931	Positive											M320T383C04544_M2	Negative		M138T283C00108_M4	Positive					M261T468C05345_M4	Positive
M227T380C00931	Positive											M320T383C04544_M3	Negative		M138T283C00108_M5	Positive					M268T219C00330_M5	Positive
M228T252C00826	Positive											M320T383C04544_M4	Negative		M138T283C00108_M7	Positive					M268T219C00330_M6	Positive
M230T446C04797	Positive											M320T383C04544_M5	Negative		M138T283C00108_M8	Positive					M268T219C00212_M5	Positive
M230T446C04796	Positive											M321T401C00364_M6	Negative		M138T283C00108_M9	Positive					M268T219C00212_M6	Positive
M230T312C05570	Positive											M321T401C00364_M8	Negative		M143T309C06231_M1	Positive					M269T209C00294_M1	Positive
M232T427C04479	Positive											M321T401C00364_M9	Negative		M143T309C06231_M5	Positive					M269T209C00294_M5	Positive
M233T396C06055	Positive											M321T332C00644_M6	Negative		M147T360_2C00064_M4	Positive					M260T303C05939_M10	Positive
M236T207C01273	Positive											M321T332C01096_M6	Negative		M147T360_2C00064_M5	Positive					M247T337C06655_M3	Positive
M237T307C02700	Positive											M321T332C06311_M6	Negative		M148T442C00025_M2	Positive					M247T337C04137_M3	Positive
M238T160C03750	Positive											M321T414C05403_M2	Negative		M148T442C00025_M5	Positive					M252T256_2C00559_M6	Positive
M238T181C03750	Positive											M321T414C05403_M3	Negative		M148T391_2C00025_M2	Positive					M252T137C05198_M5	Positive
M239T439C11434	Positive											M321T414C05403_M4	Negative		M148T391_2C00025_M3	Positive					M252T137C05198_M6	Positive
M240T262C02953	Positive											M321T414C05403_M5	Negative		M148T391_2C00025_M4	Positive					M252T137C05198_M7	Positive
M241T350C00491	Positive											M321T414C05403_M7	Negative		M148T391_2C00025_M5	Positive					M227T284C00931_M9	Positive
M241T350C01420	Positive											M322T437C00055_M3	Negative		M150T271C00073_M1	Positive					M260T411C12213_M1	Positive
M244T230C00475	Positive											M322T437C00055_M8	Negative		M150T271C00073_M4	Positive					M260T411C12213_M3	Positive
M244T351C05711	Positive											M322T450C00055_M7	Negative		M157T354C00439_M1	Positive					M260T411C12213_M4	Positive
M245T406_1C01099	Positive											M322T450C00055_M8	Negative		M157T354C00439_M2	Positive					M260T411C12213_M6	Positive
M245T406_1C01131	Positive											M323T432C00105_M5	Negative		M157T354C00439_M4	Positive					M260T411C00352_M1	Positive
M245T315C06657	Positive											M323T432C00105_M6	Negative		M157T354C00439_M5	Positive					M260T411C00352_M3	Positive
M246T353C17952	Positive											M323T432C00105_M7	Negative		M157T354C00439_M6	Positive					M260T411C00352_M4	Positive
M246T400C05340	Positive											M323T432C00105_M8	Negative		M157T307C03680_M2	Positive					M260T411C00352_M6	Positive
M247T337C04137	Positive											M326T260C00330_M9	Negative		M159T265C02504_M2	Positive					M260T411C06377_M1	Positive
M247T337C06655	Positive											M327T42C06429_M1	Negative		M159T265C02504_M3	Positive					M260T411C06377_M3	Positive
M248T501C05931	Positive											M327T42C06429_M13	Negative		M164T206C06809_M2	Positive					M260T411C06377_M4	Positive
M250T384C03287	Positive											M327T42C06429_M16	Negative		M168T429C04076_M8	Positive					M260T411C06377_M6	Positive
M252T137C05198	Positive											M333T391C00455_M9	Negative		M171T337C20918_M1	Positive					M208T259C16624_M1	Positive
M252T256_2C00559	Positive											M333T391C00455_M11	Negative		M171T337C20918_M6	Positive					M204T290C02571_M2	Positive
M254T338C05932	Positive											M334T376C01031_M10	Negative		M173T342C00093_M3	Positive					M205T353C03955_M8	Positive
M254T338C05539	Positive											M336T384C06376_M5	Negative		M173T423C00093_M1	Positive					M205T353C04210_M8	Positive
M255T365C03393	Positive											M336T384C04501_M5	Negative		M173T423C00093_M2	Positive					M205T316C03955_M3	Positive
M256T235C21008	Positive											M336T384C04257_M5	Negative		M173T423C00093_M3	Positive					M205T316C03955_M8	Positive
M256T235C04874	Positive											M337T426C04677_M4	Negative		M173T423C00093_M14	Positive					M205T316C04210_M3	Positive
M258T234C06606	Positive											M337T426C04677_M5	Negative		M176T390C01042_M1	Positive					M205T316C04210_M8	Positive
M259T190D02742	Positive											M337T426C04677_M6	Negative		M176T390C01042_M4	Positive					M207T360C01990_M5	Positive
M260T380C00103	Positive											M337T426C04677_M7	Negative		M177T414C00438_M3	Positive					M208T206C05620_M3	Positive
M260T411C12213	Positive											M337T391C04454_M5	Negative		M177T414C00438_M4	Positive					M208T206C03519_M3	Positive
M260T411C00352	Positive											M337T391C04454_M7	Negative		M182T287_2C00082_M1	Positive					M209T248C00328_M5	Positive
M260T411C06377	Positive											M337T391C04454_M8	Negative		M183T291C00922_M1	Positive					M200T340C06114_M1	Positive
M260T160C02029	Positive											M337T391C04454_M9	Negative		M183T291C00922_M2	Positive					M192T204C02712_M2	Positive
M260T303C05939	Positive											M337T40C08316_M4	Negative		M183T291C00922_M3	Positive					M200T374C20941_M4	Positive
M261T468C05345	Positive											M337T40C08316_M6	Negative		M186T391C01005_M2	Positive					M200T374C20941_M5	Positive
M268T219C00330	Positive											M337T40C08316_M18	Negative		M186T391C01005_M4	Positive					M200T374C20941_M6	Positive
M268T219C00212	Positive											M337T40C08316_M20	Negative		M186T391C01005_M5	Positive					M200T374C20941_M7	Positive
M269T361C00199	Positive											M337T40C08316_M22	Negative		M189T337_2C02727_M2	Positive					M200T374C20941_M9	Positive
M269T361C00231	Positive											M338T487C17267_M2	Negative		M190T384C00624_M2	Positive					M221T286C16149_M6	Positive
M269T361C00117	Positive											M338T487C17267_M4	Negative		M190T384C00624_M3	Positive					M221T286C01275_M6	Positive
M269T361C06441	Positive											M338T487C17267_M5	Negative		M190T384C00624_M4	Positive					M222T247C00140_M8	Positive
M269T209C00294	Positive											M338T442C17267_M2	Negative		M190T384C00624_M5	Positive					M223T443C00542_M3	Positive
M270T106C02916	Positive											M338T442C17267_M4	Negative		M190T384C00624_M6	Positive					M223T258C20843_M1	Positive
M271T226C17238	Positive											M338T442C17267_M5	Negative		M190T384C00624_M7	Positive					M227T410C00931_M1	Positive
M272T135_2C06160	Positive											M339T494C00354_M6	Negative		M190T203C06326_M3	Positive					M227T410C00931_M5	Positive
M277T347C01283	Positive											M339T567C00354_M6	Negative		M201T222C03383_M8	Positive					M227T410C00931_M10	Positive
M277T457C05282	Positive											M346T420C00020_M5	Negative		M204T290C02571_M2	Positive					M227T380C00931_M1	Positive
M277T444C00449	Positive											M346T420C00020_M6	Negative		M204T290C02571_M3	Positive					M216T381C01233_M4	Positive
M278T447C01094	Positive											M346T420C00020_M7	Negative		M204T290C02571_M4	Positive					M297T264C21408_M6	Positive
M284T225C01993	Positive											M346T420C00020_M8	Negative		M207T360C01990_M4	Positive					M219T411C20957_M1	Positive
M287T459C03838	Positive											M346T420C00362_M5	Negative		M207T360C01990_M5	Positive					M219T411C20957_M5	Positive
M288T191C02838	Positive											M346T420C00362_M6	Negative		M208T206C03519_M1	Positive					M219T411C20957_M7	Positive
M290T347C04462	Positive											M346T420C00362_M7	Negative		M208T206C03519_M3	Positive					M219T411C20957_M8	Positive
M290T300C20917	Positive											M346T420C00362_M8	Negative		M216T381C01233_M1	Positive					M219T411C20958_M1	Positive
M290T372C20919	Positive											M346T476C00362_M2	Negative		M216T381C01233_M2	Positive					M219T411C20958_M5	Positive
M290T372C20917	Positive											M346T476C00362_M3	Negative		M216T381C01233_M3	Positive					M219T411C20958_M7	Positive
M290T372C21016	Positive											M346T476C00362_M4	Negative		M218T338C21285_M3	Positive					M219T411C20958_M8	Positive
M291T393C04421	Positive											M346T476C00362_M5	Negative		M219T292_1C04045_M6	Positive					M219T411C03738_M1	Positive
M291T462C03406	Positive											M346T476C00362_M6	Negative		M219T411C03738_M1	Positive					M219T411C03738_M5	Positive
M293T246C20942	Positive											M346T476C00362_M7	Negative		M219T383C03738_M1	Positive					M219T411C03738_M7	Positive
M293T360_2C18048	Positive											M346T476C00020_M2	Negative		M219T383C03738_M2	Positive					M219T411C03738_M8	Positive
M295T209C11045	Positive											M346T476C00020_M3	Negative		M219T383C03738_M3	Positive					M219T354C04020_M2	Positive
M297T264C21408	Positive											M346T476C00020_M4	Negative		M219T383C03738_M4	Positive					M219T354C04020_M3	Positive
M297T365C03296	Positive											M346T476C00020_M5	Negative		M219T383C03738_M5	Positive					M384T297C00611_M2	Positive
M298T157C00170	Positive											M346T476C00020_M6	Negative		M219T383C03738_M6	Positive					M384T297C00611_M4	Positive
M298T130C00170	Positive											M346T476C00020_M7	Negative		M219T383C03738_M8	Positive					M384T297C00611_M5	Positive
M298T97C00170	Positive											M347T437C00130_M5	Negative		M219T354C04020_M1	Positive					M384T297C00611_M6	Positive
M300T96C08367	Positive											M347T437C00130_M6	Negative		M219T354C04020_M2	Positive					M384T297C00611_M7	Positive
M300T96C00712	Positive											M347T437C00130_M7	Negative		M219T354C04020_M3	Positive					M384T297C00611_M8	Positive
M305T442C12270	Positive											M347T377C04691_M6	Negative		M219T354C04020_M4	Positive					M384T297C00611_M9	Positive
M307T442_1C02355	Positive											M352T361C01304_M3	Negative		M220T376C21333_M1	Positive					M384T297C00611_M10	Positive
M307T297C06673	Positive											M352T361C01304_M4	Negative		M220T376C21333_M2	Positive					M384T297C00611_M11	Positive
M307T209_1C06673	Positive											M352T361C01304_M6	Negative		M220T376C21333_M5	Positive					M384T297C00611_M12	Positive
M308T396C00051	Positive											M352T361C01304_M7	Negative		M220T376C21333_M7	Positive					M384T297C00611_M13	Positive
M314T467C04640	Positive											M352T361C01304_M8	Negative		M220T376C21333_M8	Positive					M384T297C00611_M14	Positive
M315T433C04376	Positive											M352T361C01304_M9	Negative		M221T286C16149_M1	Positive					M388T448C14862_M2	Positive
M318T141C12144	Positive											M353T454C01268_M3	Negative		M221T286C16149_M5	Positive					M388T448C14862_M5	Positive
M322T477C20775	Positive											M353T454C01268_M5	Negative		M221T286C16149_M6	Positive					M388T448C14862_M12	Positive
M322T382C04544	Positive											M353T454C01268_M6	Negative		M222T247C00140_M2	Positive					M353T496C19879_M7	Positive
M324T437C00055	Positive											M353T454C01268_M7	Negative		M222T247C00140_M8	Positive					M353T496C11472_M7	Positive
M325T432C00105	Positive											M353T454C01268_M8	Negative		M223T443C00542_M1	Positive					M396T375C03112_M7	Positive
M328T313C21257	Positive											M354T451C16698_M2	Negative		M223T443C00542_M4	Positive					M385T370C00021_M5	Positive
M329T262_1C05143	Positive											M354T451C16698_M3	Negative		M224T315C03147_M1	Positive					M385T370C00021_M6	Positive
M331T278C16488	Positive											M354T451C16698_M4	Negative		M224T315C03147_M4	Positive					M385T370C00021_M7	Positive
M332T407C00360	Positive											M354T451C16698_M5	Negative		M227T380C00931_M5	Positive					M427T453C05526_M2	Positive
M332T367C00270	Positive											M354T451C16698_M7	Negative		M230T262_1C04796_M15	Positive					M348T393_1C01367_M6	Positive
M332T263C00921	Positive											M362T288C05556_M4	Negative		M230T262_1C04796_M16	Positive					M348T393_1C01367_M7	Positive
M333T476C05325	Positive											M362T288C05556_M6	Negative		M230T262_1C04796_M17	Positive					M348T393_1C00020_M6	Positive
M335T448C00455	Positive											M365T414C04734_M2	Negative		M232T427C04479_M1	Positive					M348T393_1C00020_M7	Positive
M335T431C04641	Positive											M365T414C04734_M5	Negative		M232T427C04479_M5	Positive					M348T476C01367_M1	Positive
M335T431C10517	Positive											M369T496C00447_M7	Negative		M232T427C04479_M6	Positive					M348T476C01367_M2	Positive
M335T431C04703	Positive											M369T496C11472_M7	Negative		M233T396C06055_M2	Positive					M348T476C01367_M3	Positive
M336T431C01304	Positive											M369T496C19879_M7	Negative		M233T396C06055_M4	Positive					M348T476C01367_M4	Positive
M339T426C04677	Positive											M378T387C03451_M3	Negative		M233T396C06055_M5	Positive					M348T476C01367_M5	Positive
M341T494C00354	Positive											M378T387C03451_M8	Negative		M233T396C06055_M8	Positive					M348T476C01367_M6	Positive
M345T401C00364	Positive											M378T364C03451_M5	Negative		M235T339C04690_M9	Positive					M348T476C01367_M7	Positive
M346T313C01743	Positive											M378T364C03451_M10	Negative		M235T339C04690_M14	Positive					M348T476C00020_M1	Positive
M346T313C20350	Positive											M378T364C03451_M11	Negative		M236T207C01273_M1	Positive					M348T476C00020_M2	Positive
M348T420C01367	Positive											M378T364C03451_M12	Negative		M236T207C01273_M4	Positive					M348T476C00020_M3	Positive
M348T420C00020	Positive											M379T351C00185_M4	Negative		M236T207C01273_M5	Positive					M348T476C00020_M4	Positive
M348T476C00020	Positive											M379T351C00243_M4	Negative		M238T160C03750_M1	Positive					M348T476C00020_M5	Positive
M348T476C01367	Positive											M379T351C00208_M4	Negative		M238T160C03750_M3	Positive					M348T476C00020_M6	Positive
M348T393_1C00020	Positive											M379T351C01518_M4	Negative		M238T160C03750_M4	Positive					M348T476C00020_M7	Positive
M348T393_1C01367	Positive											M379T351C02048_M4	Negative		M238T160C03750_M16	Positive					M348T420C00020_M5	Positive
M350T372C14871	Positive											M380T439C07025_M8	Negative		M238T181C03750_M1	Positive					M348T420C00020_M6	Positive
M353T496C11472	Positive											M380T468C07025_M8	Negative		M238T181C03750_M3	Positive					M348T420C00020_M7	Positive
M353T496C19879	Positive											M383T371C00021_M5	Negative		M238T181C03750_M4	Positive					M348T420C00020_M8	Positive
M353T468C20816	Positive											M383T371C00021_M6	Negative		M239T439C11434_M4	Positive					M348T420C01367_M5	Positive
M356T450C21027	Positive											M383T371C00021_M7	Negative		M239T439C11434_M7	Positive					M348T420C01367_M6	Positive
M358T428C04540	Positive											M383T371C00021_M8	Negative		M239T439C11434_M17	Positive					M348T420C01367_M7	Positive
M359T381_2C20888	Positive											M383T454C00021_M2	Negative		M239T439C11434_M18	Positive					M348T420C01367_M8	Positive
M359T224C20888	Positive											M385T309C03156_M13	Negative		M240T262C02953_M1	Positive					M428T490C00224_M5	Positive
M371T435C16699	Positive											M388T438C00575_M3	Negative		M240T262C02953_M5	Positive					M428T490C00224_M6	Positive
M371T435C21383	Positive											M401T472C00363_M3	Negative		M240T262C02953_M6	Positive					M428T490C00224_M7	Positive
M371T435C19791	Positive											M401T472C00363_M5	Negative		M240T262C02953_M7	Positive					M428T490C00224_M10	Positive
M371T435C11516	Positive											M401T472C00363_M10	Negative		M241T381C01286_M20	Positive					M350T372C14871_M2	Positive
M377T381C01268	Positive											M401T267C00761_M2	Negative		M246T400C05340_M3	Positive					M350T372C14871_M4	Positive
M384T297C00611	Positive											M402T474C00112_M5	Negative		M247T337C04137_M2	Positive					M350T372C14871_M5	Positive
M385T370C00021	Positive											M402T474C00112_M6	Negative		M247T337C04137_M3	Positive					M350T372C14871_M6	Positive
M388T348C17951	Positive											M402T474C00112_M7	Negative		M247T337C04137_M4	Positive					M350T372C14871_M7	Positive
M388T365C17951	Positive											M402T474C00112_M8	Negative		M250T384C03287_M7	Positive					M353T468C20816_M5	Positive
M413T285C08543	Positive											M403T485C00015_M5	Negative		M252T137C05198_M1	Positive					M353T468C20816_M6	Positive
M428T490C00224	Positive											M403T485C00015_M6	Negative		M252T137C05198_M5	Positive					M336T431C01304_M1	Positive
M428T452C00224	Positive											M403T485C00015_M7	Negative		M252T137C05198_M6	Positive					M336T431C01304_M2	Positive
M428T427C00224	Positive											M403T485C00015_M8	Negative		M252T137C05198_M7	Positive					M565T469C00842_M2	Positive
M461T360C00415	Positive											M403T465C00015_M5	Negative		M254T338C05932_M4	Positive					M565T469C00842_M4	Positive
M466T191C01921	Positive											M403T465C00015_M6	Negative		M254T338C05932_M5	Positive					M565T469C00842_M5	Positive
M479T284C05951	Positive											M403T465C00015_M7	Negative		M254T338C05932_M6	Positive					M565T469C00842_M6	Positive
M481T301C03646	Positive											M403T465C00015_M8	Negative		M254T338C05932_M12	Positive					M565T469C00842_M7	Positive
M508T476C00053	Positive											M403T443C02591_M2	Negative		M258T234C06606_M1	Positive					M565T469C00842_M8	Positive
M546T354C06620	Positive											M403T443C02591_M3	Negative		M258T234C06606_M5	Positive					M565T469C00842_M9	Positive
M549T407C03319	Positive											M403T443C02591_M4	Negative		M259T190D02742_M5	Positive					M606T442C00394_M2	Positive
M549T407C11912	Positive											M403T443C02591_M5	Negative		M259T190D02742_M6	Positive					M606T442C00394_M4	Positive
M549T407C03442	Positive											M403T443C02591_M6	Negative		M259T190D02742_M7	Positive					M606T442C00394_M5	Positive
M549T407C03187	Positive											M403T443C02591_M7	Negative		M260T380C00103_M3	Positive					M606T442C00394_M6	Positive
M549T407C07277	Positive											M403T443C02591_M8	Negative		M260T411C12213_M1	Positive					M606T442C00394_M7	Positive
M550T488C11920	Positive											M403T443C02591_M9	Negative		M260T411C12213_M3	Positive					M606T442C00394_M9	Positive
M550T488C11923	Positive											M403T443C18050_M2	Negative		M260T303C05939_M5	Positive					M606T442C00394_M11	Positive
M550T488C12446	Positive											M403T443C18050_M3	Negative		M260T303C05939_M18	Positive					M606T442C00394_M12	Positive
M550T488C18636	Positive											M403T443C18050_M4	Negative		M261T468C05345_M3	Positive					M606T442C00394_M14	Positive
M564T394C11926	Positive											M403T443C18050_M5	Negative		M261T468C05345_M4	Positive					M606T442C00394_M15	Positive
M564T394C00688	Positive											M403T443C18050_M6	Negative		M261T468C05345_M6	Positive					M606T442C00096_M2	Positive
M564T394C11907	Positive											M403T443C18050_M7	Negative		M269T361C00199_M5	Positive					M606T442C00096_M4	Positive
M565T469C00842	Positive											M403T443C18050_M8	Negative		M269T209C00294_M1	Positive					M606T442C00096_M5	Positive
M565T487C04268	Positive											M403T443C18050_M9	Negative		M269T209C00294_M5	Positive					M606T442C00096_M6	Positive
M565T487C04346	Positive											M403T443C16688_M2	Negative		M277T347C01283_M1	Positive					M606T442C00096_M7	Positive
M572T400C00498	Positive											M403T443C16688_M3	Negative		M277T444C00449_M1	Positive					M606T442C00096_M9	Positive
M606T442C00394	Positive											M403T443C16688_M4	Negative		M277T444C00449_M5	Positive					M606T442C00096_M11	Positive
M606T442C00096	Positive											M403T443C16688_M5	Negative		M284T225C01993_M5	Positive					M606T442C00096_M12	Positive
M612T451C20415	Positive											M403T443C16688_M6	Negative		M284T225C01993_M7	Positive					M606T442C00096_M14	Positive
M639T500C06240	Positive											M403T443C16688_M7	Negative		M287T459C03838_M4	Positive					M606T442C00096_M15	Positive
M639T500C04573	Positive											M403T443C16688_M8	Negative		M287T459C03838_M5	Positive					M920T487_2C18799_M12	Positive
M639T500C13952	Positive											M403T443C16688_M9	Negative		M287T459C03838_M6	Positive					M508T476C00053_M5	Positive
M889T489C00512	Positive											M403T443C20237_M2	Negative		M287T459C03838_M7	Positive					M508T476C00053_M6	Positive
												M403T443C20237_M3	Negative		M290T300C20917_M10	Positive					M508T476C00053_M7	Positive
												M403T443C20237_M4	Negative		M291T393C04421_M1	Positive					M428T427C00224_M5	Positive
												M403T443C20237_M5	Negative		M291T393C04421_M6	Positive					M428T427C00224_M6	Positive
												M403T443C20237_M6	Negative		M291T393C04421_M11	Positive					M428T427C00224_M7	Positive
												M403T443C20237_M7	Negative		M291T462C03406_M1	Positive					M428T452C00224_M5	Positive
												M403T443C20237_M8	Negative		M291T462C03406_M3	Positive					M428T452C00224_M6	Positive
												M403T443C20237_M9	Negative		M291T462C03406_M4	Positive					M428T452C00224_M7	Positive
												M426T361C00224_M5	Negative		M293T360_2C18048_M5	Positive					M455T446C04823_M10	Positive
												M426T452C00008_M5	Negative		M293T360_2C18048_M6	Positive					M484T472C00063_M4	Positive
												M426T452C00008_M6	Negative		M293T360_2C18048_M7	Positive					M484T472C00063_M5	Positive
												M426T452C00008_M7	Negative		M293T360_2C18048_M9	Positive					M484T472C00063_M6	Positive
												M426T452C00008_M8	Negative		M293T360_2C18048_M10	Positive					M484T472C00063_M7	Positive
												M426T452C00054_M5	Negative		M298T130C00170_M1	Positive					M484T472C00063_M8	Positive
												M426T452C00054_M6	Negative		M298T130C00170_M6	Positive					M343T339C21336_M3	Positive
												M426T452C00054_M7	Negative		M298T157C00170_M1	Positive					M291T446C20993_M1	Positive
												M426T452C00054_M8	Negative		M298T157C00170_M4	Positive					M291T446C20993_M3	Positive
												M426T476C00008_M5	Negative		M298T157C00170_M5	Positive					M291T393C04421_M7	Positive
												M426T476C00008_M6	Negative		M298T157C00170_M6	Positive					M291T462C03406_M2	Positive
												M426T476C00008_M7	Negative		M298T157C00170_M7	Positive					M291T462C03406_M3	Positive
												M426T476C00008_M8	Negative		M298T157C00170_M8	Positive					M291T462C03406_M4	Positive
												M426T476C00054_M5	Negative		M298T157C00170_M11	Positive					M313T365C03373_M3	Positive
												M426T476C00054_M6	Negative		M298T97C00170_M1	Positive					M305T442C12270_M2	Positive
												M426T476C00054_M7	Negative		M298T97C00170_M4	Positive					M305T442C12270_M4	Positive
												M426T476C00054_M8	Negative		M298T97C00170_M5	Positive					M305T442C12270_M5	Positive
												M440T331C14861_M3	Negative		M298T97C00170_M6	Positive					M305T442C12270_M6	Positive
												M442T479C00035_M5	Negative		M298T97C00170_M7	Positive					M305T442C12270_M7	Positive
												M442T479C00035_M6	Negative		M305T442C12270_M1	Positive					M305T442C12270_M8	Positive
												M442T479C00035_M7	Negative		M305T442C12270_M2	Positive					M305T442C12270_M9	Positive
												M442T479C00035_M9	Negative		M305T442C12270_M4	Positive					M305T442C12270_M10	Positive
												M445T440C00570_M5	Negative		M305T442C12270_M5	Positive					M305T442C12270_M11	Positive
												M445T440C00570_M7	Negative		M305T442C12270_M6	Positive					M307T209_1C06673_M5	Positive
												M445T440C00570_M8	Negative		M305T442C12270_M7	Positive					M307T209_1C06673_M6	Positive
												M462T477C00361_M8	Negative		M305T442C12270_M8	Positive					M307T209_1C06673_M7	Positive
												M462T486C03794_M6	Negative		M305T442C12270_M9	Positive					M307T297C06673_M2	Positive
												M462T486C03794_M7	Negative		M305T442C12270_M10	Positive					M307T297C06673_M3	Positive
												M462T486C03794_M8	Negative		M305T442C12270_M11	Positive					M307T297C06673_M4	Positive
												M462T486C03794_M10	Negative		M305T442C12270_M15	Positive					M307T297C06673_M5	Positive
												M462T486C03794_M11	Negative		M305T442C12270_M16	Positive					M307T297C06673_M7	Positive
												M466T484C00458_M8	Negative		M307T209_1C06673_M5	Positive					M307T297C06673_M8	Positive
												M481T473C00459_M5	Negative		M307T297C06673_M2	Positive					M307T297C06673_M9	Positive
												M481T473C00459_M6	Negative		M307T297C06673_M5	Positive					M307T297C06673_M10	Positive
												M481T473C00459_M7	Negative		M307T297C06673_M7	Positive					M308T432C00239_M8	Positive
												M481T473C00459_M8	Negative		M307T297C06673_M9	Positive					M308T396C00051_M2	Positive
												M481T473C00459_M9	Negative		M308T396C00051_M1	Positive					M308T396C00051_M3	Positive
												M482T491C00063_M5	Negative		M308T396C00051_M2	Positive					M308T396C00051_M4	Positive
												M482T491C00063_M7	Negative		M308T396C00051_M3	Positive					M308T396C00051_M5	Positive
												M482T491C00063_M8	Negative		M308T396C00051_M4	Positive					M287T459C03838_M5	Positive
												M486T484C07024_M2	Negative		M308T396C00051_M5	Positive					M287T459C03838_M7	Positive
												M486T484C07024_M3	Negative		M308T396C00051_M6	Positive					M297T365C03296_M5	Positive
												M486T484C07024_M4	Negative		M308T396C00051_M7	Positive					M297T365C03296_M10	Positive
												M486T484C07024_M5	Negative		M315T433C04376_M1	Positive					M277T457C05282_M4	Positive
												M490T473C00131_M5	Negative		M315T433C04376_M5	Positive					M277T457C05282_M5	Positive
												M490T473C00131_M6	Negative		M315T433C04376_M6	Positive					M277T457C05282_M7	Positive
												M490T473C00131_M7	Negative		M322T477C20775_M1	Positive					M277T457C05282_M10	Positive
												M506T476C00286_M5	Negative		M322T477C20775_M2	Positive					M277T444C00449_M4	Positive
												M506T476C00286_M6	Negative		M322T477C20775_M4	Positive					M277T444C00449_M5	Positive
												M506T476C00286_M7	Negative		M322T477C20775_M5	Positive					M284T250C00387_M5	Positive
												M506T476C00286_M8	Negative		M322T477C20775_M9	Positive					M309T381C20423_M6	Positive
												M506T476C00002_M5	Negative		M322T477C20775_M10	Positive					M290T347C04462_M4	Positive
												M506T476C00002_M6	Negative		M322T477C20775_M11	Positive					M290T372C20919_M5	Positive
												M506T476C00002_M7	Negative		M325T432C00105_M1	Positive					M290T372C20917_M5	Positive
												M506T476C00002_M8	Negative		M325T432C00105_M5	Positive					M290T372C21016_M5	Positive
												M522T495C00044_M5	Negative		M325T432C00105_M7	Positive					M332T407C00360_M1	Positive
												M522T495C00044_M6	Negative		M325T432C00105_M11	Positive					M332T407C00360_M2	Positive
												M522T495C00044_M7	Negative		M325T432C00105_M26	Positive					M332T407C00360_M3	Positive
												M522T495C00044_M8	Negative		M328T313C21257_M24	Positive					M332T407C00360_M5	Positive
												M535T433C00190_M10	Negative		M332T407C00360_M13	Positive					M333T476C05325_M2	Positive
												M535T433C00190_M11	Negative		M335T448C00455_M19	Positive					M333T476C05325_M4	Positive
												M535T433C00190_M12	Negative		M335T448C00455_M25	Positive					M333T476C05325_M9	Positive
												M535T433C00190_M13	Negative		M335T431C04641_M3	Positive					M335T448C00455_M5	Positive
												M535T433C00190_M14	Negative		M339T426C04677_M1	Positive					M335T431C04703_M2	Positive
												M535T433C00935_M10	Negative		M339T426C04677_M4	Positive					M335T431C04703_M3	Positive
												M535T433C00935_M11	Negative		M339T426C04677_M5	Positive					M335T431C04703_M4	Positive
												M535T433C00935_M12	Negative		M339T426C04677_M6	Positive					M335T431C10517_M2	Positive
												M535T433C00935_M13	Negative		M339T426C04677_M7	Positive					M335T431C10517_M3	Positive
												M535T433C00935_M14	Negative		M339T426C04677_M8	Positive					M335T431C10517_M4	Positive
												M535T433C18094_M10	Negative		M341T494C00354_M1	Positive					M335T431C04641_M2	Positive
												M535T433C18094_M11	Negative		M341T494C00354_M5	Positive					M335T431C04641_M3	Positive
												M535T433C18094_M12	Negative		M341T494C00354_M6	Positive					M335T431C04641_M4	Positive
												M535T433C18094_M13	Negative		M346T313C01743_M7	Positive					M325T432C00105_M5	Positive
												M535T433C18094_M14	Negative		M346T313C01743_M27	Positive					M325T432C00105_M6	Positive
												M535T433C01623_M10	Negative		M346T313C01743_M28	Positive					M325T432C00105_M7	Positive
												M535T433C01623_M11	Negative		M348T420C01367_M1	Positive					M325T432C00105_M8	Positive
												M535T433C01623_M12	Negative		M348T420C01367_M4	Positive					M358T376C01031_M1	Positive
												M535T433C01623_M13	Negative		M348T420C01367_M6	Positive					M339T426C04677_M8	Positive
												M535T433C01623_M14	Negative		M348T420C01367_M8	Positive					M341T494C00354_M3	Positive
												M536T449C00789_M5	Negative		M348T420C01367_M9	Positive					M341T494C00354_M5	Positive
												M536T449C00789_M10	Negative		M348T476C00020_M26	Positive					M341T494C00354_M6	Positive
												M536T449C00789_M12	Negative		M348T476C00020_M28	Positive					M343T339C15548_M3	Positive
												M536T449C00789_M13	Negative		M349T443C00130_M7	Positive					M318T141C12144_M3	Positive
												M540T428C02741_M5	Negative		M349T443C00130_M11	Positive					M322T477C20775_M2	Positive
												M540T428C02741_M10	Negative		M350T372C14871_M1	Positive					M322T477C20775_M4	Positive
												M540T428C02741_M11	Negative		M350T372C14871_M2	Positive					M322T477C20775_M5	Positive
												M540T428C02741_M12	Negative		M350T372C14871_M3	Positive					M322T477C20775_M6	Positive
												M558T419C00301_M10	Negative		M350T372C14871_M5	Positive					M322T477C20775_M7	Positive
												M558T419C00301_M11	Negative		M350T372C14871_M7	Positive					M322T477C20775_M8	Positive
												M558T419C00301_M12	Negative		M350T372C14871_M11	Positive					M322T477C20775_M9	Positive
												M562T394C21348_M4	Negative		M353T468C20816_M1	Positive					M322T477C20775_M10	Positive
												M562T394C21348_M5	Negative		M353T468C20816_M5	Positive					M322T477C20775_M11	Positive
												M562T394C21348_M9	Negative		M353T468C20816_M24	Positive					M322T382C04544_M2	Positive
												M564T412C21137_M16	Negative		M356T450C21027_M1	Positive					M322T382C04544_M3	Positive
												M564T412C12318_M16	Negative		M356T450C21027_M2	Positive					M322T382C04544_M4	Positive
												M565T442C00029_M6	Negative		M356T450C21027_M5	Positive					M322T382C04544_M5	Positive
												M565T442C00029_M11	Negative		M358T428C04540_M1	Positive					M345T442C00364_M1	Positive
												M565T442C00029_M12	Negative		M358T428C04540_M2	Positive					M345T442C00364_M2	Positive
												M565T442C00029_M13	Negative		M358T428C04540_M4	Positive					M345T442C00364_M3	Positive
												M565T442C00029_M14	Negative		M358T428C04540_M10	Positive					M345T442C00364_M4	Positive
												M565T442C00052_M6	Negative		M358T428C04540_M12	Positive					M345T442C00364_M6	Positive
												M565T442C00052_M11	Negative		M358T428C04540_M19	Positive					M345T442C00364_M8	Positive
												M565T442C00052_M12	Negative		M358T428C04540_M24	Positive					M345T442C00364_M9	Positive
												M565T442C00052_M13	Negative		M361T364C04437_M3	Positive					M345T442C00364_M10	Positive
												M565T442C00052_M14	Negative		M361T364C04437_M4	Positive					M324T437C00055_M5	Positive
												M566T408C12321_M3	Negative		M361T364C04437_M8	Positive					M324T437C00055_M7	Positive
												M566T408C12321_M4	Negative		M361T364C04437_M9	Positive					M324T437C00055_M8	Positive
												M566T408C12321_M5	Negative		M361T364C04437_M13	Positive					M136T153C00147_M1	Positive
												M566T408C12321_M6	Negative		M384T297C00611_M2	Positive					M136T153C00147_M2	Positive
												M566T408C12321_M8	Negative		M384T297C00611_M4	Positive					M136T153C00147_M3	Positive
												M566T408C12322_M3	Negative		M384T297C00611_M5	Positive					M134T414C00049_M3	Positive
												M566T408C12322_M4	Negative		M384T297C00611_M7	Positive					M134T414C00049_M4	Positive
												M566T408C12322_M5	Negative		M384T297C00611_M8	Positive					M134T414C00402_M3	Positive
												M566T408C12322_M6	Negative		M384T297C00611_M9	Positive					M134T414C00402_M4	Positive
												M566T408C12322_M8	Negative		M384T297C00611_M10	Positive					M137T161C00262_M1	Positive
												M579T475C00167_M6	Negative		M384T297C00611_M11	Positive					M137T209C00262_M1	Positive
												M579T475C00167_M11	Negative		M384T297C00611_M12	Positive					M137T209C00262_M2	Positive
												M579T475C00167_M12	Negative		M384T297C00611_M13	Positive					M137T140C00262_M1	Positive
												M579T475C00167_M13	Negative		M384T297C00611_M15	Positive					M138T283C00108_M2	Positive
												M579T475C00167_M14	Negative		M385T370C00021_M1	Positive					M130T391_2C01879_M2	Positive
												M580T331_1C04121_M2	Negative		M385T370C00021_M4	Positive					M130T391_2C01879_M3	Positive
												M580T455C12320_M6	Negative		M385T370C00021_M5	Positive					M130T391_2C01879_M4	Positive
												M580T455C12320_M11	Negative		M385T370C00021_M6	Positive					M130T391_2C01879_M5	Positive
												M580T455C12320_M13	Negative		M385T370C00021_M7	Positive					M130T360_2C01879_M5	Positive
												M580T455C12320_M14	Negative		M385T370C00021_M8	Positive					M130T305C01879_M2	Positive
												M580T455C12319_M6	Negative		M385T370C00021_M9	Positive					M130T305C01879_M5	Positive
												M580T455C12319_M11	Negative		M388T365C17951_M27	Positive					M130T292C01879_M2	Positive
												M580T455C12319_M13	Negative		M388T348C17951_M1	Positive					M130T292C01879_M5	Positive
												M580T455C12319_M14	Negative		M388T348C17951_M2	Positive					M133T365C00152_M1	Positive
												M606T430C00043_M5	Negative		M388T348C17951_M7	Positive					M133T365C00152_M2	Positive
												M606T430C00043_M6	Negative		M388T348C17951_M28	Positive					M134T429C00402_M4	Positive
												M606T430C00043_M7	Negative		M428T452C00224_M1	Positive					M134T429C00049_M4	Positive
												M606T430C00043_M8	Negative		M428T452C00224_M4	Positive					M148T459C00025_M4	Positive
												M606T430C00043_M13	Negative		M428T452C00224_M5	Positive					M148T294C00025_M1	Positive
												M606T430C00043_M14	Negative		M428T452C00224_M7	Positive					M148T391_2C00025_M2	Positive
												M606T430C00043_M15	Negative		M428T427C00224_M1	Positive					M148T391_2C00025_M3	Positive
												M606T430C00043_M16	Negative		M428T427C00224_M4	Positive					M148T391_2C00025_M4	Positive
												M606T468C00043_M8	Negative		M428T427C00224_M5	Positive					M148T391_2C00025_M5	Positive
												M611T487C00127_M2	Negative		M428T427C00224_M6	Positive					M148T442C00025_M2	Positive
												M611T487C00127_M3	Negative		M428T427C00224_M7	Positive					M148T442C00025_M3	Positive
												M611T487C00127_M4	Negative		M428T427C00224_M8	Positive					M148T442C00025_M4	Positive
												M611T487C00127_M5	Negative		M428T490C00224_M5	Positive					M148T442C00025_M5	Positive
												M611T487C00127_M7	Negative		M428T490C00224_M10	Positive					M145T290C02295_M2	Positive
												M611T487C00127_M8	Negative		M428T490C00224_M23	Positive					M139T282C00785_M1	Positive
												M611T487C00127_M9	Negative		M428T490C00224_M24	Positive					M143T309C06231_M1	Positive
												M611T487C00127_M10	Negative		M461T360C00415_M5	Positive					M143T309C06231_M3	Positive
												M613T438C00128_M8	Negative		M461T360C00415_M7	Positive					M143T309C06231_M4	Positive
												M613T438C00128_M10	Negative		M461T360C00415_M10	Positive					M143T309C06231_M5	Positive
												M613T438C00128_M11	Negative		M461T360C00415_M12	Positive					M143T309C06231_M6	Positive
												M613T438C00128_M19	Negative		M461T360C00415_M15	Positive					M183T291C00922_M2	Positive
												M613T487C00128_M2	Negative		M481T301C03646_M5	Positive					M147T360_2C00064_M5	Positive
												M613T487C00128_M3	Negative		M481T301C03646_M10	Positive					M147T394C00064_M5	Positive
												M613T487C00128_M5	Negative		M508T476C00053_M1	Positive					M129T345_2C16673_M1	Positive
												M613T487C00128_M6	Negative		M508T476C00053_M5	Positive					M129T345_2C16673_M3	Positive
												M613T487C00128_M7	Negative		M508T476C00053_M6	Positive					M102T391_2C01234_M2	Positive
												M613T487C00128_M8	Negative		M508T476C00053_M7	Positive					M102T391_2C01234_M3	Positive
												M613T487C00128_M10	Negative		M508T476C00053_M8	Positive					M102T391_2C01234_M4	Positive
												M620T485C20742_M5	Negative		M550T488C11920_M16	Positive					M104T356C00334_M2	Positive
												M620T485C20742_M11	Negative		M550T488C11920_M17	Positive					M104T356C00334_M4	Positive
												M629T452C03691_M8	Negative								M104T356C01026_M2	Positive
												M662T428C00003_M5	Negative								M104T356C01026_M4	Positive
												M662T428C00003_M10	Negative								M112T198C00380_M3	Positive
												M662T428C00003_M11	Negative								M114T257C03912_M4	Positive
												M662T428C00003_M12	Negative								M114T257C03912_M5	Positive
												M662T428C00003_M13	Negative								M126T218C02376_M2	Positive
												M673T140C13889_M14	Negative								M126T218C02376_M3	Positive
												M673T140C13889_M17	Negative								M114T257C03564_M4	Positive
												M702T479C21423_M5	Negative								M114T257C03564_M5	Positive
												M702T479C21424_M5	Negative								M114T257C04322_M4	Positive
												M702T479C20744_M5	Negative								M114T257C04322_M5	Positive
												M76T349C00037_M2	Positive								M116T298_2C00148_M2	Positive
												M86T248C02659_M4	Positive								M116T298_2C00148_M3	Positive
												M86T248C06145_M4	Positive								M116T298_2C00148_M4	Positive
												M86T162C00481_M2	Positive								M116T298_2C00148_M5	Positive
												M87T357C01089_M2	Positive								M116T298_2C00763_M2	Positive
												M87T357C01770_M2	Positive								M116T298_2C00763_M3	Positive
												M90T248C00041_M1	Positive								M116T298_2C00763_M4	Positive
												M90T248C00041_M3	Positive								M116T298_2C00763_M5	Positive
												M90T333_2C00041_M3	Positive								M118T367C00431_M1	Positive
												M90T333_2C00213_M3	Positive								M141T302C03283_M1	Positive
												M90T350C00213_M3	Positive								M141T302C03283_M2	Positive
												M90T350C00546_M3	Positive								M179T396C01419_M2	Positive
												M102T391_2C01234_M2	Positive								M177T414C00438_M2	Positive
												M102T391_2C01234_M3	Positive								M177T414C00438_M3	Positive
												M102T391_2C01234_M4	Positive								M177T414C00438_M4	Positive
												M102T361_1C01234_M4	Positive								M159T390C00499_M1	Positive
												M104T356C00334_M2	Positive								M159T390C00499_M3	Positive
												M104T356C00334_M4	Positive								M159T390C00499_M4	Positive
												M104T356C01026_M2	Positive								M173T348C05565_M2	Positive
												M104T356C01026_M4	Positive								M174T354C03771_M1	Positive
												M106T364C00065_M3	Positive								M174T354C03771_M5	Positive
												M106T364C00716_M3	Positive								M174T354C03771_M6	Positive
												M106T294C00065_M3	Positive								M157T354C00439_M1	Positive
												M106T294C00716_M3	Positive								M175T375C01047_M6	Positive
												M112T198C00380_M2	Positive								M176T390C01042_M2	Positive
												M112T198C00380_M3	Positive								M176T390C01042_M4	Positive
												M114T257C03912_M5	Positive								M176T390C01042_M5	Positive
												M114T257C03564_M5	Positive								M176T390C01042_M6	Positive
												M114T257C04322_M5	Positive								M186T391C01005_M2	Positive
												M116T298_2C00763_M2	Positive								M186T391C01005_M3	Positive
												M116T298_2C00763_M3	Positive								M188T241C20258_M2	Positive
												M116T298_2C00763_M4	Positive								M188T300C20258_M7	Positive
												M116T298_2C00763_M5	Positive								M188T300C01215_M7	Positive
												M116T298_2C00148_M2	Positive								M189T373C02727_M2	Positive
												M116T298_2C00148_M3	Positive								M190T384C00624_M2	Positive
												M116T298_2C00148_M4	Positive								M190T384C00624_M4	Positive
												M116T298_2C00148_M5	Positive								M190T384C00624_M5	Positive
												M118T245C15561_M4	Positive								M190T384C00624_M6	Positive
												M118T287C15987_M3	Positive								M190T384C00624_M7	Positive
												M118T208_2C02240_M3	Positive								M157T307C05568_M5	Positive
												M118T208_2C15499_M3	Positive								M157T307C03817_M5	Positive
												M124T309C10164_M3	Positive								M157T307C03680_M5	Positive
												M126T218C02376_M1	Positive								M175T393C02220_M2	Positive
												M126T218C02376_M2	Positive								M175T393C02220_M4	Positive
												M128T202C02946_M4	Positive								M175T393C02220_M5	Positive
												M128T202C02946_M5	Positive								M175T393C02220_M6	Positive
												M128T313C06772_M3	Positive								M160T246C03087_M1	Positive
												M129T345_2C16673_M5	Positive								M150T271C00073_M4	Positive
												M130T391_2C01879_M2	Positive								M152T251C00242_M1	Positive
												M130T391_2C01879_M3	Positive								M152T219C00242_M1	Positive
												M130T391_2C01879_M4	Positive								M152T219C00242_M2	Positive
												M130T391_2C01879_M5	Positive								M173T423C00093_M3	Positive
												M130T360_2C01879_M5	Positive								M173T342C00093_M3	Positive
												M130T233C01879_M4	Positive								M164T206C06809_M2	Positive
												M130T233C01879_M5	Positive
												M130T305C01879_M2	Positive
												M130T292C01879_M5	Positive
												M133T365C00152_M1	Positive
												M133T365C00152_M2	Positive
												M134T414C00402_M4	Positive
												M134T414C00049_M4	Positive
												M134T391_2C00049_M2	Positive
												M134T391_2C00049_M3	Positive
												M134T391_2C00049_M4	Positive
												M134T391_2C00402_M2	Positive
												M134T391_2C00402_M3	Positive
												M134T391_2C00402_M4	Positive
												M134T429C00049_M4	Positive
												M134T429C00402_M4	Positive
												M136T153C00147_M1	Positive
												M136T153C00147_M2	Positive
												M136T153C00147_M3	Positive
												M136T257C06056_M1	Positive
												M136T257C06056_M2	Positive
												M136T257C06056_M4	Positive
												M137T161C00262_M2	Positive
												M137T209C00262_M1	Positive
												M137T209C00262_M2	Positive
												M137T209C00262_M3	Positive
												M137T140C00262_M1	Positive
												M137T140C00262_M2	Positive
												M138T283C00108_M5	Positive
												M138T283C00108_M7	Positive
												M139T282C00785_M6	Positive
												M141T302C03283_M1	Positive
												M142T260C03824_M4	Positive
												M142T260C03824_M5	Positive
												M142T260C03824_M6	Positive
												M142T260C04226_M4	Positive
												M142T260C04226_M5	Positive
												M142T260C04226_M6	Positive
												M143T309C06231_M1	Positive
												M143T309C06231_M2	Positive
												M143T309C06231_M3	Positive
												M143T309C06231_M4	Positive
												M143T309C06231_M5	Positive
												M143T309C06231_M6	Positive
												M145T290C02295_M2	Positive
												M145T290C02295_M3	Positive
												M146T204C16473_M2	Positive
												M146T204C08734_M2	Positive
												M147T360_2C00064_M5	Positive
												M147T394C00064_M1	Positive
												M147T394C00064_M2	Positive
												M147T394C00064_M3	Positive
												M147T394C00064_M5	Positive
												M148T442C00025_M2	Positive
												M148T442C00025_M3	Positive
												M148T442C00025_M4	Positive
												M148T442C00025_M5	Positive
												M148T391_2C00025_M2	Positive
												M148T391_2C00025_M3	Positive
												M148T391_2C00025_M4	Positive
												M148T391_2C00025_M5	Positive
												M148T423C00025_M3	Positive
												M148T423C00025_M4	Positive
												M148T423C00025_M5	Positive
												M148T459C00025_M5	Positive
												M149T258C01180_M5	Positive
												M150T283C00073_M4	Positive
												M150T271C00073_M4	Positive
												M152T251C00242_M5	Positive
												M152T219C00242_M1	Positive
												M153T229C01904_M5	Positive
												M153T229C00532_M5	Positive
												M157T400C00149_M4	Positive
												M157T400C00497_M4	Positive
												M157T354C00439_M1	Positive
												M157T354C00439_M5	Positive
												M157T354C00439_M6	Positive
												M159T390C00499_M1	Positive
												M159T390C00499_M2	Positive
												M159T390C00499_M3	Positive
												M159T390C00499_M4	Positive
												M159T265C02504_M3	Positive
												M159T265C05994_M3	Positive
												M160T207C03087_M1	Positive
												M160T207C03087_M2	Positive
												M162T402C00956_M2	Positive
												M163T315C03979_M1	Positive
												M163T315C03979_M4	Positive
												M163T315C06159_M1	Positive
												M163T315C06159_M4	Positive
												M163T315C03827_M1	Positive
												M163T315C03827_M4	Positive
												M163T315C01088_M1	Positive
												M163T315C01088_M4	Positive
												M163T315C02488_M1	Positive
												M163T315C02488_M4	Positive
												M164T206C06809_M2	Positive
												M164T216C05834_M1	Positive
												M166T241C00684_M2	Positive
												M166T241C00684_M3	Positive
												M166T241C00684_M4	Positive
												M166T241C03826_M2	Positive
												M166T241C03826_M3	Positive
												M166T241C03826_M4	Positive
												M169T260C00819_M1	Positive
												M169T260C00819_M5	Positive
												M170T210C13636_M4	Positive
												M170T210C04043_M4	Positive
												M170T210C02519_M4	Positive
												M170T210C20310_M3	Positive
												M170T210C20310_M4	Positive
												M170T210C13635_M4	Positive
												M171T337C20918_M5	Positive
												M171T337C20920_M5	Positive
												M173T423C00093_M1	Positive
												M173T423C00093_M3	Positive
												M174T198C06210_M6	Positive
												M174T376C17366_M1	Positive
												M174T376C17366_M3	Positive
												M174T376C17366_M5	Positive
												M174T376C17366_M7	Positive
												M174T376C01250_M1	Positive
												M174T376C01250_M3	Positive
												M174T376C01250_M5	Positive
												M174T376C01250_M7	Positive
												M174T354C03771_M1	Positive
												M174T354C03771_M2	Positive
												M174T354C03771_M5	Positive
												M174T354C03771_M6	Positive
												M175T393C02220_M1	Positive
												M175T393C02220_M2	Positive
												M175T393C02220_M3	Positive
												M175T393C02220_M4	Positive
												M175T393C02220_M5	Positive
												M175T393C02220_M6	Positive
												M175T375C01047_M1	Positive
												M175T342C01047_M3	Positive
												M176T390C01042_M1	Positive
												M176T390C01042_M2	Positive
												M176T390C01042_M4	Positive
												M176T390C01042_M5	Positive
												M176T390C01042_M6	Positive
												M176T305C01042_M6	Positive
												M176T234C02631_M1	Positive
												M177T414C00438_M1	Positive
												M177T414C00438_M3	Positive
												M177T414C00438_M4	Positive
												M179T396C01419_M2	Positive
												M180T256C01214_M1	Positive
												M180T256C01214_M6	Positive
												M180T256C00329_M1	Positive
												M180T256C00329_M6	Positive
												M180T256C02262_M1	Positive
												M180T256C02262_M6	Positive
												M180T184C01214_M6	Positive
												M180T184C02262_M6	Positive
												M180T286C01214_M6	Positive
												M180T286C00329_M6	Positive
												M180T286C02262_M6	Positive
												M182T216C00811_M2	Positive
												M182T216C00166_M2	Positive
												M182T216C01772_M2	Positive
												M182T216C12621_M2	Positive
												M182T216C10945_M2	Positive
												M183T291C00922_M2	Positive
												M183T291C00922_M4	Positive
												M186T391C01005_M2	Positive
												M186T391C01005_M3	Positive
												M188T425C02989_M4	Positive
												M188T425C15998_M4	Positive
												M188T425C15999_M4	Positive
												M188T241C20258_M2	Positive
												M188T225_2C17236_M4	Positive
												M188T300C20258_M1	Positive
												M188T300C20258_M7	Positive
												M188T300C01215_M1	Positive
												M188T300C01215_M7	Positive
												M189T337_2C02727_M2	Positive
												M189T373C02727_M2	Positive
												M189T255C03884_M2	Positive
												M190T384C00624_M2	Positive
												M190T384C00624_M4	Positive
												M190T384C00624_M5	Positive
												M190T384C00624_M6	Positive
												M190T384C00624_M7	Positive
												M190T439C00624_M7	Positive
												M190T203C06326_M3	Positive
												M191T237C00544_M5	Positive
												M191T237C01161_M5	Positive
												M191T237C14109_M5	Positive
												M191T237C03198_M5	Positive
												M191T237C16215_M5	Positive
												M192T228C00850_M3	Positive
												M192T204C02712_M2	Positive
												M194T199C06430_M6	Positive
												M194T199C02670_M6	Positive
												M194T235C04411_M1	Positive
												M194T235C02123_M1	Positive
												M196T314C00822_M1	Positive
												M200T374C20941_M2	Positive
												M200T374C20941_M4	Positive
												M200T374C20941_M8	Positive
												M200T374C20941_M9	Positive
												M200T340C06114_M3	Positive
												M200T340C06114_M8	Positive
												M201T384C00279_M3	Positive
												M201T222C03383_M2	Positive
												M201T222C03383_M4	Positive
												M201T222C01040_M2	Positive
												M201T222C01040_M4	Positive
												M201T222C01115_M2	Positive
												M201T222C01115_M4	Positive
												M201T222C20251_M2	Positive
												M201T222C20251_M4	Positive
												M201T222C00198_M2	Positive
												M201T222C00198_M4	Positive
												M201T207C00198_M2	Positive
												M201T207C02669_M2	Positive
												M201T207C00691_M2	Positive
												M201T207C02779_M2	Positive
												M201T207C03383_M2	Positive
												M203T214C06153_M2	Positive
												M204T290C02571_M2	Positive
												M204T173C04083_M3	Positive
												M207T360C01990_M5	Positive
												M208T259C16624_M1	Positive
												M208T259C16624_M5	Positive
												M208T206C03519_M3	Positive
												M208T206C05620_M3	Positive
												M212T205C08348_M3	Positive
												M213T390C00666_M7	Positive
												M213T390C00680_M7	Positive
												M216T381C01233_M1	Positive
												M216T381C01233_M2	Positive
												M216T381C01233_M3	Positive
												M217T159C06662_M1	Positive
												M217T159C06662_M5	Positive
												M218T338C21285_M3	Positive
												M218T338C03604_M3	Positive
												M218T338C21286_M3	Positive
												M218T338C03394_M3	Positive
												M219T292_1C04045_M6	Positive
												M219T292_1C04045_M8	Positive
												M219T383C03738_M2	Positive
												M219T383C03738_M3	Positive
												M219T383C03738_M4	Positive
												M219T383C03738_M5	Positive
												M219T383C03738_M8	Positive
												M219T383C20958_M2	Positive
												M219T383C20958_M3	Positive
												M219T383C20958_M4	Positive
												M219T383C20958_M5	Positive
												M219T383C20958_M8	Positive
												M219T383C20957_M2	Positive
												M219T383C20957_M3	Positive
												M219T383C20957_M4	Positive
												M219T383C20957_M5	Positive
												M219T383C20957_M8	Positive
												M219T411C03738_M5	Positive
												M219T411C03738_M8	Positive
												M219T411C20957_M5	Positive
												M219T411C20957_M8	Positive
												M219T411C20958_M5	Positive
												M219T411C20958_M8	Positive
												M219T354C04020_M2	Positive
												M219T354C04020_M3	Positive
												M220T376C21333_M5	Positive
												M220T376C21333_M6	Positive
												M220T376C21333_M7	Positive
												M220T376C21333_M8	Positive
												M221T286C16149_M6	Positive
												M221T286C01275_M6	Positive
												M221T207C01298_M5	Positive
												M222T247C00140_M3	Positive
												M222T247C00140_M8	Positive
												M223T443C00542_M3	Positive
												M223T443C00542_M4	Positive
												M223T258C20843_M1	Positive
												M224T315C03147_M4	Positive
												M224T315C03147_M10	Positive
												M226T311C11355_M2	Positive
												M226T311C18054_M2	Positive
												M227T246C12989_M2	Positive
												M227T410C00931_M2	Positive
												M227T410C00931_M5	Positive
												M227T410C00931_M7	Positive
												M227T380C00931_M1	Positive
												M227T380C00931_M10	Positive
												M228T252C00826_M1	Positive
												M230T446C04797_M9	Positive
												M230T446C04796_M9	Positive
												M230T312C05570_M3	Positive
												M232T427C04479_M5	Positive
												M232T427C04479_M6	Positive
												M233T396C06055_M4	Positive
												M236T207C01273_M4	Positive
												M237T307C02700_M1	Positive
												M238T160C03750_M3	Positive
												M238T181C03750_M3	Positive
												M239T439C11434_M2	Positive
												M239T439C11434_M4	Positive
												M239T439C11434_M5	Positive
												M240T262C02953_M5	Positive
												M240T262C02953_M6	Positive
												M240T262C02953_M7	Positive
												M241T350C00491_M6	Positive
												M241T350C01420_M6	Positive
												M244T230C00475_M5	Positive
												M244T230C00475_M7	Positive
												M244T230C00475_M8	Positive
												M244T351C05711_M9	Positive
												M245T406_1C01099_M6	Positive
												M245T406_1C01131_M6	Positive
												M245T315C06657_M4	Positive
												M246T353C17952_M1	Positive
												M246T353C17952_M4	Positive
												M246T353C17952_M7	Positive
												M246T400C05340_M3	Positive
												M247T337C04137_M3	Positive
												M247T337C06655_M3	Positive
												M248T501C05931_M2	Positive
												M248T501C05931_M5	Positive
												M250T384C03287_M4	Positive
												M252T137C05198_M5	Positive
												M252T137C05198_M6	Positive
												M252T137C05198_M7	Positive
												M252T137C05198_M8	Positive
												M252T256_2C00559_M2	Positive
												M254T338C05932_M5	Positive
												M254T338C05539_M5	Positive
												M255T365C03393_M3	Positive
												M255T365C03393_M4	Positive
												M256T235C21008_M3	Positive
												M256T235C04874_M3	Positive
												M258T234C06606_M4	Positive
												M258T234C06606_M5	Positive
												M259T190D02742_M5	Positive
												M259T190D02742_M6	Positive
												M259T190D02742_M7	Positive
												M260T380C00103_M3	Positive
												M260T411C12213_M1	Positive
												M260T411C12213_M3	Positive
												M260T411C12213_M6	Positive
												M260T411C00352_M1	Positive
												M260T411C00352_M3	Positive
												M260T411C00352_M6	Positive
												M260T411C06377_M1	Positive
												M260T411C06377_M3	Positive
												M260T411C06377_M6	Positive
												M260T160C02029_M3	Positive
												M260T303C05939_M4	Positive
												M260T303C05939_M5	Positive
												M260T303C05939_M6	Positive
												M260T303C05939_M7	Positive
												M260T303C05939_M10	Positive
												M261T468C05345_M6	Positive
												M268T219C00330_M5	Positive
												M268T219C00212_M5	Positive
												M269T361C00199_M5	Positive
												M269T361C00231_M5	Positive
												M269T361C00117_M5	Positive
												M269T361C06441_M5	Positive
												M269T209C00294_M5	Positive
												M270T106C02916_M3	Positive
												M271T226C17238_M4	Positive
												M272T135_2C06160_M16	Positive
												M277T347C01283_M3	Positive
												M277T457C05282_M5	Positive
												M277T457C05282_M7	Positive
												M277T457C05282_M10	Positive
												M277T444C00449_M5	Positive
												M278T447C01094_M4	Positive
												M278T447C01094_M6	Positive
												M284T225C01993_M2	Positive
												M284T225C01993_M5	Positive
												M284T225C01993_M6	Positive
												M284T225C01993_M7	Positive
												M284T225C01993_M8	Positive
												M287T459C03838_M5	Positive
												M287T459C03838_M7	Positive
												M288T191C02838_M8	Positive
												M290T347C04462_M2	Positive
												M290T347C04462_M4	Positive
												M290T347C04462_M5	Positive
												M290T300C20917_M8	Positive
												M290T300C20917_M10	Positive
												M290T300C20917_M11	Positive
												M290T372C20919_M3	Positive
												M290T372C20919_M5	Positive
												M290T372C20919_M8	Positive
												M290T372C20919_M10	Positive
												M290T372C20919_M11	Positive
												M290T372C20917_M3	Positive
												M290T372C20917_M5	Positive
												M290T372C20917_M8	Positive
												M290T372C20917_M10	Positive
												M290T372C20917_M11	Positive
												M290T372C21016_M3	Positive
												M290T372C21016_M5	Positive
												M290T372C21016_M8	Positive
												M290T372C21016_M10	Positive
												M290T372C21016_M11	Positive
												M291T393C04421_M6	Positive
												M291T393C04421_M11	Positive
												M291T462C03406_M2	Positive
												M291T462C03406_M3	Positive
												M291T462C03406_M4	Positive
												M293T246C20942_M8	Positive
												M293T360_2C18048_M5	Positive
												M293T360_2C18048_M10	Positive
												M295T209C11045_M2	Positive
												M297T264C21408_M1	Positive
												M297T365C03296_M10	Positive
												M298T157C00170_M5	Positive
												M298T157C00170_M6	Positive
												M298T157C00170_M7	Positive
												M298T130C00170_M5	Positive
												M298T130C00170_M6	Positive
												M298T130C00170_M7	Positive
												M298T97C00170_M5	Positive
												M298T97C00170_M6	Positive
												M298T97C00170_M7	Positive
												M300T96C08367_M4	Positive
												M300T96C08367_M5	Positive
												M300T96C00712_M4	Positive
												M300T96C00712_M5	Positive
												M305T442C12270_M2	Positive
												M305T442C12270_M4	Positive
												M305T442C12270_M5	Positive
												M305T442C12270_M6	Positive
												M305T442C12270_M7	Positive
												M305T442C12270_M8	Positive
												M305T442C12270_M9	Positive
												M305T442C12270_M10	Positive
												M305T442C12270_M11	Positive
												M307T442_1C02355_M7	Positive
												M307T297C06673_M4	Positive
												M307T297C06673_M5	Positive
												M307T297C06673_M7	Positive
												M307T297C06673_M9	Positive
												M307T297C06673_M10	Positive
												M307T297C06673_M12	Positive
												M307T209_1C06673_M2	Positive
												M308T396C00051_M2	Positive
												M308T396C00051_M3	Positive
												M308T396C00051_M4	Positive
												M308T396C00051_M5	Positive
												M308T396C00051_M7	Positive
												M314T467C04640_M5	Positive
												M314T467C04640_M6	Positive
												M315T433C04376_M5	Positive
												M315T433C04376_M6	Positive
												M318T141C12144_M1	Positive
												M322T477C20775_M2	Positive
												M322T477C20775_M4	Positive
												M322T477C20775_M5	Positive
												M322T477C20775_M6	Positive
												M322T477C20775_M7	Positive
												M322T477C20775_M8	Positive
												M322T477C20775_M9	Positive
												M322T477C20775_M10	Positive
												M322T477C20775_M11	Positive
												M322T382C04544_M2	Positive
												M322T382C04544_M5	Positive
												M324T437C00055_M5	Positive
												M324T437C00055_M6	Positive
												M324T437C00055_M7	Positive
												M324T437C00055_M8	Positive
												M325T432C00105_M5	Positive
												M325T432C00105_M6	Positive
												M325T432C00105_M7	Positive
												M325T432C00105_M8	Positive
												M328T313C21257_M2	Positive
												M328T313C21257_M7	Positive
												M329T262_1C05143_M11	Positive
												M331T278C16488_M3	Positive
												M332T407C00360_M3	Positive
												M332T407C00360_M5	Positive
												M332T407C00360_M6	Positive
												M332T367C00270_M4	Positive
												M332T367C00270_M9	Positive
												M332T367C00270_M10	Positive
												M332T263C00921_M13	Positive
												M333T476C05325_M9	Positive
												M335T448C00455_M5	Positive
												M335T431C04641_M2	Positive
												M335T431C04641_M3	Positive
												M335T431C04641_M4	Positive
												M335T431C10517_M2	Positive
												M335T431C10517_M3	Positive
												M335T431C10517_M4	Positive
												M335T431C04703_M2	Positive
												M335T431C04703_M3	Positive
												M335T431C04703_M4	Positive
												M336T431C01304_M2	Positive
												M336T431C01304_M3	Positive
												M339T426C04677_M1	Positive
												M339T426C04677_M4	Positive
												M339T426C04677_M5	Positive
												M339T426C04677_M6	Positive
												M339T426C04677_M7	Positive
												M339T426C04677_M8	Positive
												M341T494C00354_M3	Positive
												M341T494C00354_M6	Positive
												M345T401C00364_M1	Positive
												M345T401C00364_M5	Positive
												M345T401C00364_M6	Positive
												M346T313C01743_M2	Positive
												M346T313C01743_M7	Positive
												M346T313C20350_M2	Positive
												M346T313C20350_M7	Positive
												M348T420C01367_M5	Positive
												M348T420C01367_M6	Positive
												M348T420C01367_M7	Positive
												M348T420C01367_M8	Positive
												M348T420C00020_M5	Positive
												M348T420C00020_M6	Positive
												M348T420C00020_M7	Positive
												M348T420C00020_M8	Positive
												M348T476C00020_M1	Positive
												M348T476C00020_M2	Positive
												M348T476C00020_M3	Positive
												M348T476C00020_M4	Positive
												M348T476C00020_M5	Positive
												M348T476C00020_M6	Positive
												M348T476C00020_M7	Positive
												M348T476C01367_M1	Positive
												M348T476C01367_M2	Positive
												M348T476C01367_M3	Positive
												M348T476C01367_M4	Positive
												M348T476C01367_M5	Positive
												M348T476C01367_M6	Positive
												M348T476C01367_M7	Positive
												M348T393_1C00020_M5	Positive
												M348T393_1C00020_M6	Positive
												M348T393_1C00020_M7	Positive
												M348T393_1C00020_M8	Positive
												M348T393_1C01367_M5	Positive
												M348T393_1C01367_M6	Positive
												M348T393_1C01367_M7	Positive
												M348T393_1C01367_M8	Positive
												M350T372C14871_M2	Positive
												M350T372C14871_M4	Positive
												M350T372C14871_M5	Positive
												M350T372C14871_M6	Positive
												M350T372C14871_M7	Positive
												M353T496C11472_M7	Positive
												M353T496C19879_M7	Positive
												M353T468C20816_M5	Positive
												M353T468C20816_M6	Positive
												M356T450C21027_M2	Positive
												M356T450C21027_M5	Positive
												M358T428C04540_M2	Positive
												M358T428C04540_M4	Positive
												M359T381_2C20888_M1	Positive
												M359T224C20888_M6	Positive
												M371T435C16699_M6	Positive
												M371T435C16699_M9	Positive
												M371T435C21383_M6	Positive
												M371T435C21383_M9	Positive
												M371T435C19791_M6	Positive
												M371T435C19791_M9	Positive
												M371T435C11516_M6	Positive
												M371T435C11516_M9	Positive
												M377T381C01268_M1	Positive
												M377T381C01268_M2	Positive
												M384T297C00611_M4	Positive
												M384T297C00611_M5	Positive
												M384T297C00611_M7	Positive
												M384T297C00611_M8	Positive
												M384T297C00611_M9	Positive
												M384T297C00611_M10	Positive
												M384T297C00611_M11	Positive
												M384T297C00611_M12	Positive
												M384T297C00611_M13	Positive
												M384T297C00611_M14	Positive
												M385T370C00021_M5	Positive
												M385T370C00021_M6	Positive
												M385T370C00021_M7	Positive
												M388T348C17951_M5	Positive
												M388T348C17951_M7	Positive
												M388T365C17951_M2	Positive
												M388T365C17951_M3	Positive
												M388T365C17951_M5	Positive
												M388T365C17951_M6	Positive
												M413T285C08543_M6	Positive
												M413T285C08543_M8	Positive
												M428T490C00224_M5	Positive
												M428T452C00224_M5	Positive
												M428T452C00224_M6	Positive
												M428T452C00224_M7	Positive
												M428T427C00224_M5	Positive
												M428T427C00224_M6	Positive
												M428T427C00224_M7	Positive
												M461T360C00415_M5	Positive
												M461T360C00415_M10	Positive
												M461T360C00415_M15	Positive
												M466T191C01921_M1	Positive
												M466T191C01921_M3	Positive
												M466T191C01921_M5	Positive
												M479T284C05951_M2	Positive
												M481T301C03646_M5	Positive
												M481T301C03646_M7	Positive
												M481T301C03646_M10	Positive
												M508T476C00053_M5	Positive
												M508T476C00053_M6	Positive
												M508T476C00053_M7	Positive
												M546T354C06620_M3	Positive
												M546T354C06620_M5	Positive
												M546T354C06620_M7	Positive
												M546T354C06620_M16	Positive
												M549T407C03319_M5	Positive
												M549T407C03319_M9	Positive
												M549T407C11912_M5	Positive
												M549T407C11912_M9	Positive
												M549T407C03442_M5	Positive
												M549T407C03442_M9	Positive
												M549T407C03187_M5	Positive
												M549T407C03187_M9	Positive
												M549T407C07277_M5	Positive
												M549T407C07277_M9	Positive
												M550T488C11920_M4	Positive
												M550T488C11920_M5	Positive
												M550T488C11920_M9	Positive
												M550T488C11920_M11	Positive
												M550T488C11923_M4	Positive
												M550T488C11923_M5	Positive
												M550T488C11923_M9	Positive
												M550T488C11923_M11	Positive
												M550T488C12446_M4	Positive
												M550T488C12446_M5	Positive
												M550T488C12446_M9	Positive
												M550T488C12446_M11	Positive
												M550T488C18636_M4	Positive
												M550T488C18636_M5	Positive
												M550T488C18636_M9	Positive
												M550T488C18636_M11	Positive
												M564T394C11926_M1	Positive
												M564T394C11926_M2	Positive
												M564T394C11926_M3	Positive
												M564T394C11926_M4	Positive
												M564T394C00688_M1	Positive
												M564T394C00688_M2	Positive
												M564T394C00688_M3	Positive
												M564T394C00688_M4	Positive
												M564T394C11907_M1	Positive
												M564T394C11907_M2	Positive
												M564T394C11907_M3	Positive
												M564T394C11907_M4	Positive
												M565T469C00842_M4	Positive
												M565T469C00842_M5	Positive
												M565T487C04268_M7	Positive
												M565T487C04346_M7	Positive
												M572T400C00498_M10	Positive
												M606T442C00394_M5	Positive
												M606T442C00096_M5	Positive
												M612T451C20415_M4	Positive
												M612T451C20415_M5	Positive
												M639T500C06240_M10	Positive
												M639T500C06240_M11	Positive
												M639T500C04573_M10	Positive
												M639T500C04573_M11	Positive
												M639T500C13952_M10	Positive
												M639T500C13952_M11	Positive
												M889T489C00512_M5	Positive

## Sheet: Figure 1e
Figure 1e
Details of the LE relative error of 830 labeled metabolites between MetTracer and skyline
Metabolite	Polairty	skyline_mpe	MetTracer_mpe	Relative error(%)
M101T219C00109	Negative	0.825773	0.821378	0.532216
M102T247C00334	Negative	1	1	0
M102T247C01026	Negative	1	1	0
M102T247C02356	Negative	1	1	0
M102T247C02721	Negative	1	1	0
M102T247C11735	Negative	1	1	0
M102T260C00334	Negative	0.976825	1	2.37244
M102T260C01026	Negative	0.976825	1	2.37244
M102T260C02356	Negative	0.976825	1	2.37244
M102T260C02721	Negative	0.976825	1	2.37245
M102T260C11735	Negative	0.976825	1	2.37244
M104T294C00065	Negative	0.237369	0.285059	20.0915
M104T294C00716	Negative	0.231247	0.285059	23.2707
M104T365C00065	Negative	0.852528	0.856361	0.449534
M104T365C00716	Negative	0.852442	0.856361	0.45969
M111T227C00106	Negative	0.852158	0.402669	52.7471
M111T306C00106	Negative	0.584679	0.576642	1.37462
M111T366C00106	Negative	0.986505	0.950212	3.67894
M112T210C19706	Negative	0.979127	0.971267	0.80284
M113T285C02512	Negative	0.827985	0.785649	5.11315
M113T285C02565	Negative	0.827985	0.785649	5.11315
M113T460C02512	Negative	0.552239	0.610382	10.5286
M114T205C00148	Negative	0.925081	0.803461	13.1469
M114T205C00763	Negative	0.860682	0.803461	6.64832
M114T298C00148	Negative	0.734878	0.739504	0.629497
M114T298C00763	Negative	0.734741	0.739504	0.648268
M114T366C19911	Negative	0.686913	0.645228	6.06837
M115T208C01384	Negative	0.735785	0.548108	25.5071
M116T295C00441	Negative	0.78834	0.815085	3.39261
M116T295C03508	Negative	0.78834	0.815085	3.39261
M117T383C00042	Negative	0.667483	0.767113	14.9262
M119T289C02022	Negative	0.981707	1	1.86334
M119T289C02045	Negative	0.981707	1	1.86334
M121T125C00180	Negative	0.388459	0.0380697	90.1998
M125T361_2C00178	Negative	1	0.970052	2.99482
M127T361_2C00906	Negative	0.804368	0.703436	12.548
M128T292C01879	Negative	0.681537	0.683426	0.277286
M128T332C01877	Negative	1	1	0
M128T332C02237	Negative	1	1	0
M128T332C04281	Negative	1	1	0
M128T332C04282	Negative	1	1	0
M129T232C20254	Negative	0.714094	0.639236	10.483
M131T366_2C00152	Negative	0.919099	0.727886	20.8044
M131T382C00152	Negative	0.923768	0.942748	2.05465
M132T398C00049	Negative	0.765373	0.770658	0.690552
M132T398C00402	Negative	0.75615	0.770658	1.91873
M132T414C00049	Negative	0.821156	0.815475	0.691877
M132T414C00402	Negative	0.818371	0.815475	0.353919
M133T401C00149	Negative	0.803193	0.805562	0.294966
M133T427C00149	Negative	0.668043	0.754758	12.9804
M133T455C00149	Negative	0.628694	0.775664	23.3771
M134T154C00147	Negative	0.389698	0.375322	3.68919
M134T475C06056	Negative	0.365837	0.377773	3.26248
M135T315C01620	Negative	0.959264	0.962084	0.293991
M136T101C00108	Negative	0.177641	0.0264144	85.1305
M144T265C00940	Negative	0.589431	0.631035	7.05849
M144T265C05572	Negative	0.789815	0.631035	20.1034
M144T287C05947	Negative	0.658321	0.510244	22.4931
M145T361_2C00064	Negative	0.692443	0.711931	2.81446
M145T361_2C00819	Negative	0.694351	0.711931	2.53192
M145T366C00026	Negative	0.807213	0.802539	0.579025
M146T247C20253	Negative	1	1	0
M146T260C02218	Negative	0.962408	0.962542	0.013931
M146T260C05941	Negative	0.965033	0.966488	0.150762
M146T260C20253	Negative	0.959207	0.962542	0.347699
M146T295C02218	Negative	0.725979	0.718084	1.0874
M146T295C20253	Negative	0.721739	0.718084	0.506394
M146T391_2C00025	Negative	0.837949	0.839534	0.189189
M146T443C00025	Negative	0.507552	0.109973	78.3327
M148T272C00073	Negative	0.0480942	0.0575431	19.6466
M151T230C00379	Negative	0.953049	0.944903	0.854694
M151T230C00474	Negative	0.953049	0.944903	0.854694
M153T266C00802	Negative	0.363445	0.397967	9.49882
M155T227C00295	Negative	0.842925	1	18.6345
M157T261C19719	Negative	0.719753	0.720145	0.0544864
M159T382C00322	Negative	0.122293	0.0297158	75.7012
M160T227C01077	Negative	0.998503	1	0.149905
M160T227C03210	Negative	0.998512	1	0.149037
M160T227C17581	Negative	0.998512	1	0.148987
M160T227C19694	Negative	0.998509	1	0.149343
M160T267C03210	Negative	0.641861	0.645081	0.501691
M160T267C17234	Negative	0.658912	0.645081	2.09905
M160T374C00956	Negative	1	1	0
M160T374C01046	Negative	1	1	0
M160T374C01077	Negative	1	1	0
M160T374C01234	Negative	1	1	0
M160T374C02207	Negative	1	1	0
M161T369C03761	Negative	0.97772	0.94961	2.875
M162T182C02193	Negative	0.297042	0.259131	12.7627
M162T182C05127	Negative	0.319344	0.325489	1.92447
M164T178C02647	Negative	0.245964	0.226276	8.00436
M164T288C00919	Negative	0.627696	0.116222	81.4844
M165T340C00502	Negative	0.8571	0.721128	15.8642
M165T340C00878	Negative	0.85561	0.721128	15.7177
M165T340C01685	Negative	0.857443	0.721128	15.8979
M165T340C05411	Negative	0.847493	0.721128	14.9104
M165T340C05412	Negative	0.844058	0.721128	14.5642
M168T361C13482	Negative	0.981788	0.970511	1.14863
M169T305C20850	Negative	0.634728	0.62325	1.80822
M170T331C03871	Negative	0.946765	0.943696	0.324209
M171T332C05565	Negative	0.894154	0.997311	11.5369
M171T372C00093	Negative	0.479396	0.464939	3.01576
M171T408C00093	Negative	0.0943417	0.138813	47.1383
M171T424C00093	Negative	0.936898	0.931309	0.596494
M172T270C01250	Negative	0.959803	1	4.18807
M172T270C17366	Negative	0.95941	1	4.23068
M173T308_2C00429	Negative	0.228101	0.194859	14.573
M173T435C00417	Negative	0.94697	0.951679	0.497229
M173T435C02341	Negative	0.94697	0.951679	0.497229
M174T391C01042	Negative	0.865132	0.751473	13.1377
M175T267C06452	Negative	0.173056	0.14599	15.6401
M175T267C17206	Negative	0.123596	0.124654	0.856402
M175T366C03217	Negative	0.968066	1	3.29879
M175T366C04349	Negative	0.968066	1	3.29879
M175T366C06033	Negative	0.968066	1	3.29879
M175T389C00618	Negative	0.91211	1	9.63587
M175T389C00905	Negative	0.937707	1	6.64312
M175T389C01062	Negative	0.90712	1	10.239
M175T389C06473	Negative	0.811258	1	23.2654
M175T389C15673	Negative	0.912435	1	9.59688
M175T414C00438	Negative	0.781663	0.564316	27.8057
M175T475C03217	Negative	0.821306	0.731843	10.8927
M175T475C06033	Negative	0.821435	0.731843	10.9067
M176T119C16074	Negative	0.702575	0.569474	18.9448
M176T204C03145	Negative	0.949711	0.567945	40.1981
M179T224C00159	Negative	1	1	0
M179T224C00247	Negative	1	1	0
M179T224C00267	Negative	1	1	0
M179T224C01487	Negative	1	1	0
M179T253C00159	Negative	0.901288	1	10.9523
M179T253C00247	Negative	0.910761	1	9.79828
M179T253C00267	Negative	0.901573	1	10.9173
M179T253C01487	Negative	0.899857	1	11.1288
M179T292C00137	Negative	0.955537	0.982648	2.83731
M179T292C00795	Negative	0.954794	0.982648	2.91732
M179T382_1C00795	Negative	0.0315849	0.0310175	1.79617
M180T288_2C00082	Negative	0.209087	0.252277	20.6567
M181T288_2C16884	Negative	0.608392	0.565243	7.0922
M184T260C02376	Negative	0.643051	0.771593	19.9893
M184T294C03961	Negative	0.712541	0.74187	4.1161
M184T294C11511	Negative	0.712541	0.74187	4.1161
M184T294C19813	Negative	0.712541	0.74187	4.1161
M185T343C06451	Negative	0.238618	0.603175	152.778
M187T224C00532	Negative	1	1	0
M187T224C01904	Negative	1	1	0
M187T273C00385	Negative	0.837	0.890856	6.43446
M188T385C00624	Negative	0.926232	0.924016	0.239226
M189T317C00666	Negative	0.828173	1	20.7478
M189T317C00680	Negative	0.714701	1	39.9187
M191T474C00158	Negative	0.684122	0.643895	5.88021
M191T474C00311	Negative	0.660204	0.643895	2.47042
M191T492C00158	Negative	0.664598	0.68998	3.81921
M191T492C00311	Negative	0.704832	0.68998	2.10715
M191T516C00158	Negative	0.843793	0.682279	19.1415
M191T516C00311	Negative	0.843793	0.682279	19.1415
M191T569C00158	Negative	0.790903	0.688887	12.8987
M192T168C00561	Negative	0.616493	1	62.208
M193T383C00191	Negative	0.396353	0.495392	24.9877
M193T383C00333	Negative	0.422147	0.495392	17.3506
M193T383C08348	Negative	0.422147	0.495392	17.3506
M195T351C00257	Negative	0.696389	0.698228	0.264079
M195T351C00880	Negative	0.70356	0.698228	0.757945
M195T375C00257	Negative	0.492796	0.595075	20.7548
M195T375C00880	Negative	0.454393	0.595075	30.9606
M196T307C00327	Negative	0.664319	0.645463	2.8384
M197T372C06454	Negative	0.434664	0.360455	17.0727
M197T444C01127	Negative	0.966559	1	3.45982
M197T444C05946	Negative	0.966559	1	3.45982
M197T444C20485	Negative	0.966559	1	3.45982
M198T233C01929	Negative	0.866701	1	15.3801
M199T263C00861	Negative	0.423132	0.328158	22.4454
M199T263C01019	Negative	0.423132	0.328158	22.4454
M199T263C01721	Negative	0.423132	0.328158	22.4454
M200T340_2C01118	Negative	0.0999866	0.0537231	46.2697
M201T256C01239	Negative	0.992384	1	0.767473
M201T256C06231	Negative	0.954207	1	4.7991
M204T261C01152	Negative	0.878028	0.255511	70.8994
M204T261C03298	Negative	0.772664	0.255511	66.9311
M205T294C16673	Negative	0.977468	1	2.3051
M205T345C01990	Negative	0.808114	0.393526	51.3032
M206T134C03519	Negative	0.925767	1	8.01849
M206T134C05620	Negative	0.972546	1	2.8229
M206T158C03519	Negative	0.956557	1	4.54155
M206T158C05620	Negative	0.954215	1	4.79821
M207T288C20631	Negative	0.969177	1	3.18037
M208T392C20258	Negative	0.799613	0.817228	2.20296
M209T262C00121	Negative	0.842259	0.855745	1.60112
M209T262C00181	Negative	0.710969	0.855745	20.3631
M209T262C00259	Negative	0.840547	0.855745	1.80808
M209T262C02204	Negative	0.812663	0.855745	5.30131
M209T284C05422	Negative	0.963002	1	3.84197
M209T287C00121	Negative	0.935734	0.923416	1.31635
M209T287C00181	Negative	0.94101	0.923416	1.86966
M209T287C00259	Negative	0.935694	0.923416	1.31213
M209T287C02204	Negative	0.938199	0.923416	1.57568
M211T285C03289	Negative	0.892726	0.901612	0.995342
M211T285C03387	Negative	0.892726	0.901612	0.995342
M211T285C04053	Negative	0.892726	0.901612	0.995342
M211T285C04471	Negative	0.892726	0.901612	0.995342
M211T285C06440	Negative	0.892726	0.901612	0.995342
M211T390C05527	Negative	0.882182	0.764845	13.3007
M212T298C20845	Negative	0.679816	0.688554	1.28531
M215T256C00031	Negative	0.949514	0.974003	2.57914
M215T256C00124	Negative	0.94801	0.974003	2.74186
M215T256C01680	Negative	0.949514	0.974003	2.57914
M215T256C01934	Negative	0.949514	0.974003	2.57914
M215T256C06153	Negative	0.949515	0.974003	2.57904
M215T317C03817	Negative	0.798933	1	25.167
M215T317C05568	Negative	0.82584	1	21.0888
M216T354C03752	Negative	0.905432	1	10.4445
M217T401C03740	Negative	0.858972	0.768749	10.5037
M217T412C03740	Negative	0.812557	0.763138	6.08194
M219T418C03409	Negative	0.594136	0.450502	24.1753
M221T197C16362	Negative	0.995844	1	0.417376
M221T224C01061	Negative	0.998603	0.984053	1.45698
M224T185C06326	Negative	0.434276	0.433558	0.165449
M226T372C16850	Negative	0.439093	0.480093	9.33736
M226T443C06047	Negative	0.592807	0.425623	28.2021
M226T443C06048	Negative	0.592807	0.425623	28.2021
M227T192C00526	Negative	0.57127	1	75.0485
M227T238C00534	Negative	0.529323	0.479205	9.4684
M227T257C03198	Negative	0.866423	1	15.417
M227T257C05343	Negative	0.916684	1	9.08886
M227T404C02798	Negative	0.488945	0.95746	95.8218
M227T404C16849	Negative	0.570828	0.95746	67.7319
M227T45C06424	Negative	0.2484	0.0937047	62.2767
M228T391_1C04796	Negative	0.975574	0.981655	0.62336
M228T391_1C04797	Negative	0.975519	0.981655	0.629007
M228T391_1C17758	Negative	0.975624	0.981655	0.618206
M228T447_2C04796	Negative	0.928625	1	7.68613
M228T447_2C04797	Negative	0.927301	1	7.83989
M228T447_2C17758	Negative	0.926972	1	7.87816
M232T343C03771	Negative	0.893681	1	11.8968
M233T217C16674	Negative	0.706769	0.646077	8.58726
M233T230_2C16674	Negative	0.923563	1	8.27632
M233T318C16674	Negative	0.987789	1	1.2362
M236T161C03142	Negative	0.998403	1	0.159997
M236T181C03142	Negative	0.979403	0.980988	0.161827
M236T245C06313	Negative	0.823567	0.866076	5.16164
M237T401C21294	Negative	0.870859	1	14.8292
M241T333C01489	Negative	0.887822	1	12.6352
M241T333C01697	Negative	0.887822	1	12.6352
M241T44C16537	Negative	0.0981621	0.0466715	52.4547
M243T106C20772	Negative	0.872223	0.740642	15.0857
M243T157C00299	Negative	0.902522	0.379543	57.9464
M243T235C02067	Negative	0.534564	0.515409	3.58328
M243T406C02985	Negative	0.924317	0.917327	0.756212
M245T382C01163	Negative	0.113532	0.0668756	41.0954
M245T382C02167	Negative	0.130876	0.0668756	48.9017
M245T382C02514	Negative	0.113703	0.0668756	41.1839
M245T382C04484	Negative	0.113703	0.0668756	41.1839
M245T382C04553	Negative	0.113703	0.0668756	41.1839
M246T272C00018	Negative	0.138791	0.0648699	53.2609
M246T382_2C01215	Negative	0.862344	1	15.963
M248T298C08538	Negative	0.745875	1	34.0708
M249T393C00669	Negative	0.968554	1	3.24665
M250T158C02564	Negative	0.837401	1	19.4171
M250T391C01233	Negative	0.819452	0.847638	3.43954
M251T174C05512	Negative	0.513554	0.448777	12.6135
M251T344C06054	Negative	0.128788	0.0878664	31.7744
M253T316C03659	Negative	0.314546	0.279474	11.1502
M253T316C03660	Negative	0.314546	0.279474	11.1502
M253T316C06352	Negative	0.314546	0.279474	11.1502
M253T43C08362	Negative	0.986484	0.98724	0.0766569
M253T473C05844	Negative	0.4648	0.325722	29.922
M254T370C04556	Negative	0.973932	1	2.67662
M255T345C01267	Negative	0.826846	1	20.9415
M255T345C04115	Negative	0.917276	1	9.01844
M255T405C01267	Negative	0.81539	1	22.6407
M255T405C04115	Negative	0.835509	1	19.6875
M256T167C02997	Negative	0.822904	0.318989	61.2361
M256T249C00140	Negative	0.657304	0.253426	61.4447
M257T191D02742	Negative	0.993781	1	0.62582
M257T351_1C01236	Negative	0.979444	1	2.09877
M257T351_1C01286	Negative	0.975548	1	2.50651
M257T351_1C04442	Negative	0.953091	1	4.92179
M257T351_1C06893	Negative	0.979444	1	2.09877
M257T351_1C20668	Negative	0.976973	1	2.35701
M257T382C01236	Negative	0.798672	0.0455028	94.3027
M257T382C01286	Negative	0.798805	0.0455028	94.3036
M257T382C04442	Negative	0.798703	0.0455028	94.3029
M257T382C20668	Negative	0.798885	0.0455028	94.3042
M258T270C03584	Negative	0.898432	1	11.305
M258T412C01102	Negative	0.397127	0.396303	0.207531
M259T351C04188	Negative	0.662859	0.685646	3.43778
M259T351C04582	Negative	0.701182	0.685646	2.21569
M259T449C00085	Negative	0.946149	0.934998	1.17851
M259T449C00092	Negative	0.953067	0.934998	1.89581
M259T449C00636	Negative	0.946344	0.934998	1.19885
M259T449C03267	Negative	0.944406	0.934998	0.9961
M259T449C05345	Negative	0.953412	0.934998	1.93134
M259T468C00085	Negative	0.609225	0.85667	40.6165
M259T468C00092	Negative	0.607985	0.85667	40.9031
M259T468C00636	Negative	0.606497	0.85667	41.2489
M259T468C03267	Negative	0.609573	0.85667	40.5361
M259T468C05345	Negative	0.604444	0.85667	41.7287
M261T383C04324	Negative	0.542777	0.0476225	91.2261
M261T383C04434	Negative	0.550914	0.0476225	91.3557
M261T383C05364	Negative	0.550914	0.0476225	91.3557
M262T199C19580	Negative	0.315689	0.601084	90.404
M266T392C05539	Negative	0.92005	1	8.68971
M266T392C05932	Negative	0.919948	1	8.70175
M267T210C00294	Negative	0.434691	0.468821	7.85144
M267T298C15767	Negative	0.875006	0.865332	1.10561
M271T46C18218	Negative	0.433592	0.306481	29.3159
M271T63C18218	Negative	0.718291	0.020244	97.1816
M272T409C01133	Negative	0.127861	0.130985	2.44342
M272T409C21333	Negative	0.127861	0.130985	2.44342
M273T235C04479	Negative	0.635725	0.500327	21.2982
M273T364C04666	Negative	0.580239	0.693324	19.4895
M273T440C00673	Negative	0.845538	1	18.2679
M273T449C04666	Negative	0.997007	1	0.30022
M275T206_2C04732	Negative	0.630393	0.623397	1.10979
M275T391C00491	Negative	0.978446	1	2.20293
M275T424_2C00491	Negative	0.950556	1	5.20154
M275T444C00449	Negative	0.554298	0.493583	10.9536
M275T456C05282	Negative	0.857188	0.691742	19.3011
M279T43C01595	Negative	0.824403	0.924221	12.108
M281T43C00712	Negative	0.713604	0.805883	12.9313
M281T43C08367	Negative	0.713604	0.805883	12.9313
M287T398C05648	Negative	0.898145	1	11.3406
M288T245C05926	Negative	0.136851	0.151146	10.4454
M289T460C01101	Negative	0.0905634	0.0674579	25.5131
M289T460C01112	Negative	0.149612	0.0674579	54.9114
M289T460C03291	Negative	0.0905634	0.0674579	25.5131
M289T462C03406	Negative	0.765239	0.762132	0.406072
M291T458C20440	Negative	0.825852	0.819842	0.727666
M296T98C00170	Negative	0.827314	0.819637	0.928018
M300T436C04256	Negative	0.25744	0.21794	15.3434
M302T401C05711	Negative	0.66799	0.647027	3.13812
M303T443C12270	Negative	0.644466	0.634771	1.50442
M305T347C01726	Negative	0.64685	0.541461	16.2927
M306T396C00051	Negative	0.52872	0.530022	0.246213
M306T442C00051	Negative	0.485444	0.488216	0.571004
M307T460C00365	Negative	0.952077	0.943403	0.911084
M308T368C00270	Negative	0.459191	0.545994	18.9035
M309T493C01151	Negative	0.878224	0.858794	2.21248
M309T493C01182	Negative	0.878224	0.858794	2.21248
M309T493C20986	Negative	0.878224	0.858794	2.21248
M312T467C04640	Negative	1	1	0
M313T433C04376	Negative	0.956976	0.95486	0.221052
M316T372C04540	Negative	0.483179	0.480436	0.56764
M318T389C14180	Negative	0.975849	0.597889	38.7313
M320T353C06501	Negative	0.592698	0.432863	26.9673
M320T383C04544	Negative	0.546629	0.717233	31.2102
M320T477C03495	Negative	0.671354	0.671415	0.00916684
M321T332C00644	Negative	1	1	0
M321T332C01096	Negative	1	1	0
M321T332C06311	Negative	1	1	0
M321T401C00364	Negative	0.837103	0.73426	12.2856
M321T414C05403	Negative	0.557015	0.576412	3.48231
M322T437C00055	Negative	0.974139	0.962524	1.19233
M322T450C00055	Negative	0.739036	0.661817	10.4487
M323T432C00105	Negative	0.873664	0.874719	0.120792
M326T260C00330	Negative	0.994913	1	0.511253
M327T42C06429	Negative	0.498385	1	100.648
M333T391C00455	Negative	0.988793	1	1.13339
M334T376C01031	Negative	0.818655	1	22.1516
M336T384C04257	Negative	0.623433	1	60.4022
M336T384C04501	Negative	0.576291	1	73.5233
M336T384C06376	Negative	0.58291	1	71.5531
M337T391C04454	Negative	1	1	0
M337T40C08316	Negative	0.633874	0.524106	17.317
M337T426C04677	Negative	0.949067	1	5.36659
M338T442C17267	Negative	0.884078	0.801975	9.28686
M338T487C17267	Negative	0.458235	0.447366	2.37195
M339T494C00354	Negative	0.706975	0.750109	6.10131
M339T567C00354	Negative	0.682381	0.611743	10.3517
M346T420C00020	Negative	0.802076	0.803686	0.200667
M346T420C00362	Negative	0.814494	0.803686	1.32692
M346T476C00020	Negative	0.952476	0.945037	0.781004
M346T476C00362	Negative	0.952479	0.945037	0.78133
M347T377C04691	Negative	0.946651	1	5.63551
M347T437C00130	Negative	1	1	0
M352T361C01304	Negative	0.988594	0.987671	0.093392
M353T454C01268	Negative	0.990115	1	0.99837
M354T451C16698	Negative	0.551981	0.553762	0.322542
M362T288C05556	Negative	0.985451	0.986666	0.123273
M365T414C04734	Negative	0.78743	0.422788	46.3079
M369T496C00447	Negative	0.53482	0.704425	31.7126
M369T496C11472	Negative	0.53482	0.704425	31.7126
M369T496C19879	Negative	0.53482	0.704425	31.7126
M378T364C03451	Negative	0.619535	1	61.4115
M378T387C03451	Negative	0.918065	0.847209	7.71794
M379T351C00185	Negative	0.73768	0.579397	21.4568
M379T351C00208	Negative	0.73768	0.579397	21.4568
M379T351C00243	Negative	0.762686	0.579397	24.032
M379T351C01518	Negative	0.73768	0.579397	21.4568
M379T351C02048	Negative	0.73768	0.579397	21.4568
M380T439C07025	Negative	0.269294	0.169449	37.0767
M380T468C07025	Negative	0.80648	1	23.9957
M383T371C00021	Negative	0.785808	0.804999	2.44221
M383T454C00021	Negative	0.998429	1	0.15738
M385T309C03156	Negative	0.852957	1	17.2393
M388T438C00575	Negative	0.380879	0.352982	7.32423
M401T267C00761	Negative	0.905724	1	10.409
M401T472C00363	Negative	0.994628	1	0.54007
M402T474C00112	Negative	0.75722	0.74159	2.06408
M403T443C02591	Negative	0.906553	0.910039	0.384556
M403T443C16688	Negative	0.906686	0.910039	0.369841
M403T443C18050	Negative	0.906555	0.910039	0.384313
M403T443C20237	Negative	0.907391	0.910039	0.291886
M403T465C00015	Negative	0.877891	0.871553	0.721946
M403T485C00015	Negative	0.862674	0.866101	0.397266
M426T361C00224	Negative	0.846431	1	18.1432
M426T452C00008	Negative	0.798504	0.799851	0.168672
M426T452C00054	Negative	0.795908	0.799851	0.495359
M426T476C00008	Negative	0.781359	0.789198	1.00324
M426T476C00054	Negative	0.784219	0.789198	0.634972
M440T331C14861	Negative	0.95511	1	4.69999
M442T479C00035	Negative	0.96641	0.839391	13.1434
M445T440C00570	Negative	0.718159	0.728746	1.47418
M462T477C00361	Negative	0.869324	0.23638	72.8088
M462T486C03794	Negative	0.954335	1	4.78495
M466T484C00458	Negative	0.695375	0.5898	15.1825
M481T473C00459	Negative	0.842861	0.835753	0.843258
M482T491C00063	Negative	0.711011	0.710433	0.0813392
M486T484C07024	Negative	0.99677	0.994795	0.198176
M490T473C00131	Negative	0.530039	1	88.6652
M506T476C00002	Negative	0.788013	0.79179	0.479311
M506T476C00286	Negative	0.788301	0.79179	0.442542
M522T495C00044	Negative	0.9452	0.746656	21.0055
M535T433C00190	Negative	0.965031	1	3.62361
M535T433C00935	Negative	0.99754	1	0.246643
M535T433C01623	Negative	0.96745	1	3.36447
M535T433C18094	Negative	0.967254	1	3.38544
M536T449C00789	Negative	0.876167	0.900869	2.81935
M540T428C02741	Negative	0.881414	0.875059	0.721105
M558T419C00301	Negative	0.864349	0.822302	4.86457
M562T394C21348	Negative	0.962557	0.792532	17.6638
M564T412C12318	Negative	0.882281	1	13.3425
M564T412C21137	Negative	0.943146	1	6.02808
M565T442C00029	Negative	0.975898	0.961265	1.49938
M565T442C00052	Negative	0.975659	0.961265	1.47531
M566T408C12321	Negative	0.891243	1	12.2028
M566T408C12322	Negative	0.894286	1	11.821
M579T475C00167	Negative	0.951601	0.952654	0.110668
M580T331_1C04121	Negative	0.931261	1	7.38129
M580T455C12319	Negative	0.986824	1	1.33522
M580T455C12320	Negative	0.987006	1	1.3165
M606T430C00043	Negative	0.863136	0.862728	0.0472804
M606T468C00043	Negative	0.999039	1	0.0961742
M611T487C00127	Negative	0.797964	0.798254	0.0364496
M613T438C00128	Negative	0.856372	0.82548	3.60735
M613T487C00128	Negative	0.902031	0.888861	1.46007
M620T485C20742	Negative	0.867567	0.742557	14.4092
M629T452C03691	Negative	0.971209	1	2.96442
M662T428C00003	Negative	0.88248	0.886275	0.429964
M673T140C13889	Negative	0.952565	0.548706	42.397
M702T479C20744	Negative	0.815042	1	22.693
M702T479C21423	Negative	0.829411	1	20.5674
M702T479C21424	Negative	0.815302	1	22.6539
M74T345C00037	Negative	0.00627859	0.115523	1739.95
M74T362C00037	Negative	0.786039	0.678807	13.6421
M84T294C02659	Negative	0.776733	0.735602	5.29528
M85T137C00741	Negative	0.00476316	0.0328166	588.968
M87T130C00022	Negative	0.952061	0.690173	27.5074
M88T249C00041	Negative	0.760796	0.759548	0.163949
M88T249C00213	Negative	0.760253	0.759548	0.0926278
M88T332C00041	Negative	0.780122	0.886283	13.6083
M88T332C00213	Negative	0.779402	0.886283	13.7133
M88T351C00041	Negative	0.0127082	0.0350645	175.92
M88T391C00041	Negative	0.570432	0.560469	1.74659
M88T415C00041	Negative	0.753667	0.717336	4.82063
M89T224_2C00184	Negative	0.985492	0.983349	0.217453
M89T224_2C01432	Negative	0.985831	0.983349	0.251767
M89T263C00184	Negative	0.886059	0.904162	2.04306
M89T263C01432	Negative	0.87348	0.904162	3.51254
M89T289C01432	Negative	0.865801	1	15.4999
M102T361_1C01234	Positive	0.738034	0.704873	4.49311
M102T391_2C01234	Positive	0.8421	0.847081	0.59148
M104T356C00334	Positive	0.196693	0.194713	1.00682
M104T356C01026	Positive	0.196693	0.194713	1.00682
M106T294C00065	Positive	0.0387602	0.051994	34.1427
M106T294C00716	Positive	0.0387602	0.051994	34.1427
M106T364C00065	Positive	0.804529	1	24.2963
M106T364C00716	Positive	0.80236	1	24.6324
M112T198C00380	Positive	0.504576	0.498175	1.26856
M114T257C03564	Positive	0.825127	0.165366	79.9588
M114T257C03912	Positive	0.826398	0.165366	79.9896
M114T257C04322	Positive	0.823203	0.165366	79.9119
M116T298_2C00148	Positive	0.829097	0.717657	13.4411
M116T298_2C00763	Positive	0.829097	0.717657	13.4411
M118T208_2C02240	Positive	0.135248	0.260539	92.6373
M118T208_2C15499	Positive	0.0617205	0.260539	322.127
M118T245C15561	Positive	0.0532158	0.211529	297.493
M118T287C15987	Positive	0.000132908	0.0227636	17027.3
M124T309C10164	Positive	0.909875	0.626977	31.0919
M126T218C02376	Positive	0.212759	0.104209	51.0202
M128T202C02946	Positive	0.726667	0.684401	5.81631
M128T313C06772	Positive	0.322006	0.0726363	77.4426
M129T345_2C16673	Positive	0.721302	0.733383	1.67483
M130T233C01879	Positive	0.597875	0.625643	4.64459
M130T292C01879	Positive	0.702083	0.634943	9.56291
M130T305C01879	Positive	0.609652	0.11893	80.4922
M130T360_2C01879	Positive	0.701843	0.713241	1.62389
M130T391_2C01879	Positive	0.823009	0.82765	0.563883
M133T365C00152	Positive	0.994782	0.988938	0.587555
M134T391_2C00049	Positive	0.851687	0.811405	4.72975
M134T391_2C00402	Positive	0.851717	0.811405	4.73311
M134T414C00049	Positive	0.785736	0.738202	6.04955
M134T414C00402	Positive	0.785736	0.738202	6.04955
M134T429C00049	Positive	0.804948	1	24.2316
M134T429C00402	Positive	0.810891	1	23.3212
M136T153C00147	Positive	0.324647	0.332309	2.36002
M136T257C06056	Positive	0.596941	0.780729	30.7882
M137T140C00262	Positive	0.253271	0.273292	7.90514
M137T161C00262	Positive	0.0192485	0.0318587	65.5125
M137T209C00262	Positive	0.140827	0.241843	71.731
M138T283C00108	Positive	0.753191	0.780211	3.58747
M139T282C00785	Positive	0.9012	0.891398	1.08769
M141T302C03283	Positive	0.0478859	0.032847	31.4057
M142T260C03824	Positive	0.834867	1	19.7796
M142T260C04226	Positive	0.834867	1	19.7796
M143T309C06231	Positive	0.870069	0.721505	17.075
M145T290C02295	Positive	0.946973	0.94504	0.204078
M146T204C08734	Positive	0.301962	0.223571	25.9606
M146T204C16473	Positive	0.986306	1	1.3884
M147T360_2C00064	Positive	0.695179	0.705302	1.45617
M147T394C00064	Positive	0.739137	0.816174	10.4226
M148T391_2C00025	Positive	0.833009	0.841246	0.988831
M148T423C00025	Positive	0.753474	0.746618	0.909955
M148T442C00025	Positive	0.529019	0.52902	0.00018373
M148T459C00025	Positive	0.318467	0.243073	23.6738
M149T258C01180	Positive	0.0702596	1	1323.29
M150T271C00073	Positive	0.0660292	0.0656787	0.530737
M150T283C00073	Positive	0.103988	0.101196	2.68516
M152T219C00242	Positive	0.221845	0.107395	51.5901
M152T251C00242	Positive	0.473335	0.0397849	91.5948
M153T229C00532	Positive	0.972836	0.959109	1.41111
M153T229C01904	Positive	0.968325	0.959109	0.95176
M157T354C00439	Positive	0.732577	0.744941	1.68782
M157T400C00149	Positive	0.900025	1	11.108
M157T400C00497	Positive	0.900025	1	11.108
M159T265C02504	Positive	0.13938	0.109076	21.7421
M159T265C05994	Positive	0.115763	0.109076	5.77617
M159T390C00499	Positive	0.946527	1	5.64936
M160T207C03087	Positive	0.846164	0.763112	9.81511
M162T402C00956	Positive	0.23781	0.0458744	80.7097
M163T315C01088	Positive	0.563904	0.428247	24.0568
M163T315C02488	Positive	0.563904	0.428247	24.0568
M163T315C03827	Positive	0.563904	0.428247	24.0568
M163T315C03979	Positive	0.849357	0.428247	49.5799
M163T315C06159	Positive	0.563904	0.428247	24.0568
M164T206C06809	Positive	0.871734	0.888255	1.89523
M164T216C05834	Positive	0.826825	1	20.9446
M166T241C00684	Positive	0.927664	0.345954	62.7069
M166T241C03826	Positive	0.845864	0.345954	59.1005
M169T260C00819	Positive	0.991095	1	0.898482
M170T210C02519	Positive	0.210627	0.127778	39.3344
M170T210C04043	Positive	0.211884	0.127778	39.6941
M170T210C13635	Positive	0.211884	0.127778	39.6941
M170T210C13636	Positive	0.222735	0.127778	42.632
M170T210C20310	Positive	0.148774	0.322283	116.626
M171T337C20918	Positive	0.66896	0.664464	0.672051
M171T337C20920	Positive	0.672955	0.664464	1.26174
M173T423C00093	Positive	0.936965	0.927934	0.963805
M174T198C06210	Positive	0.970201	1	3.0714
M174T354C03771	Positive	0.736067	0.7718	4.85466
M174T376C01250	Positive	0.999652	1	0.0347711
M174T376C17366	Positive	0.879636	1	13.6834
M175T342C01047	Positive	0.644311	0.0757103	88.2494
M175T375C01047	Positive	0.551473	0.673355	22.1011
M175T393C02220	Positive	0.938479	1	6.5554
M176T234C02631	Positive	0.854249	0.947962	10.9702
M176T305C01042	Positive	0.749974	0.210146	71.9796
M176T390C01042	Positive	0.749345	0.741479	1.04974
M177T414C00438	Positive	0.805104	1	24.2075
M179T396C01419	Positive	0.0880586	0.0369607	58.0271
M180T184C01214	Positive	0.870544	1	14.8707
M180T184C02262	Positive	0.870786	1	14.8388
M180T256C00329	Positive	0.990823	1	0.926154
M180T256C01214	Positive	0.990823	1	0.926154
M180T256C02262	Positive	0.978256	1	2.22274
M180T286C00329	Positive	0.953615	1	4.86408
M180T286C01214	Positive	0.956262	1	4.57383
M180T286C02262	Positive	0.960845	1	4.07506
M182T216C00166	Positive	0.707268	0.251793	64.3992
M182T216C00811	Positive	0.831089	0.251793	69.7033
M182T216C01772	Positive	0.713736	0.251793	64.7218
M182T216C10945	Positive	0.781846	0.251793	67.7951
M182T216C12621	Positive	0.819958	0.251793	69.292
M183T291C00922	Positive	0.950115	0.949314	0.0842844
M186T391C01005	Positive	0.408151	0.352435	13.6508
M188T225_2C17236	Positive	0.986592	1	1.35902
M188T241C20258	Positive	0.824318	0.31413	61.8922
M188T300C01215	Positive	0.994516	1	0.55143
M188T300C20258	Positive	0.994516	1	0.55143
M188T425C02989	Positive	0.971872	1	2.89417
M188T425C15998	Positive	0.971872	1	2.89417
M188T425C15999	Positive	0.971872	1	2.89417
M189T255C03884	Positive	0.66382	0.779328	17.4004
M189T337_2C02727	Positive	0.977459	1	2.3061
M189T373C02727	Positive	0.946029	1	5.70498
M190T203C06326	Positive	0.98079	1	1.95861
M190T384C00624	Positive	0.917642	0.921792	0.452242
M190T439C00624	Positive	0.979921	1	2.04909
M191T237C00544	Positive	0.75531	0.775261	2.64138
M191T237C01161	Positive	0.756903	0.775261	2.4254
M191T237C03198	Positive	0.755196	0.775261	2.65699
M191T237C14109	Positive	0.75492	0.775261	2.69445
M191T237C16215	Positive	0.755196	0.775261	2.65699
M192T204C02712	Positive	0.827415	0.781315	5.57151
M192T228C00850	Positive	0.274547	1	264.237
M194T199C02670	Positive	0.271018	0.0769967	71.5898
M194T199C06430	Positive	0.271018	0.0769967	71.5898
M194T235C02123	Positive	0.177254	0.0430081	75.7365
M194T235C04411	Positive	0.146601	0.0430081	70.6631
M196T314C00822	Positive	0.983148	1	1.71407
M200T340C06114	Positive	0.913229	1	9.50162
M200T374C20941	Positive	0.319177	0.25371	20.5112
M201T207C00198	Positive	0.670634	0.36026	46.2807
M201T207C00691	Positive	0.665879	0.36026	45.8972
M201T207C02669	Positive	0.66257	0.36026	45.627
M201T207C02779	Positive	0.665729	0.36026	45.885
M201T207C03383	Positive	0.68747	0.36026	47.5964
M201T222C00198	Positive	0.852211	0.712435	16.4015
M201T222C01040	Positive	0.852211	0.712435	16.4015
M201T222C01115	Positive	0.852211	0.712435	16.4015
M201T222C03383	Positive	0.861287	0.712435	17.2824
M201T222C20251	Positive	0.861287	0.712435	17.2824
M201T384C00279	Positive	0.753972	1	32.631
M203T214C06153	Positive	0.354508	0.11688	67.0302
M204T173C04083	Positive	0.969094	1	3.18919
M204T290C02571	Positive	0.955427	0.95671	0.134268
M207T360C01990	Positive	0.655217	0.668432	2.01686
M208T206C03519	Positive	0.969265	1	3.17098
M208T206C05620	Positive	0.97321	1	2.7528
M208T259C16624	Positive	0.963963	0.947954	1.66074
M212T205C08348	Positive	0.952003	0.0582381	93.8826
M213T390C00666	Positive	0.628257	0.458641	26.9978
M213T390C00680	Positive	0.628096	0.458641	26.979
M216T381C01233	Positive	0.776063	0.897671	15.6699
M217T159C06662	Positive	0.994208	1	0.582595
M218T338C03394	Positive	1	1	0
M218T338C03604	Positive	1	1	0
M218T338C21285	Positive	1	1	0
M218T338C21286	Positive	1	1	0
M219T292_1C04045	Positive	0.972643	1	2.81261
M219T354C04020	Positive	0.494374	0.489278	1.03074
M219T383C03738	Positive	0.921261	0.89605	2.73654
M219T383C20957	Positive	0.922836	0.89605	2.90258
M219T383C20958	Positive	0.919823	0.89605	2.58451
M219T411C03738	Positive	0.794432	0.65465	17.5953
M219T411C20957	Positive	0.789122	0.65465	17.0407
M219T411C20958	Positive	0.796128	0.65465	17.7708
M220T376C21333	Positive	0.965457	0.959283	0.639427
M221T207C01298	Positive	0.862171	1	15.9863
M221T286C01275	Positive	0.948851	0.940958	0.831911
M221T286C16149	Positive	0.948851	0.940958	0.831911
M222T247C00140	Positive	0.448984	0.339444	24.3973
M223T258C20843	Positive	0.0587905	0.0266292	54.7049
M223T443C00542	Positive	0.10513	0.112691	7.19159
M224T315C03147	Positive	0.980205	0.975875	0.441747
M226T311C11355	Positive	0.9221	0.075524	91.8096
M226T311C18054	Positive	0.92394	0.075524	91.8259
M227T246C12989	Positive	0.0155203	0.0461589	197.411
M227T380C00931	Positive	0.827106	0.801955	3.04079
M227T410C00931	Positive	0.842102	1	18.7505
M228T252C00826	Positive	0.91124	0.13654	85.016
M230T312C05570	Positive	0.856686	0.0433832	94.9359
M230T446C04796	Positive	0.992434	1	0.762325
M230T446C04797	Positive	0.992473	1	0.758364
M232T427C04479	Positive	0.831703	0.808317	2.81185
M233T396C06055	Positive	0.418197	0.159635	61.8277
M236T207C01273	Positive	0.987516	0.897179	9.14786
M237T307C02700	Positive	0.839981	0.152088	81.8939
M238T160C03750	Positive	0.976011	1	2.4579
M238T181C03750	Positive	0.985834	1	1.43697
M239T439C11434	Positive	0.912547	1	9.58337
M240T262C02953	Positive	0.849452	0.851924	0.290913
M241T350C00491	Positive	0.960973	1	4.06124
M241T350C01420	Positive	0.963654	1	3.77165
M244T230C00475	Positive	0.295309	0.266314	9.81829
M244T351C05711	Positive	0.923856	0.385654	58.256
M245T315C06657	Positive	0.824877	1	21.2302
M245T406_1C01099	Positive	0.826711	1	20.9612
M245T406_1C01131	Positive	0.710329	1	40.7798
M246T353C17952	Positive	0.852727	1	17.2709
M246T400C05340	Positive	0.583555	0.496618	14.8978
M247T337C04137	Positive	0.960808	0.954855	0.619617
M247T337C06655	Positive	0.959593	0.954855	0.493798
M248T501C05931	Positive	0.8302	0.49574	40.2868
M250T384C03287	Positive	0.827883	1	20.79
M252T137C05198	Positive	0.784676	0.711672	9.30371
M252T256_2C00559	Positive	0.943228	0.122706	86.9909
M254T338C05539	Positive	1	1	0
M254T338C05932	Positive	1	1	0
M255T365C03393	Positive	0.710306	0.668412	5.89797
M256T235C04874	Positive	0.993038	1	0.701091
M256T235C21008	Positive	0.992208	1	0.785303
M258T234C06606	Positive	0.469991	0.417772	11.1106
M259T190D02742	Positive	0.999041	1	0.0960293
M260T160C02029	Positive	0.958798	1	4.29731
M260T303C05939	Positive	0.977542	1	2.29744
M260T380C00103	Positive	0.289102	0.178866	38.1304
M260T411C00352	Positive	0.463806	0.450919	2.77846
M260T411C06377	Positive	0.468668	0.450919	3.78706
M260T411C12213	Positive	0.463806	0.450919	2.77846
M261T468C05345	Positive	0.622741	0.0440232	92.9307
M268T219C00212	Positive	0.881421	0.345881	60.7587
M268T219C00330	Positive	0.881288	0.345881	60.7528
M269T209C00294	Positive	0.478272	0.345528	27.755
M269T361C00117	Positive	0.718221	0.638666	11.0767
M269T361C00199	Positive	0.741012	0.638666	13.8116
M269T361C00231	Positive	0.718196	0.638666	11.0736
M269T361C06441	Positive	0.718221	0.638666	11.0767
M270T106C02916	Positive	0.698306	0.593682	14.9825
M271T226C17238	Positive	0.0507177	0.0445403	12.18
M272T135_2C06160	Positive	0.916583	0.0337134	96.3218
M277T347C01283	Positive	0.954322	1	4.78639
M277T444C00449	Positive	0.520377	0.502634	3.40969
M277T457C05282	Positive	0.801395	0.818784	2.1699
M278T447C01094	Positive	0.706095	1	41.6241
M284T225C01993	Positive	0.88466	0.736659	16.7297
M287T459C03838	Positive	0.934955	0.931312	0.389676
M288T191C02838	Positive	0.785268	0.554361	29.4048
M290T300C20917	Positive	0.981694	1	1.86472
M290T347C04462	Positive	0.920191	1	8.67314
M290T372C20917	Positive	0.871941	1	14.6866
M290T372C20919	Positive	0.881181	1	13.484
M290T372C21016	Positive	0.881644	1	13.4244
M291T393C04421	Positive	0.979818	1	2.05974
M291T462C03406	Positive	0.712863	0.753566	5.70988
M293T246C20942	Positive	0.800428	1	24.9331
M293T360_2C18048	Positive	0.8914	0.886513	0.54825
M295T209C11045	Positive	0.952826	1	4.95092
M297T264C21408	Positive	0.137307	0.0343969	74.949
M297T365C03296	Positive	0.907259	0.825015	9.06513
M298T130C00170	Positive	0.851209	0.724827	14.8474
M298T157C00170	Positive	0.905466	0.722082	20.253
M298T97C00170	Positive	0.872804	0.813736	6.76755
M300T96C00712	Positive	0.876919	0.748804	14.6097
M300T96C08367	Positive	0.864534	0.748804	13.3864
M305T442C12270	Positive	0.62187	0.590409	5.05918
M307T209_1C06673	Positive	0.455633	0.504005	10.6164
M307T297C06673	Positive	0.909335	0.899546	1.07659
M307T442_1C02355	Positive	0.969965	1	3.09647
M308T396C00051	Positive	0.536584	0.533653	0.546244
M314T467C04640	Positive	1	1	0
M315T433C04376	Positive	0.972318	1	2.84706
M318T141C12144	Positive	0.185641	0.0273056	85.2912
M322T382C04544	Positive	0.79885	0.506939	36.5414
M322T477C20775	Positive	0.712517	0.71108	0.201552
M324T437C00055	Positive	0.728787	0.695112	4.62064
M325T432C00105	Positive	0.870619	0.800526	8.05093
M328T313C21257	Positive	0.888649	1	12.5304
M329T262_1C05143	Positive	0.700092	0.514824	26.4634
M331T278C16488	Positive	0.490588	0.369104	24.7629
M332T263C00921	Positive	0.959464	0.145671	84.8175
M332T367C00270	Positive	0.791843	1	26.2876
M332T407C00360	Positive	0.794732	1	25.8286
M333T476C05325	Positive	0.915763	1	9.19859
M335T431C04641	Positive	0.600633	0.610764	1.68672
M335T431C04703	Positive	0.602042	0.610764	1.44869
M335T431C10517	Positive	0.593817	0.610764	2.85382
M335T448C00455	Positive	0.875055	1	14.2785
M336T431C01304	Positive	0.919764	0.931871	1.3164
M339T426C04677	Positive	0.908113	1	10.1184
M341T494C00354	Positive	0.915024	0.729959	20.2252
M345T401C00364	Positive	0.893472	1	11.9229
M346T313C01743	Positive	0.907148	1	10.2356
M346T313C20350	Positive	0.917419	1	9.00149
M348T393_1C00020	Positive	0.692735	0.628585	9.2604
M348T393_1C01367	Positive	0.689806	0.628585	8.8752
M348T420C00020	Positive	0.783157	0.791087	1.01268
M348T420C01367	Positive	0.784461	0.791087	0.844773
M348T476C00020	Positive	0.939153	0.942775	0.385714
M348T476C01367	Positive	0.942464	0.942775	0.0330922
M350T372C14871	Positive	0.831854	0.889001	6.86987
M353T468C20816	Positive	0.974833	1	2.58162
M353T496C11472	Positive	0.825486	1	21.1407
M353T496C19879	Positive	0.825486	1	21.1407
M356T450C21027	Positive	0.577967	0.467122	19.1784
M358T428C04540	Positive	0.849523	0.211231	75.1354
M359T224C20888	Positive	0.787519	0.284375	63.8897
M359T381_2C20888	Positive	0.761107	0.0398374	94.7659
M371T435C11516	Positive	0.950867	1	5.16715
M371T435C16699	Positive	0.950867	1	5.16715
M371T435C19791	Positive	0.950867	1	5.16715
M371T435C21383	Positive	0.950867	1	5.16715
M377T381C01268	Positive	0.872546	1	14.6071
M384T297C00611	Positive	0.965592	0.964776	0.0844601
M385T370C00021	Positive	0.789424	0.788765	0.0835591
M388T348C17951	Positive	0.767407	0.494668	35.5404
M388T365C17951	Positive	0.904636	1	10.5417
M413T285C08543	Positive	0.97115	1	2.97069
M428T427C00224	Positive	0.658241	0.663121	0.741278
M428T452C00224	Positive	0.749413	0.787509	5.08335
M428T490C00224	Positive	0.598119	0.48244	19.3404
M461T360C00415	Positive	0.958249	0.959036	0.0821178
M466T191C01921	Positive	0.923893	1	8.23764
M479T284C05951	Positive	0.85568	1	16.8662
M481T301C03646	Positive	0.950305	1	5.22936
M508T476C00053	Positive	0.776112	0.770708	0.696273
M546T354C06620	Positive	0.959827	1	4.18539
M549T407C03187	Positive	0.812524	0.619185	23.7949
M549T407C03319	Positive	0.742664	0.619185	16.6266
M549T407C03442	Positive	0.811187	0.619185	23.6692
M549T407C07277	Positive	0.762018	0.619185	18.7441
M549T407C11912	Positive	0.743937	0.619185	16.7692
M550T488C11920	Positive	0.936643	0.791542	15.4915
M550T488C11923	Positive	0.936672	0.791542	15.4942
M550T488C12446	Positive	0.89258	0.791542	11.3197
M550T488C18636	Positive	0.943183	0.791542	16.0776
M564T394C00688	Positive	0.830051	0.646647	22.0955
M564T394C11907	Positive	0.838861	0.646647	22.9137
M564T394C11926	Positive	0.839253	0.646647	22.9497
M565T469C00842	Positive	0.825532	1	21.134
M565T487C04268	Positive	0.837558	0.664774	20.6295
M565T487C04346	Positive	0.850619	0.664774	21.8482
M572T400C00498	Positive	0.859282	1	16.3763
M606T442C00096	Positive	0.92625	0.496869	46.3569
M606T442C00394	Positive	0.918197	0.496869	45.8865
M612T451C20415	Positive	1	1	0
M639T500C04573	Positive	0.950569	1	5.20016
M639T500C06240	Positive	0.952519	1	4.98482
M639T500C13952	Positive	0.95165	1	5.08063
M76T349C00037	Positive	0.131194	0.141618	7.94544
M86T162C00481	Positive	0.695282	0.451252	35.098
M86T248C02659	Positive	0.947338	1	5.55896
M86T248C06145	Positive	0.944321	1	5.89619
M87T357C01089	Positive	0.149703	0.0489866	67.2774
M87T357C01770	Positive	0.151222	0.0489866	67.6062
M889T489C00512	Positive	0.949	1	5.37407
M90T248C00041	Positive	0.867821	1	15.2312
M90T333_2C00041	Positive	0.0542242	0.0240574	55.6336
M90T333_2C00213	Positive	0.0501728	0.0240574	52.051
M90T350C00213	Positive	0.0471171	0.0763462	62.035
M90T350C00546	Positive	0.044904	0.0763462	70.021

## Sheet: Figure 1f
Figure 1f
Details of the relative standard deviation of 4 software tools (293T cell dataset acquired on TripleTOF 6600)
Metabolites			Isotopologues
Relative standard error (%)	software		Relative standard error (%)	software			Summary median RSD
0	MetTracer		4.24417	MetTracer					metabolites	isotopologues
6.4899	MetTracer		0.622755	MetTracer
1.1726	MetTracer		6.36703	MetTracer				MetTracer	0.049	0.231
0	MetTracer		20.8924	MetTracer				El-MAVEN	0.776	1.217
5.83809	MetTracer		0.320778	MetTracer				X13CMS	0.032	0.176
3.316	MetTracer		3.43027	MetTracer				geoRge	0.056	0.136
1.75588	MetTracer		2.75057	MetTracer
0	MetTracer		15.1554	MetTracer
2.90214	MetTracer		11.9919	MetTracer
51.9535	MetTracer		0	MetTracer
0.579625	MetTracer		0	MetTracer
39.4135	MetTracer		0.6553	MetTracer
9.986	MetTracer		0.6553	MetTracer
16.4202	MetTracer		90.5197	MetTracer
0	MetTracer		50.4789	MetTracer
9.36856	MetTracer		57.0353	MetTracer
0.698516	MetTracer		8.06598	MetTracer
1.0285	MetTracer		5.61027	MetTracer
9.67192	MetTracer		23.1044	MetTracer
0	MetTracer		70.2207	MetTracer
4.99197	MetTracer		18.9505	MetTracer
1.88966	MetTracer		3.24411	MetTracer
13.5843	MetTracer		23.1044	MetTracer
48.9898	MetTracer		70.2207	MetTracer
81.5251	MetTracer		18.9505	MetTracer
68.6041	MetTracer		3.24411	MetTracer
0	MetTracer		3.21065	MetTracer
0.280938	MetTracer		33.7904	MetTracer
1.04621	MetTracer		2.27121	MetTracer
5.41997	MetTracer		3.21065	MetTracer
6.77013	MetTracer		33.7904	MetTracer
24.5559	MetTracer		2.27121	MetTracer
1.56863	MetTracer		80.3984	MetTracer
6.56783	MetTracer		0.485035	MetTracer
3.31711	MetTracer		80.3984	MetTracer
0.68285	MetTracer		0.485035	MetTracer
3.79712	MetTracer		27.5909	MetTracer
2.04864	MetTracer		121.175	MetTracer
78.3404	MetTracer		86.3004	MetTracer
11.5862	MetTracer		51.3305	MetTracer
4.26916	MetTracer		2.76622	MetTracer
19.7389	MetTracer		27.5909	MetTracer
48.9898	MetTracer		121.175	MetTracer
0	MetTracer		86.3004	MetTracer
0.437958	MetTracer		51.3305	MetTracer
0.870989	MetTracer		2.76622	MetTracer
1.68254	MetTracer		27.5909	MetTracer
0	MetTracer		121.175	MetTracer
0.446647	MetTracer		86.3004	MetTracer
0.550329	MetTracer		121.812	MetTracer
3.07251	MetTracer		51.3305	MetTracer
12.7946	MetTracer		2.76622	MetTracer
164.398	MetTracer		27.5909	MetTracer
6.09053	MetTracer		121.175	MetTracer
48.9898	MetTracer		86.3004	MetTracer
52.0809	MetTracer		51.3305	MetTracer
125.239	MetTracer		2.76622	MetTracer
112.126	MetTracer		27.5909	MetTracer
4.86895	MetTracer		121.175	MetTracer
210.218	MetTracer		86.3004	MetTracer
129.124	MetTracer		51.3305	MetTracer
0	MetTracer		2.76622	MetTracer
144.411	MetTracer		7.70938	MetTracer
0	MetTracer		62.2902	MetTracer
204.784	MetTracer		51.6075	MetTracer
60.4925	MetTracer		7.70938	MetTracer
107.846	MetTracer		62.2902	MetTracer
1.65066	MetTracer		51.6075	MetTracer
0	MetTracer		7.70938	MetTracer
68.6182	MetTracer		62.2902	MetTracer
244.949	MetTracer		51.6075	MetTracer
176.761	MetTracer		16.7017	MetTracer
34.7604	MetTracer		11.6425	MetTracer
81.5457	MetTracer		11.6474	MetTracer
151.866	MetTracer		6.53103	MetTracer
69.8961	MetTracer		0.779613	MetTracer
115.691	MetTracer		48.9898	MetTracer
178.845	MetTracer		48.9898	MetTracer
76.7779	MetTracer		25.0212	MetTracer
1.16652	MetTracer		109.566	MetTracer
77.4597	MetTracer		25.0212	MetTracer
50.7998	MetTracer		109.566	MetTracer
0.41605	MetTracer		25.0212	MetTracer
50.8738	MetTracer		109.566	MetTracer
244.949	MetTracer		25.0212	MetTracer
113.096	MetTracer		109.566	MetTracer
0.260489	MetTracer		25.0212	MetTracer
3.16383	MetTracer		109.566	MetTracer
243.955	MetTracer		23.3282	MetTracer
47.5121	MetTracer		27.2124	MetTracer
4.75778	MetTracer		47.1525	MetTracer
49.2039	MetTracer		23.3282	MetTracer
77.4597	MetTracer		27.2124	MetTracer
0.279384	MetTracer		47.1525	MetTracer
7.64807	MetTracer		23.3282	MetTracer
155.399	MetTracer		27.2124	MetTracer
6.77902	MetTracer		47.1525	MetTracer
12.8905	MetTracer		23.3282	MetTracer
244.949	MetTracer		27.2124	MetTracer
6.38077	MetTracer		47.1525	MetTracer
244.949	MetTracer		23.3282	MetTracer
4.8643	MetTracer		27.2124	MetTracer
0	MetTracer		47.1525	MetTracer
1.7201	MetTracer		11.2357	MetTracer
109.545	MetTracer		12.8272	MetTracer
62.8606	MetTracer		55.4585	MetTracer
0	MetTracer		18.2241	MetTracer
0	MetTracer		11.2357	MetTracer
6.81847	MetTracer		12.8272	MetTracer
0.222987	MetTracer		55.4585	MetTracer
1.56273	MetTracer		18.2241	MetTracer
2.1756	MetTracer		2.28236	MetTracer
1.43558	MetTracer		4.3919	MetTracer
0.988184	MetTracer		19.8779	MetTracer
1.78277	MetTracer		170.364	MetTracer
4.3923	MetTracer		2.28236	MetTracer
95.2146	MetTracer		4.3919	MetTracer
0	MetTracer		19.8779	MetTracer
7.06999	MetTracer		170.364	MetTracer
50.1834	MetTracer		0	MetTracer
90.5197	MetTracer		54.4603	MetTracer
16.0691	MetTracer		8.25085	MetTracer
0	MetTracer		54.4603	MetTracer
14.4195	MetTracer		8.25085	MetTracer
3.63783	MetTracer		54.4603	MetTracer
20.8485	MetTracer		8.25085	MetTracer
87.1232	MetTracer		54.4603	MetTracer
45.2272	MetTracer		8.25085	MetTracer
67.3143	MetTracer		144.411	MetTracer
0.88096	MetTracer		40.9823	MetTracer
0	MetTracer		244.949	MetTracer
86.6259	MetTracer		78.1298	MetTracer
115.023	MetTracer		50.0033	MetTracer
115.268	MetTracer		78.9257	MetTracer
41.0572	MetTracer		244.949	MetTracer
0.703291	MetTracer		40.9823	MetTracer
109.545	MetTracer		244.949	MetTracer
3.60087	MetTracer		78.1298	MetTracer
0	MetTracer		90.5197	MetTracer
244.949	MetTracer		50.0033	MetTracer
3.93236	MetTracer		78.9257	MetTracer
8.59684	MetTracer		244.949	MetTracer
32.8589	MetTracer		8.34993	MetTracer
10.7761	MetTracer		26.0918	MetTracer
79.5929	MetTracer		82.6512	MetTracer
22.0146	MetTracer		10.0923	MetTracer
71.8498	MetTracer		2.19376	MetTracer
3.87475	MetTracer		2.43251	MetTracer
0	MetTracer		90.6703	MetTracer
77.4597	MetTracer		7.09114	MetTracer
2.43474	MetTracer		48.5173	MetTracer
6.89573	MetTracer		1.27945	MetTracer
0	MetTracer		2.43251	MetTracer
2.32673	MetTracer		7.09114	MetTracer
111.38	MetTracer		48.5173	MetTracer
48.9898	MetTracer		1.27945	MetTracer
49.3637	MetTracer		18.2356	MetTracer
63.24	MetTracer		148.126	MetTracer
0	MetTracer		244.949	MetTracer
0	MetTracer		18.0821	MetTracer
112.27	MetTracer		18.2356	MetTracer
4.0543	MetTracer		148.126	MetTracer
0.640649	MetTracer		244.949	MetTracer
0	MetTracer		18.0821	MetTracer
110.598	MetTracer		92.5143	MetTracer
185.681	MetTracer		1.12132	MetTracer
4.26345	MetTracer		8.37736	MetTracer
82.7957	MetTracer		6.52765	MetTracer
12.2481	MetTracer		164.803	MetTracer
149.235	MetTracer		4.84659	MetTracer
0	MetTracer		9.87436	MetTracer
4.6256	MetTracer		5.54699	MetTracer
36.121	MetTracer		244.949	MetTracer
9.60408	MetTracer		62.8606	MetTracer
155.888	MetTracer		2.50474	MetTracer
4.17214	MetTracer		9.87436	MetTracer
3.69531	MetTracer		5.54699	MetTracer
17.6477	MetTracer		244.949	MetTracer
0	MetTracer		2.50474	MetTracer
109.545	MetTracer		0	MetTracer
12.933	MetTracer		0	MetTracer
173.986	MetTracer		15.4253	MetTracer
20.9541	MetTracer		62.1747	MetTracer
16.5798	MetTracer		13.6033	MetTracer
10.7993	MetTracer		79.0418	MetTracer
0	MetTracer		15.4253	MetTracer
244.949	MetTracer		62.1747	MetTracer
119.492	MetTracer		13.6033	MetTracer
59.5607	MetTracer		79.0418	MetTracer
6.01752	MetTracer		0.0170093	MetTracer
39.2269	MetTracer		244.949	MetTracer
0	MetTracer		50.4544	MetTracer
0	MetTracer		48.991	MetTracer
3.48471	MetTracer		50.4544	MetTracer
1.99346	MetTracer		48.991	MetTracer
3.4393	MetTracer		0.274092	MetTracer
49.1041	MetTracer		244.949	MetTracer
7.57515	MetTracer		0.274092	MetTracer
46.8407	MetTracer		244.949	MetTracer
2.83179	MetTracer		0	MetTracer
62.489	MetTracer		1.08728	MetTracer
20.7584	MetTracer		81.5251	MetTracer
13.637	MetTracer		1.24438	MetTracer
7.16473	MetTracer		68.6041	MetTracer
2.32789	MetTracer		0	MetTracer
17.0971	MetTracer		109.545	MetTracer
3.45393	MetTracer		4.29071	MetTracer
0	MetTracer		170.18	MetTracer
0	MetTracer		78.8453	MetTracer
0	MetTracer		125.239	MetTracer
0	MetTracer		78.8453	MetTracer
3.72851	MetTracer		125.239	MetTracer
0.428577	MetTracer		3.96431	MetTracer
1.42938	MetTracer		87.0034	MetTracer
0	MetTracer		9.27585	MetTracer
84.0927	MetTracer		5.8507	MetTracer
3.49649	MetTracer		0.29684	MetTracer
6.21076	MetTracer		81.7238	MetTracer
0.634894	MetTracer		8.71221	MetTracer
97.542	MetTracer		6.46202	MetTracer
179.903	MetTracer		1.75014	MetTracer
5.45032	MetTracer		81.7238	MetTracer
1.55184	MetTracer		8.71221	MetTracer
0.527728	MetTracer		6.46202	MetTracer
0	MetTracer		1.75014	MetTracer
7.25788	MetTracer		81.7238	MetTracer
0	MetTracer		8.71221	MetTracer
0	MetTracer		6.46202	MetTracer
8.09907	MetTracer		1.75014	MetTracer
0	MetTracer		50.8	MetTracer
2.16134	MetTracer		5.41997	MetTracer
37.4685	MetTracer		50.8	MetTracer
0.648459	MetTracer		5.41997	MetTracer
0	MetTracer		50.8	MetTracer
3.97317	MetTracer		5.41997	MetTracer
19.926	MetTracer		0.0109581	MetTracer
1.23902	MetTracer		119.492	MetTracer
6.98297	MetTracer		0.0109581	MetTracer
0	MetTracer		119.492	MetTracer
1.29648	MetTracer		0.0109581	MetTracer
2.63734	MetTracer		119.492	MetTracer
11.0089	MetTracer		61.539	MetTracer
22.416	MetTracer		80.304	MetTracer
45.7237	MetTracer		60.6192	MetTracer
2.78758	MetTracer		61.539	MetTracer
48.5662	MetTracer		80.304	MetTracer
0.736152	MetTracer		60.6192	MetTracer
3.64066	MetTracer		118.545	MetTracer
1.19932	MetTracer		151.912	MetTracer
1.40954	MetTracer		32.236	MetTracer
10.5303	MetTracer		198.037	MetTracer
216.608	MetTracer		2.60146	MetTracer
1.34331	MetTracer		98.1701	MetTracer
1.5011	MetTracer		15.4221	MetTracer
1.97311	MetTracer		14.0208	MetTracer
156.905	MetTracer		124.716	MetTracer
48.9898	MetTracer		10.1389	MetTracer
3.49945	MetTracer		6.96136	MetTracer
0	MetTracer		2.06947	MetTracer
0	MetTracer		14.0208	MetTracer
6.10483	MetTracer		124.716	MetTracer
0	MetTracer		10.1389	MetTracer
24.0709	MetTracer		6.96136	MetTracer
48.9898	MetTracer		2.06947	MetTracer
219.258	MetTracer		2.59318	MetTracer
0	MetTracer		6.56783	MetTracer
95.187	MetTracer		2.59318	MetTracer
0	MetTracer		6.56783	MetTracer
0	MetTracer		57.908	MetTracer
0	MetTracer		13.2698	MetTracer
109.545	MetTracer		65.7712	MetTracer
48.9898	MetTracer		57.908	MetTracer
23.4649	MetTracer		13.2698	MetTracer
2.36015	MetTracer		65.7712	MetTracer
10.1993	MetTracer		10.3127	MetTracer
1.95576	MetTracer		43.3935	MetTracer
59.3984	MetTracer		5.10561	MetTracer
109.601	MetTracer		10.107	MetTracer
0	MetTracer		1.97201	MetTracer
1.77948	MetTracer		2.02314	MetTracer
1.45981	MetTracer		4.98431	MetTracer
4.1243e-14	MetTracer		5.97534	MetTracer
2.97882	MetTracer		10.059	MetTracer
0	MetTracer		78.5042	MetTracer
1.09569	MetTracer		0.875794	MetTracer
23.9697	MetTracer		3.21976	MetTracer
0	MetTracer		1.68915	MetTracer
9.28435	MetTracer		5.42935	MetTracer
124.563	MetTracer		18.4653	MetTracer
0	MetTracer		112.515	MetTracer
0	MetTracer		91.1387	MetTracer
0	MetTracer		161.992	MetTracer
109.324	MetTracer		0	MetTracer
244.949	MetTracer		0	MetTracer
7.78009	MetTracer		20.4942	MetTracer
2.32396	MetTracer		26.9099	MetTracer
67.3065	MetTracer		0.894652	MetTracer
0	MetTracer		2.67603	MetTracer
0	MetTracer		82.45	MetTracer
1.26249	MetTracer		10.7866	MetTracer
48.9898	MetTracer		125.05	MetTracer
0	MetTracer		154.981	MetTracer
1.76645	MetTracer		61.9118	MetTracer
77.4597	MetTracer		156.872	MetTracer
0.624892	MetTracer		6.86446	MetTracer
0.452103	MetTracer		125.05	MetTracer
0	MetTracer		154.981	MetTracer
0	MetTracer		61.9118	MetTracer
0.624279	MetTracer		156.872	MetTracer
2.30612	MetTracer		6.86446	MetTracer
48.9898	MetTracer		72.6011	MetTracer
50.8743	MetTracer		118.265	MetTracer
0.4109	MetTracer		49.0652	MetTracer
0	MetTracer		72.6011	MetTracer
0.685424	MetTracer		118.265	MetTracer
0.681423	MetTracer		49.0652	MetTracer
0.136198	MetTracer		48.9898	MetTracer
77.4597	MetTracer		48.9898	MetTracer
0.701144	MetTracer		48.9898	MetTracer
0.926712	MetTracer		48.9898	MetTracer
3.1369	MetTracer		48.9898	MetTracer
0.999865	MetTracer		48.9898	MetTracer
2.73024	MetTracer		0	MetTracer
0	MetTracer		0	MetTracer
0	MetTracer		0	MetTracer
90.5197	MetTracer		20.5515	MetTracer
3.316	MetTracer		19.0043	MetTracer
1.75588	MetTracer		1.358	MetTracer
0	MetTracer		20.5515	MetTracer
2.90214	MetTracer		19.0043	MetTracer
51.9535	MetTracer		1.358	MetTracer
109.566	MetTracer		10.8802	MetTracer
39.4135	MetTracer		10	MetTracer
9.986	MetTracer		11.2387	MetTracer
16.4202	MetTracer		10.4603	MetTracer
0	MetTracer		0.634826	MetTracer
9.36856	MetTracer		24.7473	MetTracer
1.0285	MetTracer		153.872	MetTracer
9.67192	MetTracer		8.7791	MetTracer
1.88966	MetTracer		8.50724	MetTracer
13.5843	MetTracer		0.89683	MetTracer
48.9898	MetTracer		24.7473	MetTracer
244.949	MetTracer		153.872	MetTracer
125.239	MetTracer		8.7791	MetTracer
1.04621	MetTracer		8.50724	MetTracer
5.41997	MetTracer		0.89683	MetTracer
119.492	MetTracer		30.551	MetTracer
59.5607	MetTracer		84.8036	MetTracer
1.56863	MetTracer		115.971	MetTracer
6.56783	MetTracer		43.2273	MetTracer
3.31711	MetTracer		1.69795	MetTracer
0.723868	MetTracer		30.551	MetTracer
4.26916	MetTracer		84.8036	MetTracer
19.7389	MetTracer		115.971	MetTracer
48.9898	MetTracer		43.2273	MetTracer
0	MetTracer		1.69795	MetTracer
0.870989	MetTracer		0	MetTracer
1.68254	MetTracer		0	MetTracer
0	MetTracer		0	MetTracer
0.446647	MetTracer		0	MetTracer
3.07251	MetTracer		1.30862	MetTracer
12.7946	MetTracer		45.3201	MetTracer
53.5717	MetTracer		0.550756	MetTracer
0	MetTracer		2.70579	MetTracer
107.846	MetTracer		1.30862	MetTracer
1.65067	MetTracer		45.3201	MetTracer
0	MetTracer		0.550756	MetTracer
68.6182	MetTracer		2.70579	MetTracer
244.949	MetTracer		1.23165	MetTracer
81.5457	MetTracer		45.1981	MetTracer
77.4597	MetTracer		0.720828	MetTracer
0.41605	MetTracer		2.67828	MetTracer
4.75778	MetTracer		5.04543	MetTracer
12.8905	MetTracer		2.39157	MetTracer
6.38077	MetTracer		1.23165	MetTracer
4.8643	MetTracer		45.1981	MetTracer
0	MetTracer		0.720828	MetTracer
1.56273	MetTracer		2.67828	MetTracer
1.43558	MetTracer		5.04543	MetTracer
0.988184	MetTracer		2.39157	MetTracer
4.3923	MetTracer		1.30862	MetTracer
95.2146	MetTracer		45.3201	MetTracer
0	MetTracer		0.550756	MetTracer
45.2272	MetTracer		2.70579	MetTracer
67.3143	MetTracer		15.5366	MetTracer
0.88096	MetTracer		36.6468	MetTracer
86.6259	MetTracer		4.89065	MetTracer
41.0572	MetTracer		4.85531	MetTracer
0.703291	MetTracer		10.6517	MetTracer
3.60087	MetTracer		0.729634	MetTracer
0	MetTracer		109.781	MetTracer
32.8589	MetTracer		3.07251	MetTracer
10.7761	MetTracer		109.781	MetTracer
79.5929	MetTracer		3.07251	MetTracer
0	MetTracer		109.78	MetTracer
0	MetTracer		2.7348	MetTracer
2.32673	MetTracer		32.8288	MetTracer
49.3637	MetTracer		2.98825	MetTracer
0.640649	MetTracer		109.78	MetTracer
110.598	MetTracer		2.7348	MetTracer
82.7957	MetTracer		32.8288	MetTracer
155.888	MetTracer		2.98825	MetTracer
3.69531	MetTracer		109.781	MetTracer
10.7993	MetTracer		3.07251	MetTracer
20.7584	MetTracer		1.5278	MetTracer
7.16473	MetTracer		12.7946	MetTracer
2.32789	MetTracer		1.5278	MetTracer
3.45393	MetTracer		12.7946	MetTracer
179.903	MetTracer		1.89921	MetTracer
8.09907	MetTracer		12.3193	MetTracer
0	MetTracer		67.1488	MetTracer
3.97317	MetTracer		1.89921	MetTracer
11.0089	MetTracer		12.3193	MetTracer
10.5303	MetTracer		67.1488	MetTracer
216.608	MetTracer		1.5278	MetTracer
1.34331	MetTracer		12.7946	MetTracer
95.187	MetTracer		0.234472	MetTracer
1.77948	MetTracer		164.398	MetTracer
1.45981	MetTracer		1.26822	MetTracer
109.324	MetTracer		8.72957	MetTracer
244.949	MetTracer		244.949	MetTracer
2.32396	MetTracer		10.202	MetTracer
0.624892	MetTracer		109.688	MetTracer
0	MetTracer		57.3265	MetTracer
2.30612	MetTracer		9.72445	MetTracer
2.90214	MetTracer		78.7621	MetTracer
51.9535	MetTracer		59.4601	MetTracer
109.566	MetTracer		3.35848	MetTracer
39.4135	MetTracer		112.126	MetTracer
0	MetTracer		3.96099	MetTracer
1.04621	MetTracer		244.949	MetTracer
5.41997	MetTracer		56.2281	MetTracer
119.492	MetTracer		5.29232	MetTracer
109.566	MetTracer		2.60839	MetTracer
48.9898	MetTracer		190.747	MetTracer
0	MetTracer		50.8701	MetTracer
0.379051	MetTracer		3.96099	MetTracer
2.60743	MetTracer		244.949	MetTracer
14.9598	MetTracer		56.2281	MetTracer
4.86895	MetTracer		5.29232	MetTracer
1.65066	MetTracer		48.9898	MetTracer
68.6182	MetTracer		0	MetTracer
244.949	MetTracer		0	MetTracer
81.5457	MetTracer		1.96713	MetTracer
4.75778	MetTracer		210.218	MetTracer
4.8643	MetTracer		49.4129	MetTracer
0.703291	MetTracer		129.124	MetTracer
3.60087	MetTracer		244.949	MetTracer
0	MetTracer		15.4953	MetTracer
0	MetTracer		5.59448	MetTracer
2.32673	MetTracer		1.54287	MetTracer
0.640649	MetTracer		22.9928	MetTracer
155.888	MetTracer		2.00669	MetTracer
3.69531	MetTracer		1.06543	MetTracer
3.45393	MetTracer		55.1523	MetTracer
3.97317	MetTracer		2.00669	MetTracer
11.0089	MetTracer		1.06543	MetTracer
10.5303	MetTracer		55.1523	MetTracer
95.187	MetTracer		77.4597	MetTracer
1.77948	MetTracer		204.784	MetTracer
1.45981	MetTracer		86.975	MetTracer
2.90214	MetTracer		244.949	MetTracer
109.566	MetTracer		109.548	MetTracer
39.4135	MetTracer		82.6005	MetTracer
0	MetTracer		2.92543	MetTracer
48.9898	MetTracer		107.846	MetTracer
0.379051	MetTracer		2.92543	MetTracer
2.60743	MetTracer		107.846	MetTracer
14.9598	MetTracer		1.92466	MetTracer
1.65066	MetTracer		163.437	MetTracer
5.71796	MetTracer		1.62438	MetTracer
4.8643	MetTracer		1.92467	MetTracer
3.60087	MetTracer		163.438	MetTracer
0	MetTracer		1.6244	MetTracer
2.32673	MetTracer		1.92466	MetTracer
0.640649	MetTracer		163.437	MetTracer
155.888	MetTracer		1.62438	MetTracer
3.69531	MetTracer		1.92466	MetTracer
3.45393	MetTracer		163.437	MetTracer
11.0089	MetTracer		1.62438	MetTracer
10.5303	MetTracer		1.92466	MetTracer
95.187	MetTracer		163.437	MetTracer
2.90214	MetTracer		1.62438	MetTracer
109.566	MetTracer		11.6986	MetTracer
39.4135	MetTracer		0.962729	MetTracer
0.446647	MetTracer		0	MetTracer
3.07251	MetTracer		0.425797	MetTracer
12.7946	MetTracer		156.385	MetTracer
1.65066	MetTracer		114.047	MetTracer
4.8643	MetTracer		0.425797	MetTracer
0	MetTracer		156.385	MetTracer
2.32673	MetTracer		114.047	MetTracer
0.640649	MetTracer		0.425797	MetTracer
155.888	MetTracer		156.385	MetTracer
3.69531	MetTracer		114.047	MetTracer
3.45393	MetTracer		0.517703	MetTracer
10.5303	MetTracer		244.949	MetTracer
0.945023	MetTracer		244.949	MetTracer
7.77066	MetTracer		0.517703	MetTracer
14.2937	MetTracer		244.949	MetTracer
49.7523	MetTracer		244.949	MetTracer
17.467	MetTracer		0.517703	MetTracer
157.5	MetTracer		244.949	MetTracer
0.774592	MetTracer		244.949	MetTracer
47.0504	MetTracer		1.12091	MetTracer
2.50485	MetTracer		176.761	MetTracer
44.2525	MetTracer		35.7881	MetTracer
61.4409	MetTracer		49.1804	MetTracer
48.4589	MetTracer		244.949	MetTracer
17.5115	MetTracer		6.37414	MetTracer
87.0964	MetTracer		81.5457	MetTracer
0	MetTracer		6.37414	MetTracer
0.437164	MetTracer		81.5457	MetTracer
59.0792	MetTracer		6.37414	MetTracer
92.2547	MetTracer		81.5457	MetTracer
49.2685	MetTracer		1.75795	MetTracer
82.7795	MetTracer		151.866	MetTracer
228.877	MetTracer		0.0174172	MetTracer
221.083	MetTracer		161.283	MetTracer
48.9898	MetTracer		111.277	MetTracer
3.82747	MetTracer		45.7146	MetTracer
0.538217	MetTracer		115.691	MetTracer
2.0359	MetTracer		9.33562	MetTracer
1.05101	MetTracer		178.845	MetTracer
0.198527	MetTracer		0	MetTracer
0.763559	MetTracer		0	MetTracer
0.256001	MetTracer		0	MetTracer
2.60847	MetTracer		0	MetTracer
109.888	MetTracer		0.720194	MetTracer
244.949	MetTracer		132.529	MetTracer
72.9777	MetTracer		112.142	MetTracer
4.64152	MetTracer		11.5047	MetTracer
9.86543	MetTracer		12.8923	MetTracer
77.8824	MetTracer		1.88734	MetTracer
2.20371	MetTracer		77.4597	MetTracer
1.8317	MetTracer		77.4597	MetTracer
3.38582	MetTracer		167.621	MetTracer
2.85985	MetTracer		117.197	MetTracer
3.78626	MetTracer		60.1637	MetTracer
0	MetTracer		23.4488	MetTracer
48.9898	MetTracer		27.7474	MetTracer
177.53	MetTracer		9.55776	MetTracer
88.7056	MetTracer		56.6448	MetTracer
166.851	MetTracer		11.3884	MetTracer
0	MetTracer		10.6211	MetTracer
7.48709	MetTracer		2.52573	MetTracer
55.906	MetTracer		23.4488	MetTracer
1.68571	MetTracer		27.7474	MetTracer
0	MetTracer		9.55776	MetTracer
1.77838	MetTracer		56.6448	MetTracer
0	MetTracer		11.3884	MetTracer
156.364	MetTracer		10.6211	MetTracer
1.00866	MetTracer		2.52573	MetTracer
1.28662	MetTracer		18.6562	MetTracer
49.5925	MetTracer		50.8738	MetTracer
72.2938	MetTracer		0	MetTracer
0.930695	MetTracer		4.36018	MetTracer
13.3281	MetTracer		113.096	MetTracer
0.751268	MetTracer		11.9362	MetTracer
4.85283	MetTracer		66.3238	MetTracer
5.18242	MetTracer		8.12373	MetTracer
25.5685	MetTracer		13.64	MetTracer
93.8331	MetTracer		178.327	MetTracer
15.0107	MetTracer		0.549183	MetTracer
96.1762	MetTracer		26.8378	MetTracer
0.611057	MetTracer		0	MetTracer
0	MetTracer		0	MetTracer
48.9898	MetTracer		0	MetTracer
242.006	MetTracer		0	MetTracer
166.803	MetTracer		7.40704	MetTracer
224.084	MetTracer		59.1087	MetTracer
21.0816	MetTracer		92.3922	MetTracer
9.27804	MetTracer		12.2535	MetTracer
48.9898	MetTracer		48.9898	MetTracer
10.989	MetTracer		1.09976	MetTracer
85.6075	MetTracer		243.955	MetTracer
3.24154	MetTracer		109.545	MetTracer
4.79455	MetTracer		0	MetTracer
109.545	MetTracer		0	MetTracer
33.4037	MetTracer		0	MetTracer
105.456	MetTracer		0	MetTracer
67.0265	MetTracer		0	MetTracer
96.5306	MetTracer		28.5859	MetTracer
0.963518	MetTracer		47.5121	MetTracer
96.2808	MetTracer		27.4723	MetTracer
95.9974	MetTracer		244.949	MetTracer
104.826	MetTracer		62.3696	MetTracer
48.9898	MetTracer		37.5444	MetTracer
2.92327	MetTracer		31.0912	MetTracer
3.64179	MetTracer		27.4723	MetTracer
0	MetTracer		244.949	MetTracer
0	MetTracer		62.3696	MetTracer
10.6798	MetTracer		37.5444	MetTracer
0	MetTracer		31.0912	MetTracer
0	MetTracer		27.4723	MetTracer
80.2656	MetTracer		244.949	MetTracer
0	MetTracer		62.3696	MetTracer
2.8405	MetTracer		37.5444	MetTracer
22.5629	MetTracer		31.0912	MetTracer
109.545	MetTracer		27.8758	MetTracer
2.8917	MetTracer		51.7307	MetTracer
99.7311	MetTracer		34.3959	MetTracer
0	MetTracer		87.9566	MetTracer
27.0924	MetTracer		49.2039	MetTracer
155.392	MetTracer		77.4597	MetTracer
195.957	MetTracer		20.0123	MetTracer
24.5273	MetTracer		78.3586	MetTracer
126.836	MetTracer		105.414	MetTracer
1.20791	MetTracer		49.1359	MetTracer
0	MetTracer		57.766	MetTracer
0.935457	MetTracer		24.9745	MetTracer
3.24224	MetTracer		1.80357	MetTracer
0	MetTracer		0.1541	MetTracer
91.6724	MetTracer		89.5504	MetTracer
0	MetTracer		51.6634	MetTracer
0	MetTracer		6.31903	MetTracer
7.22457	MetTracer		77.4597	MetTracer
0.201228	MetTracer		2.47003	MetTracer
0	MetTracer		155.399	MetTracer
48.9898	MetTracer		45.8733	MetTracer
14.7932	MetTracer		61.5632	MetTracer
132.713	MetTracer		91.1773	MetTracer
0	MetTracer		11.328	MetTracer
1.8739	MetTracer		7.27418	MetTracer
0	MetTracer		16.4621	MetTracer
66.8949	MetTracer		244.949	MetTracer
135.993	MetTracer		244.949	MetTracer
0.830199	MetTracer		53.301	MetTracer
0	MetTracer		10.546	MetTracer
13.6275	MetTracer		16.4621	MetTracer
35.2834	MetTracer		244.949	MetTracer
28.5359	MetTracer		244.949	MetTracer
5.53017	MetTracer		53.301	MetTracer
49.0393	MetTracer		10.546	MetTracer
4.18519	MetTracer		0	MetTracer
21.6551	MetTracer		49.0327	MetTracer
4.26981	MetTracer		244.949	MetTracer
10.3427	MetTracer		5.9944	MetTracer
35.2502	MetTracer		13.4101	MetTracer
1.26276	MetTracer		53.6701	MetTracer
48.9898	MetTracer		10.128	MetTracer
86.5118	MetTracer		5.9944	MetTracer
78.921	MetTracer		13.4101	MetTracer
109.545	MetTracer		53.6701	MetTracer
0	MetTracer		10.128	MetTracer
54.0895	MetTracer		0	MetTracer
0	MetTracer		15.1794	MetTracer
1.62079	MetTracer		55.722	MetTracer
5.81228	MetTracer		8.64857	MetTracer
0	MetTracer		15.1794	MetTracer
0.13446	MetTracer		55.722	MetTracer
17.5474	MetTracer		8.64857	MetTracer
0	MetTracer		15.1794	MetTracer
0	MetTracer		55.722	MetTracer
0	MetTracer		8.64857	MetTracer
48.9898	MetTracer		15.1794	MetTracer
5.74312	MetTracer		55.722	MetTracer
80.813	MetTracer		8.64857	MetTracer
0	MetTracer		15.1794	MetTracer
48.9898	MetTracer		55.722	MetTracer
3.00292	MetTracer		8.64857	MetTracer
44.7004	MetTracer		6.60395	MetTracer
120.396	MetTracer		4.13089	MetTracer
0	MetTracer		13.8425	MetTracer
0	MetTracer		34.298	MetTracer
8.55072	MetTracer		2.31711	MetTracer
0	MetTracer		0	MetTracer
3.4564	MetTracer		21.4099	MetTracer
3.13261	MetTracer		2.09446	MetTracer
85.2395	MetTracer		26.5071	MetTracer
109.545	MetTracer		109.545	MetTracer
111.73	MetTracer		6.49525	MetTracer
1.7938	MetTracer		22.9821	MetTracer
1.2205	MetTracer		3.8204	MetTracer
7.89444	MetTracer		0.812185	MetTracer
2.12593	MetTracer		29.7299	MetTracer
40.1211	MetTracer		0.854919	MetTracer
195.027	MetTracer		217.219	MetTracer
51.1956	MetTracer		0.854919	MetTracer
0	MetTracer		217.219	MetTracer
19.3058	MetTracer		10.6418	MetTracer
4.04468	MetTracer		111.635	MetTracer
30.8881	MetTracer		16.3916	MetTracer
0	MetTracer		13.2672	MetTracer
27.8313	MetTracer		59.8999	MetTracer
58.5009	MetTracer		9.15793	MetTracer
2.15965	MetTracer		0.765765	MetTracer
0.301532	MetTracer		52.3645	MetTracer
0.464414	MetTracer		15.3822	MetTracer
60.8371	MetTracer		23.3045	MetTracer
17.8228	MetTracer		90.5156	MetTracer
7.07717	MetTracer		109.872	MetTracer
1.3118	MetTracer		24.0492	MetTracer
1.85304	MetTracer		7.57159	MetTracer
5.13092	MetTracer		7.31673	MetTracer
212.423	MetTracer		3.20345	MetTracer
0	MetTracer		23.3045	MetTracer
11.8802	MetTracer		90.5156	MetTracer
0	MetTracer		109.872	MetTracer
16.5759	MetTracer		24.0492	MetTracer
130.727	MetTracer		7.57159	MetTracer
0.899595	MetTracer		7.31673	MetTracer
2.89003	MetTracer		3.20345	MetTracer
0	MetTracer		31.4521	MetTracer
0	MetTracer		82.5527	MetTracer
19.0389	MetTracer		78.5653	MetTracer
2.42473	MetTracer		28.128	MetTracer
24.6004	MetTracer		6.40131	MetTracer
97.7257	MetTracer		6.77658	MetTracer
1.95079	MetTracer		4.23664	MetTracer
0	MetTracer		20.3198	MetTracer
4.55666	MetTracer		123.415	MetTracer
16.4948	MetTracer		111	MetTracer
3.79888	MetTracer		26.4381	MetTracer
5.81293	MetTracer		9.1334	MetTracer
8.41112	MetTracer		5.88522	MetTracer
1.38362	MetTracer		3.20581	MetTracer
0.30303	MetTracer		20.3198	MetTracer
0	MetTracer		123.415	MetTracer
3.10853	MetTracer		111	MetTracer
6.71394	MetTracer		26.4381	MetTracer
4.27336	MetTracer		9.1334	MetTracer
16.9505	MetTracer		5.88522	MetTracer
0	MetTracer		3.20581	MetTracer
0.92041	MetTracer		21.3151	MetTracer
1.8592	MetTracer		76.6249	MetTracer
0	MetTracer		6.01641	MetTracer
48.9898	MetTracer		14.2352	MetTracer
77.4597	MetTracer		18.9082	MetTracer
17.2092	MetTracer		5.60618	MetTracer
1.42502	MetTracer		0.715818	MetTracer
132.39	MetTracer		21.3151	MetTracer
4.89184	MetTracer		76.6249	MetTracer
3.08725	MetTracer		6.01641	MetTracer
56.2951	MetTracer		14.2352	MetTracer
18.5639	MetTracer		18.9082	MetTracer
1.4236	MetTracer		5.60618	MetTracer
109.545	MetTracer		0.715818	MetTracer
2.56235	MetTracer		25.4613	MetTracer
51.357	MetTracer		117.362	MetTracer
2.20972	MetTracer		5.57571	MetTracer
0	MetTracer		21.0272	MetTracer
4.04371	MetTracer		7.06993	MetTracer
0	MetTracer		8.31487	MetTracer
0	MetTracer		1.42333	MetTracer
52.2973	MetTracer		0	MetTracer
51.5969	MetTracer		5.42774	MetTracer
2.3868	MetTracer		140.959	MetTracer
4.19903	MetTracer		117.957	MetTracer
2.71037	MetTracer		4.4879	MetTracer
3.38542	MetTracer		5.42774	MetTracer
3.60218	MetTracer		140.959	MetTracer
4.90671	MetTracer		117.957	MetTracer
1.28921	MetTracer		4.4879	MetTracer
0	MetTracer		49.1552	MetTracer
1.56249	MetTracer		95.2146	MetTracer
0.962017	MetTracer		49.1552	MetTracer
0	MetTracer		95.2146	MetTracer
2.86115	MetTracer		21.3669	MetTracer
15.0069	MetTracer		3.61802	MetTracer
0.642814	MetTracer		9.52641	MetTracer
0.754793	MetTracer		148.774	MetTracer
0	MetTracer		13.4684	MetTracer
0.271239	MetTracer		35.0386	MetTracer
2.61002	MetTracer		0	MetTracer
1.03042	MetTracer		2.57204	MetTracer
0.220683	MetTracer		104.323	MetTracer
1.43237	MetTracer		49.8542	MetTracer
48.9898	MetTracer		0	MetTracer
0	MetTracer		0.443591	MetTracer
17.467	MetTracer		131.094	MetTracer
157.5	MetTracer		16.9389	MetTracer
44.2525	MetTracer		28.2025	MetTracer
61.4409	MetTracer		109.715	MetTracer
0	MetTracer		18.8335	MetTracer
0.437164	MetTracer		111.442	MetTracer
59.0792	MetTracer		39.0295	MetTracer
92.2547	MetTracer		4.55543	MetTracer
49.2685	MetTracer		188.342	MetTracer
221.083	MetTracer		204.962	MetTracer
2.60847	MetTracer		49.0087	MetTracer
4.64152	MetTracer		244.949	MetTracer
9.86543	MetTracer		97.2978	MetTracer
1.68571	MetTracer		28.3059	MetTracer
96.1762	MetTracer		2.77125	MetTracer
0	MetTracer		154.931	MetTracer
10.989	MetTracer		0.0994745	MetTracer
105.456	MetTracer		244.949	MetTracer
67.0265	MetTracer		154.068	MetTracer
96.5306	MetTracer		14.5612	MetTracer
0	MetTracer		19.3765	MetTracer
0	MetTracer		87.1232	MetTracer
2.8917	MetTracer		0	MetTracer
99.7311	MetTracer		0.732349	MetTracer
0	MetTracer		67.2741	MetTracer
195.957	MetTracer		146.606	MetTracer
14.7932	MetTracer		0.732349	MetTracer
0	MetTracer		67.2741	MetTracer
66.8949	MetTracer		146.606	MetTracer
28.5359	MetTracer		0.672089	MetTracer
78.921	MetTracer		67.3143	MetTracer
54.0895	MetTracer		0.672089	MetTracer
0.13446	MetTracer		67.3143	MetTracer
17.5474	MetTracer		18.9015	MetTracer
48.9898	MetTracer		84.9191	MetTracer
48.9898	MetTracer		8.00216	MetTracer
3.00292	MetTracer		10.5753	MetTracer
44.7004	MetTracer		16.0796	MetTracer
0	MetTracer		1.61038	MetTracer
0	MetTracer		24.1704	MetTracer
8.55072	MetTracer		97.3895	MetTracer
0	MetTracer		52.6593	MetTracer
3.4564	MetTracer		18.9015	MetTracer
85.2395	MetTracer		84.9191	MetTracer
0	MetTracer		8.00216	MetTracer
8.73771	MetTracer		10.5753	MetTracer
2.15965	MetTracer		16.0796	MetTracer
17.8228	MetTracer		1.61038	MetTracer
212.423	MetTracer		24.1704	MetTracer
0	MetTracer		97.3895	MetTracer
3.79888	MetTracer		52.6593	MetTracer
1.38362	MetTracer		49.0338	MetTracer
17.2092	MetTracer		198.122	MetTracer
1.42502	MetTracer		1.99283	MetTracer
52.2973	MetTracer		86.6259	MetTracer
15.0069	MetTracer		1.99283	MetTracer
48.9898	MetTracer		86.6259	MetTracer
2.60847	MetTracer		33.2042	MetTracer
10.989	MetTracer		115.023	MetTracer
2.8917	MetTracer		0.095073	MetTracer
195.957	MetTracer		115.268	MetTracer
0	MetTracer		55.4772	MetTracer
78.921	MetTracer		244.949	MetTracer
0.13446	MetTracer		244.949	MetTracer
48.9898	MetTracer		49.0918	MetTracer
0	MetTracer		55.4772	MetTracer
2.15965	MetTracer		244.949	MetTracer
17.8228	MetTracer		244.949	MetTracer
0	MetTracer		49.0918	MetTracer
52.2973	MetTracer		2.71929	MetTracer
48.9898	MetTracer		154.168	MetTracer
2.8917	MetTracer		20.0979	MetTracer
195.957	MetTracer		0.957644	MetTracer
0	MetTracer		2.71929	MetTracer
48.9898	MetTracer		154.168	MetTracer
2.8917	MetTracer		20.0979	MetTracer
0	MetTracer		0.957644	MetTracer
90.7545	El-MAVEN		2.71929	MetTracer
244.949	El-MAVEN		154.168	MetTracer
86.5016	El-MAVEN		20.0979	MetTracer
90.7545	El-MAVEN		0.957644	MetTracer
244.949	El-MAVEN		109.545	MetTracer
90.7545	El-MAVEN		49.7311	MetTracer
90.7545	El-MAVEN		34.4511	MetTracer
90.7545	El-MAVEN		3.13917	MetTracer
89.5818	El-MAVEN		49.7311	MetTracer
244.949	El-MAVEN		34.4511	MetTracer
244.949	El-MAVEN		3.13917	MetTracer
89.5818	El-MAVEN		49.7311	MetTracer
66.6302	El-MAVEN		34.4511	MetTracer
25.0396	El-MAVEN		3.13917	MetTracer
109.625	El-MAVEN		49.7311	MetTracer
112.453	El-MAVEN		34.4511	MetTracer
244.949	El-MAVEN		3.13917	MetTracer
49.3823	El-MAVEN		110.212	MetTracer
3.53867	El-MAVEN		1.76619	MetTracer
4.56711	El-MAVEN		50.3058	MetTracer
2.33976	El-MAVEN		110.212	MetTracer
146.686	El-MAVEN		1.76619	MetTracer
78.7932	El-MAVEN		50.3058	MetTracer
125.361	El-MAVEN		110.212	MetTracer
17.3535	El-MAVEN		1.76619	MetTracer
95.1431	El-MAVEN		50.3058	MetTracer
8.82211	El-MAVEN		110.212	MetTracer
8.82211	El-MAVEN		1.76619	MetTracer
8.82211	El-MAVEN		50.3058	MetTracer
8.82211	El-MAVEN		110.212	MetTracer
8.82211	El-MAVEN		1.76619	MetTracer
37.0269	El-MAVEN		50.3058	MetTracer
89.5818	El-MAVEN		7.41109	MetTracer
89.5818	El-MAVEN		244.949	MetTracer
89.5818	El-MAVEN		1.6184	MetTracer
154.92	El-MAVEN		21.8738	MetTracer
68.1	El-MAVEN		11.9405	MetTracer
15.6248	El-MAVEN		4.15645	MetTracer
15.6248	El-MAVEN		18.153	MetTracer
78.8226	El-MAVEN		49.3685	MetTracer
5.85955	El-MAVEN		155.121	MetTracer
5.85955	El-MAVEN		8.16162	MetTracer
114.996	El-MAVEN		44.6553	MetTracer
103.576	El-MAVEN		32.8589	MetTracer
20.7593	El-MAVEN		44.6553	MetTracer
155.169	El-MAVEN		32.8589	MetTracer
64.2044	El-MAVEN		49.2938	MetTracer
9.38333	El-MAVEN		236.159	MetTracer
9.38333	El-MAVEN		9.23092	MetTracer
128.232	El-MAVEN		59.2302	MetTracer
64.415	El-MAVEN		49.2938	MetTracer
1.61215	El-MAVEN		236.159	MetTracer
9.47766	El-MAVEN		9.23092	MetTracer
131.794	El-MAVEN		59.2302	MetTracer
78.657	El-MAVEN		0.616452	MetTracer
131.314	El-MAVEN		79.5929	MetTracer
112.476	El-MAVEN		0.616452	MetTracer
7.43536	El-MAVEN		79.5929	MetTracer
121.502	El-MAVEN		80.7333	MetTracer
4.73828	El-MAVEN		22.0146	MetTracer
9.92738	El-MAVEN		109.545	MetTracer
88.6861	El-MAVEN		0.0161729	MetTracer
88.6861	El-MAVEN		110.977	MetTracer
88.6861	El-MAVEN		59.0069	MetTracer
6.93228	El-MAVEN		0.568607	MetTracer
131.794	El-MAVEN		5.65887	MetTracer
0.461564	El-MAVEN		4.61774	MetTracer
244.949	El-MAVEN		4.4024	MetTracer
109.889	El-MAVEN		50.9568	MetTracer
244.949	El-MAVEN		141.124	MetTracer
61.2408	El-MAVEN		53.9547	MetTracer
36.2382	El-MAVEN		77.4597	MetTracer
79.4859	El-MAVEN		0	MetTracer
77.3661	El-MAVEN		0	MetTracer
91.358	El-MAVEN		77.4597	MetTracer
49.303	El-MAVEN		6.61502	MetTracer
15.2496	El-MAVEN		244.949	MetTracer
70.3088	El-MAVEN		89.6045	MetTracer
112.879	El-MAVEN		19.316	MetTracer
134.381	El-MAVEN		18.4589	MetTracer
95.1224	El-MAVEN		7.07593	MetTracer
95.1224	El-MAVEN		2.54456	MetTracer
1.82131	El-MAVEN		108.787	MetTracer
2.08352	El-MAVEN		186.062	MetTracer
35.7875	El-MAVEN		54.5292	MetTracer
44.6993	El-MAVEN		98.1506	MetTracer
109.773	El-MAVEN		15.1874	MetTracer
65.5031	El-MAVEN		27.3885	MetTracer
1.82131	El-MAVEN		7.47838	MetTracer
66.7556	El-MAVEN		142.769	MetTracer
4.82012	El-MAVEN		164.5	MetTracer
0.611681	El-MAVEN		111.488	MetTracer
2.44734	El-MAVEN		142.769	MetTracer
4.19145	El-MAVEN		164.5	MetTracer
0.34227	El-MAVEN		111.488	MetTracer
52.0662	El-MAVEN		142.769	MetTracer
52.0662	El-MAVEN		164.5	MetTracer
0.757442	El-MAVEN		111.488	MetTracer
0.156372	El-MAVEN		19.7496	MetTracer
135.835	El-MAVEN		114.871	MetTracer
112.081	El-MAVEN		5.08269	MetTracer
0.898239	El-MAVEN		19.7496	MetTracer
114.7	El-MAVEN		114.871	MetTracer
0.915926	El-MAVEN		5.08269	MetTracer
67.4427	El-MAVEN		19.7496	MetTracer
68.6754	El-MAVEN		114.871	MetTracer
49.0182	El-MAVEN		5.08269	MetTracer
113.834	El-MAVEN		19.7496	MetTracer
0.67088	El-MAVEN		114.871	MetTracer
244.949	El-MAVEN		5.08269	MetTracer
2.91837	El-MAVEN		19.7496	MetTracer
8.86927	El-MAVEN		114.871	MetTracer
8.86927	El-MAVEN		5.08269	MetTracer
0.478319	El-MAVEN		0	MetTracer
0.478319	El-MAVEN		8.902	MetTracer
0.391623	El-MAVEN		111.38	MetTracer
7.16	El-MAVEN		48.9898	MetTracer
35.809	El-MAVEN		83.1843	MetTracer
0.861371	El-MAVEN		49.3637	MetTracer
80.7669	El-MAVEN		83.1843	MetTracer
9.59432	El-MAVEN		49.3637	MetTracer
216.691	El-MAVEN		0	MetTracer
216.691	El-MAVEN		90.4065	MetTracer
20.0431	El-MAVEN		113.657	MetTracer
42.5156	El-MAVEN		68.8346	MetTracer
42.5156	El-MAVEN		86.5746	MetTracer
42.5156	El-MAVEN		4.11116	MetTracer
42.5156	El-MAVEN		16.6679	MetTracer
81.0876	El-MAVEN		47.5679	MetTracer
119.766	El-MAVEN		42.7697	MetTracer
155.172	El-MAVEN		4.11116	MetTracer
1.26207	El-MAVEN		16.6679	MetTracer
2.03579	El-MAVEN		27.4902	MetTracer
0.830559	El-MAVEN		14.969	MetTracer
244.949	El-MAVEN		20.6739	MetTracer
54.5252	El-MAVEN		112.27	MetTracer
7.25053	El-MAVEN		0	MetTracer
140.258	El-MAVEN		2.96275	MetTracer
140.258	El-MAVEN		33.7209	MetTracer
140.258	El-MAVEN		72.1376	MetTracer
140.258	El-MAVEN		29.1643	MetTracer
140.258	El-MAVEN		9.05784	MetTracer
49.7846	El-MAVEN		9.09697	MetTracer
92.0415	El-MAVEN		5.04369	MetTracer
212.122	El-MAVEN		6.64018	MetTracer
124.06	El-MAVEN		25.6846	MetTracer
27.9996	El-MAVEN		17.3038	MetTracer
2.84891	El-MAVEN		0.902975	MetTracer
96.2583	El-MAVEN		25.6846	MetTracer
82.0865	El-MAVEN		17.3038	MetTracer
109.556	El-MAVEN		0.902975	MetTracer
23.7116	El-MAVEN		25.6846	MetTracer
4.86501	El-MAVEN		17.3038	MetTracer
45.2827	El-MAVEN		0.902975	MetTracer
48.245	El-MAVEN		25.6846	MetTracer
112.041	El-MAVEN		17.3038	MetTracer
180.574	El-MAVEN		0.902975	MetTracer
179.315	El-MAVEN		25.6846	MetTracer
244.949	El-MAVEN		17.3038	MetTracer
5.11686	El-MAVEN		0.902975	MetTracer
0.387034	El-MAVEN		57.5774	MetTracer
182.807	El-MAVEN		7.57456	MetTracer
182.807	El-MAVEN		13.2056	MetTracer
182.807	El-MAVEN		8.86551	MetTracer
244.949	El-MAVEN		7.51341	MetTracer
214.149	El-MAVEN		16.1127	MetTracer
1.94608	El-MAVEN		0	MetTracer
1.94608	El-MAVEN		4.90346	MetTracer
6.87035	El-MAVEN		110.598	MetTracer
49.0678	El-MAVEN		4.90346	MetTracer
49.0678	El-MAVEN		110.598	MetTracer
244.949	El-MAVEN		1.152	MetTracer
2.71868	El-MAVEN		185.681	MetTracer
160.778	El-MAVEN		111.281	MetTracer
160.778	El-MAVEN		117.152	MetTracer
0.132936	El-MAVEN		73.9262	MetTracer
244.949	El-MAVEN		10.4205	MetTracer
3.36155	El-MAVEN		129.455	MetTracer
111.656	El-MAVEN		20.1255	MetTracer
1.91533	El-MAVEN		2.79762	MetTracer
2.71868	El-MAVEN		82.7957	MetTracer
2.71868	El-MAVEN		2.79762	MetTracer
2.71868	El-MAVEN		82.7957	MetTracer
2.71868	El-MAVEN		3.20082	MetTracer
179.166	El-MAVEN		155.264	MetTracer
179.166	El-MAVEN		10.3832	MetTracer
179.166	El-MAVEN		0.315748	MetTracer
214.149	El-MAVEN		149.235	MetTracer
4.48738	El-MAVEN		15.7863	MetTracer
11.0459	El-MAVEN		6.79563	MetTracer
11.0459	El-MAVEN		80.1294	MetTracer
1.91533	El-MAVEN		14.0089	MetTracer
89.7716	El-MAVEN		3.31847	MetTracer
89.7716	El-MAVEN		4.13536	MetTracer
77.9448	El-MAVEN		72.4383	MetTracer
236.39	El-MAVEN		27.9827	MetTracer
236.39	El-MAVEN		14.3634	MetTracer
10.4665	El-MAVEN		72.3564	MetTracer
244.949	El-MAVEN		8.70423	MetTracer
244.949	El-MAVEN		22.7743	MetTracer
4.39306	El-MAVEN		139.765	MetTracer
22.9853	El-MAVEN		49.4085	MetTracer
63.5862	El-MAVEN		0.481466	MetTracer
63.5862	El-MAVEN		244.949	MetTracer
31.7339	El-MAVEN		172.739	MetTracer
31.7339	El-MAVEN		51.7345	MetTracer
63.5862	El-MAVEN		76.1981	MetTracer
22.9853	El-MAVEN		16.79	MetTracer
207.323	El-MAVEN		13.648	MetTracer
49.0451	El-MAVEN		7.34968	MetTracer
244.949	El-MAVEN		49.1508	MetTracer
244.949	El-MAVEN		155.888	MetTracer
244.949	El-MAVEN		49.1508	MetTracer
244.949	El-MAVEN		155.888	MetTracer
244.949	El-MAVEN		49.1508	MetTracer
47.0547	El-MAVEN		155.888	MetTracer
47.0547	El-MAVEN		49.1508	MetTracer
47.0547	El-MAVEN		155.888	MetTracer
0.813327	El-MAVEN		49.1508	MetTracer
63.5862	El-MAVEN		155.888	MetTracer
2.78259	El-MAVEN		3.75987	MetTracer
120.336	El-MAVEN		16.2234	MetTracer
120.336	El-MAVEN		25.8394	MetTracer
31.0679	El-MAVEN		8.33058	MetTracer
31.0679	El-MAVEN		51.0982	MetTracer
24.7029	El-MAVEN		24.1579	MetTracer
24.7029	El-MAVEN		43.2024	MetTracer
91.3524	El-MAVEN		23.8654	MetTracer
86.821	El-MAVEN		4.20227	MetTracer
190.723	El-MAVEN		24.1579	MetTracer
190.723	El-MAVEN		43.2024	MetTracer
190.723	El-MAVEN		23.8654	MetTracer
100.5	El-MAVEN		4.20227	MetTracer
244.949	El-MAVEN		24.1579	MetTracer
78.7833	El-MAVEN		43.2024	MetTracer
155.491	El-MAVEN		23.8654	MetTracer
129.964	El-MAVEN		4.20227	MetTracer
12.1243	El-MAVEN		24.1579	MetTracer
182.57	El-MAVEN		43.2024	MetTracer
244.949	El-MAVEN		23.8654	MetTracer
4.79407	El-MAVEN		4.20227	MetTracer
28.2638	El-MAVEN		24.1579	MetTracer
126.704	El-MAVEN		43.2024	MetTracer
138.293	El-MAVEN		23.8654	MetTracer
138.293	El-MAVEN		4.20227	MetTracer
138.293	El-MAVEN		0	MetTracer
99.5785	El-MAVEN		4.39916	MetTracer
81.3126	El-MAVEN		144.497	MetTracer
4.2975	El-MAVEN		8.24626	MetTracer
81.3126	El-MAVEN		117.542	MetTracer
49.0003	El-MAVEN		0	MetTracer
49.0003	El-MAVEN		0	MetTracer
0.811496	El-MAVEN		109.545	MetTracer
0.785014	El-MAVEN		10.0805	MetTracer
0.785014	El-MAVEN		13.2458	MetTracer
113.441	El-MAVEN		15.6027	MetTracer
14.3076	El-MAVEN		0	MetTracer
244.949	El-MAVEN		0	MetTracer
81.9598	El-MAVEN		0	MetTracer
83.875	El-MAVEN		4.52758	MetTracer
83.875	El-MAVEN		173.986	MetTracer
76.4256	El-MAVEN		5.77284	MetTracer
30.9328	El-MAVEN		20.9541	MetTracer
76.4256	El-MAVEN		1.42666	MetTracer
76.4256	El-MAVEN		117.242	MetTracer
237.676	El-MAVEN		92.7689	MetTracer
0.833794	El-MAVEN		9.70899	MetTracer
0.766754	El-MAVEN		10.9979	MetTracer
0.766754	El-MAVEN		10.7993	MetTracer
109.639	El-MAVEN		10.9979	MetTracer
3.242	El-MAVEN		10.7993	MetTracer
109.639	El-MAVEN		0	MetTracer
244.949	El-MAVEN		0.290445	MetTracer
89.5661	El-MAVEN		244.949	MetTracer
4.12655	El-MAVEN		22.7164	MetTracer
4.12655	El-MAVEN		125.253	MetTracer
4.12655	El-MAVEN		9.51829	MetTracer
51.1034	El-MAVEN		80.4294	MetTracer
4.12655	El-MAVEN		94.1507	MetTracer
6.62855	El-MAVEN		180.751	MetTracer
103.447	El-MAVEN		81.9313	MetTracer
93.1907	El-MAVEN		50.6922	MetTracer
93.1907	El-MAVEN		0	MetTracer
93.1907	El-MAVEN		105.322	MetTracer
171.799	El-MAVEN		54.8639	MetTracer
171.799	El-MAVEN		61.2293	MetTracer
171.799	El-MAVEN		17.8657	MetTracer
50.0099	El-MAVEN		81.9577	MetTracer
106.414	El-MAVEN		79.0046	MetTracer
106.414	El-MAVEN		22.2067	MetTracer
155.036	El-MAVEN		58.9261	MetTracer
155.036	El-MAVEN		15.1958	MetTracer
70.6786	El-MAVEN		34.1847	MetTracer
4.20149	El-MAVEN		30.949	MetTracer
4.20149	El-MAVEN		7.9425	MetTracer
21.1527	El-MAVEN		81.4377	MetTracer
21.1527	El-MAVEN		23.166	MetTracer
144.732	El-MAVEN		79.343	MetTracer
112.578	El-MAVEN		5.48476	MetTracer
6.65113	El-MAVEN		49.4677	MetTracer
77.6848	El-MAVEN		244.949	MetTracer
89.2546	El-MAVEN		55.8678	MetTracer
81.6473	El-MAVEN		90.7968	MetTracer
98.9691	El-MAVEN		74.7716	MetTracer
82.3554	El-MAVEN		51.6237	MetTracer
82.3554	El-MAVEN		49.2058	MetTracer
82.3554	El-MAVEN		0	MetTracer
154.111	El-MAVEN		7.79967	MetTracer
20.2003	El-MAVEN		7.57515	MetTracer
2.18063	El-MAVEN		34.8343	MetTracer
66.6682	El-MAVEN		119.07	MetTracer
3.82792	El-MAVEN		121.911	MetTracer
129.676	El-MAVEN		121.75	MetTracer
7.78931	El-MAVEN		131.755	MetTracer
153.383	El-MAVEN		116.172	MetTracer
206.469	El-MAVEN		79.2852	MetTracer
223.915	El-MAVEN		110.772	MetTracer
11.5731	El-MAVEN		101.044	MetTracer
21.3534	El-MAVEN		3.12804	MetTracer
190.572	El-MAVEN		101.077	MetTracer
130.644	El-MAVEN		5.1988	MetTracer
113.42	El-MAVEN		113.769	MetTracer
77.8849	El-MAVEN		84.7501	MetTracer
1.30758	El-MAVEN		3.20315	MetTracer
159.111	El-MAVEN		120.737	MetTracer
0.332118	El-MAVEN		114.43	MetTracer
5.3899	El-MAVEN		50.4593	MetTracer
62.7262	El-MAVEN		70.643	MetTracer
62.7262	El-MAVEN		9.23192	MetTracer
40.2528	El-MAVEN		28.2454	MetTracer
97.019	El-MAVEN		11.981	MetTracer
107.507	El-MAVEN		28.9807	MetTracer
5.64969	El-MAVEN		7.94418	MetTracer
77.465	El-MAVEN		3.20315	MetTracer
77.465	El-MAVEN		120.737	MetTracer
178.716	El-MAVEN		114.43	MetTracer
115.768	El-MAVEN		50.4593	MetTracer
77.6929	El-MAVEN		70.643	MetTracer
2.57558	El-MAVEN		9.23192	MetTracer
117.973	El-MAVEN		28.2454	MetTracer
50.1873	El-MAVEN		11.981	MetTracer
155.147	El-MAVEN		28.9807	MetTracer
211.808	El-MAVEN		7.94418	MetTracer
4.32394	El-MAVEN		13.2507	MetTracer
2.33644	El-MAVEN		70.3573	MetTracer
244.949	El-MAVEN		24.5715	MetTracer
4.905	El-MAVEN		50.08	MetTracer
42.1429	El-MAVEN		14.998	MetTracer
96.9626	El-MAVEN		57.0471	MetTracer
96.9626	El-MAVEN		14.5058	MetTracer
10.1726	El-MAVEN		14.998	MetTracer
5.1573	El-MAVEN		57.0471	MetTracer
118.643	El-MAVEN		14.5058	MetTracer
55.101	El-MAVEN		28.8845	MetTracer
9.07688	El-MAVEN		4.47727	MetTracer
21.6651	El-MAVEN		14.83	MetTracer
21.6651	El-MAVEN		59.2878	MetTracer
21.6651	El-MAVEN		28.8845	MetTracer
21.6651	El-MAVEN		4.47727	MetTracer
0.156172	El-MAVEN		14.83	MetTracer
0.757468	El-MAVEN		59.2878	MetTracer
49.017	El-MAVEN		0.475355	MetTracer
0.128138	El-MAVEN		244.949	MetTracer
0.853469	El-MAVEN		46.749	MetTracer
0.62726	El-MAVEN		17.4439	MetTracer
0.326108	El-MAVEN		111.32	MetTracer
0.326108	El-MAVEN		109.743	MetTracer
11.4703	El-MAVEN		19.9614	MetTracer
1.09432	El-MAVEN		82.9004	MetTracer
3.3178	El-MAVEN		15.1414	MetTracer
3.6506	El-MAVEN		168.334	MetTracer
92.346	El-MAVEN		11.9845	MetTracer
1.80811	El-MAVEN		12.2365	MetTracer
2.18419	El-MAVEN		42.1519	MetTracer
77.3957	El-MAVEN		3.1105	MetTracer
70.1692	El-MAVEN		12.2365	MetTracer
2.84707	El-MAVEN		42.1519	MetTracer
2.65197	El-MAVEN		3.1105	MetTracer
67.798	El-MAVEN		12.2365	MetTracer
13.4311	El-MAVEN		42.1519	MetTracer
107.751	El-MAVEN		3.1105	MetTracer
43.7861	El-MAVEN		12.2365	MetTracer
43.7861	El-MAVEN		42.1519	MetTracer
1.32943	El-MAVEN		3.1105	MetTracer
1.91086	El-MAVEN		12.2365	MetTracer
7.85726	El-MAVEN		42.1519	MetTracer
57.4306	El-MAVEN		3.1105	MetTracer
111.247	El-MAVEN		111.886	MetTracer
4.97509	El-MAVEN		4.048	MetTracer
4.97509	El-MAVEN		0	MetTracer
73.4147	El-MAVEN		0	MetTracer
0.82857	El-MAVEN		34.1176	MetTracer
78.7689	El-MAVEN		3.52666	MetTracer
11.8045	El-MAVEN		126.133	MetTracer
4.21418	El-MAVEN		184.139	MetTracer
137.89	El-MAVEN		128.921	MetTracer
0.563377	El-MAVEN		122.967	MetTracer
7.71376	El-MAVEN		207.484	MetTracer
7.71376	El-MAVEN		20.1646	MetTracer
32.7338	El-MAVEN		2.30747	MetTracer
100.127	El-MAVEN		244.949	MetTracer
77.3957	El-MAVEN		26.2319	MetTracer
107.751	El-MAVEN		21.8883	MetTracer
8.50139	El-MAVEN		0.935619	MetTracer
199.157	El-MAVEN		1.53957	MetTracer
154.94	El-MAVEN		5.76022	MetTracer
154.94	El-MAVEN		10.9402	MetTracer
157.54	El-MAVEN		68.1267	MetTracer
244.949	El-MAVEN		8.22439	MetTracer
8.50139	El-MAVEN		82.7523	MetTracer
199.157	El-MAVEN		51.7008	MetTracer
8.50139	El-MAVEN		10.5205	MetTracer
1.20464	El-MAVEN		1.35098	MetTracer
0.684165	El-MAVEN		2.57887	MetTracer
49.0015	El-MAVEN		12.0381	MetTracer
99.6121	El-MAVEN		15.2195	MetTracer
244.949	El-MAVEN		0	MetTracer
156.143	El-MAVEN		3.07933	MetTracer
36.3811	El-MAVEN		121.347	MetTracer
0.93205	El-MAVEN		124.269	MetTracer
1.08227	El-MAVEN		110.689	MetTracer
14.9306	El-MAVEN		5.47573	MetTracer
4.28029	El-MAVEN		3.49649	MetTracer
88.2681	El-MAVEN		3.42935	MetTracer
0.969199	El-MAVEN		129.745	MetTracer
0.926571	El-MAVEN		6.78901	MetTracer
0.926571	El-MAVEN		150.17	MetTracer
244.949	El-MAVEN		1.04529	MetTracer
36.3811	El-MAVEN		18.1055	MetTracer
185.482	El-MAVEN		3.65371	MetTracer
244.949	El-MAVEN		20.4654	MetTracer
7.06489	El-MAVEN		3.72359	MetTracer
125.187	El-MAVEN		11.7396	MetTracer
114.626	El-MAVEN		4.19056	MetTracer
114.626	El-MAVEN		78.3025	MetTracer
182.07	El-MAVEN		1.27042	MetTracer
3.53269	El-MAVEN		2.70937	MetTracer
244.949	El-MAVEN		2.164	MetTracer
244.949	El-MAVEN		3.25236	MetTracer
155.12	El-MAVEN		194.269	MetTracer
155.12	El-MAVEN		168.915	MetTracer
155.12	El-MAVEN		131.875	MetTracer
155.12	El-MAVEN		244.949	MetTracer
155.12	El-MAVEN		0.032355	MetTracer
244.949	El-MAVEN		244.949	MetTracer
244.949	El-MAVEN		219.132	MetTracer
49.0161	El-MAVEN		0.032355	MetTracer
107.993	El-MAVEN		244.949	MetTracer
28.9867	El-MAVEN		219.132	MetTracer
244.949	El-MAVEN		27.0067	MetTracer
169.245	El-MAVEN		28.785	MetTracer
169.245	El-MAVEN		84.2718	MetTracer
122.697	El-MAVEN		3.45691	MetTracer
114.892	El-MAVEN		31.3596	MetTracer
72.2449	El-MAVEN		8.71095	MetTracer
160.263	El-MAVEN		162.035	MetTracer
160.263	El-MAVEN		6.55556	MetTracer
244.949	El-MAVEN		6.69681	MetTracer
185.71	El-MAVEN		12.7803	MetTracer
185.71	El-MAVEN		1.58978	MetTracer
185.71	El-MAVEN		81.8998	MetTracer
158.16	El-MAVEN		8.90637	MetTracer
158.16	El-MAVEN		95.1047	MetTracer
2.31741	El-MAVEN		144.525	MetTracer
2.31741	El-MAVEN		19.6872	MetTracer
244.949	El-MAVEN		11.8675	MetTracer
143.477	El-MAVEN		12.3911	MetTracer
165.193	El-MAVEN		6.88152	MetTracer
28.9867	El-MAVEN		2.26683	MetTracer
244.949	El-MAVEN		4.35591	MetTracer
124.803	El-MAVEN		9.12237	MetTracer
124.803	El-MAVEN		56.5646	MetTracer
36.3596	El-MAVEN		49.3812	MetTracer
244.949	El-MAVEN		21.7491	MetTracer
111.991	El-MAVEN		66.0762	MetTracer
111.991	El-MAVEN		32.3352	MetTracer
89.7299	El-MAVEN		12.8509	MetTracer
6.14972	El-MAVEN		15.6949	MetTracer
183.257	El-MAVEN		51.5561	MetTracer
14.7847	El-MAVEN		16.055	MetTracer
70.9603	El-MAVEN		71.2581	MetTracer
74.2635	El-MAVEN		9.23144	MetTracer
12.4865	El-MAVEN		37.8348	MetTracer
14.5828	El-MAVEN		29.2398	MetTracer
112.282	El-MAVEN		5.66699	MetTracer
225.156	El-MAVEN		8.09907	MetTracer
74.9806	El-MAVEN		5.66699	MetTracer
122.859	El-MAVEN		8.09907	MetTracer
185.64	El-MAVEN		118.331	MetTracer
135.999	El-MAVEN		53.0457	MetTracer
0.78546	El-MAVEN		3.10283	MetTracer
6.26594	El-MAVEN		3.08269	MetTracer
172.549	El-MAVEN		113.071	MetTracer
6.26594	El-MAVEN		6.78304	MetTracer
7.21343	El-MAVEN		45.5123	MetTracer
161.977	El-MAVEN		92.8715	MetTracer
244.949	El-MAVEN		77.4597	MetTracer
127.614	El-MAVEN		2.9223	MetTracer
127.614	El-MAVEN		244.949	MetTracer
127.614	El-MAVEN		91.2004	MetTracer
117.085	El-MAVEN		25.5965	MetTracer
83.4293	El-MAVEN		31.0112	MetTracer
244.949	El-MAVEN		5.47224	MetTracer
14.7784	El-MAVEN		7.01631	MetTracer
90.8055	El-MAVEN		6.76619	MetTracer
80.8925	El-MAVEN		6.0036	MetTracer
80.8925	El-MAVEN		4.93446	MetTracer
223.365	El-MAVEN		1.93148	MetTracer
223.365	El-MAVEN		0.945947	MetTracer
223.365	El-MAVEN		0	MetTracer
223.365	El-MAVEN		0	MetTracer
223.365	El-MAVEN		17.6837	MetTracer
244.949	El-MAVEN		101.709	MetTracer
120.509	El-MAVEN		166.275	MetTracer
160.826	El-MAVEN		84.9377	MetTracer
94.3883	El-MAVEN		11.4034	MetTracer
2.12236	geoRge		3.42271	MetTracer
2.87438	geoRge		32.3014	MetTracer
3.51131	geoRge		9.88928	MetTracer
3.51131	geoRge		17.6837	MetTracer
12.6888	geoRge		101.709	MetTracer
12.6888	geoRge		166.275	MetTracer
12.6888	geoRge		84.9377	MetTracer
0.431247	geoRge		11.4034	MetTracer
23.4027	geoRge		3.42271	MetTracer
23.4027	geoRge		32.3014	MetTracer
6.8636	geoRge		9.88928	MetTracer
1.35452	geoRge		17.6837	MetTracer
1.35452	geoRge		101.709	MetTracer
1.74667	geoRge		166.275	MetTracer
1.74667	geoRge		84.9377	MetTracer
4.55385	geoRge		11.4034	MetTracer
4.55385	geoRge		3.42271	MetTracer
4.55385	geoRge		32.3014	MetTracer
4.55385	geoRge		9.88928	MetTracer
18.4628	geoRge		36.7996	MetTracer
0.71847	geoRge		123.77	MetTracer
9.1708	geoRge		40.0884	MetTracer
0.92509	geoRge		7.44864	MetTracer
0.92509	geoRge		244.949	MetTracer
28.9961	geoRge		9.54757	MetTracer
28.9961	geoRge		18.5741	MetTracer
21.6928	geoRge		40.3559	MetTracer
21.6928	geoRge		13.4266	MetTracer
28.9961	geoRge		5.16343	MetTracer
0.644234	geoRge		60.1011	MetTracer
12.6458	geoRge		79.9781	MetTracer
4.54817	geoRge		38.8061	MetTracer
22.8567	geoRge		11.4417	MetTracer
4.54817	geoRge		102.075	MetTracer
0.603291	geoRge		81.189	MetTracer
19.2592	geoRge		154.953	MetTracer
10.5269	geoRge		24.5709	MetTracer
1.58917	geoRge		11.8814	MetTracer
3.95013	geoRge		7.11744	MetTracer
10.7619	geoRge		1.29648	MetTracer
2.21432	geoRge		0.989098	MetTracer
3.28471	geoRge		3.99473	MetTracer
4.68914	geoRge		3.43333	MetTracer
51.5961	geoRge		1.92585	MetTracer
8.65821	geoRge		11.0089	MetTracer
8.65821	geoRge		1.92585	MetTracer
1.39514	geoRge		11.0089	MetTracer
1.39514	geoRge		1.92585	MetTracer
1.39514	geoRge		11.0089	MetTracer
2.06716	geoRge		1.92585	MetTracer
2.72385	geoRge		11.0089	MetTracer
6.24642	geoRge		51.643	MetTracer
4.80903	geoRge		23.5487	MetTracer
0.613926	geoRge		126.317	MetTracer
0.613926	geoRge		8.20824	MetTracer
0.613926	geoRge		91.2842	MetTracer
0.613926	geoRge		53.631	MetTracer
0.613926	geoRge		7.8728	MetTracer
2.37141	geoRge		8.58152	MetTracer
6.25863	geoRge		5.63939	MetTracer
3.9804	geoRge		198.073	MetTracer
1.10912	geoRge		0.571607	MetTracer
1.10912	geoRge		56.4701	MetTracer
1.10912	geoRge		99.2645	MetTracer
1.10912	geoRge		1.12565	MetTracer
1.10912	geoRge		72.9536	MetTracer
10.2423	geoRge		22.8234	MetTracer
3.33547	geoRge		0.905508	MetTracer
2.18659	geoRge		89.9681	MetTracer
0.479341	geoRge		144.65	MetTracer
11.7062	geoRge		4.4396	MetTracer
2.46322	geoRge		24.8773	MetTracer
0.772421	geoRge		127.819	MetTracer
0.853525	geoRge		7.49944	MetTracer
6.06608	geoRge		123.249	MetTracer
6.06608	geoRge		12.3752	MetTracer
6.06608	geoRge		78.8737	MetTracer
1.05275	geoRge		133.975	MetTracer
13.7445	geoRge		10.6448	MetTracer
1.09887	geoRge		62.9501	MetTracer
1.22498	geoRge		6.63268	MetTracer
18.0664	geoRge		18.2206	MetTracer
23.0289	geoRge		78.251	MetTracer
7.19214	geoRge		4.33253	MetTracer
3.24985	geoRge		137.548	MetTracer
2.65973	geoRge		81.6867	MetTracer
3.30527	geoRge		161.304	MetTracer
85.1877	geoRge		63.8521	MetTracer
1.98837	geoRge		39.2111	MetTracer
2.39135	geoRge		5.70808	MetTracer
0.871485	geoRge		125.703	MetTracer
0.871485	geoRge		18.9571	MetTracer
0.871485	geoRge		1.39459	MetTracer
11.4002	geoRge		5.7385	MetTracer
1.95579	geoRge		244.949	MetTracer
1.95579	geoRge		31.4973	MetTracer
1.97822	geoRge		12.1904	MetTracer
0.479459	geoRge		5.7385	MetTracer
0.479459	geoRge		244.949	MetTracer
0.374047	geoRge		31.4973	MetTracer
1.93385	geoRge		12.1904	MetTracer
1.93385	geoRge		5.7385	MetTracer
0.823076	geoRge		244.949	MetTracer
0.41064	geoRge		31.4973	MetTracer
0.43691	geoRge		12.1904	MetTracer
0.570912	geoRge		5.7385	MetTracer
0.726134	geoRge		244.949	MetTracer
1.1138	geoRge		31.4973	MetTracer
4.60448	geoRge		12.1904	MetTracer
5.91277	geoRge		5.7385	MetTracer
40.1473	geoRge		244.949	MetTracer
3.32742	geoRge		31.4973	MetTracer
5.13254	geoRge		12.1904	MetTracer
1.39453	geoRge		0.158049	MetTracer
0.855619	geoRge		216.608	MetTracer
0.350896	geoRge		0.158049	MetTracer
9.41016	geoRge		216.608	MetTracer
0.661941	geoRge		6.34578	MetTracer
1.22001	geoRge		60.2337	MetTracer
29.1068	geoRge		4.17469	MetTracer
2.48844	geoRge		5.72889	MetTracer
2.48844	geoRge		13.0796	MetTracer
2.47757	geoRge		56.567	MetTracer
35.7606	geoRge		6.34578	MetTracer
5.25525	geoRge		60.2337	MetTracer
2.12997	geoRge		4.17469	MetTracer
12.9692	geoRge		5.72889	MetTracer
4.13643	geoRge		13.0796	MetTracer
4.13643	geoRge		56.567	MetTracer
4.92517	geoRge		10.4753	MetTracer
4.92517	geoRge		57.4675	MetTracer
18.7764	geoRge		123.857	MetTracer
18.7764	geoRge		3.87833	MetTracer
4.43426	geoRge		0	MetTracer
4.30294	geoRge		58.2376	MetTracer
54.9341	geoRge		110.136	MetTracer
6.00358	geoRge		24.6692	MetTracer
6.00358	geoRge		30.4177	MetTracer
6.00358	geoRge		2.91868	MetTracer
7.0783	geoRge		13.2218	MetTracer
12.0216	geoRge		61.4231	MetTracer
0.914618	geoRge		1.60372	MetTracer
2.41318	geoRge		156.905	MetTracer
18.1738	geoRge		48.9898	MetTracer
2.6689	geoRge		17.1793	MetTracer
3.27246	geoRge		4.26096	MetTracer
24.4333	geoRge		11.0815	MetTracer
0.810915	geoRge		18.6687	MetTracer
3.34713	geoRge		7.65307	MetTracer
0.569839	geoRge		1.55088	MetTracer
1.15669	geoRge		48.3606	MetTracer
1.15669	geoRge		135.405	MetTracer
2.10004	geoRge		152.11	MetTracer
2.10004	geoRge		14.624	MetTracer
3.39447	geoRge		0	MetTracer
8.55323	geoRge		2.96748	MetTracer
2.11508	geoRge		123.351	MetTracer
2.44796	geoRge		4.84457	MetTracer
4.25373	geoRge		159.049	MetTracer
2.21874	geoRge		19.3807	MetTracer
5.59435	geoRge		9.94573	MetTracer
3.23753	geoRge		131.005	MetTracer
4.64305	geoRge		244.949	MetTracer
4.1472	geoRge		244.949	MetTracer
0.762543	geoRge		244.949	MetTracer
3.61397	geoRge		48.9908	MetTracer
1.15111	geoRge		243.087	MetTracer
1.42396	geoRge		6.25441	MetTracer
5.29449	geoRge		244.949	MetTracer
0.695865	geoRge		112.936	MetTracer
1.08516	geoRge		144.598	MetTracer
1.72584	geoRge		49.1729	MetTracer
0.497791	X13CMS		13.6542	MetTracer
0.821257	X13CMS		110.742	MetTracer
0.821257	X13CMS		77.4626	MetTracer
18.9008	X13CMS		238.866	MetTracer
18.9008	X13CMS		5.19389	MetTracer
18.9008	X13CMS		219.258	MetTracer
18.9008	X13CMS		21.8251	MetTracer
18.9008	X13CMS		7.83779	MetTracer
11.3156	X13CMS		97.1775	MetTracer
11.3156	X13CMS		1.86968	MetTracer
11.3156	X13CMS		95.187	MetTracer
5.28815	X13CMS		1.86968	MetTracer
4.41797	X13CMS		95.187	MetTracer
4.41797	X13CMS		1.86968	MetTracer
3.23764	X13CMS		95.187	MetTracer
3.23764	X13CMS		1.86968	MetTracer
13.0605	X13CMS		95.187	MetTracer
13.0605	X13CMS		0	MetTracer
13.0605	X13CMS		5.18695	MetTracer
13.0605	X13CMS		39.8058	MetTracer
0.567078	X13CMS		0	MetTracer
8.27277	X13CMS		66.4255	MetTracer
8.27277	X13CMS		1.97789	MetTracer
48.2716	X13CMS		127.819	MetTracer
5.06534	X13CMS		109.545	MetTracer
5.06534	X13CMS		48.9898	MetTracer
6.34766	X13CMS		42.7464	MetTracer
6.34766	X13CMS		29.6908	MetTracer
5.24131	X13CMS		112.744	MetTracer
9.47044	X13CMS		57.1046	MetTracer
9.47044	X13CMS		72.0636	MetTracer
9.47044	X13CMS		6.40152	MetTracer
4.66805	X13CMS		118.371	MetTracer
4.66805	X13CMS		16.375	MetTracer
4.66805	X13CMS		9.45157	MetTracer
21.6165	X13CMS		22.6622	MetTracer
8.11362	X13CMS		109.824	MetTracer
8.11362	X13CMS		56.1087	MetTracer
8.11362	X13CMS		9.06477	MetTracer
8.11362	X13CMS		15.1176	MetTracer
35.1754	X13CMS		244.949	MetTracer
10.8944	X13CMS		14.7118	MetTracer
12.3359	X13CMS		17.6711	MetTracer
12.3359	X13CMS		6.354	MetTracer
6.66526	X13CMS		1.88495	MetTracer
32.5283	X13CMS		28.8842	MetTracer
7.22893	X13CMS		5.29682	MetTracer
7.14052	X13CMS		135.706	MetTracer
21.8785	X13CMS		53.307	MetTracer
21.8785	X13CMS		112.083	MetTracer
44.3438	X13CMS		109.837	MetTracer
44.3438	X13CMS		109.834	MetTracer
11.268	X13CMS		114.109	MetTracer
8.93132	X13CMS		109.674	MetTracer
8.93132	X13CMS		118.984	MetTracer
13.864	X13CMS		22.4722	MetTracer
13.864	X13CMS		24.7986	MetTracer
3.94537	X13CMS		8.11088	MetTracer
3.94537	X13CMS		87.0763	MetTracer
2.88205	X13CMS		52.7678	MetTracer
49.6782	X13CMS		53.4082	MetTracer
49.6782	X13CMS		14.0518	MetTracer
49.6782	X13CMS		1.90554	MetTracer
2.62846	X13CMS		5.76969	MetTracer
2.7774	X13CMS		6.75952	MetTracer
2.62846	X13CMS		10.1143	MetTracer
0.221637	X13CMS		24.3301	MetTracer
2.27341	X13CMS		8.11088	MetTracer
2.27487	X13CMS		87.0763	MetTracer
1.73945	X13CMS		52.7678	MetTracer
1.73945	X13CMS		53.4082	MetTracer
5.55207	X13CMS		14.0518	MetTracer
77.4893	X13CMS		1.90554	MetTracer
4.35831	X13CMS		5.76969	MetTracer
3.28326	X13CMS		6.75952	MetTracer
3.28326	X13CMS		10.1143	MetTracer
3.28326	X13CMS		24.3301	MetTracer
3.01896	X13CMS		8.11088	MetTracer
2.23775	X13CMS		87.0763	MetTracer
8.00798	X13CMS		52.7678	MetTracer
37.837	X13CMS		53.4082	MetTracer
2.4536	X13CMS		14.0518	MetTracer
2.4536	X13CMS		1.90554	MetTracer
0.994376	X13CMS		5.76969	MetTracer
1.28659	X13CMS		6.75952	MetTracer
9.24067	X13CMS		10.1143	MetTracer
4.1261	X13CMS		24.3301	MetTracer
4.14796	X13CMS		6.97078	MetTracer
0.481053	X13CMS		90.5394	MetTracer
0.159163	X13CMS		80.4995	MetTracer
4.74974	X13CMS		115.182	MetTracer
4.74974	X13CMS		21.7722	MetTracer
2.47537	X13CMS		2.89707	MetTracer
2.47537	X13CMS		3.72696	MetTracer
19.354	X13CMS		7.03566	MetTracer
27.8501	X13CMS		11.7877	MetTracer
2.46798	X13CMS		31.1821	MetTracer
5.74096	X13CMS		6.97078	MetTracer
5.74096	X13CMS		90.5394	MetTracer
16.6863	X13CMS		80.4995	MetTracer
16.6863	X13CMS		115.182	MetTracer
16.6863	X13CMS		21.7722	MetTracer
89.201	X13CMS		2.89707	MetTracer
89.201	X13CMS		3.72696	MetTracer
14.0507	X13CMS		7.03566	MetTracer
15.6704	X13CMS		11.7877	MetTracer
7.50272	X13CMS		31.1821	MetTracer
7.50272	X13CMS		6.97078	MetTracer
0.647499	X13CMS		90.5394	MetTracer
7.64638	X13CMS		80.4995	MetTracer
4.42045	X13CMS		115.182	MetTracer
9.05359	X13CMS		21.7722	MetTracer
0.369191	X13CMS		2.89707	MetTracer
9.76989	X13CMS		3.72696	MetTracer
24.3115	X13CMS		7.03566	MetTracer
1.2939	X13CMS		11.7877	MetTracer
2.43156	X13CMS		31.1821	MetTracer
77.6349	X13CMS		35.149	MetTracer
1.15676	X13CMS		154.92	MetTracer
0.0950948	X13CMS		4.1243e-14	MetTracer
0.0950948	X13CMS		77.4597	MetTracer
0.0950948	X13CMS		5.49428	MetTracer
0.0950948	X13CMS		7.17544	MetTracer
0.0950948	X13CMS		116.285	MetTracer
6.52307	X13CMS		0	MetTracer
10.9913	X13CMS		0	MetTracer
4.40677	X13CMS		18.182	MetTracer
17.576	X13CMS		22.1016	MetTracer
2.18109	X13CMS		52.3038	MetTracer
8.76865	X13CMS		28.6843	MetTracer
15.272	X13CMS		1.9345	MetTracer
3.38864	X13CMS		51.7703	MetTracer
9.01723	X13CMS		23.9697	MetTracer
5.2717	X13CMS		0	MetTracer
5.2717	X13CMS		0	MetTracer
2.61736	X13CMS		84.6493	MetTracer
2.61736	X13CMS		10.3564	MetTracer
11.4243	X13CMS		59.1995	MetTracer
0.081052	X13CMS		19.2562	MetTracer
0.081052	X13CMS		30.1918	MetTracer
0.081052	X13CMS		78.3391	MetTracer
0.081052	X13CMS		4.34229	MetTracer
0.081052	X13CMS		124.563	MetTracer
14.5419	X13CMS		113.495	MetTracer
26.2688	X13CMS		55.684	MetTracer
3.18397	X13CMS		51.2617	MetTracer
13.7179	X13CMS		36.9492	MetTracer
3.32666	X13CMS		11.38	MetTracer
0	X13CMS		6.0913	MetTracer
0	X13CMS		15.983	MetTracer
0	X13CMS		79.1055	MetTracer
5.5634	X13CMS		0	MetTracer
5.5634	X13CMS		1.569	MetTracer
5.5634	X13CMS		109.324	MetTracer
5.5634	X13CMS		1.569	MetTracer
3.25679	X13CMS		109.324	MetTracer
8.92256	X13CMS		0.646106	MetTracer
7.12734	X13CMS		244.949	MetTracer
1.47063	X13CMS		0.646106	MetTracer
12.7321	X13CMS		244.949	MetTracer
26.3559	X13CMS		5.4285	MetTracer
8.80653	X13CMS		143.796	MetTracer
4.37021	X13CMS		156.396	MetTracer
6.56364	X13CMS		10.3302	MetTracer
7.29589	X13CMS		0	MetTracer
5.40388	X13CMS		11.6906	MetTracer
4.10068	X13CMS		11.5172	MetTracer
10.7179	X13CMS		9.45676	MetTracer
41.1792	X13CMS		100.99	MetTracer
41.1792	X13CMS		2.90282	MetTracer
41.1792	X13CMS		3.23566	MetTracer
1.45784	X13CMS		5.57534	MetTracer
3.18121	X13CMS		5.13605	MetTracer
1.29527	X13CMS		6.35481	MetTracer
13.1821	X13CMS		16.568	MetTracer
13.1821	X13CMS		11.6906	MetTracer
3.37333	X13CMS		11.5172	MetTracer
11.1482	X13CMS		9.45676	MetTracer
11.1482	X13CMS		100.99	MetTracer
9.50967	X13CMS		2.90282	MetTracer
19.0075	X13CMS		3.23566	MetTracer
7.7074	X13CMS		5.57534	MetTracer
1.79066	X13CMS		5.13605	MetTracer
1.79066	X13CMS		6.35481	MetTracer
6.13397	X13CMS		16.568	MetTracer
16.7119	X13CMS		120.685	MetTracer
0	X13CMS		67.3065	MetTracer
0	X13CMS		15.4007	MetTracer
19.3583	X13CMS		4.80942	MetTracer
1.59157	X13CMS		0	MetTracer
12.8901	X13CMS		8.69238	MetTracer
14.7075	X13CMS		7.28798	MetTracer
0.834444	X13CMS		78.838	MetTracer
0.839777	X13CMS		3.85257	MetTracer
4.92994	X13CMS		118.565	MetTracer
5.68258	X13CMS		95.6298	MetTracer
40.1473	X13CMS		0	MetTracer
7.86191	X13CMS		14.9955	MetTracer
7.86191	X13CMS		9.73193	MetTracer
3.32742	X13CMS		35.7818	MetTracer
3.73305	X13CMS		7.36189	MetTracer
3.46623	X13CMS		5.40603	MetTracer
4.30859	X13CMS		79.2334	MetTracer
1.74234	X13CMS		77.4597	MetTracer
1.74234	X13CMS		34.3652	MetTracer
87.0803	X13CMS		128.994	MetTracer
87.0803	X13CMS		35.0662	MetTracer
7.20775	X13CMS		118.175	MetTracer
1.39453	X13CMS		16.4636	MetTracer
0.855619	X13CMS		7.22881	MetTracer
0.784826	X13CMS		13.7492	MetTracer
68.2645	X13CMS		8.42338	MetTracer
68.2645	X13CMS		52.0399	MetTracer
68.2645	X13CMS		3.21511	MetTracer
33.1395	X13CMS		11.8744	MetTracer
13.1724	X13CMS		4.1591	MetTracer
13.1724	X13CMS		0.751097	MetTracer
3.10229	X13CMS		15.8321	MetTracer
3.10229	X13CMS		34.3652	MetTracer
4.96581	X13CMS		128.994	MetTracer
7.51913	X13CMS		35.0662	MetTracer
4.03652	X13CMS		118.175	MetTracer
3.93934	X13CMS		16.4636	MetTracer
3.24156	X13CMS		7.22881	MetTracer
11.3821	X13CMS		13.7492	MetTracer
14.7263	X13CMS		8.42338	MetTracer
0.845027	X13CMS		52.0399	MetTracer
12.626	X13CMS		3.21511	MetTracer
53.0194	X13CMS		11.8744	MetTracer
3.53102	X13CMS		4.1591	MetTracer
3.53102	X13CMS		0.751097	MetTracer
10.7796	X13CMS		15.8321	MetTracer
1.18152	X13CMS		18.7506	MetTracer
1.10532	X13CMS		125.629	MetTracer
0.854565	X13CMS		23.6114	MetTracer
44.1281	X13CMS		3.24403	MetTracer
0.661941	X13CMS		35.2436	MetTracer
29.1068	X13CMS		10.6223	MetTracer
1.22001	X13CMS		105.704	MetTracer
5.72407	X13CMS		42.9586	MetTracer
29.2818	X13CMS		5.13332	MetTracer
29.2818	X13CMS		9.19219	MetTracer
29.2818	X13CMS		3.9068	MetTracer
37.0108	X13CMS		1.12338	MetTracer
1.2423	X13CMS		17.5419	MetTracer
22.8475	X13CMS		8.96583	MetTracer
48.0057	X13CMS		55.1985	MetTracer
7.66614	X13CMS		18.9239	MetTracer
40.9685	X13CMS		9.05573	MetTracer
14.56	X13CMS		20.9214	MetTracer
5.00894	X13CMS		28.3236	MetTracer
14.6615	X13CMS		8.42052	MetTracer
95.4575	X13CMS		20.9214	MetTracer
2.47803	X13CMS		28.3236	MetTracer
2.47803	X13CMS		8.42052	MetTracer
0.253273	X13CMS		9.17144	MetTracer
1.73529	X13CMS		17.8799	MetTracer
2.53871	X13CMS		4.51844	MetTracer
9.44996	X13CMS		6.70521	MetTracer
9.44996	X13CMS		20.35	MetTracer
28.6764	X13CMS		37.6149	MetTracer
8.65106	X13CMS		32.7798	MetTracer
5.25525	X13CMS		2.97605	MetTracer
2.01501	X13CMS		8.51514	MetTracer
26.6387	X13CMS		7.8111	MetTracer
6.92233	X13CMS		79.692	MetTracer
4.29129	X13CMS		79.7126	MetTracer
7.41147	X13CMS		19.9488	MetTracer
26.2584	X13CMS		9.883	MetTracer
26.2584	X13CMS		84.3725	MetTracer
26.2584	X13CMS		50.5026	MetTracer
4.65884	X13CMS		52.7579	MetTracer
12.9692	X13CMS		13.7581	MetTracer
1.70461	X13CMS		47.0724	MetTracer
1.70461	X13CMS		17.5541	MetTracer
18.7764	X13CMS		79.7126	MetTracer
18.7764	X13CMS		19.9488	MetTracer
14.7343	X13CMS		9.883	MetTracer
14.7343	X13CMS		84.3725	MetTracer
9.63605	X13CMS		50.5026	MetTracer
9.63605	X13CMS		52.7579	MetTracer
4.92517	X13CMS		13.7581	MetTracer
4.92517	X13CMS		47.0724	MetTracer
13.7295	X13CMS		17.5541	MetTracer
13.7295	X13CMS		48.9898	MetTracer
2.50697	X13CMS		163.507	MetTracer
1.2868	X13CMS		50.8743	MetTracer
2.11263	X13CMS		12.7565	MetTracer
42.2964	X13CMS		15.809	MetTracer
4.06065	X13CMS		17.0384	MetTracer
15.1629	X13CMS		26.0576	MetTracer
5.46171	X13CMS		4.05813	MetTracer
6.95802	X13CMS		7.27225	MetTracer
13.4971	X13CMS		7.94624	MetTracer
7.43948	X13CMS		1.42249	MetTracer
54.9341	X13CMS		244.949	MetTracer
0.524283	X13CMS		10.2309	MetTracer
0.524283	X13CMS		6.81482	MetTracer
0.524283	X13CMS		9.19294	MetTracer
3.45384	X13CMS		6.2451	MetTracer
0.563246	X13CMS		2.59717	MetTracer
44.2735	X13CMS		7.92581	MetTracer
2.08435	X13CMS		1.14451	MetTracer
1.29162	X13CMS		22.6925	MetTracer
12.3093	X13CMS		0	MetTracer
12.3093	X13CMS		23.6314	MetTracer
12.3093	X13CMS		59.3593	MetTracer
17.0537	X13CMS		8.16852	MetTracer
91.317	X13CMS		12.2069	MetTracer
10.5219	X13CMS		16.609	MetTracer
15.5019	X13CMS		9.11393	MetTracer
20.4102	X13CMS		4.38451	MetTracer
2.6689	X13CMS		6.53389	MetTracer
1.96635	X13CMS		10.9368	MetTracer
1.96635	X13CMS		4.44334	MetTracer
13.3075	X13CMS		7.35739	MetTracer
8.74207	X13CMS		76.6574	MetTracer
3.28177	X13CMS		38.8585	MetTracer
5.60692	X13CMS		50.3344	MetTracer
26.4874	X13CMS		61.3461	MetTracer
3.34713	X13CMS		4.79839	MetTracer
0.810915	X13CMS		64.5494	MetTracer
0.569839	X13CMS		2.99329	MetTracer
2.10004	X13CMS		3.6665	MetTracer
2.10004	X13CMS		18.2964	MetTracer
0.9647	X13CMS		19.0348	MetTracer
0.9647	X13CMS		111.085	MetTracer
3.39447	X13CMS		33.6945	MetTracer
5.32899	X13CMS		6.01514	MetTracer
1.86466	X13CMS		9.90561	MetTracer
2.44796	X13CMS		21.4845	MetTracer
2.08978	X13CMS		3.71726	MetTracer
4.25373	X13CMS		9.27353	MetTracer
2.21874	X13CMS		14.2698	MetTracer
5.59435	X13CMS		12.0485	MetTracer
9.63757	X13CMS		9.42271	MetTracer
3.00136	X13CMS		9.65871	MetTracer
5.55418	X13CMS		160.113	MetTracer
4.64305	X13CMS		6.09615	MetTracer
1.64624	X13CMS		5.96431	MetTracer
4.93659	X13CMS		7.31921	MetTracer
0.774642	X13CMS		3.92068	MetTracer
4.1472	X13CMS		143.942	MetTracer
1.93334	X13CMS		6.02748	MetTracer
0.638953	X13CMS		50.7649	MetTracer
0.695865	X13CMS		5.32798	MetTracer
1.42396	X13CMS		41.0797	MetTracer
1.92405	X13CMS		14.5572	MetTracer
1.08136	X13CMS		36.2185	MetTracer
1.72584	X13CMS		77.4597	MetTracer
			8.85442	MetTracer
			244.949	MetTracer
			46.4291	MetTracer
			20.379	MetTracer
			28.3584	MetTracer
			2.21127	MetTracer
			47.6244	MetTracer
			7.60346	MetTracer
			7.3119	MetTracer
			28.544	MetTracer
			1.51006	MetTracer
			2.2167	MetTracer
			7.11621	MetTracer
			4.04695	MetTracer
			14.4753	MetTracer
			39.1378	MetTracer
			56.3125	MetTracer
			51.9565	MetTracer
			5.19321	MetTracer
			5.77302	MetTracer
			49.1509	MetTracer
			38.4513	MetTracer
			12.3163	MetTracer
			7.88704	MetTracer
			16.869	MetTracer
			10.3916	MetTracer
			10.8178	MetTracer
			11.6684	MetTracer
			11.6776	MetTracer
			4.47368	MetTracer
			62.5974	MetTracer
			68.0026	MetTracer
			71.4055	MetTracer
			35.6834	MetTracer
			83.4453	MetTracer
			178.765	MetTracer
			106.132	MetTracer
			95.2317	MetTracer
			10.162	MetTracer
			71.6013	MetTracer
			93.3499	MetTracer
			7.1977	MetTracer
			64.5954	MetTracer
			36.6268	MetTracer
			95.2274	MetTracer
			16.2184	MetTracer
			3.73806	MetTracer
			8.84966	MetTracer
			7.31104	MetTracer
			21.6355	MetTracer
			51.7068	MetTracer
			159.163	MetTracer
			109.304	MetTracer
			103.477	MetTracer
			4.40066	MetTracer
			3.97121	MetTracer
			3.26332	MetTracer
			15.3247	MetTracer
			4.46136	MetTracer
			19.4644	MetTracer
			5.07949	MetTracer
			15.2848	MetTracer
			4.70383	MetTracer
			45.9512	MetTracer
			78.3875	MetTracer
			79.1003	MetTracer
			109.967	MetTracer
			23.5369	MetTracer
			33.3612	MetTracer
			65.4874	MetTracer
			2.51045	MetTracer
			9.69967	MetTracer
			80.1959	MetTracer
			1.09997	MetTracer
			0	MetTracer
			0	MetTracer
			1.64254	MetTracer
			7.77066	MetTracer
			3.91579	MetTracer
			14.2937	MetTracer
			0	MetTracer
			8.32456	MetTracer
			49.7523	MetTracer
			48.9898	MetTracer
			0	MetTracer
			1.11227	MetTracer
			244.949	MetTracer
			114.857	MetTracer
			14.9522	MetTracer
			1.11227	MetTracer
			244.949	MetTracer
			114.857	MetTracer
			14.9522	MetTracer
			0.713096	MetTracer
			157.5	MetTracer
			0.713096	MetTracer
			157.5	MetTracer
			0	MetTracer
			0	MetTracer
			0	MetTracer
			17.1443	MetTracer
			5.92633	MetTracer
			39.3899	MetTracer
			1.01815	MetTracer
			22.761	MetTracer
			173.278	MetTracer
			52.9927	MetTracer
			118.69	MetTracer
			19.5819	MetTracer
			2.50485	MetTracer
			0	MetTracer
[truncated: 6,676 more rows]

## Sheet: Figure 1g
Figure 1g
The number of false positive metabolites and isotopologues by MetTracer and El-MAVEN (293T cell dataset acquired on TripleTOF 6600)
	MetTracer		El-MAVEN
No.of	Isotopologues	Metabolites	Isotopologues	Metabolites
False positive	385	63	775	126
Total	10663	1203	6398	719
FPR	0.036	0.052	0.121	0.175

## Sheet: Figure 2a
Fiugre 2a
The metabolic network of labeled metabolites and labeled metabolic pathways of Drosophila dataset acquired on TripleTOF 6600
Metabolites							Metabolic pathways
edge			node(labeled metabolites)
from	to		Metabolite	Polarity	median_LE		pathway name	Pathway.length	Overlap	Percentage(%)	is.labeled
C00041	C00049		M88T337C00041	Negative	0.9263		Galactose metabolism;dme00052	46	16	34.7826	TRUE
C00041	C03210		M89T299C00184	Negative	0.915058		Alanine, aspartate and glutamate metabolism;dme00250	28	12	42.8571	TRUE
C00041	C00133		M89T229C01432	Negative	0.817846		Starch and sucrose metabolism;dme00500	37	11	29.7297	TRUE
C00041	C00606		M104T367C00065	Negative	0.664887		Pentose and glucuronate interconversions;dme00040	55	13	23.6364	TRUE
C00041	C00328		M114T302_2C00148	Negative	0.957885		Purine metabolism;dme00230	92	17	18.4783	TRUE
C00041	C03227		M116T279C03508	Negative	0.967593		Ascorbate and aldarate metabolism;dme00053	47	10	21.2766	TRUE
C00041	C00886		M117T384C00042	Negative	0.936067		Glyoxylate and dicarboxylate metabolism;dme00630	61	11	18.0328	TRUE
C00041	C01212		M131T369C00152	Negative	0.150394		Cysteine and methionine metabolism;dme00270	62	11	17.7419	TRUE
C00041	C05688		M132T399C00049	Negative	0.854454		Histidine metabolism;dme00340	47	9	19.1489	TRUE
C00041	C02700		M139T280C06393	Negative	0.138748		Pentose phosphate pathway;dme00030	35	7	20	TRUE
C00041	C02999		M140T458C00346	Negative	0.136893		Nicotinate and nicotinamide metabolism;dme00760	55	9	16.3636	TRUE
C00041	C00097		M144T293C00940	Negative	0.867153		Arginine and proline metabolism;dme00330	77	11	14.2857	TRUE
C00041	C17950		M145T366C00026	Negative	0.91024		Butanoate metabolism;dme00650	42	7	16.6667	TRUE
C00041	C20942		M146T393C00025	Negative	0.902756		Glutathione metabolism;dme00480	38	6	15.7895	TRUE
C00065	C00168		M147T392C03196	Negative	0.927707		Citrate cycle (TCA cycle);dme00020	20	4	20	TRUE
C00065	C01005		M151T211C00385	Negative	0.120836		D-Glutamine and D-glutamate metabolism;dme00471	12	3	25	TRUE
C00065	C00979		M151T240C00379	Negative	0.612828		Pyruvate metabolism;dme00620	31	5	16.129	TRUE
C00065	C00740		M160T258C03210	Negative	0.933633		Taurine and hypotaurine metabolism;dme00430	22	4	18.1818	TRUE
C00065	C02218		M169T195C05130	Negative	1		Arginine biosynthesis;dme00220	23	4	17.3913	TRUE
C00065	C00078		M171T429C00093	Negative	0.889729		Tyrosine metabolism;dme00350	78	9	11.5385	TRUE
C00065	C00097		M174T392C01042	Negative	0.95458		Lysine biosynthesis;dme00300	35	5	14.2857	TRUE
C00065	C02934		M178T188C01586	Negative	0.616383		Tryptophan metabolism;dme00380	81	9	11.1111	TRUE
C00065	C00542		M179T297C00795	Negative	0.9265		Vitamin B6 metabolism;dme00750	28	4	14.2857	TRUE
C00065	C02291		M179T384C00795	Negative	0.760169		Fatty acid biosynthesis;dme00061	50	6	12	TRUE
C00065	C02737		M179T259C00267	Negative	0.733404		Glycerophospholipid metabolism;dme00564	52	6	11.5385	TRUE
C00065	C01162		M181T293C16884	Negative	0.992679		Riboflavin metabolism;dme00740	20	3	15	TRUE
C00065	C03872		M193T229C03703	Negative	1		Pyrimidine metabolism;dme00240	66	7	10.6061	TRUE
C00065	C02553		M199T47C02679	Negative	0.297498		Caffeine metabolism;dme00232	21	3	14.2857	TRUE
C00065	C04771		M201T282C01239	Negative	1		beta-Alanine metabolism;dme00410	32	4	12.5	TRUE
C00065	C05699		M213T167_2C01115	Negative	0.927371		Glycerolipid metabolism;dme00561	35	4	11.4286	TRUE
C00065	C11822		M214T385C01210	Negative	0.203017		Propanoate metabolism;dme00640	48	5	10.4167	TRUE
C00065	C05821		M217T404C03740	Negative	0.982054		Sphingolipid metabolism;dme00600	25	3	12	TRUE
C00065	C06481		M218T410C00651	Negative	0.5		Glycine, serine and threonine metabolism;dme00260	50	5	10	TRUE
C00065	C04377		M222T215C03147	Negative	0.766317		Oxidative phosphorylation;dme00190	16	2	12.5	TRUE
C00065	C20466		M227T46C06424	Negative	0.285366		Fructose and mannose metabolism;dme00051	54	5	9.25926	TRUE
C00065	C20628		M228T413C04797	Negative	1		Biosynthesis of unsaturated fatty acids;dme01040	54	5	9.25926	TRUE
C00065	C17355		M230T364C03752	Negative	1		Phosphonate and phosphinate metabolism;dme00440	56	5	8.92857	TRUE
C00065	C06735		M241T44C16537	Negative	0.146069		Inositol phosphate metabolism;dme00562	44	4	9.09091	TRUE
C00148	C03564		M253T44_1C08362	Negative	0.435496		Thiamine metabolism;dme00730	31	3	9.67742	TRUE
C00148	C03912		M255T44_2C00249	Negative	0.176324		Nitrogen metabolism;dme00910	19	2	10.5263	TRUE
C00148	C01157		M266T169C00212	Negative	0.262796		Sulfur metabolism;dme00920	32	3	9.375	TRUE
C00148	C00763		M267T213C00294	Negative	0.201867		Phenylalanine, tyrosine and tryptophan biosynthesis;dme00400	35	3	8.57143	TRUE
C00148	C02702		M271T47C18218	Negative	0.238324		One carbon pool by folate;dme00670	9	1	11.1111	TRUE
C00148	C12470		M282T255C00387	Negative	0.193657		Lysine degradation;dme00310	52	4	7.69231	TRUE
C00148	C19706		M283T43C01530	Negative	0.0827078		D-Arginine and D-ornithine metabolism;dme00472	10	1	10	TRUE
C00148	C19781		M300T443C04256	Negative	0.169511		Pantothenate and CoA biosynthesis;dme00770	28	2	7.14286	TRUE
C00148	C20563		M306T475C00051	Negative	1		Amino sugar and nucleotide sugar metabolism;dme00520	108	7	6.48148	TRUE
C03508	C05519		M311T41C06425	Negative	0.0714491		Glycolysis / Gluconeogenesis;dme00010	31	2	6.45161	TRUE
C00042	C00122		M336T427C01294	Negative	1		Valine, leucine and isoleucine degradation;dme00280	42	2	4.7619	TRUE
C00042	C00091		M337T40_2C08316	Negative	0.779682		Valine, leucine and isoleucine biosynthesis;dme00290	23	1	4.34783	TRUE
C00042	C04593		M341T384C00208	Negative	0.826781		Terpenoid backbone biosynthesis;dme00900	45	2	4.44444	TRUE
C00042	C05931		M341T404C00208	Negative	0.896099		Selenocompound metabolism;dme00450	27	1	3.7037	TRUE
C00042	C00311		M341T420C00208	Negative	0.756833		Biotin metabolism;dme00780	28	1	3.57143	TRUE
C00042	C03174		M341T443C01518	Negative	0.778499		Fatty acid degradation;dme00071	50	2	4	TRUE
C00042	C00232		M346T426C00020	Negative	0.241677		Phenylalanine metabolism;dme00360	72	3	4.16667	TRUE
C00042	C01118		M347T443C00130	Negative	0.248264		Fatty acid elongation;dme00062	40	1	2.5	TRUE
C00042	C04479		M357T415C20888	Negative	0.747557		Folate biosynthesis;dme00790	41	1	2.43902	TRUE
C00042	C04421		M362T459C00144	Negative	0.125144		Porphyrin and chlorophyll metabolism;dme00860	138	3	2.17391	TRUE
C00042	C12836		M401T384C00252	Negative	0.81856		Metabolism of xenobiotics by cytochrome P450;dme00980	121	2	1.65289	TRUE
C00152	C04540		M421T474C00689	Negative	0.378849
C00152	C02512		M438T192C06124	Negative	0.14629
C00152	C02362		M503T443_2C01835	Negative	0.812027
C00152	C03402		M503T420C01835	Negative	0.701612
C00152	C20631		M606T431C00043	Negative	0.7244
C00049	C03082		M662T430C00003	Negative	0.373238
C00049	C05840		M74T353C00037	Negative	0.420172
C00049	C00152		M133T410C00149	Negative	0.912182
C00049	C00438		M134T168_2C00147	Negative	0.208654
C00049	C02512		M193T384C00191	Negative	0.384866
C00049	C01042		M218T389C01118	Negative	0.53737
C00049	C00099		M259T470C00092	Negative	0.91736
C00049	C00122		M281T42C00712	Negative	0.0948047
C00049	C00402		M341T359C00089	Negative	0.423002
C00049	C01044		M547T443C00307	Negative	0.525893
C00049	C02715		M128T295_2C01879	Negative	0.615936
C00049	C03139		M155T228C00295	Negative	1
C00049	C03794		M197T368C00499	Negative	0.239807
C00049	C03406		M243T161C00299	Negative	0.514184
C00049	C04540		M579T477C00167	Negative	1
C00049	C06113		M87T133_2C00022	Negative	0.919418
C00049	C04823		M73T384C00163	Negative	0.863356
C00049	C02984		M113T110C21187	Negative	0.914702
C00049	C10733		M133T87C20578	Negative	0.254803
C00049	C19710		M135T213C00160	Negative	0.114211
C00049	C00441		M144T386C04076	Negative	1
C00346	C01210		M152T146C05135	Negative	0.695886
C00346	C00570		M161T442C16390	Negative	0.745199
C00346	C00350		M169T133C01424	Negative	1
C00346	C01120		M175T367C03217	Negative	1
C00346	C03872		M193T111C01494	Negative	0.409369
C00346	C06124		M195T354C00880	Negative	0.518765
C00346	C04635		M195T379C00880	Negative	0.566881
C00346	C04756		M207T294C09816	Negative	0.582877
C00026	C00433		M253T310C03659	Negative	0.926657
C00026	C00091		M253T296C03659	Negative	1
C00026	C00311		M258T368C03584	Negative	1
C00026	C05379		M286T354C06047	Negative	1
C00026	C00940		M313T365C05401	Negative	1
C00026	C05572		M333T433_2C04359	Negative	0.665491
C00026	C01251		M387T384C16489	Negative	1
C00026	C00232		M388T414C03174	Negative	1
C00026	C00217		M601T455C21334	Negative	0.453966
C00026	C03196		M83T110C07330	Negative	1
C00026	C01682		M103T392C06001	Negative	0.89189
C00026	C05381		M106T149C02299	Negative	0.762867
C00026	C00449		M119T298C02022	Negative	0.927747
C00026	C00302		M153T269C02170	Negative	0.600084
C00026	C03623		M157T428C06035	Negative	1
C00026	C16254		M169T365C20850	Negative	1
C00026	C01087		M194T206C15561	Negative	0.631353
C00026	C02630		M206T298C11355	Negative	0.542192
C00026	C04529		M229T439C00199	Negative	0.496155
C00026	C16579		M255T208C03097	Negative	0.115857
C00026	C16625		M279T367C20830	Negative	1
C00026	C06547		M287T429C04691	Negative	1
C00026	C20447		M311T240C05855	Negative	0.805409
C00025	C00026		M332T364C14875	Negative	1
C00025	C00064		M338T389C03789	Negative	1
C00025	C03287		M356T206C16427	Negative	1
C00025	C01165		M365T392C04734	Negative	1
C00025	C01879		M402T285C17951	Negative	0.845287
C00025	C05829		M405T380C02130	Negative	0.973988
C00025	C00624		M445T442_1C00570	Negative	0.265352
C00025	C00217		M507T359C00664	Negative	1
C00025	C00334		M553T380C12447	Negative	1
C00025	C03618		M856T430C00894	Negative	1
C00025	C05931		M104T367C00716	Negative	0.664887
C00025	C00051		M114T302_2C00763	Negative	0.957885
C00025	C01045		M144T293C05572	Negative	0.867153
C00025	C01046		M179T297C00159	Negative	0.9265
C00025	C03912		M179T259C00247	Negative	0.733404
C00025	C00669		M213T167_2C03107	Negative	0.927371
C00025	C09332		M214T385C04122	Negative	0.203017
C00025	C05167		M222T215C05652	Negative	0.766317
C00025	C03153		M228T413C04796	Negative	1
C00025	C05928		M341T384C00243	Negative	0.826781
C00025	C04305		M341T404C00243	Negative	0.896099
C00025	C00415		M341T420C00243	Negative	0.756833
C00025	C00439		M341T443C02048	Negative	0.778499
C00025	C00449		M346T426C00362	Negative	0.241677
C00025	C01047		M401T384C05402	Negative	0.81856
C00025	C06112		M421T474C05396	Negative	0.378849
C00025	C02320		M259T470C00279	Negative	0.593668
C00025	C05711		M161T442C02360	Negative	0.745199
C00025	C06114		M175T367C06033	Negative	1
C00025	C03541		M193T111C12204	Negative	0.409369
C00025	C05595		M253T310C03660	Negative	0.926657
C00025	C05929		M253T296C03660	Negative	1
C00025	C06462		M286T354C06048	Negative	1
C00025	C02987		M333T433_2C04703	Negative	0.788677
C00025	C15699		M103T392C01188	Negative	0.89189
C00025	C15767		M119T298C02045	Negative	0.927747
C00025	C04138		M229T439C00231	Negative	0.496155
C00025	C18006		M279T367C20829	Negative	1
C00025	C18008		M179T297C01487	Negative	0.9265
C00025	C19152		M179T259C01487	Negative	0.733404
C00025	C00876		M213T167_2C03383	Negative	0.927371
C00025	C19151		M222T215C05645	Negative	0.766317
C00025	C18802		M341T384C00185	Negative	0.826781
C00025	C02166		M341T404C00185	Negative	0.896099
C00025	C05574		M341T420C00185	Negative	0.756833
C00025	C20775		M341T443C20236	Negative	0.778499
C00025	C12270		M401T384C01235	Negative	0.81856
C00025	C20776		M421T474C02995	Negative	0.378849
C00025	C20843		M161T442C02488	Negative	0.745199
C00025	C20926		M175T367C04349	Negative	1
C00025	C20948		M253T310C06352	Negative	0.926657
C00025	C21015		M253T296C06352	Negative	1
C00025	C20995		M333T433_2C04641	Negative	0.788677
C00385	C05515		M103T392C00989	Negative	0.89189
C00385	C00655		M229T439C03291	Negative	0.496155
C00385	C01762		M179T297C00267	Negative	0.9265
C00385	C16353		M179T259C00159	Negative	0.733404
C00385	C16357		M421T474C04534	Negative	0.378849
C00385	C16358		M333T433_2C10517	Negative	0.788677
C00385	C07130		M229T439C01101	Negative	0.496155
C00379	C02895		M179T297C00247	Negative	0.9265
C00379	C01394		M179T259C02336	Negative	0.733404
C00093	C00116		M421T474C02591	Negative	0.378849
C00093	C00111		M229T439C06441	Negative	0.496155
C00093	C00118		M229T439C03906	Negative	0.496155
C00093	C00681		M229T439C00620	Negative	0.496155
C00093	C04641		M90T326C00041	Negative	0.875911
C00093	C04703		M104T351_2C00334	Negative	0.966899
C00093	C00513		M111T187C05130	Negative	0.0585225
C00093	C03120		M116T293_2C00763	Negative	0.960653
C00093	C00670		M134T368C00049	Negative	0.812627
C00093	C01225		M136T148C00147	Negative	0.11344
C00093	C01233		M137T157_2C00262	Negative	0.135821
C00093	C03892		M139T266C00785	Negative	0.0269031
C00093	C00344		M147T356C00064	Negative	0.886736
C00093	C10517		M148T373C00025	Negative	0.898658
C00093	C03974		M170T369C01152	Negative	0.0485502
C01042	C12270		M189T331C02727	Negative	0.537678
C01042	C20776		M190T167C01717	Negative	0.038658
C00795	C01097		M200T287_2C16355	Negative	1
C00795	C01697		M204T285_2C02571	Negative	0.685957
C00267	C00668		M219T385C03738	Negative	0.963352
C00267	C00794		M228T192C00881	Negative	0.240206
C00267	C00369		M238T239C06313	Negative	0.3861
C00267	C01083		M244T225C00475	Negative	0.0487486
C02679	C05223		M245T390C00826	Negative	0.374152
C02679	C21080		M246T397C05340	Negative	0.262188
C01239	C04540		M255T366C03415	Negative	0.550204
C01239	C04375		M268T159C00212	Negative	0.167598
C01115	C06430		M275T398C03296	Negative	0.559842
C01115	C01825		M298T100C00170	Negative	0.324767
C01115	C15930		M348T415C00020	Negative	0.195835
C01210	C03486		M377T197C00255	Negative	0.0271138
C01210	C13482		M400T148C02990	Negative	0.309394
C00651	C01109		M489T418C00307	Negative	0.184183
C00651	C06035		M608T405C00043	Negative	0.58407
C04797	C06048		M664T414C00003	Negative	0.326715
C03752	C20589		M786T372C00016	Negative	0.344261
C03752	C20844		M190T144C01717	Negative	0.398818
C08362	C16520		M284T244C00387	Negative	0.186595
C08362	C21171		M505T428_2C00492	Negative	0.889014
C00249	C01948		M684T469C01613	Negative	0.776225
C00249	C00517		M130T276C01879	Negative	0.697552
C00249	C05764		M173T416C00093	Negative	0.866798
C00249	C02588		M215T269C01909	Negative	0.252599
C00249	C03455		M225T265C03227	Negative	1
C00249	C17202		M245T152C00299	Negative	0.461179
C00249	C18218		M269T203C00294	Negative	0.237641
C00212	C01367		M381T378C00089	Negative	0.0801319
C00212	C05692		M84T277C01234	Negative	1
C00212	C11501		M159T372C01109	Negative	0.115498
C00212	C11500		M186T265C05577	Negative	1
C00294	C01993		M188T327C16069	Negative	0.898055
C00294	C11631		M189T367_2C12989	Negative	0.463663
C00294	C00130		M205T272C04210	Negative	0.0619293
C00294	C00212		M235T381C04690	Negative	0.91037
C00294	C00262		M290T334_1C16198	Negative	0.5
C00294	C00121		M667T469C02052	Negative	0.713476
C18218	C19614		M131T206C03912	Negative	0.407402
C18218	C08285		M134T137C00561	Negative	0.132125
C00387	C01762		M212T301C02427	Negative	1
C00387	C06193		M248T420C05931	Negative	1
C00051	C00127		M249T240C05832	Negative	0.72265
C00051	C01419		M265T339C17226	Negative	0.0816776
C00051	C00669		M335T411C10517	Negative	0.516491
C00051	C03174		M336T365C01031	Negative	0.40392
C00051	C01031		M342T377C01168	Negative	1
C00051	C02589		M531T124C07032	Negative	0.405428
C00051	C05526		M116T293_2C00148	Negative	0.960653
C00051	C03451		M188T327C17205	Negative	0.898055
C00051	C05730		M131T206C03564	Negative	0.407402
C00051	C02166		M265T339C17227	Negative	0.0816776
C00051	C02320		M335T411C04641	Negative	0.516491
C00051	C02090		M335T411C04703	Negative	0.516491
C00051	C03899		M88T355C00133	Negative	0.521122
C00051	C00920		M102T362C02721	Negative	0.966559
C00051	C14180		M111T228C00583	Negative	1
C00051	C14791		M114T392C19911	Negative	0.923465
C00051	C14793		M135T380C01620	Negative	0.476998
C00051	C14792		M139T280C03401	Negative	0.138748
C00051	C14803		M145T139C06316	Negative	0.399716
C00051	C14804		M145T226C00741	Negative	1
C00051	C14805		M146T295C20904	Negative	0.695655
C00051	C14806		M151T240C00116	Negative	0.179122
C00051	C14847		M156T352C02220	Negative	0.0266537
C00051	C14848		M160T258C17234	Negative	0.931019
C00051	C14855		M161T481C16390	Negative	0.714141
C00051	C14856		M170T337C03972	Negative	0.917183
C00051	C14861		M172T258C03912	Negative	1
C00051	C14865		M178T213C18232	Negative	0.0968422
C00051	C14864		M179T358C00795	Negative	0.61034
C00051	C14863		M179T404C00795	Negative	0.631612
C00051	C14868		M179T188C00159	Negative	0.869118
C00051	C14874		M179T318C00795	Negative	0.788388
C00051	C14871		M184T295C04075	Negative	0.372338
C00051	C11583		M184T429C03961	Negative	1
C00051	C16567		M187T308C05715	Negative	1
C00051	C16562		M194T63_2C15561	Negative	0.431135
C00051	C16563		M200T161C04226	Negative	0.41189
C00051	C16566		M205T106C07123	Negative	0.5
C00051	C17267		M207T364C17210	Negative	1
C00051	C18870		M213T295C20903	Negative	0.222471
C00051	C11278		M213T167_2C03269	Negative	0.927371
C00051	C00037		M216T385C04690	Negative	0.801552
C01294	C04280		M216T363C04690	Negative	1
C08316	C16531		M217T264C04020	Negative	0.449963
C00208	C02130		M222T295C03147	Negative	0.808965
C00208	C01083		M225T369C20345	Negative	1
C00208	C02995		M226T376C21403	Negative	0.35147
C00208	C20237		M236T171C17217	Negative	1
C00020	C00130		M242T147C04773	Negative	1
C00020	C00147		M248T240C12109	Negative	1
C00020	C00117		M253T129C01273	Negative	0.392229
C00020	C00212		M267T303C04390	Negative	0.461155
C00020	C01260		M292T110C08062	Negative	1
C00020	C06197		M311T41C01607	Negative	0.0714491
C00020	C00054		M324T293C16625	Negative	1
C00020	C00575		M334T385_2C04540	Negative	1
C00020	C05993		M339T279C01093	Negative	0.811113
C00020	C00224		M341T443C05400	Negative	0.778499
C00020	C03361		M346T169_1C05143	Negative	0.37692
C00020	C05983		M373T169C08565	Negative	0.759515
C00020	C00498		M383T352C02130	Negative	0.788796
C00020	C00301		M399T275C02999	Negative	0.718706
C00020	C03794		M401T384C01083	Negative	0.81856
C00020	C06433		M470T295C03204	Negative	1
C00020	C06192		M492T174C01610	Negative	1
C00020	C00857		M639T288C05928	Negative	0.835928
C00020	C00882		M102T362C11735	Negative	0.966559
C00020	C01469		M111T228C02912	Negative	1
C00020	C05921		M145T226C02431	Negative	1
C00020	C04713		M146T295C02218	Negative	0.695655
C00020	C05560		M160T258C02207	Negative	0.933633
C00020	C05686		M172T258C17366	Negative	1
C00020	C16238		M179T188C01487	Negative	0.869118
C00020	C20190		M184T429C19813	Negative	1
C00020	C04058		M205T106C05576	Negative	0.5
C00020	C20684		M213T295C00204	Negative	0.222471
C00020	C20641		M213T167_2C02669	Negative	0.927371
C00020	C20784		M226T376C17962	Negative	0.35147
C00130	C04734		M267T303C21015	Negative	0.461155
C00130	C00262		M339T279C05731	Negative	0.811113
C00130	C00655		M341T443C01728	Negative	0.778499
C00130	C00144		M111T228C02917	Negative	1
C00130	C03794		M160T258C01077	Negative	0.933633
C00130	C06435		M172T258C04322	Negative	1
C00144	C00387		M179T188C00267	Negative	0.869118
C00144	C00242		M184T429C19838	Negative	1
C00144	C00655		M339T279C05403	Negative	0.811113
C00144	C01261		M160T258C01046	Negative	0.933633
C00144	C00394		M179T188C00247	Negative	0.869118
C00144	C00942		M179T188C02336	Negative	0.869118
C00144	C06510		M84T356C01234	Positive	1
C00144	C19155		M84T373C01234	Positive	1
C00252	C00267		M111T187C02560	Positive	0.0585225
C00689	C01083		M111T302C19779	Positive	1
C00043	C00645		M111T159C02560	Positive	0.0347153
C00043	C04501		M119T204C02170	Positive	0.0870373
C00043	C00203		M122T269C00989	Positive	0.202547
C00043	C01170		M134T137C20634	Positive	0.132125
C00043	C04573		M144T223C01108	Positive	1
C00043	C04739		M151T357C05715	Positive	0.617233
C00043	C04631		M155T296C03277	Positive	0.0456923
C00043	C00105		M160T172C00637	Positive	0.702523
C00043	C04738		M170T239C00547	Positive	1
C00043	C19823		M173T323C02979	Positive	0.887791
C00043	C20245		M177T351C02123	Positive	0.710635
C00043	C04613		M181T377C00267	Positive	0.83767
C00043	C20849		M182T403C03290	Positive	0.132711
C00003	C00004		M205T285_3C20234	Positive	0.861391
C00003	C00153		M206T345C00919	Positive	0.900928
C00003	C00301		M213T344C05422	Positive	1
C00003	C00020		M225T265C01252	Positive	1
C00003	C00455		M226T345C18054	Positive	1
C00003	C00006		M231T320C20921	Positive	0.177593
C00003	C00857		M239T416C00279	Positive	0.846725
C00003	C13050		M241T276C05645	Positive	0.5
C00003	C20744		M241T356C04138	Positive	0.639395
C00003	C20784		M243T238C21079	Positive	1
C00003	C21423		M244T277C16365	Positive	0.470249
C00003	C21424		M248T313C01594	Positive	1
C00037	C00213		M270T378C05648	Positive	1
C00037	C03790		M288T370C20644	Positive	0.63899
C00037	C03508		M305T287C20926	Positive	0.782112
C00037	C00177		M311T159C04164	Positive	0.953104
C00037	C02055		M325T429C00051	Positive	0.376167
C00037	C03961		M325T378C00051	Positive	0.333898
C00037	C00581		M325T345C01728	Positive	0.0498715
C00037	C00188		M333T276C01158	Positive	0.565095
C00037	C01419		M333T221C01158	Positive	0.6556
C00037	C00065		M340T364C15667	Positive	1
C00037	C01586		M344T378C21257	Positive	0.355758
C00037	C05380		M350T287C14871	Positive	1
C00037	C03290		M365T407C02964	Positive	0.32159
C00037	C03710		M365T378C02964	Positive	0.0668377
C00037	C02718		M406T349C20887	Positive	0.592853
C00037	C01259		M406T363C20887	Positive	0.642291
C00037	C01242		M430T378C03174	Positive	0.5
C00037	C02564		M527T395C03661	Positive	1
C00037	C02412		M542T405C13050	Positive	0.218311
C00037	C01921		M173T323C00623	Positive	0.887791
C00037	C05466		M177T351C05994	Positive	0.710635
C00037	C03838		M181T377C00247	Positive	0.83767
C00037	C05464		M241T356C00884	Positive	0.639395
C00037	C05596		M325T345C00252	Positive	0.0498715
C00037	C05729		M340T364C04751	Positive	1
C00037	C05951		M365T407C20861	Positive	0.32159
C00037	C01326		M365T378C20861	Positive	0.0668377
C00037	C05598		M406T349C06372	Positive	0.592853
C00037	C05519		M406T363C06372	Positive	0.642291
C00037	C15809		M527T395C03848	Positive	1
C00037	C00820		M173T323C03189	Positive	0.887791
C00037	C12317		M365T407C18068	Positive	0.32159
C00037	C16623		M365T407C01742	Positive	0.32159
C00037	C17323
C00037	C19813
C00037	C19838
C00037	C01026
C00037	C00719
C00037	C20784
C00037	C05678
C00037	C21016
C00149	C04348
C00149	C02887
C00149	C00186
C00149	C00122
C00147	C00262
C00147	C00212
C00147	C00170
C00147	C00559
C00147	C04083
C00147	C20773
C00191	C05385
C00191	C03033
C00191	C06370
C00191	C00800
C00191	C00905
C00191	C02670
C00191	C03387
C00191	C04674
C00191	C05787
C00191	C04900
C00191	C11376
C00191	C00818
C00191	C10025
C00191	C20383
C00191	C20890
C01118	C02291
C00092	C01096
C00092	C01236
C00092	C00689
C00092	C02995
C00092	C04534
C00092	C04006
C00092	C16489
C00092	C17209
C00092	C00103
C00092	C20668
C00092	C00663
C00712	C03195
C00712	C01203
C00712	C19616
C00712	C19418
C00712	C19670
C00712	C20702
C00712	C00510
C00089	C03661
C00089	C00492
C00089	C00095
C00089	C02336
C00089	C00267
C00089	C02591
C00089	C05731
C00089	C03848
C00089	C01742
C00089	C16688
C00089	C10906
C00089	C00029
C00307	C00588
C01879	C03740
C01879	C18005
C00295	C00337
C00295	C01103
C00499	C00603
C00499	C02091
C00499	C02350
C00299	C01368
C00299	C00475
C00299	C00526
C00167	C05385
C00167	C03033
C00167	C00190
C00167	C00617
C00167	C01623
C00167	C02330
C00167	C16155
C00167	C00191
C00022	C00900
C00022	C06033
C00022	C05125
C00022	C06393
C00022	C00186
C00022	C00256
C00022	C00074
C00022	C00546
C00022	C00227
C00022	C00024
C00022	C00058
C00022	C03015
C00022	C00149
C00022	C00497
C00022	C00036
C00022	C03248
C00022	C03981
C00022	C00065
C00022	C00740
C00022	C00716
C00022	C00084
C00022	C06010
C00022	C01011
C00022	C00041
C00022	C02132
C00022	C02614
C00022	C04115
C00022	C03790
C00022	C03210
C00022	C04593
C00022	C04020
C00022	C01127
C00022	C05946
C00022	C02703
C00022	C02119
C00022	C04137
C00022	C04210
C00022	C00078
C00022	C00082
C00022	C03589
C00022	C00097
C00022	C02207
C00022	C00251
C00022	C02634
C00022	C02635
C00022	C01286
C00022	C02514
C00022	C00133
C00022	C02291
C00022	C05406
C00022	C03652
C00022	C01187
C00022	C02721
C00022	C05601
C00022	C06201
C00022	C01616
C00022	C03826
C00022	C00684
C00022	C00270
C00022	C00793
C00022	C03979
C00022	C00491
C00022	C00679
C00022	C02749
C00022	C00885
C00022	C06159
C00022	C00957
C00022	C00033
C00022	C03921
C00022	C01275
C00022	C02882
C00022	C06326
C00022	C02193
C00022	C05527
C00022	C05699
C00022	C06203
C00022	C06762
C00022	C07718
C00022	C07725
C00022	C11355
C00022	C04442
C00022	C11426
C00022	C14086
C00022	C14095
C00022	C14107
C00022	C02612
C00022	C16069
C00022	C00506
C00022	C16198
C00022	C16210
C00022	C16149
C00022	C16519
C00022	C16518
C00022	C02798
C00022	C16624
C00022	C00204
C00022	C17237
C00022	C17238
C00022	C17242
C00022	C17262
C00022	C02218
C00022	C18318
C00022	C05689
C00022	C20258
C00022	C20485
C00022	C20687
C00022	C20686
C00022	C18608
C00022	C20685
C00022	C20680
C00022	C01216
C00022	C20746
C00022	C20781
C00022	C20994
C00022	C20904
C00022	C21180
C00022	C02167
C00163	C02876
C00163	C05983
C00163	C03652
C00163	C07123
C00160	C00266
C00160	C00988
C00160	C05406
C00160	C03600
C00160	C01812
C00160	C06108
C00160	C06755
C01424	C01572
C01424	C03671
C01424	C04324
C01424	C05616
C01424	C04434
C01424	C00230
C01424	C01108
C01494	C02564
C01494	C02666
C01494	C05619
C01494	C17759
C01494	C17883
C00880	C01216
C00880	C03383
C00880	C02669
C07330	C08613
C06001	C06002
C02022	C16884
C02022	C03604
C02170	C06002
C02170	C05281
C02170	C20846
C06035	C06234
C06035	C18349
C15561	C15562
C00199	C01182
C00199	C01068
C00199	C00309
C00199	C00345
C00199	C00231
C00199	C01112
C00199	C06019
C00199	C15556
C03097	C15584
C20830	C20831
C14875	C14876
C03789	C04674
C16427	C16431
C00570	C03872
C00894	C05668
C00894	C02335
C00763	C03564
C00763	C05939
C00159	C00275
C00159	C03862
C00159	C05400
C00159	C02492
C00159	C00392
C00159	C02478
C00159	C01728
C00159	C21336
C00247	C00794
C00247	C02888
C00247	C01507
C00247	C19679
C04122	C12147
C05652	C05663
C04796	C06047
C00243	C00267
C00243	C05403
C00243	C05396
C00243	C06371
C05402	C05404
C00279	C03393
C00279	C04691
C00279	C05382
C00279	C00447
C00279	C05345
C00279	C01847
C00279	C03604
C06033	C06034
C06033	C06035
C12204	C12205
C12204	C02666
C12204	C05610
C01188	C04047
C02045	C21286
C00231	C00310
C00231	C01101
C00231	C19674
C20829	C20830
C20829	C21064
C01487	C02962
C00185	C00221
C00185	C04534
C00185	C01093
C00185	C06219
C00185	C02964
C00185	C00760
C20236	C20861
C00989	C11062
C03291	C14899
C10517	C11546
C01101	C03291
C00620	C01151
C00334	C00555
C00334	C02946
C00334	C01035
C00334	C00884
C00334	C15767
C00334	C15987
C00262	C00385
C00262	C05512
C00262	C16999
C00262	C19787
C00785	C20522
C00064	C00169
C00064	C00940
C00064	C02716
C00064	C00819
C00064	C00352
C00064	C03090
C00064	C04148
C00064	C05939
C00064	C02282
C01152	C01262
C02727	C05548
C01717	C06325
C00475	C05822
C03415	C05932
C03415	C18048
C03296	C03415
C00170	C03089
C00170	C04188
C00170	C01137
C00170	C19787
C00255	C04332
C00255	C00474
C00255	C01727
C00255	C03114
C00255	C01007
C00016	C00020
C00016	C01352
C00016	C16071
C00492	C08242
C00492	C05402
C00492	C01613
C00492	C03989
C00492	C00124
C00492	C00095
C01613	C05404
C03227	C05645
C03227	C05636
C05577	C05580
C04690	C04773
C16198	C16199
C03912	C20330
C03912	C17366
C00561	C00844
C00561	C01870
C00561	C16075
C00561	C21329
C05931	C05932
C17226	C17227
C01031	C14180
C01168	C02067
C03564	C05147
C17227	C17228
C00133	C03341
C00133	C03738
C00133	C00993
C00133	C02115
C00133	C04260
C00133	C04457
C00133	C04702
C00133	C04882
C00133	C19694
C00133	C19719
C00583	C05999
C00583	C05235
C01620	C03064
C03401	C04209
C03401	C20961
C00741	C00810
C00741	C01769
C00741	C06010
C00116	C00184
C00116	C00577
C00116	C02979
C00116	C00623
C00116	C00969
C00116	C05401
C00116	C00422
C00116	C01885
C00116	C02112
C00116	C00670
C00116	C01225
C00116	C00344
C00116	C03658
C00116	C03189
C00116	C02426
C02220	C03453
C02220	C03824
C17234	C20905
C03972	C20258
C03972	C05539
C03972	C04462
C03972	C03871
C04226	C16159
C17210	C17212
C20345	C20848
C17217	C17245
C04773	C06052
C01273	C02526
C01273	C03750
C04390	C05539
C01607	C02060
C01083	C04218
C01083	C20985
C01083	C06400
C01610	C02864
C01610	C07032
C05928	C05929
C11735	C16561
C02431	C02991
C02218	C03726
C02218	C02515
C02218	C20904
C17366	C17367
C05576	C05577
C05576	C05594
C00204	C00257
C00204	C00817
C00204	C04442
C00204	C04349
C00204	C04471
C00204	C03752
C00204	C00514
C00204	C00577
C00204	C20845
C21015	C21016
C01077	C02291
C01108	C03453
C01108	C03743
C01108	C01751
C03277	C03817
C03277	C05130
C03277	C05568
C00637	C00954
C00637	C00955
C00637	C02937
C00547	C05577
C00547	C00788
C00547	C05589
C00547	C03758
C01252	C01717
C18054	C19686
C18054	C19830
C16365	C16366
C01594	C02659
C05648	C05651
C20926	C21070
C01158	C04101
C01158	C01424
C14871	C14872
C14871	C14873
C14871	C14875
C14871	C14870
C00623	C04590
C05994	C06255
C04751	C04823
C04751	C15667
C03189	C03947
C00067	C00184
C00111	C00184
C00077	C00148
C00188	C03508
C01888	C03508
C00036	C00049
C00084	C00346
C00189	C00346
C00242	C00385
C00366	C00385
C00181	C00379
C00310	C00379
C00312	C00379
C00388	C05130
C02835	C05130
C00033	C01042
C00180	C01586
C00512	C01586
C00764	C00795
C00095	C00267
C00103	C00267
C00221	C00267
C00438	C03703
C00072	C01115
C00151	C03740
C00108	C03147
C05761	C06424
C00355	C04797
C00329	C03752
C00154	C00249
C00021	C00212
C00121	C00212
C18217	C18218
C00121	C00387
C00242	C00387
C00412	C01530
C04088	C01530
C02041	C06425
C01283	C01294
C00031	C00208
C00103	C00208
C00031	C01518
C00002	C00020
C00004	C00020
C00008	C00020
C00081	C00130
C00104	C00130
C00117	C00130
C00257	C20888
C00044	C00144
C00035	C00144
C00096	C00144
C00031	C00252
C00031	C00689
C00029	C00689
C00668	C00689
C00319	C06124
C06123	C06124
C00015	C00043
C00048	C00037
C00430	C00037
C00048	C00149
C00024	C00149
C00036	C00149
C00002	C00147
C00021	C00147
C00137	C00191
C00109	C01118
C00155	C01118
C00263	C01118
C00542	C01118
C00031	C00092
C00085	C00092
C00031	C00089
C00055	C00307
C00669	C01879
C00086	C00499
C00105	C00299
C00106	C00299
C00121	C00299
C00015	C00167
C00029	C00167
C00100	C00163
C21186	C21187
C20577	C20578
C00048	C00160
C00047	C04076
C00449	C04076
C00450	C04076
C00956	C04076
C03366	C04076
C05535	C04076
C00388	C05135
C16159	C16390
C02930	C16390
C00048	C03217
C00406	C01494
C01197	C01494
C00124	C00880
C00122	C09816
C01455	C09816
C09817	C09816
C00137	C03659
C00106	C03584
C00124	C05401
C03692	C05401
C01582	C05401
C00117	C04359
C00047	C16489
C16488	C16489
C21333	C21334
C04083	C07330
C06000	C06001
C01183	C02299
C00683	C02170
C01213	C02170
C04484	C06035
C00077	C20850
C00058	C15561
C00251	C11355
C00568	C11355
C00058	C00199
C00018	C00199
C00117	C00199
C00944	C04691
C00031	C05855
C02646	C05855
C14874	C14875
C01075	C03789
C00121	C16427
C04083	C16427
C04713	C16427
C00058	C04734
C04677	C04734
C00033	C17951
C17950	C17951
C06457	C17951
C00055	C00570
C00101	C00664
C00445	C00664
C00363	C12447
C00100	C00894
C00511	C00894
C00827	C00894
C00431	C00763
C03680	C05572
C00095	C00159
C00273	C00247
C00031	C03107
C06509	C04122
C05651	C05652
C00355	C04796
C00031	C00243
C00052	C00243
C00124	C00243
C00031	C02048
C00286	C00362
C00330	C00362
C00361	C00362
C00031	C05402
C00124	C05402
C00221	C05396
C01113	C05396
C00085	C00279
C00322	C02360
C02612	C06033
C12203	C12204
C00137	C03660
C00349	C01188
C00118	C00231
C00124	C03383
C02470	C05645
C00031	C00185
C00031	C20236
C00052	C01235
C00124	C01235
C00137	C01235
C00031	C02995
C00024	C02488
C00109	C02488
C04053	C04349
C20680	C04349
C00137	C06352
C00232	C00989
C00312	C03291
C00031	C04534
C00508	C01101
C05345	C02336
C00029	C02591
C00085	C02591
C05345	C02591
C00111	C06441
C00266	C06441
C00312	C06441
C00259	C03906
C00935	C03906
C00117	C00620
C00232	C00334
C03680	C00785
C00135	C00785
C00135	C01152
C00033	C02727
C00047	C02727
C01249	C01717
C16353	C16355
C00487	C02571
C00239	C00881
C00526	C00881
C00272	C06313
C00055	C00475
C00121	C00475
C00380	C00475
C00082	C00826
C00079	C00826
C00254	C00826
C00062	C05340
C00099	C05340
C02385	C05340
C00062	C03296
C00019	C00170
C00061	C00255
C00154	C02990
C00318	C02990
C00061	C00016
C00095	C01613
C00124	C01613
C00120	C01909
C01037	C01909
C00328	C03227
C00632	C03227
C00019	C01234
C00109	C01234
C06547	C01234
C00788	C05577
C05528	C16069
C00077	C04210
C00033	C04690
C04106	C04690
C16196	C16198
C00062	C03912
C01165	C03912
C00261	C00561
C01326	C00561
C00047	C02427
C05635	C05832
C17224	C17226
C00058	C01031
C00106	C01168
C00117	C01168
C00033	C07032
C07031	C07032
C00256	C17205
C01110	C03564
C00218	C02721
C00479	C00583
C00424	C00583
C14695	C19911
C00072	C01620
C00652	C06316
C00466	C00741
C00322	C02220
C00073	C17234
C00109	C17234
C00155	C17234
C02291	C17234
C00666	C03972
C00058	C18232
C01059	C18232
C01596	C18232
C00596	C04075
C00048	C03961
C00036	C03961
C01326	C05715
C00232	C05715
C00302	C05715
C01020	C04226
C00596	C07123
C06728	C07123
C01180	C17210
C20902	C20903
C20680	C20903
C00124	C03269
C00047	C04020
C00129	C20345
C01107	C20345
C03557	C21403
C17216	C17217
C12106	C12109
C12108	C12109
C00180	C01273
C00596	C01273
C00033	C04390
C00666	C04390
C00108	C08062
C00596	C08062
C08061	C08062
C07054	C16625
C00140	C04540
C00124	C05400
C00221	C05143
C03742	C05143
C00082	C08565
C08538	C08565
C08543	C08565
C02713	C02999
C00031	C01083
C00029	C01083
C00058	C03204
C00415	C03204
C00234	C05928
C00048	C11735
C00797	C11735
C00937	C02912
C00507	C02431
C00506	C02218
C01060	C02218
C00099	C02207
C00048	C19813
C00036	C19813
C00124	C02669
C17949	C17962
C17948	C17962
C02356	C21015
C00424	C02917
C00033	C01077
C00155	C01077
C00263	C01077
C00077	C04322
C00048	C19838
C00221	C05403
C05394	C05403
C00067	C01046
C00218	C01046
C01589	C02560
C00099	C19779
C00108	C20634
C00132	C20634
C00135	C03277
C00331	C00637
C00398	C00637
C00048	C02123
C00261	C03290
C03771	C20234
C00114	C00919
C00072	C05422
C04575	C05422
C00328	C01252
C00251	C18054
C20918	C20921
C00388	C04138
C00105	C21079
C13747	C16365
C00221	C01594
C00058	C05648
C00643	C05648
C00111	C20644
C00441	C20644
C12115	C20644
C00483	C20926
C00031	C04164
C00423	C04164
C00031	C01158
C03373	C15667
C01743	C21257
C00140	C20887
C00301	C13050
C00111	C00623
C00024	C05994
C00135	C00884
C03373	C04751
C17207	C20861
C00140	C06372
C06371	C06372
C18050	C18068

## Sheet: Figure 2b
Figure 2b
The LE values for hierarchical clustering analysis of fly head
	Mean LE values for fly head
Metabolite	LE_3d_0h	LE_3d_1h	LE_3d_3h	LE_3d_6h	LE_3d_12h	LE_3d_24h
M88T337C00041	0.000200771	0.523009	0.662567	0.840504	0.865846	0.906403
M89T299C00184	0	0.562822	0.743162	0.86651	0.86046	0.925513
M89T229C01432	0.0100101	0.43132	0.561793	0.756139	0.738485	0.812179
M104T367C00065	0	0.340648	0.462576	0.557719	0.591014	0.65444
M114T302_2C00148	0.00229124	0.491494	0.683294	0.885219	0.916422	0.944969
M116T279C03508	0	0.614274	0.698906	0.781903	0.793753	0.874348
M117T384C00042	0.00122099	0.466264	0.678439	0.860904	0.883225	0.929204
M131T369C00152	0	0	0	0.0232194	0.118746	0.139154
M132T399C00049	0	0.104472	0.181297	0.54511	0.675532	0.837405
M139T280C06393	0.00590944	0.0357463	0.0444057	0.0769047	0.135565	0.132081
M140T458C00346	0	0	0	0	0.0728697	0.125047
M144T293C00940	0.0243999	0.887742	0.847843	0.875409	0.917011	0.848286
M145T366C00026	0.0147453	0.497951	0.628244	0.831147	0.85648	0.893598
M146T393C00025	0.00315852	0.438589	0.549748	0.769234	0.833581	0.865454
M147T392C03196	0.0079972	0.487227	0.64346	0.834374	0.879267	0.917616
M151T211C00385	0	0	0.0321115	0.0406465	0.150042	0.0985201
M151T240C00379	0.00260799	0.222866	0.30488	0.452211	0.483045	0.622198
M160T258C03210	0.025236	0.468867	0.643133	0.786416	0.857056	0.948984
M169T195C05130	0.000421728	0.516048	0.682695	0.859102	0.901885	1
M171T429C00093	0.0042399	0.526805	0.738603	0.864287	0.826511	0.884579
M174T392C01042	0.0148951	0.0414988	0.229584	0.500624	0.786573	0.931421
M178T188C01586	0.0296735	0.204917	0.372751	0.546326	0.557195	0.589022
M179T297C00795	0.0102083	0.544927	0.681827	0.889224	0.879067	0.921453
M179T384C00795	0.00903249	0.241142	0.444086	0.622056	0.617515	0.752577
M179T259C00267	0	0.397996	0.517385	0.716357	0.537965	0.74908
M181T293C16884	0.0237834	0.946941	0.977314	0.987128	0.990613	0.992169
M193T229C03703	0	0	0.495697	0.9	0.9	0.9
M199T47C02679	5.13588e-05	0.00259975	0.00929673	0.0605916	0.102289	0.306882
M201T282C01239	0.0048865	0.479716	0.727876	0.915982	0.948126	1
M213T167_2C01115	0.0412315	0.603952	0.800229	0.915401	0.908716	0.93143
M214T385C01210	0.000235577	0.00710037	0.024898	0.0669524	0.121424	0.204528
M217T404C03740	0.00569068	0.597947	0.76933	0.910603	0.948488	0.977404
M218T410C00651	0	0.415652	0	0	0.7	0.5
M222T215C03147	0	0.293033	0.442381	0.564122	0.640892	0.764432
M227T46C06424	0	0.00880555	0.0400242	0.0953585	0.129694	0.30237
M228T413C04797	0	0.579099	0.9	0.7	1	0.9
M230T364C03752	0	0.229613	0.40624	0.622991	0.83801	0.8
M241T44C16537	0.00584076	0.00933359	0.0114893	0.0298832	0.0391515	0.127451
M253T44_1C08362	0	0.414506	0.00256258	0.0414139	0.36083	0.344407
M255T44_2C00249	0	0.00284509	0.0195477	0.0622242	0.0866496	0.197546
M266T169C00212	0.00671162	0.0198175	0.0572647	0.116774	0.201418	0.262484
M267T213C00294	0	0.0196572	0.0470229	0.088132	0.157167	0.202928
M271T47C18218	0.0577192	0.0735816	0.0926875	0.0571637	0.0956912	0.273595
M282T255C00387	0.00196702	0.0145881	0.0411028	0.0794194	0.162141	0.191798
M283T43C01530	0.000503404	0.00132373	0.0111422	0.0316203	0.0180346	0.0779551
M300T443C04256	0	0	0	0	0	0.1467
M306T475C00051	0	0	0	0	1	1
M311T41C06425	0.00455831	0.000199414	0.0144476	0.0286448	0.0324249	0.0533119
M336T427C01294	0	0	0	0.6	0.9	0.9
M337T40_2C08316	0.000158509	0.816112	0.00306259	0.330464	0.703131	0.522461
M341T384C00208	0.00225364	0.404822	0.691228	0.858915	0.752033	0.828908
M341T404C00208	0.0103398	0.655144	0.761782	0.909359	0.785671	0.814676
M341T420C00208	0.0109421	0.351177	0.542541	0.740369	0.619231	0.765622
M341T443C01518	0.00515404	0.303199	0.616712	0.822208	0.685228	0.792211
M346T426C00020	0.015326	0.0206127	0.0665259	0.110774	0.192654	0.24023
M347T443C00130	0.0030302	0.0188615	0.0398501	0.0823253	0.205385	0.248771
M357T415C20888	0	0.283153	0.541972	0.777513	0.655076	0.787364
M362T459C00144	0.0134262	0.0119804	0.00916088	0.0218458	0.00801719	0.0877481
M401T384C00252	0.0275081	0.416217	0.68944	0.841013	0.74493	0.819157
M421T474C00689	0	0	0	0	0	0.40372
M438T192C06124	0.0103943	0.00988796	0.0115368	0.0718736	0.139775	0.126809
M503T443_2C01835	0.0073799	0.339647	0.646742	0.848506	0.721235	0.822364
M503T420C01835	0.0110327	0.11409	0.416605	0.743694	0.574898	0.713679
M606T431C00043	0.0137447	0.125346	0.275215	0.45425	0.626591	0.72058
M662T430C00003	0.0122167	0.00975583	0.0367693	0.0734288	0.199143	0.36915
M74T353C00037	0	0	0.0930727	0.199536	0.339232	0.387969
M133T410C00149	0	0.168876	0.409339	0.523588	0.709474	0.79248
M134T168_2C00147	0	0.0300251	0.0452165	0.094243	0.161223	0.197552
M193T384C00191	0.00671999	0.284971	0.0820197	0.140632	0.383593	0.36087
M218T389C01118	0.112086	0.5	0.856615	0.445356	0.482568	0.536485
M259T470C00092	0	0.598321	0.75364	0.913357	0.886016	0.931091
M281T42C00712	0	0.096724	0.013284	0.0324458	0.128846	0.092051
M341T359C00089	0.0116295	0.140931	0.303302	0.350517	0.225084	0.446747
M547T443C00307	0.012865	0.187552	0.333173	0.593572	0.451607	0.554574
M128T295_2C01879	0	0.0470908	0.129752	0.305153	0.472129	0.610277
M155T228C00295	0.24373	1	1	1	1	1
M197T368C00499	0.00183696	0.00895348	0	0.0740077	0.13601	0.242241
M243T161C00299	0.0138351	0.0486199	0.128555	0.263517	0.372478	0.517859
M579T477C00167	0	0	0	0	0.7	0.6
M87T133_2C00022	0.0107294	0.544609	0.707239	0.870881	0.86715	0.915471
M73T384C00163	0.0028383	0.635458	0.782528	1	1	0.887752
M113T110C21187	0.0518774	0.501648	0.651737	0.898057	0.854692	0.914656
M133T87C20578	0	0.250162	0	0.247406	0.187494	0.315649
M135T213C00160	0.0131469	0.0238131	0.0330687	0.0583998	0.0978103	0.109325
M144T386C04076	0	0	0	0.315185	0.5	0.6
M152T146C05135	0.00778731	0.266996	0.41336	0.580184	0.591857	0.696109
M161T442C16390	0.00815572	0.265324	0.565545	0.767623	0.634003	0.743291
M169T133C01424	0.0170132	0.60524	0.759133	1	1	0.9
M175T367C03217	0	0.758729	0.85257	1	0.97325	1
M193T111C01494	0	0	0	0	0.397884	0.401459
M195T354C00880	0	0.0101948	0	0	0.375156	0.537045
M195T379C00880	0	0.00401508	0	0.0506726	0.192607	0.508362
M207T294C09816	0	0.59802	0.565229	0.614599	0.572934	0.569456
M253T310C03659	0.0123134	0.528352	0.694297	0.845032	0.801245	0.893984
M253T296C03659	0	0.320561	0.750341	1	1	1
M258T368C03584	0	0	0	0	0	0.7
M286T354C06047	0	0.4244	0.517141	0.9	1	1
M313T365C05401	0.0206287	0.422196	0.75755	1	0.905404	1
M333T433_2C04359	0.0133653	0.0642173	0.145511	0.314701	0.498772	0.658769
M387T384C16489	0.0153445	0.896441	0.697973	0.9	0.888776	1
M388T414C03174	0.00466008	0.704646	0.7	0.5	0.8	0.6
M601T455C21334	0	0.160457	0.505334	0.476569	0.439503	0.556744
M83T110C07330	0	0.408984	0	0.7	0.8	0.6
M103T392C06001	0	0	0.441828	0.842943	0.761756	0.908377
M106T149C02299	0.039852	0.250168	0.331578	0.0677863	0.709376	0.670926
M119T298C02022	0.00770208	0.588461	0.759097	0.884322	0.876517	0.919093
M153T269C02170	0	0	0	0	0.163758	0.672146
M157T428C06035	0	0.568916	0.7	0.5	0.9	0.8
M169T365C20850	0	0.573255	0.563514	0.679797	0.8	0.6
M194T206C15561	0	0	0	0.3911	0.476614	0.718722
M206T298C11355	0	0.338593	0.299435	0.370512	0.609515	0.567147
M229T439C00199	0	0.242959	0.328875	0.501858	0.517191	0.524906
M255T208C03097	0.0544817	0.218413	0.109092	0.329707	0.10303	0.252181
M279T367C20830	0.285164	0.669574	0.9	0.8	1	1
M287T429C04691	0	0	0.6	1	1	1
M311T240C05855	0	0.151588	0	0.419349	0.328588	0.830756
M332T364C14875	0.0875356	0	0	0	0.7	0.8
M338T389C03789	0.0828258	0.538703	1	0.8	1	0.8
M356T206C16427	0.0171845	0.660203	0.790568	0.933478	0.977017	1
M365T392C04734	0.227239	0.490912	0.489494	0	0.7	0.8
M402T285C17951	0.0130712	0.392268	0.668448	0.833695	0.739389	0.858423
M405T380C02130	0.108611	0.802994	0.945922	0.974458	0.951369	0.939584
M445T442_1C00570	0.00601921	0.00143611	0.0104799	0.0152896	0.103849	0.241583
M507T359C00664	0.129788	0.209862	0	0.423592	0.736576	0.9
M553T380C12447	0	0	0	0.5	0	0.6
M856T430C00894	0	0.631788	0.9	1	0.9	0.9
M104T367C00716	0	0.340648	0.462576	0.557719	0.591014	0.65444
M114T302_2C00763	0.00229124	0.491494	0.683294	0.885219	0.916422	0.944969
M144T293C05572	0.0243999	0.887742	0.847843	0.875409	0.917011	0.848286
M179T297C00159	0.0102083	0.544927	0.681827	0.889224	0.879067	0.921453
M179T259C00247	0	0.397996	0.517385	0.716357	0.537965	0.74908
M213T167_2C03107	0.0412315	0.603952	0.800229	0.915401	0.908716	0.93143
M214T385C04122	0.000235577	0.00710037	0.024898	0.0669524	0.121424	0.204528
M222T215C05652	0	0.293033	0.442381	0.564122	0.640892	0.764432
M228T413C04796	0	0.579099	0.9	0.7	1	0.9
M341T384C00243	0.00225364	0.404822	0.691228	0.858915	0.752033	0.828908
M341T404C00243	0.0103398	0.655144	0.761782	0.909359	0.785671	0.814676
M341T420C00243	0.0109421	0.351177	0.542541	0.740369	0.619231	0.765622
M341T443C02048	0.00515404	0.303199	0.616712	0.822208	0.685228	0.792211
M346T426C00362	0.015326	0.0206127	0.0665259	0.110774	0.192654	0.24023
M401T384C05402	0.0275081	0.416217	0.68944	0.841013	0.74493	0.819157
M421T474C05396	0	0	0	0	0	0.40372
M259T470C00279	0	0.376921	0.419144	0.542089	0.563388	0.639854
M161T442C02360	0.00815572	0.265324	0.565545	0.767623	0.634003	0.743291
M175T367C06033	0	0.758729	0.85257	1	0.97325	1
M193T111C12204	0	0	0	0	0.397884	0.401459
M253T310C03660	0.0123134	0.528352	0.694297	0.845032	0.801245	0.893984
M253T296C03660	0	0.320561	0.750341	1	1	1
M286T354C06048	0	0.4244	0.517141	0.9	1	1
M333T433_2C04703	0.0133653	0.0642173	0.145511	0.372653	0.589065	0.786578
M103T392C01188	0	0	0.441828	0.842943	0.761756	0.908377
M119T298C02045	0.00770208	0.588461	0.759097	0.884322	0.876517	0.919093
M229T439C00231	0	0.242959	0.328875	0.501858	0.517191	0.524906
M279T367C20829	0.285164	0.669574	0.9	0.8	1	1
M179T297C01487	0.0102083	0.544927	0.681827	0.889224	0.879067	0.921453
M179T259C01487	0	0.397996	0.517385	0.716357	0.537965	0.74908
M213T167_2C03383	0.0412315	0.603952	0.800229	0.915401	0.908716	0.93143
M222T215C05645	0	0.293033	0.442381	0.564122	0.640892	0.764432
M341T384C00185	0.00225364	0.404822	0.691228	0.858915	0.752033	0.828908
M341T404C00185	0.0103398	0.655144	0.761782	0.909359	0.785671	0.814676
M341T420C00185	0.0109421	0.351177	0.542541	0.740369	0.619231	0.765622
M341T443C20236	0.00515404	0.303199	0.616712	0.822208	0.685228	0.792211
M401T384C01235	0.0275081	0.416217	0.68944	0.841013	0.74493	0.819157
M421T474C02995	0	0	0	0	0	0.40372
M161T442C02488	0.00815572	0.265324	0.565545	0.767623	0.634003	0.743291
M175T367C04349	0	0.758729	0.85257	1	0.97325	1
M253T310C06352	0.0123134	0.528352	0.694297	0.845032	0.801245	0.893984
M253T296C06352	0	0.320561	0.750341	1	1	1
M333T433_2C04641	0.0133653	0.0642173	0.145511	0.372653	0.589065	0.786578
M103T392C00989	0	0	0.441828	0.842943	0.761756	0.908377
M229T439C03291	0	0.242959	0.328875	0.501858	0.517191	0.524906
M179T297C00267	0.0102083	0.544927	0.681827	0.889224	0.879067	0.921453
M179T259C00159	0	0.397996	0.517385	0.716357	0.537965	0.74908
M421T474C04534	0	0	0	0	0	0.40372
M333T433_2C10517	0.0133653	0.0642173	0.145511	0.372653	0.589065	0.786578
M229T439C01101	0	0.242959	0.328875	0.501858	0.517191	0.524906
M179T297C00247	0.0102083	0.544927	0.681827	0.889224	0.879067	0.921453
M179T259C02336	0	0.397996	0.517385	0.716357	0.537965	0.74908
M421T474C02591	0	0	0	0	0	0.40372
M229T439C06441	0	0.242959	0.328875	0.501858	0.517191	0.524906
M229T439C03906	0	0.242959	0.328875	0.501858	0.517191	0.524906
M229T439C00620	0	0.242959	0.328875	0.501858	0.517191	0.524906
M90T326C00041	0.000461956	0.473318	0.645424	0.848079	0.823459	0.861631
M104T351_2C00334	0	0.479296	0.654651	0.895585	0.916528	0.940927
M111T187C05130	0.00572242	0	0	0.13883	0	0.229181
M116T293_2C00763	0.00148984	0.424511	0.613952	0.883103	0.907827	0.942097
M134T368C00049	0	0	0.587574	0.0913714	0.293544	0.797606
M136T148C00147	0.00243495	0.00238286	0.00921927	0.0428293	0.0875288	0.11515
M137T157_2C00262	0.00020439	0.00410683	0.014244	0.0564443	0.136103	0.19262
M139T266C00785	0.0163156	0.000757871	0.00308664	0.0244227	0.0312096	0.0308895
M147T356C00064	0.00224968	0.346502	0.547352	0.766511	0.783866	0.836501
M148T373C00025	0.024876	0.461104	0.580828	0.818992	0.833665	0.87534
M170T369C01152	0.0899463	0.0542474	0.0461514	0.0703059	0.0250922	0.0485632
M189T331C02727	0	0.0533497	0.0882589	0.181179	0.329442	0.552448
M190T167C01717	0.0397057	0	0.110399	0	0.101782	0.0653333
M200T287_2C16355	0	0	0	0.7	0	0.9
M204T285_2C02571	2.19e-06	0.228831	0.384793	0.565739	0.609446	0.632821
M219T385C03738	0.00286475	0.50557	0.698715	0.882273	0.922683	0.954492
M228T192C00881	0.0868231	0.41363	0.517697	0.247696	0.300546	0.343889
M238T239C06313	0.0238377	0.0241066	0.0519731	0.156893	0.285724	0.383161
M244T225C00475	0	0	0	0	0	0.0624141
M245T390C00826	0	0.0224974	0.0415248	0.145197	0.237168	0.375429
M246T397C05340	0.00585593	0.0525215	0.130998	0.134328	0.285279	0.25917
M255T366C03415	0	0.790134	0.638539	0.682358	0.724055	0.44389
M268T159C00212	0	0.0151757	0.0337108	0.0677963	0.122209	0.170366
M275T398C03296	0	0.0445758	0.116936	0.209508	0.361951	0.563121
M298T100C00170	0.0179665	0.0222599	0.0215055	0.0112404	0.232284	0.324634
M348T415C00020	0.00812976	0.00374722	0.0289667	0.0878667	0.15376	0.199793
M377T197C00255	0.0101674	0.00899362	0.0150273	0.0179707	0.0167997	0.0247065
M400T148C02990	0.0232187	0.0118852	0.0542633	0.088554	0.139527	0.339638
M489T418C00307	0.0176439	0.0321111	0.0483098	0.0174736	0.0511423	0.181135
M608T405C00043	0.00575463	0.0136405	0.0411105	0.312568	0.493139	0.564964
M664T414C00003	0.0109314	0.0169902	0.0160639	0.0872135	0.175816	0.326796
M786T372C00016	0.0240508	0.0991838	0.00421419	0.0935634	0.190237	0.345463
M190T144C01717	0.143537	0.629126	0.516754	0.539607	0.592321	0.514766
M284T244C00387	0.00126096	0.013362	0.0419668	0.0844794	0.156303	0.186461
M505T428_2C00492	0.00996965	0.246249	0.597945	0.880366	0.803999	0.880856
M684T469C01613	0.0243117	0.227832	0.561666	0.830854	0.680002	0.790461
M130T276C01879	0.00610573	0.0668669	0.186768	0.384148	0.562872	0.69059
M173T416C00093	0	0.653019	0.718125	0.86653	0.814151	0.871334
M215T269C01909	0.0124339	0.0162478	0.0202768	0.0170285	0.0342148	0.250852
M225T265C03227	0.00484715	0.428898	0.658856	0.887159	0.923099	1
M245T152C00299	0.0191648	0.14862	0.209568	0.122624	0.050604	0.467629
M269T203C00294	3.64829e-05	0.0290484	0.0610145	0.115061	0.187583	0.238518
M381T378C00089	0.00852455	0.0187151	0.133515	0.258766	0.0933389	0.10318
M84T277C01234	0.1147	0	0.307523	1	1	1
M159T372C01109	0	0.0217309	0.0291548	0.0395427	0.133941	0.112504
M186T265C05577	0	0	0.502185	0.9	1	0.9
M188T327C16069	0	1	0.814799	0.832462	0.82446	0.90158
M189T367_2C12989	0	0	0.080123	0.370658	0.415569	0.464609
M205T272C04210	0.109772	0.610734	0.771145	1	0.456511	0.33365
M235T381C04690	0.0142855	0.87451	0.877506	0.817516	0.907043	0.752778
M290T334_1C16198	0.0201692	0.7	0.6	0.5	0.8	0.5
M667T469C02052	0.0228466	0.22855	0.488337	0.776249	0.659023	0.732241
M131T206C03912	0	0	0	0.554994	0	0.284106
M134T137C00561	0	0.00905006	0.00207619	0.0223028	0.125421	0.149364
M212T301C02427	0	0	0	0.9	0.7	0.7
M248T420C05931	0	0.438529	0.434732	0.8	0	0.6
M249T240C05832	0	0	0	0.325173	0.300672	0.719312
M265T339C17226	0.0147487	0	0	0.0547673	0.0687232	0.0760082
M335T411C10517	0	0	0	0.28835	0.372483	0.486168
M336T365C01031	0.0252388	0.0343679	0.127645	0.223862	0.261963	0.399365
M342T377C01168	0.242047	0.7	1	0.9	0.9	1
M531T124C07032	0	0.0370795	0	0.0852383	0.0949894	0.451853
M116T293_2C00148	0.00148984	0.424511	0.613952	0.883103	0.907827	0.942097
M188T327C17205	0	1	0.814799	0.832462	0.82446	0.90158
M131T206C03564	0	0	0	0.554994	0	0.284106
M265T339C17227	0.0147487	0	0	0.0547673	0.0687232	0.0760082
M335T411C04641	0	0	0	0.28835	0.372483	0.486168
M335T411C04703	0	0	0	0.28835	0.372483	0.486168
M88T355C00133	0	0.218672	0.117537	0.251114	0.419408	0.536583
M102T362C02721	0.00359189	0.489725	0.677593	0.902009	0.923449	0.949745
M111T228C00583	0	0.424231	0.596072	1	1	1
M114T392C19911	0	0.0395138	0.0749187	0.381158	0.475348	0.92261
M135T380C01620	0	0.528074	0	0	0.470467	0.557628
M139T280C03401	0.00590944	0.0357463	0.0444057	0.0769047	0.135565	0.132081
M145T139C06316	0	0	0	0	0	0.342955
M145T226C00741	0.00415147	0.718695	0.840371	0.961367	0.972395	1
M146T295C20904	0.00705162	0.394495	0.503112	0.590805	0.61171	0.684929
M151T240C00116	0.00260799	0.106013	0.122063	0.118591	0.164285	0.178588
M156T352C02220	0.0758476	0.254134	0.0304543	0.0741843	0.214261	0.405331
M160T258C17234	0.0254715	0.466543	0.642709	0.785796	0.85551	0.948159
M161T481C16390	0	0.196905	0.497951	0.760586	0.567198	0.718346
M170T337C03972	0	0.487334	0.616061	0.837049	0.852685	0.905266
M172T258C03912	0.00300302	0.517941	0.725479	0.884082	1	1
M178T213C18232	0	0	0	0	0	0.113404
M179T358C00795	0.0193078	0.228728	0.407162	0.523533	0.53357	0.607243
M179T404C00795	0.0365552	0.0293731	0.222471	0.450868	0.542489	0.626999
M179T188C00159	0	0.231788	0.76449	0.807795	0.862256	0.848217
M179T318C00795	0.00856905	0.366306	0.65413	0.853244	0.690793	0.802131
M184T295C04075	0	0.126525	0	0	0.162518	0.321623
M184T429C03961	0	0.272036	0	1	0.9	1
M187T308C05715	0.00252884	0.51321	0.681534	0.885728	0.953177	1
M194T63_2C15561	0.234662	0.22206	0	0.5	0.352221	0.383858
M200T161C04226	0.0129092	0	0.0195127	0.143249	0.148543	0.410014
M205T106C07123	0	0	0	0	0.6	0.5
M207T364C17210	0.0410562	0.143069	0.383061	0.583642	0.765316	0.9
M213T295C20903	0	0.387997	0	0.118933	0.188129	0.14793
M213T167_2C03269	0.0412315	0.603952	0.800229	0.915401	0.908716	0.93143
M216T385C04690	0.0137334	0.32976	0.566527	0.680618	0.734212	0.802429
M216T363C04690	0.141516	0.585038	0.9	1	0.9	1
M217T264C04020	0.0179072	0.121753	0.496775	0.400669	0.365718	0.537555
M222T295C03147	0.220969	0.697442	0.889764	0.837359	0.850099	0.80227
M225T369C20345	0.172127	1	1	0.7	0.5	0.9
M226T376C21403	0.0629374	0	0	0	0	0.342436
M236T171C17217	0.30437	0.5	0.737984	0.9	1	1
M242T147C04773	0	0.8	0.9	0.9	1	1
M248T240C12109	0.0487246	0.82585	1	0.948405	1	1
M253T129C01273	0	0	0	0	0	0.331182
M267T303C04390	0.0593268	0.622712	0.658468	0.606153	0.497204	0.601236
M292T110C08062	0	1	0.9	0.9	0.9	0.9
M311T41C01607	0.00455831	0.000199414	0.0144476	0.0286448	0.0324249	0.0533119
M324T293C16625	0	0.710846	0.9	0.7	0.5	0.8
M334T385_2C04540	0	0.5	0	0.5	0.6	0.6
M339T279C01093	0.011785	0.388256	0.677816	0.831609	0.732864	0.803721
M341T443C05400	0.00515404	0.303199	0.616712	0.822208	0.685228	0.792211
M346T169_1C05143	0.0554455	0.222383	0.49853	0.489694	0.0782941	0.340475
M373T169C08565	0.312671	0.219685	0.0638058	0.742147	0.786238	0.694602
M383T352C02130	0	0.194672	0.517843	0.774374	0.603688	0.829606
M399T275C02999	0	0.268675	0.581007	0.81432	0.575535	0.755068
M401T384C01083	0.0275081	0.416217	0.68944	0.841013	0.74493	0.819157
M470T295C03204	0	0.89449	0.973428	0.984418	0.95453	1
M492T174C01610	0.162046	0.362828	0	0.354481	0.656672	0.7
M639T288C05928	0.0198525	0.256816	0.640683	0.882992	0.732253	0.826875
M102T362C11735	0.00359189	0.489725	0.677593	0.902009	0.923449	0.949745
M111T228C02912	0	0.424231	0.596072	1	1	1
M145T226C02431	0.00415147	0.732976	0.869108	0.976358	0.983249	1
M146T295C02218	0.00705162	0.394495	0.503112	0.590805	0.61171	0.684929
M160T258C02207	0.025236	0.468867	0.643133	0.786416	0.857056	0.948984
M172T258C17366	0.00300302	0.517941	0.725479	0.888692	1	1
M179T188C01487	0	0.231788	0.76449	0.807795	0.862256	0.848217
M184T429C19813	0	0.272036	0	1	0.9	1
M205T106C05576	0	0	0	0	0.6	0.5
M213T295C00204	0	0.387997	0	0.118933	0.188129	0.14793
M213T167_2C02669	0.0412315	0.603952	0.800229	0.915401	0.908716	0.93143
M226T376C17962	0.0629374	0	0	0	0	0.342436
M267T303C21015	0.0593268	0.622712	0.658468	0.606153	0.497204	0.601236
M339T279C05731	0.011785	0.388256	0.677816	0.831609	0.732864	0.803721
M341T443C01728	0.00515404	0.303199	0.616712	0.822208	0.685228	0.792211
M111T228C02917	0	0.424231	0.596072	1	1	1
M160T258C01077	0.025236	0.468867	0.643133	0.786416	0.857056	0.948984
M172T258C04322	0.00300302	0.517941	0.725479	0.884082	1	1
M179T188C00267	0	0.231788	0.76449	0.807795	0.862256	0.848217
M184T429C19838	0	0.272036	0	1	0.9	1
M339T279C05403	0.011785	0.388256	0.677816	0.831609	0.732864	0.803721
M160T258C01046	0.025236	0.468867	0.643133	0.786416	0.857056	0.948984
M179T188C00247	0	0.231788	0.76449	0.807795	0.862256	0.848217
M179T188C02336	0	0.231788	0.76449	0.807795	0.862256	0.848217
M84T356C01234	0.0213178	0.44246	0.583324	1	0.82851	1
M84T373C01234	0	0.362896	0.568872	1	0.829102	1
M111T187C02560	0.00572242	0	0	0.13883	0	0.229181
M111T302C19779	0.111651	0.101601	0.298824	0.454436	0.368521	1
M111T159C02560	0.126329	0.124316	0.0334754	0.0367682	0.322915	0.131175
M119T204C02170	0.0949459	0.0896732	0.252655	0.0188456	0.163447	0.0766784
M122T269C00989	0	0	0	0	0.127277	0.180027
M134T137C20634	0	0.00905006	0.00207619	0.0223028	0.125421	0.149364
M144T223C01108	0	0.474321	1	0.3	0.6	0.6
M151T357C05715	0	0.319864	0.448509	0.527085	0.564824	0.474197
M155T296C03277	0.0249492	0.00712989	0.114661	0.292353	0.125404	0.32198
M160T172C00637	0	0.488874	0.584793	0.731402	0.657059	0.694658
M170T239C00547	0	0	0	0.759187	0.796757	1
M173T323C02979	0	0	0.436005	0	0	0.799257
M177T351C02123	0	0.8	0.7	0.280657	0.424172	0.635791
M181T377C00267	0.0785018	0.369828	1	0.856141	0.744123	0.815005
M182T403C03290	0	0.0333306	0	0.077014	0.096681	0.115213
M205T285_3C20234	0.00673013	0.610688	0.694727	0.779537	0.768876	0.843105
M206T345C00919	0.0206786	0.475197	0.64274	0.848834	0.857697	0.930219
M213T344C05422	0	0	0	0.9	1	1
M225T265C01252	0.00484715	0.428898	0.658856	0.887159	0.923099	1
M226T345C18054	0.120695	0.5	1	1	1	0.9
M231T320C20921	0	0	0	0.143203	0.126056	0.126963
[truncated: 39 more rows]

## Sheet: Figure 2c
Figure 2c
[truncated: 28 more rows]

## Sheet: Figure 2d
Figure 2d
[truncated: 63 more rows]

## Sheet: Figure 2e
Figure 2e
[truncated: 294 more rows]

[truncated: 32 more sheets: Figure 2f, Figure 3a, Figure 3b, Figure 3c, Figure 3d, Figure 3e, Figure 4b, Figure 4c, Figure 4d, Figure 4e, Figure 5a, Figure 5b, Figure 5c, Figure 5d, Figure 5e, Figure 5g, Supplementary Figure 2c, Supplementary Figure 7f, Supplementary Figure 7g, Supplementary Figure 8b …]
